# Supplementary material for: Formation of chimeric genes with essential functions at the origin of eukaryotes
Source: BMC Biol. 2018 Mar 13;16:30. doi: 10.1186/s12915-018-0500-0 (PMC5851275; doi:10.1186/s12915-018-0500-0)
Supplement: Supplementary file 5 — Results of phylogenetic analysis of S-gene families and of components of S-genes. (XLSX 78 kb) [file 12915_2018_500_MOESM5_ESM.xlsx]

## Sheet: Full-length-S-genes
Family number	Opimoda and Diphoda are mixed (compatible with LGT, or contamination)	Diphoda are mixed (compatible with EGT, LGT, or contamination)	Putative age of the gene family (old if the S-gene distribution is primarily explained by vertical descent; likely old if there is no positive evidence of LGT; unconclusive when LGT cannot be ruled out)	Additional observations (resolution, root, paralogy)
403	limited mix	limited mix	old with LGT	very large tree, difficult to interpret
1322	no mix	very limited mix	old	paralogs
2264	no mix	not mix (an expected EGT)	old	resolved only at the level of major groups
2465	no mix	very limited mix	old	weak resolution
2491	limited mix	not mixed	old with LGT	weak resolution
2558	limited mix	limited mix	likely old	very weak resolution
2610	extremely limited mix	not mixed	old	weak resolution
2755	not mixed	not mixed	old	paralogy and losses
3099	extremely limited mix	not mixed	old	weak resolution and paralogy
3214	extremely limited mix	not mixed	old	very weak resolution
3337	not mixed	not mixed	old	very weak resolution
3409	not mixed	very limited mix	old	very weak resolution
3528	not mixed	very limited mix	old	very weak resolution
3721	very limited mix	not mixed	old	very weak resolution
3724	not mixed	not mixed	old	weak resolution
3752	not mixed	very limited mix	old	very weak resolution
3788	extremely limited mix	limited mix	likely old	paralogy and losses
3840	not mixed	not mixed	likely old	very weak resolution
3918	not mixed	not mixed	likely old	very weak resolution
4382	not mixed	not mixed	likely old	very weak resolution
4453	not mixed	extremely limited mix (one EGT)	likely old	very weak resolution
4588	not mixed	not mixed	likely old	weak resolution and paralogy
4638	not mixed	not mixed	likely old	very weak resolution
4775	limited mix	not mixed	unconclusive	very weak resolution
4792	extremely limited mix	not mixed	unconclusive	very weak resolution
5062	not mixed	limited mix	unconclusive (because only one Opimoda)	very weak resolution
5156	not mixed	not mixed	likely old	very weak resolution
5265	limited mix	not mixed	unconclusive	very weak resolution
5353	limited mix	not mixed	unconclusive	very weak resolution
6015	not mixed	not mixed	likely old	very weak resolution
6200	not mixed	not mixed	old	weak resolution
6261	extremely limited mix	not mixed	likely old	weak resolution
6285	not mixed	not mixed	likely old	very weak resolution
6503	not mixed	not mixed	likely old	very weak resolution
6520	extremely limited mix	not mixed	likely old	weak resolution and paralogy + LBA (explaining the apparent mix)
6543	extremely limited mix	not mixed	likely old	weak resolution and paralogy + LBA (explaining the apparent mix)
6568	not mixed	not mixed	old
7040	limited mix	not mixed	likely old	very weak resolution
7080	mixed	not mixed	unconclusive
7141	not mixed	not mixed	old	weak resolution
7656	not mixed	not mixed (expected EGT)	likely old	very weak resolution
7977	not mixed	not mixed	old	paralogy, complex interpretation
8301	not mixed	limited mix	likely old	very weak resolution
8629	extremely limited mix	not mixed	old with LGT
8889	limited mix	not mixed	likely old	very weak resolution
8949	not mixed	limited mix	unconclusive (because only 2 Opimoda)
9136	not mixed	extremely limited mix	old	very weak resolution
9138	not mixed	extremely limited mix	likely old	very weak resolution
9544	very limited mix	not mixed	likely old	very weak resolution
9778	limited mix	not mixed	unconclusive	very weak resolution
10748	not mixed	not mixed	likely old	very weak resolution
10810	limited mix	not mixed	unconclusive	patchy distribution in Diphoda (associated with red algae)
11493	limited mix	not mixed	likely old	possibly ancient paralogy and losses
11599	not mixed	not mixed	old	very weak resolution
12163	limited mix	limited mix	unconclusive	very weak resolution
12448	not mixed	not mixed	old
12590	not mixed	not mixed	old	weak resolution
12723	not mixed	not mixed	old	weak resolution
12794	limited mix	not mixed	unconclusive (because only one opimoda)	a duplication in Diphoda
12806	limited mix	not mixed	unconclusive
12884	not mixed	not mixed	unconclusive	very weak resolution
14008	not mixed	not mixed	unconclusive	very weak resolution
14118	not mixed	not mixed	likely old	weak resolution
14125	not mixed	limited mix	unconclusive	patchy distribution in Diphoda
14468	not mixed	not mixed	likely old	patchy distribution
14673	not mixed	extremely limited mix	likely old	very weak resolution
14803	not mixed	not mixed	unconclusive	paralogs with pathcy distribution
15440	limited mix	not mixed	unconclusive	weak resolution
15443	not mixed	not mixed	unconclusive	patchy distribution
15448	limited mix	not mixed	unconclusive	patchy distribution
16500	limited mix	limited mix	likely old with LGT
16534	not mixed	limited mix	unconclusive	very weak resolution
16687	not mixed	limited mix	old	weak resolution
16839	limited mix	not mixed	unconclusive	very weak resolution
17121	limited mix	not mixed	unconclusive	very weak resolution
19268	not mixed	not mixed	likely old	old paralogs and patchy distribution of Opimoda
19545	not mixed	not mixed	old	vertical descent
19698	limited mix	not mixed	unconclusive (because only one diphoda)	possibly ancient paralogy and losses
20969	not mixed	not mixed	old	vertical descent
21283	extremely limited mix	not mixed	old	vertical descent with a putative recent LGT
21289	not mixed	not mixed	old	vertical descent
21862	limited mix	limited mix	likely old	possibly ancient paralogy and losses
21957	not mixed	not mixed	unconclusive (because only one opimoda)
22594	not mixed	not mixed	old	vertical descent
22638	not mixed	not mixed	old	vertical descent
24632	not mixed	not mixed	old	vertical descent
24657	limited mix	limited mix	likely old	vertical descent with a putative LGT
25160	not mixed	not mixed	likely old	weak resolution
25695	not mixed	not mixed	old	vertical descent
25728	not mixed	limited mix	old	vertical descent
26775	not mixed	not mixed	unconclusive (because only one opimoda)
26836	not mixed	not mixed	unconclusive (because only one diphoda)
26860	not mixed	not mixed	unconclusive (because only one opimoda)
31055	not mixed	not mixed	old	vertical descent
31078	not mixed	not mixed	unconclusive (because only one diphoda)
32058	not mixed	not mixed	unconclusive (because only one opimoda)
32066	limited mix	limited mix	unconclusive	very weak resolution and few OTU
33010	limited mix	limited mix	unconclusive	weak resolution and few OTU
33106	not mixed	not mixed	unconclusive (because only one opimoda)
33257	limited mix	limited mix	unconclusive	few OTU
39824	not mixed	not mixed	unconclusive (because only one diphoda)
39884	not mixed	not mixed	old	vertical descent
39989	not mixed	not mixed	unconclusive (because only one opimoda)
41766	limited mix	limited mix	unconclusive	few OTU
41770	not mixed	not mixed	old	vertical descent
41771	not mixed	not mixed	unconclusive (because only one diphoda)
43692	not mixed	not mixed	unconclusive (because only one diphoda)
43978	not mixed	not mixed	unconclusive (because only one diphoda)

## Sheet: clusters 2, 3, 5 and 7
family	start	end	eukarya	archaea	bacteria	eukaryaMonophyly	archaeaMonophyly	bacteriaMonophyly	BLAST assignation of the component	phylogenetic assignation of the component (automated)	final phylogenetic assignation after manual inspection	sister group of eukaryotes	origin of the fragment according to the phylogeny	comments	comments	bootstrap
2465	652	1174	50	40	58	yes	no	no	prokaryote	Unknown	Unconclusive	no	unknown	unknown	Bacteria and Archaea are mixed
2465	5	670	50	12	88	no	no	no	Bacteria	Unknown	Unconclusive				mixed
2558	81	382	86	0	100	yes	no	yes	Bacteria	Bacteria	Bacteria
2755	56	1320	88	2	98	yes	yes	no	Bacteria	Bacteria	Bacteria
2755	1239	1362	88	0	17	yes	no	yes	Bacteria	Bacteria	Bacteria
2821	441	795	48	1	99	yes	yes	no	Bacteria	Bacteria	Bacteria
2821	8	434	48	0	100	yes	no	yes	Bacteria	Bacteria	Bacteria
3409	1	473	58	31	69	yes	no	no	Bacteria	Unknown	Unconclusive				weak bootstraps
3693	328	539	41	0	36	yes	no	yes	Bacteria	Bacteria	Bacteria
3693	4	327	41	0	100	yes	no	yes	Bacteria	Bacteria	Bacteria
3721	6	240	43	7	93	yes	yes	no	Bacteria	Bacteria	Bacteria					99
3724	38	308	40	0	100	yes	no	yes	Bacteria	Bacteria	Bacteria
3724	9	55	39	0	10	yes	no	yes	Bacteria	Bacteria	Bacteria
3752	44	618	49	0	100	yes	no	yes	Bacteria	Bacteria	Bacteria
3840	80	320	37	0	100	yes	no	yes	Bacteria	Bacteria	Bacteria
3918	372	785	36	0	90	yes	no	yes	Bacteria	Bacteria	Bacteria
3918	843	1026	36	0	100	yes	no	yes	Bacteria	Bacteria	Bacteria
4203	10	475	45	5	95	yes	no	no	prokaryote	Unknown	Unconclusive	no	archaea	unknown	archaea are closer but they are very few
4382	107	390	39	1	88	yes	yes	no	Bacteria	Bacteria	Bacteria
4382	281	492	39	1	99	yes	yes	no	Bacteria	Bacteria	Bacteria
4382	16	99	38	0	13	yes	no	yes	Bacteria	Bacteria	Bacteria
4452	462	639	31	7	93	yes	yes	no	Bacteria	Bacteria	Bacteria					100
4452	16	382	31	0	100	yes	no	yes	Bacteria	Bacteria	Bacteria
4453	574	1044	31	0	100	yes	no	yes	Bacteria	Bacteria	Bacteria
4453	17	554	31	0	100	yes	no	yes	Bacteria	Bacteria	Bacteria
4504	107	500	34	9	91	yes	no	no	Bacteria	Unknown	Unconclusive
4588	4	463	50	0	100	no	no	no	Bacteria	Bacteria	Bacteria
4588	492	1629	50	0	100	yes	no	yes	Bacteria	Bacteria	Bacteria
4792	25	285	43	0	100	no	no	no	Bacteria	Bacteria	Bacteria
5140	53	228	33	0	100	yes	no	yes	Bacteria	Bacteria	Bacteria
5156	6	350	34	21	78	yes	no	no	Bacteria	Unknown	Bacteria	no	bacteria	bacteria		98
5265	14	253	31	1	99	no	yes	no	Bacteria	Bacteria	Bacteria
5265	581	657	31	2	49	no	no	no	Bacteria	Unknown	Unconclusive	no	likely bacteria	likely bacteria	likely bacteria but very weak bootstrap
5265	96	585	31	0	100	yes	no	yes	Bacteria	Bacteria	Bacteria
5348	240	341	34	0	12	no	no	no	Bacteria	Bacteria	Bacteria
5348	306	885	34	0	100	no	no	no	Bacteria	Bacteria	Bacteria
5664	206	445	29	0	100	yes	no	yes	Bacteria	Bacteria	Bacteria
5664	401	519	29	0	18	no	no	no	Bacteria	Bacteria	Bacteria
5804	414	637	30	2	98	no	no	no	Bacteria	Unknown	Bacteria	no			few LGTs to Archaea but very weak bootstraps
5804	283	373	30	0	100	no	no	no	Bacteria	Bacteria	Bacteria
5913	35	254	30	7	93	yes	yes	no	Bacteria	Bacteria	Bacteria					87
5913	236	462	30	0	100	no	no	no	Bacteria	Bacteria	Bacteria
6048	19	700	28	0	100	yes	no	yes	Bacteria	Bacteria	Bacteria
6285	40	328	33	0	100	yes	no	yes	Bacteria	Bacteria	Bacteria
6384	1	210	27	0	100	yes	no	yes	Bacteria	Bacteria	Bacteria
6503	245	504	28	17	83	no	yes	no	Bacteria	Bacteria	Bacteria					71
6520	16	773	36	22	78	no	no	no	prokaryote	Unknown	Archaea	no	Archaea	likely Archaea
6520	774	989	35	0	13	yes	no	yes	Bacteria	Bacteria	Bacteria
6543	112	564	28	8	92	no	yes	no	Bacteria	Bacteria	Bacteria					94
6897	170	345	26	0	100	yes	no	yes	Bacteria	Bacteria	Bacteria
7080	7	454	48	0	99	no	no	no	Bacteria	Bacteria	Bacteria
7080	493	846	48	0	100	yes	no	yes	Bacteria	Bacteria	Bacteria
7141	477	573	20	1	13	no	yes	no	prokaryote	Bacteria	Bacteria
7141	39	456	20	13	87	yes	no	no	Bacteria	Unknown	Bacteria					79
7164	372	499	20	0	21	no	no	no	Bacteria	Bacteria	Bacteria
7164	5	301	20	0	100	yes	no	yes	Bacteria	Bacteria	Bacteria
7416	161	563	22	0	100	yes	no	yes	Bacteria	Bacteria	Bacteria
7473	31	348	23	0	99	no	no	no	Bacteria	Bacteria	Bacteria
7473	531	752	23	0	100	yes	no	yes	Bacteria	Bacteria	Bacteria
7614	1	369	20	12	88	no	yes	no	Bacteria	Bacteria	Bacteria					100
7614	351	784	20	0	100	no	no	no	Bacteria	Bacteria	Bacteria
7697	47	588	28	9	91	yes	no	no	Bacteria	Unknown	Bacteria	no	bacteria	bacteria		73
7940	1	131	18	32	68	yes	no	no	Bacteria	Unknown	Bacteria	almost rootable	bacteria	bacteria		63
7940	120	338	18	0	100	yes	no	yes	Bacteria	Bacteria	Bacteria
7988	20	1286	26	0	100	yes	no	yes	Bacteria	Bacteria	Bacteria
8572	172	624	20	13	87	no	no	no	Bacteria	Unknown	Unconclusive				mixed
8629	2	1561	17	0	100	yes	no	yes	Bacteria	Bacteria	Bacteria
8629	1579	2080	17	0	100	yes	no	yes	Bacteria	Bacteria	Bacteria
8657	589	849	19	0	14	no	no	no	Bacteria	Bacteria	Bacteria
8657	3	171	19	0	100	yes	no	yes	Bacteria	Bacteria	Bacteria
8949	1	150	27	20	80	no	yes	no	Bacteria	Bacteria	Bacteria					100
8949	178	344	27	15	85	no	yes	no	Bacteria	Bacteria	Bacteria					100
9030	17	951	23	0	100	no	no	no	Bacteria	Bacteria	Bacteria
9105	53	344	35	0	100	yes	no	yes	Bacteria	Bacteria	Bacteria
9136	293	738	28	0	100	no	no	no	Bacteria	Bacteria	Bacteria
9140	1	221	30	40	60	yes	no	no	Bacteria	Unknown	Unconclusive				weak bootstraps
9140	235	459	30	0	100	yes	no	yes	Bacteria	Bacteria	Bacteria
9266	120	521	19	15	85	yes	yes	no	Bacteria	Bacteria	Bacteria					100
9748	48	1075	27	0	100	yes	no	yes	Bacteria	Bacteria	Bacteria
9778	4	121	18	13	87	no	no	no	Bacteria	Unknown	Unconclusive				archaea and bacteria are mixed
9846	220	454	22	0	100	yes	no	yes	Bacteria	Bacteria	Bacteria
9885	67	636	23	7	93	yes	yes	no	Bacteria	Bacteria	Bacteria					99
10019	19	243	21	0	100	no	no	no	Bacteria	Bacteria	Bacteria
10020	3	360	15	50	50	yes	no	no	Archaea	Unknown	Bacteria	no	bacteria	bacteria		95
10774	90	376	15	14	86	no	no	no	Bacteria	Unknown	Unconclusive				weak bootstraps
11269	18	361	20	3	97	yes	no	no	Bacteria	Unknown	Unconclusive				one archaea close to eukarya and weak bootstraps
11274	5	527	20	6	94	yes	no	no	Bacteria	Unknown	Bacteria	no	bacteria	bacteria	few LGTs to Archaea
11599	8	308	22	4	96	yes	yes	no	Bacteria	Bacteria	Bacteria					94
11727	248	642	13	0	100	yes	no	yes	Bacteria	Bacteria	Bacteria
11734	244	402	10	3	53	no	yes	no	prokaryote	Bacteria	Bacteria
12311	1019	1522	14	43	57	no	no	no	Bacteria	Unknown	Unconclusive				weak bootstrap
12311	366	1003	14	0	98	yes	no	yes	Bacteria	Bacteria	Bacteria
12311	6	379	14	0	100	yes	no	yes	Bacteria	Bacteria	Bacteria
12459	1	294	17	4	96	yes	no	no	Bacteria	Unknown	Bacteria				few LGTs to Archaea
12590	7	910	16	40	60	no	yes	no	Bacteria	Bacteria	Bacteria					91
12794	4	529	16	50	39	no	no	no	Archaea	Unknown	Unconclusive				mixed
12806	4	334	12	11	89	yes	no	no	Bacteria	Unknown	Bacteria	no	bacteria	bacteria		100
12806	284	725	12	25	75	yes	yes	no	Bacteria	Bacteria	Bacteria					65
12884	873	1009	11	1	98	no	yes	no	Bacteria	Bacteria	Bacteria
12884	20	901	11	1	72	yes	yes	no	Bacteria	Bacteria	Bacteria
12885	4	314	11	1	99	yes	yes	no	Bacteria	Bacteria	Bacteria	no	bacteria	bacteria
12885	302	952	11	0	100	yes	no	yes	Bacteria	Bacteria	Bacteria
13404	1	249	12	6	94	yes	no	no	Bacteria	Unknown	Unconclusive				weak bootstraps
13653	3	147	20	50	50	yes	yes	no	Archaea	Bacteria	Bacteria					66
13904	86	208	20	9	91	no	no	no	Bacteria	Unknown	Bacteria	no	bacteria	Bacteria	few LGTs to Archaea
14116	121	249	15	0	100	no	no	no	Bacteria	Bacteria	Bacteria
14118	20	514	15	28	72	yes	no	no	prokaryote	Unknown	Unconclusive	no	no	unknown	mixed
14118	526	839	15	0	100	yes	no	yes	Bacteria	Bacteria	Bacteria
14468	259	668	14	0	100	yes	no	yes	Bacteria	Bacteria	Bacteria
14468	1	191	14	0	40	no	no	no	Bacteria	Bacteria	Bacteria
14468	198	281	14	0	14	no	no	no	Bacteria	Bacteria	Bacteria
14797	322	372	14	1	32	yes	yes	no	Bacteria	Bacteria	Bacteria
14797	116	349	14	0	100	yes	no	yes	Bacteria	Bacteria	Bacteria
14803	303	672	10	0	100	yes	no	yes	Bacteria	Bacteria	Bacteria
14803	7	333	10	0	100	yes	no	yes	Bacteria	Bacteria	Bacteria
14918	1170	1249	15	1	77	yes	yes	no	prokaryote	Bacteria	Bacteria
14918	1358	1614	15	5	95	yes	no	no	Bacteria	Unknown	Bacteria	no	bacteria	Bacteria	few LGTs to Archaea
15117	11	595	18	2	98	no	yes	no	prokaryote	Bacteria	Bacteria
15326	306	676	11	0	100	yes	no	yes	Bacteria	Bacteria	Bacteria
15326	12	327	11	0	100	yes	no	yes	Bacteria	Bacteria	Bacteria
15328	11	221	13	0	54	yes	no	yes	Bacteria	Bacteria	Bacteria
15440	1221	1793	13	0	100	yes	no	yes	Bacteria	Bacteria	Bacteria
16455	553	666	9	0	19	yes	no	yes	Bacteria	Bacteria	Bacteria
16534	5	183	21	7	93	yes	yes	no	Bacteria	Bacteria	Bacteria					100
16534	74	264	21	0	100	yes	no	yes	Bacteria	Bacteria	Bacteria
16686	22	312	11	0	100	yes	no	yes	Bacteria	Bacteria	Bacteria
16687	38	413	15	0	100	no	no	no	Bacteria	Bacteria	Bacteria
16689	206	293	15	5	54	no	no	no	Bacteria	Unknown	Unconclusive
16689	636	1059	15	50	50	yes	yes	no	Bacteria	Bacteria	Bacteria					90
16689	16	120	15	2	20	yes	no	no	prokaryote	Unknown	Unconclusive	no			few sequences and weak bootstraps
16689	376	581	15	0	64	yes	no	yes	Bacteria	Bacteria	Bacteria
16689	333	394	15	0	16	yes	no	yes	Bacteria	Bacteria	Bacteria
16689	154	248	15	0	20	yes	no	yes	Bacteria	Bacteria	Bacteria
16689	603	711	15	0	14	no	no	no	Bacteria	Bacteria	Bacteria
16692	6	268	12	0	100	yes	no	yes	Bacteria	Bacteria	Bacteria
16839	122	771	21	0	100	yes	no	yes	Bacteria	Bacteria	Bacteria
16848	611	791	11	2	98	yes	no	no	Bacteria	Unknown	Bacteria	no	bacteria	Bacteria	few LGTs to Archaea
16848	266	601	11	9	91	no	no	no	Bacteria	Unknown	Unconclusive	no	likely archaea	likely archaea	likely archaea but very weak bootstrap
16955	2	141	13	0	100	yes	no	yes	Bacteria	Bacteria	Bacteria
16958	288	502	9	35	65	yes	no	no	Bacteria	Unknown	Bacteria	no	bacteria	bacteria		92
16964	9	235	15	48	50	yes	no	no	Bacteria	Unknown	Unconclusive	no	unknown	unknown	Bacteria and Archaea are mixed
16964	226	489	15	50	50	no	yes	no	Bacteria	Bacteria	Bacteria					100
16965	794	1020	9	50	50	yes	no	no	Bacteria	Unknown	Bacteria	no	bacteria	bacteria		71
16965	74	739	9	0	100	yes	no	yes	Bacteria	Bacteria	Bacteria
17121	331	641	12	24	76	yes	no	no	Bacteria	Unknown	Bacteria	no	bacteria	bacteria		100
17121	692	1013	12	0	100	yes	no	yes	Bacteria	Bacteria	Bacteria
17174	324	628	9	9	91	yes	yes	no	Bacteria	Bacteria	Bacteria					68
17174	15	105	9	6	94	no	no	no	Bacteria	Unknown	Unconclusive				weak bootstraps
17174	41	401	9	0	100	yes	no	yes	Bacteria	Bacteria	Bacteria
17175	331	433	9	3	27	yes	no	no	prokaryote	Unknown	Unconclusive				very few sequences
17175	611	2291	9	0	100	yes	no	yes	Bacteria	Bacteria	Bacteria
18565	1	163	11	19	81	yes	no	no	Bacteria	Unknown	Unconclusive	no	no	unknown	mixed and weak bootstraps
18565	126	234	11	0	100	yes	no	yes	Bacteria	Bacteria	Bacteria
18574	32	555	11	0	100	yes	no	yes	Bacteria	Bacteria	Bacteria
18579	462	556	10	0	100	yes	no	yes	Bacteria	Bacteria	Bacteria
18579	4	345	10	0	100	yes	no	yes	Bacteria	Bacteria	Bacteria
18579	542	586	10	0	18	yes	no	yes	Bacteria	Bacteria	Bacteria
18810	15	1267	11	21	68	no	no	no	Bacteria	Unknown	Unconclusive				archaea and bacteria are mixed but weak bootstraps
18853	126	266	12	7	28	yes	no	no	prokaryote	Unknown	Bacteria	no	bacteria	Bacteria	few LGTs to Archaea
18853	756	971	12	9	46	yes	no	no	Bacteria	Unknown	Unconclusive	no	no	unknown	Bacteria and Archaea are mixed
18853	915	1487	12	5	41	no	no	no	Bacteria	Unknown	Bacteria	no	bacteria	bacteria	few LGTs to Archaea
18853	450	594	12	9	45	yes	no	no	Bacteria	Unknown	Unconclusive				archaea and bacteria are mixed
18853	2084	2507	12	0	100	yes	no	yes	Bacteria	Bacteria	Bacteria
18853	1465	2094	12	0	100	yes	no	yes	Bacteria	Bacteria	Bacteria
18855	520	867	11	4	96	yes	no	no	prokaryote	Unknown	Bacteria	no	bacteria	bacteria	few LGTs to Archaea
18855	76	332	11	9	91	no	no	no	Bacteria	Unknown	Unconclusive
19000	57	499	9	12	87	yes	no	no	Bacteria	Unknown	Archaea	no	archaea	archaea	likely archaea despite weak bootstrap ??	67
19000	3	118	8	0	11	no	no	no	Bacteria	Bacteria	Bacteria
19088	63	425	16	0	100	no	no	no	Bacteria	Bacteria	Bacteria
19268	773	963	15	2	98	yes	yes	no	Bacteria	Bacteria	Bacteria
19268	185	690	15	2	98	yes	yes	no	Bacteria	Bacteria	Bacteria
19279	1051	1332	18	1	72	no	yes	no	prokaryote	Bacteria	Bacteria
19279	262	1211	18	1	99	yes	yes	no	prokaryote	Bacteria	Bacteria
19279	31	209	18	0	16	yes	no	yes	Bacteria	Bacteria	Bacteria
19469	95	185	9	0	100	yes	no	yes	Bacteria	Bacteria	Bacteria
19481	7	469	8	50	50	no	no	no	Archaea	Unknown	Bacteria	no	bacteria	bacteria		86
19484	2	117	11	3	96	no	no	no	Bacteria	Unknown	Bacteria				archaea and bacteria are mixed but weak bootstraps
19545	1	465	9	5	95	no	yes	no	Bacteria	Bacteria	Bacteria
19545	442	1123	9	0	100	no	no	no	Bacteria	Bacteria	Bacteria
19688	3	95	7	1	40	no	yes	no	Bacteria	Bacteria	Bacteria
19688	607	1108	8	50	50	yes	no	no	Bacteria	Unknown	Unconclusive				weak bootstrap
19698	143	637	15	3	97	yes	no	no	Bacteria	Unknown	Bacteria	no	bacteria	bacteria	few LGTs to Archaea
19708	1	101	7	1	99	yes	yes	no	Bacteria	Bacteria	Bacteria
19708	116	312	7	24	76	no	no	no	Bacteria	Unknown	Bacteria					55
19710	449	891	8	0	100	no	no	no	Bacteria	Bacteria	Bacteria
19710	1	459	8	0	100	yes	no	yes	Bacteria	Bacteria	Bacteria
19718	32	133	9	0	58	yes	no	yes	Bacteria	Bacteria	Bacteria
19718	159	266	9	0	32	no	no	no	Bacteria	Bacteria	Bacteria
20960	192	401	8	50	50	yes	no	no	Archaea	Unknown	Unconclusive
20960	1	136	8	0	100	yes	no	yes	Bacteria	Bacteria	Bacteria
20973	30	93	9	0	43	yes	no	yes	Bacteria	Bacteria	Bacteria
20973	128	362	9	0	47	yes	no	yes	Bacteria	Bacteria	Bacteria
20974	385	947	10	23	77	yes	no	no	Bacteria	Unknown	Unconclusive
20974	29	442	10	21	79	yes	no	no	Bacteria	Unknown	Unconclusive				archaea and bacteria are mixed
20983	69	223	9	3	97	no	no	no	prokaryote	Unknown	Unconclusive	no	archaea	unknown	one archaea are in eukarya
20993	3	402	8	6	94	yes	yes	no	Bacteria	Bacteria	Bacteria
21132	9	430	7	50	50	yes	no	no	prokaryote	Unknown	Unconclusive				mixed
21132	376	725	7	0	100	yes	no	yes	Bacteria	Bacteria	Bacteria
21289	1	84	7	0	100	no	no	no	Bacteria	Bacteria	Bacteria
21423	242	549	7	21	79	no	no	no	Bacteria	Unknown	Bacteria	no	bacteria	bacteria		86
21423	22	224	7	0	32	yes	no	yes	Bacteria	Bacteria	Bacteria
21474	154	343	13	19	81	no	no	no	Bacteria	Unknown	Unconclusive				weak bootstraps
21474	4	139	13	0	74	yes	no	yes	Bacteria	Bacteria	Bacteria
21642	586	773	12	0	29	yes	no	yes	Bacteria	Bacteria	Bacteria
21649	229	510	8	2	98	yes	yes	no	Bacteria	Bacteria	Bacteria
21651	127	260	9	3	97	no	no	no	Bacteria	Unknown	Bacteria	no	bacteria	bacteria	few LGTs to Archaea
21942	8	456	8	10	90	no	yes	no	Bacteria	Bacteria	Bacteria					99
21942	420	735	8	2	98	no	no	no	Bacteria	Unknown	Bacteria	no	bacteria	bacteria	only one archaea
21948	278	658	7	0	100	yes	no	yes	Bacteria	Bacteria	Bacteria
21948	1	258	7	0	100	no	no	no	Bacteria	Bacteria	Bacteria
21962	9	639	7	1	99	no	yes	no	Bacteria	Bacteria	Bacteria
21962	630	992	7	0	100	no	no	no	Bacteria	Bacteria	Bacteria
22290	559	782	8	4	96	yes	no	no	prokaryote	Unknown	Bacteria	no	bacteria	Bacteria	few LGTs to Archaea
22290	376	535	8	4	96	yes	no	no	prokaryote	Unknown	Unconclusive	no	one Archaea	unknown	only few archaeal sequences but one of them are the closest sequence to eukaryotes
22290	166	259	8	0	100	yes	no	yes	Bacteria	Bacteria	Bacteria
22366	628	901	7	7	93	yes	yes	no	Bacteria	Bacteria	Bacteria					100
22366	46	511	7	0	100	yes	no	yes	Bacteria	Bacteria	Bacteria
22594	12	254	6	10	88	no	no	no	Bacteria	Unknown	Unconclusive	no	one archaea	archaea ?	few archaea sequence but the closest sequence to eukaryotes is from loki
22595	119	281	9	50	50	yes	no	no	Archaea	Unknown	Bacteria	almost	bacteria	Bacteria	eukarya are embedded in almost all Bacteria group	96
22595	1	157	9	0	100	no	no	no	Bacteria	Bacteria	Bacteria
22614	1	261	6	2	98	no	no	no	Bacteria	Unknown	Unconclusive				few prokaryotic diversity
22614	369	662	6	20	80	yes	no	no	Bacteria	Unknown	Bacteria	no	bacteria	bacteria	Archaea are almost monophyletic	44
22634	29	798	7	0	99	yes	no	yes	Bacteria	Bacteria	Bacteria
22638	320	1209	10	43	57	yes	no	no	Bacteria	Unknown	Bacteria					89
22654	1	244	6	29	71	no	no	no	Bacteria	Unknown	Bacteria	no	bacteria	bacteria		99
24628	500	1316	9	0	97	yes	no	yes	Bacteria	Bacteria	Bacteria
24632	19	221	8	2	97	yes	no	no	Bacteria	Unknown	Bacteria	no	bacteria	bacteria	only two archaea
24632	153	404	8	6	91	no	no	no	Bacteria	Unknown	Unconclusive				very weak bootstraps
24654	820	1317	13	3	97	yes	yes	no	Bacteria	Bacteria	Bacteria
24670	244	470	7	0	100	no	no	no	Bacteria	Bacteria	Bacteria
24670	18	230	7	0	100	no	no	no	Bacteria	Bacteria	Bacteria
24680	13	230	6	1	99	yes	yes	no	Bacteria	Bacteria	Bacteria
24680	175	342	6	0	42	no	no	no	Bacteria	Bacteria	Bacteria
24680	293	652	6	0	100	yes	no	yes	Bacteria	Bacteria	Bacteria
24759	171	447	8	50	50	yes	no	no	Bacteria	Unknown	Bacteria	no	bacteria	bacteria		67
24898	217	537	6	2	98	yes	yes	no	Bacteria	Bacteria	Bacteria
25125	416	549	8	50	50	yes	no	no	prokaryote	Unknown	Bacteria	no	bacteria	bacteria	Bacteria and Archaea are almost rootable	91
25125	249	331	8	50	50	yes	no	no	prokaryote	Unknown	Bacteria	no	bacteria	bacteria		100
25132	434	878	8	22	78	no	yes	no	Bacteria	Bacteria	Bacteria					99
25132	2	399	8	12	88	yes	no	no	Bacteria	Unknown	Bacteria	no	bacteria	bacteria		91
25135	60	710	6	14	86	yes	yes	no	Bacteria	Bacteria	Bacteria					100
25144	339	853	8	35	65	yes	yes	no	Bacteria	Bacteria	Bacteria					100
25151	206	863	8	2	95	no	no	no	Bacteria	Unknown	Bacteria	no	bacteria	Bacteria	few LGTs to Archaea
25157	44	276	6	0	55	no	no	no	Bacteria	Bacteria	Bacteria
25157	257	420	6	0	100	yes	no	yes	Bacteria	Bacteria	Bacteria
25160	553	989	8	8	92	yes	no	no	Bacteria	Unknown	Bacteria					99
25695	222	529	9	8	92	yes	yes	no	Bacteria	Bacteria	Bacteria					58
25695	20	128	9	0	100	no	no	no	Bacteria	Bacteria	Bacteria
25695	112	246	9	0	23	no	no	no	Bacteria	Bacteria	Bacteria
25728	19	619	9	7	93	yes	yes	no	Bacteria	Bacteria	Bacteria					100
25728	705	993	9	0	100	yes	no	yes	Bacteria	Bacteria	Bacteria
25741	52	148	6	0	21	no	no	no	Bacteria	Bacteria	Bacteria
25741	191	313	6	0	100	yes	no	yes	Bacteria	Bacteria	Bacteria
25742	54	637	7	16	84	no	no	no	Bacteria	Unknown	Bacteria					74
25743	99	367	6	0	100	yes	no	yes	Bacteria	Bacteria	Bacteria
25745	1173	1791	6	0	100	yes	no	yes	Bacteria	Bacteria	Bacteria
25745	1	1224	6	0	100	yes	no	yes	Bacteria	Bacteria	Bacteria
25841	1070	1381	7	0	100	yes	no	yes	Bacteria	Bacteria	Bacteria
25845	138	361	6	1	9	yes	yes	no	prokaryote	Bacteria	Bacteria	no	bacteria	bacteria
25845	8	152	6	0	100	yes	no	yes	Bacteria	Bacteria	Bacteria
25984	432	629	6	1	99	yes	yes	no	Bacteria	Bacteria	Bacteria
25984	23	421	6	0	100	yes	no	yes	Bacteria	Bacteria	Bacteria
26228	346	500	7	0	22	no	no	no	Bacteria	Bacteria	Bacteria
26228	52	319	7	0	100	yes	no	yes	Bacteria	Bacteria	Bacteria
26235	10	312	6	12	88	yes	yes	yes	Bacteria	unconclusive	Unconclusive
26235	375	560	6	0	21	yes	no	yes	Bacteria	Bacteria	Bacteria
26235	582	732	6	0	21	yes	no	yes	Bacteria	Bacteria	Bacteria
26246	1074	1285	7	0	25	yes	no	yes	Bacteria	Bacteria	Bacteria
26257	116	574	11	0	100	yes	no	yes	Bacteria	Bacteria	Bacteria
26363	233	552	6	38	61	yes	no	no	Bacteria	Unknown	Unconclusive				weak bootstraps
26364	1	455	7	1	99	yes	yes	no	Bacteria	Bacteria	Bacteria
26370	2	328	6	10	90	yes	no	no	prokaryote	Unknown	Bacteria	no	bacteria	bacteria		100
26373	678	898	6	0	29	yes	no	yes	Bacteria	Bacteria	Bacteria
26374	86	177	6	0	10	yes	no	yes	Bacteria	Bacteria	Bacteria
26769	8	672	8	0	99	no	no	no	Bacteria	Bacteria	Bacteria
26770	14	292	7	0	100	no	no	no	Bacteria	Bacteria	Bacteria
26775	13	278	5	28	72	yes	no	no	Bacteria	Unknown	Bacteria	almost	bacteria	Bacteria	eukarya are embedded in almost all Bacteria group	54
26775	272	634	5	0	100	yes	no	yes	Bacteria	Bacteria	Bacteria
26800	9	1255	5	5	92	yes	no	no	Bacteria	Unknown	Bacteria	no	bacteria	bacteria
26810	60	332	6	3	63	yes	yes	no	Bacteria	Bacteria	Bacteria
26810	355	768	6	0	75	yes	no	yes	Bacteria	Bacteria	Bacteria
26836	39	177	7	0	47	no	no	no	Bacteria	Bacteria	Bacteria
26839	1	382	6	20	80	yes	yes	no	Bacteria	Bacteria	Bacteria					91
26839	393	816	6	0	100	yes	no	yes	Bacteria	Bacteria	Bacteria
26857	2	159	5	0	100	yes	no	yes	Bacteria	Bacteria	Bacteria
26893	283	656	5	1	99	yes	yes	no	Bacteria	Bacteria	Bacteria
26893	30	153	5	4	96	yes	no	no	Bacteria	Unknown	Bacteria	no	bacteria	bacteria	few LGTs to Archaea
26894	7	915	5	2	98	yes	no	no	Bacteria	Unknown	Bacteria	no	bacteria	bacteria	only two archaea
26909	379	702	5	4	96	yes	no	no	Bacteria	Unknown	Bacteria	no	bacteria	bacteria	few LGTs to Archaea
26909	21	356	5	0	100	yes	no	yes	Bacteria	Bacteria	Bacteria
26919	90	421	6	21	76	yes	no	no	Bacteria	Unknown	Unconclusive				weak bootstrap
27378	13	279	5	2	98	yes	yes	no	Bacteria	Bacteria	Bacteria
27412	266	685	5	20	80	yes	yes	no	Bacteria	Bacteria	Bacteria					91
27412	1	73	5	16	84	yes	no	no	Bacteria	Unknown	Unconclusive				only one bacterial sequence close to eukarya
27412	78	152	5	0	18	no	no	no	Bacteria	Bacteria	Bacteria
28231	1	231	5	0	100	yes	no	yes	Bacteria	Bacteria	Bacteria
28231	207	388	5	0	100	yes	no	yes	Bacteria	Bacteria	Bacteria
28232	361	1022	6	3	95	no	no	no	Bacteria	Unknown	Bacteria	no	bacteria	Bacteria	few LGTs to Archaea
28232	106	373	6	2	98	no	no	no	Bacteria	Unknown	Bacteria	no	bacteria	bacteria	few LGTs to Archaea
28240	248	399	5	3	97	yes	no	no	Bacteria	Unknown	Bacteria	no	bacteria	bacteria	few LGTs to Archaea
28240	17	290	5	29	71	yes	yes	no	Bacteria	Bacteria	Bacteria					99
30142	1	145	5	1	99	yes	yes	no	Bacteria	Bacteria	Bacteria
30142	160	270	5	0	100	no	no	no	Bacteria	Bacteria	Bacteria
30146	145	746	6	4	96	yes	no	no	Bacteria	Unknown	Bacteria	no	bacteria	bacteria	few LGTs to Archaea and short branches
30158	900	1150	5	5	95	yes	yes	no	Bacteria	Bacteria	Bacteria
30158	36	921	5	0	100	yes	no	yes	Bacteria	Bacteria	Bacteria
30171	246	460	5	0	100	yes	no	yes	Bacteria	Bacteria	Bacteria
30171	1	103	5	0	100	yes	no	yes	Bacteria	Bacteria	Bacteria
30240	3	1352	5	0	100	yes	no	yes	Bacteria	Bacteria	Bacteria
30877	444	478	7	1	12	no	yes	no	prokaryote	Bacteria	Bacteria				very few sequences
30877	23	397	7	30	70	yes	yes	no	Bacteria	Bacteria	Bacteria					98
31010	1105	1610	5	0	100	yes	no	yes	Bacteria	Bacteria	Bacteria
31010	1614	1712	5	0	49	no	no	no	Bacteria	Bacteria	Bacteria
31024	1279	1370	5	2	98	yes	no	no	Bacteria	Unknown	Unconclusive	no	one Archaea	unknown	only two archaeal sequences but one of them are the closest sequence to eukaryotes
31038	23	128	6	5	95	yes	no	no	Bacteria	Unknown	Bacteria	no	bacteria	bacteria	few LGTs to Archaea
31047	3	283	8	6	94	no	yes	no	Bacteria	Bacteria	Bacteria
31055	210	1597	6	0	98	yes	no	yes	Bacteria	Bacteria	Bacteria
31080	132	319	7	29	71	yes	no	no	Bacteria	Unknown	Bacteria	no	bacteria	bacteria		100
31096	12	304	5	0	30	no	no	no	Bacteria	Bacteria	Bacteria
31121	91	425	8	0	100	yes	no	yes	Bacteria	Bacteria	Bacteria
31249	6	188	5	0	100	yes	no	yes	Bacteria	Bacteria	Bacteria
31495	74	493	5	33	67	yes	yes	no	Bacteria	Bacteria	Bacteria					100
31499	352	507	5	61	17	yes	no	no	prokaryote	Unknown	Unconclusive	no	no	unknown	Bacteria and Archaea are mixed
31499	8	115	5	0	40	yes	no	yes	Bacteria	Bacteria	Bacteria
32034	218	409	5	6	94	no	yes	no	Bacteria	Bacteria	Bacteria
32045	39	283	5	23	77	yes	no	no	Bacteria	Unknown	Bacteria	no	bacteria	bacteria		99
32045	288	320	5	0	100	no	no	no	Bacteria	Bacteria	Bacteria
32045	318	431	5	0	23	yes	no	yes	Bacteria	Bacteria	Bacteria
32052	286	1704	5	20	80	yes	no	no	Bacteria	Unknown	Unconclusive	no	no	unknown	Bacteria and Archaea are mixed
32058	517	750	6	0	100	yes	no	yes	Bacteria	Bacteria	Bacteria
32066	5	200	6	2	98	no	yes	no	Bacteria	Bacteria	Bacteria
32093	80	245	6	6	94	yes	yes	no	Bacteria	Bacteria	Bacteria
32093	3	164	6	0	100	no	no	no	Bacteria	Bacteria	Bacteria
32109	10	308	5	4	96	yes	yes	no	Bacteria	Bacteria	Bacteria
32386	4	328	7	15	77	yes	no	no	Bacteria	Unknown	Unconclusive	no	unknown	unknown	Bacteria and Archaea are mixed
32489	4	213	5	2	98	yes	yes	no	prokaryote	Bacteria	Bacteria
32489	343	589	5	2	98	yes	no	no	prokaryote	Unknown	Bacteria	no	bacteria	bacteria	weak bootstrap
32497	108	388	5	0	100	yes	no	yes	Bacteria	Bacteria	Bacteria
32504	658	817	5	16	84	yes	no	no	Bacteria	Unknown	Unconclusive	no	archaea	maybe Archaea	eukarya are closer to one small group of Archaea but they also are embedded in bacteria
32986	19	333	5	6	94	yes	yes	no	Bacteria	Bacteria	Bacteria
33036	90	178	4	5	95	yes	no	no	prokaryote	Unknown	Bacteria	no	bacteria	Bacteria	few LGTs to Archaea
33046	49	371	4	27	73	yes	no	no	prokaryote	Unknown	Unconclusive	no	unknown	unknown	Bacteria and Archaea are mixed
33047	109	261	4	3	97	yes	no	no	Bacteria	Unknown	Bacteria				few LGTs to Archaea
33047	24	104	4	0	12	yes	no	yes	Bacteria	Bacteria	Bacteria
33050	244	662	4	17	83	yes	yes	no	Bacteria	Bacteria	Bacteria					100
33071	866	1452	4	0	100	yes	no	yes	Bacteria	Bacteria	Bacteria
33071	660	913	4	0	100	yes	no	yes	Bacteria	Bacteria	Bacteria
33071	5	722	4	0	100	no	no	no	Bacteria	Bacteria	Bacteria
33093	396	800	6	3	97	yes	no	no	Bacteria	Unknown	Bacteria	no	bacteria	bacteria	few LGTs to Archaea
33102	85	322	4	0	100	yes	no	yes	Bacteria	Bacteria	Bacteria
33123	175	481	4	3	97	yes	no	no	Bacteria	Unknown	Bacteria	no	bacteria	Bacteria	few LGTs to Archaea
33138	87	250	5	3	97	no	yes	no	Bacteria	Bacteria	Bacteria
33139	478	602	4	6	94	yes	no	no	Bacteria	Unknown	Unconclusive	no	Archaea		only six archaeal sequences but one of them are the closest sequence to eukaryotes
33139	114	499	4	50	50	yes	no	no	Archaea	Unknown	Unconclusive	no	likely bacteria	likely bacteria	very weak bootstraps	46
33164	362	632	6	1	76	yes	yes	no	Bacteria	Bacteria	Bacteria
33164	1	241	6	4	96	yes	no	no	Bacteria	Unknown	Bacteria	no	bacteria	bacteria	few LGTs to Archaea
33164	256	374	6	0	14	no	no	no	Bacteria	Bacteria	Bacteria
33257	3	217	4	0	100	yes	no	yes	Bacteria	Bacteria	Bacteria
33947	309	795	4	21	79	no	no	no	Bacteria	Unknown	Unconclusive	no	no	unknown	mixed
33965	294	587	4	0	100	yes	no	yes	Bacteria	Bacteria	Bacteria
33987	136	261	5	46	54	yes	no	no	Bacteria	Unknown	Archaea	no	archaea	archaea		75
33987	410	730	5	50	50	yes	no	no	prokaryote	Unknown	Unconclusive				archaea and bacteria are mixed
33987	16	164	5	34	66	yes	no	no	Bacteria	Unknown	Archaea	no	archaea	archaea		71
34488	412	617	4	13	87	yes	no	no	Bacteria	Unknown	Unconclusive				weak bootstrap and short branches
34488	5	285	4	1	99	yes	yes	no	Bacteria	Bacteria	Bacteria
34694	80	403	4	0	100	yes	no	yes	Bacteria	Bacteria	Bacteria
35545	4	290	4	50	50	yes	no	no	Bacteria	Unknown	Unconclusive
35545	234	472	4	0	100	yes	no	yes	Bacteria	Bacteria	Bacteria
35569	545	693	4	1	99	no	yes	no	Bacteria	Bacteria	Bacteria
35569	65	461	4	0	100	yes	no	yes	Bacteria	Bacteria	Bacteria
37682	328	616	6	6	94	yes	yes	no	Bacteria	Bacteria	Bacteria
38097	551	627	4	15	85	yes	yes	no	Bacteria	Bacteria	Bacteria					86
38097	192	501	4	29	71	yes	no	yes	Bacteria	Archaea	Archaea					53
38097	16	186	4	0	100	yes	no	yes	Bacteria	Bacteria	Bacteria
39780	1	188	4	20	80	yes	no	no	Bacteria	Unknown	Archaea	no	archaea	likely archaea	despite weak bootstrap	26
39780	165	474	4	18	82	yes	no	no	Bacteria	Unknown	Unconclusive
39802	88	542	4	0	100	yes	no	yes	Bacteria	Bacteria	Bacteria
39809	247	369	5	3	97	yes	yes	no	Bacteria	Bacteria	Bacteria
39809	123	331	5	0	100	yes	no	yes	Bacteria	Bacteria	Bacteria
39816	27	277	6	6	94	no	yes	no	Bacteria	Bacteria	Bacteria
39824	254	334	5	6	57	yes	yes	no	Bacteria	Bacteria	Bacteria
39824	8	196	5	1	99	yes	yes	no	Bacteria	Bacteria	Bacteria
39824	113	245	5	0	100	yes	no	yes	Bacteria	Bacteria	Bacteria
39836	17	178	5	1	14	no	yes	no	Bacteria	Bacteria	Bacteria
39836	248	842	5	0	100	yes	no	yes	Bacteria	Bacteria	Bacteria
39840	184	810	5	0	100	yes	no	yes	Bacteria	Bacteria	Bacteria
39847	398	674	4	4	96	no	no	no	Bacteria	Unknown	Bacteria	no	bacteria	Bacteria	few LGTs to Archaea
39847	23	145	4	1	99	yes	yes	no	Bacteria	Bacteria	Bacteria
39847	64	369	4	7	93	yes	yes	no	Bacteria	Bacteria	Bacteria
39852	11	430	4	6	94	yes	no	no	prokaryote	Unknown	Bacteria	no	bacteria	Bacteria	few LGTs to Archaea
39859	642	793	4	0	28	no	no	no	Bacteria	Bacteria	Bacteria
39861	62	399	4	1	99	yes	yes	no	Bacteria	Bacteria	Bacteria
39861	413	585	4	0	100	no	no	no	Bacteria	Bacteria	Bacteria
39870	5	1053	4	0	100	no	no	no	Bacteria	Bacteria	Bacteria
39887	239	588	4	5	95	yes	yes	no	Bacteria	Bacteria	Bacteria
39946	4	223	4	0	100	no	no	no	Bacteria	Bacteria	Bacteria
39946	153	510	4	0	100	no	no	no	Bacteria	Bacteria	Bacteria
39989	471	676	4	3	91	yes	no	no	prokaryote	Unknown	Bacteria	no	bacteria	bacteria	few LGTs to Archaea
39989	9	322	4	46	54	yes	no	no	Bacteria	Unknown	Unconclusive
39989	386	451	4	0	24	yes	no	yes	Bacteria	Bacteria	Bacteria
40013	99	286	5	3	97	no	yes	no	Bacteria	Bacteria	Bacteria
40013	9	134	5	0	63	yes	no	yes	Bacteria	Bacteria	Bacteria
40227	229	981	6	0	100	yes	no	yes	Bacteria	Bacteria	Bacteria
40422	33	296	5	0	100	yes	no	yes	Bacteria	Bacteria	Bacteria
40442	262	307	4	0	10	yes	no	yes	Bacteria	Bacteria	Bacteria
40442	82	291	4	0	29	yes	no	yes	Bacteria	Bacteria	Bacteria
40637	22	181	5	1	98	no	yes	no	Bacteria	Bacteria	Bacteria
40712	4	132	5	0	100	no	no	no	Bacteria	Bacteria	Bacteria
41262	6	354	6	7	93	yes	yes	no	Bacteria	Bacteria	Bacteria
41675	1	686	4	0	100	yes	no	yes	Bacteria	Bacteria	Bacteria
41675	829	1070	4	0	44	yes	no	yes	Bacteria	Bacteria	Bacteria
41675	1235	1467	4	0	43	yes	no	yes	Bacteria	Bacteria	Bacteria
41711	147	513	4	0	100	yes	no	yes	Bacteria	Bacteria	Bacteria
41719	281	638	4	0	100	yes	no	yes	Bacteria	Bacteria	Bacteria
41719	10	245	4	0	100	yes	no	yes	Bacteria	Bacteria	Bacteria
41725	782	1029	4	50	50	yes	no	yes	Bacteria	Archaea	Archaea				likely unconclusive because of long branch attractions	29
41725	317	602	4	3	97	yes	yes	yes	Bacteria	unconclusive	Unconclusive
41725	641	728	4	0	81	yes	no	yes	Bacteria	Bacteria	Bacteria
41728	5	313	4	8	92	no	no	no	Bacteria	Unknown	Bacteria	no	bacteria	Bacteria	few LGTs to Archaea
41728	513	691	4	14	86	yes	yes	no	Bacteria	Bacteria	Bacteria					93
41728	277	499	4	14	86	yes	no	no	Bacteria	Unknown	Unconclusive
41731	290	705	4	0	100	yes	no	yes	Bacteria	Bacteria	Bacteria
41731	625	909	4	0	100	yes	no	yes	Bacteria	Bacteria	Bacteria
41759	31	496	4	0	100	no	no	no	Bacteria	Bacteria	Bacteria
41771	60	302	4	0	70	yes	no	yes	Bacteria	Bacteria	Bacteria
41931	1004	1173	4	44	56	yes	no	no	prokaryote	Unknown	Unconclusive	no	bacteria (proteobacteria)		eukarya branch with some proteo but archaea sequences are also close and more numerous
41931	1196	1506	4	50	50	yes	no	no	prokaryote	Unknown	Unconclusive
41931	621	714	4	0	26	yes	no	yes	Bacteria	Bacteria	Bacteria
42549	1	279	4	5	95	yes	no	no	Bacteria	Unknown	Bacteria	no	bacteria	bacteria
42549	247	596	4	7	93	yes	yes	no	Bacteria	Bacteria	Bacteria
42561	307	455	4	15	85	yes	no	no	Bacteria	Unknown	Unconclusive				weak bootstraps
42634	46	348	4	3	97	yes	yes	no	Bacteria	Bacteria	Bacteria
42634	4	166	4	0	100	yes	no	yes	Bacteria	Bacteria	Bacteria
43237	145	1429	4	14	86	yes	yes	no	Bacteria	Bacteria	Bacteria					100
43676	737	1144	3	0	100	yes	no	yes	Bacteria	Bacteria	Bacteria
43676	2	736	3	0	100	yes	no	yes	Bacteria	Bacteria	Bacteria
43680	83	658	4	0	100	yes	no	yes	Bacteria	Bacteria	Bacteria
43681	300	554	3	0	100	yes	no	yes	Bacteria	Bacteria	Bacteria
43687	473	592	3	1	13	no	yes	no	Bacteria	Bacteria	Bacteria
43687	47	475	3	18	82	yes	no	no	Bacteria	Unknown	Bacteria	no	bacteria	bacteria		70
43692	481	836	4	0	100	yes	no	yes	Bacteria	Bacteria	Bacteria
43692	17	372	4	0	100	yes	no	yes	Bacteria	Bacteria	Bacteria
43692	942	1138	4	0	100	yes	no	yes	Bacteria	Bacteria	Bacteria
43695	1	164	3	39	61	yes	no	no	Bacteria	Unknown	Unconclusive	no	bacteria	bacteria	weak bootstraps
43698	295	657	3	0	100	yes	no	yes	Bacteria	Bacteria	Bacteria
43703	1007	1285	4	3	97	yes	no	no	Bacteria	Unknown	Unconclusive
43703	314	1016	4	0	100	yes	no	yes	Bacteria	Bacteria	Bacteria
43703	25	143	4	0	12	yes	no	yes	Bacteria	Bacteria	Bacteria
43704	261	598	3	0	100	yes	no	yes	Bacteria	Bacteria	Bacteria
43705	54	279	3	36	64	yes	no	no	Bacteria	Unknown	Bacteria	no	bacteria	Bacteria		94
43705	329	667	3	0	100	yes	no	yes	Bacteria	Bacteria	Bacteria
43720	204	596	3	46	50	yes	no	no	Bacteria	Unknown	Unconclusive	no	no	unknown	Bacteria and Archaea are mixed
43724	11	151	3	10	90	no	no	no	Bacteria	Unknown	Unconclusive	no			weak bootstraps
43724	170	317	3	2	79	yes	yes	no	Bacteria	Bacteria	Bacteria
43724	361	505	3	0	69	yes	no	yes	Bacteria	Bacteria	Bacteria
43725	66	246	3	50	50	yes	no	no	prokaryote	Unknown	Unconclusive	no			archaea and bacteria are mixed
43725	240	564	3	0	100	yes	no	yes	Bacteria	Bacteria	Bacteria
43727	1	127	3	11	89	yes	no	no	prokaryote	Unknown	Bacteria	no	bacteria	Bacteria	few LGTs to Archaea	38
43901	16	248	3	18	82	yes	yes	no	Bacteria	Bacteria	Bacteria					99
43901	137	702	3	3	91	yes	no	no	Bacteria	Unknown	Bacteria	no	bacteria	likely bacteria	only few archaea but weak bootstrap also
43906	77	388	4	0	100	yes	no	yes	Bacteria	Bacteria	Bacteria
43937	410	861	3	2	98	yes	yes	no	Bacteria	Bacteria	Bacteria
43937	39	413	3	7	93	yes	no	no	prokaryote	Unknown	Bacteria	no	bacteria	bacteria	few LGTs to Archaea
43978	1	153	4	2	98	yes	no	no	Bacteria	Unknown	Bacteria	no			few LGTs to Archaea
44061	4	267	4	5	95	yes	yes	no	Bacteria	Bacteria	Bacteria
44067	3804	3949	3	4	96	yes	no	yes	Bacteria	Archaea	Archaea				few archaea but they are close to eukarya and Bacteria forms a monophyletic group
44067	1809	1990	3	0	100	yes	no	yes	Bacteria	Bacteria	Bacteria
44067	180	1168	3	0	89	yes	no	yes	Bacteria	Bacteria	Bacteria
44067	2716	3497	3	0	100	yes	no	yes	Bacteria	Bacteria	Bacteria
44067	3563	3777	3	0	100	yes	no	yes	Bacteria	Bacteria	Bacteria
44067	2014	2554	3	0	100	yes	no	yes	Bacteria	Bacteria	Bacteria
44067	1580	1789	3	0	100	yes	no	yes	Bacteria	Bacteria	Bacteria
44067	1351	1483	3	0	17	yes	no	yes	Bacteria	Bacteria	Bacteria
44073	614	881	3	13	87	no	no	no	Bacteria	Unknown	Unconclusive	no	unknown	unknown	Bacteria and Archaea are mixed and have very short branches
44073	3	606	3	0	100	yes	no	yes	Bacteria	Bacteria	Bacteria
44099	11	193	3	50	50	yes	no	no	Archaea	Unknown	Unconclusive	no	likely Bacteria	likely Bacteria	Bacteria and Archaea have very short branches
44108	2	466	3	0	99	yes	no	yes	Bacteria	Bacteria	Bacteria
44108	459	1056	3	0	100	yes	no	yes	Bacteria	Bacteria	Bacteria
44159	158	524	3	9	91	yes	no	no	Bacteria	Unknown	Unconclusive				very short branches
44174	299	647	3	0	76	yes	no	yes	Bacteria	Bacteria	Bacteria
44174	662	909	3	0	100	yes	no	yes	Bacteria	Bacteria	Bacteria
44231	179	337	3	35	65	yes	no	no	prokaryote	Unknown	Unconclusive	no	unknown	unknown	Bacteria and Archaea are mixed
44231	9	162	3	0	22	no	no	no	Bacteria	Bacteria	Bacteria
44318	610	1102	4	0	100	yes	no	yes	Bacteria	Bacteria	Bacteria
44318	1022	1199	4	0	79	yes	no	yes	Bacteria	Bacteria	Bacteria
44318	125	507	4	0	100	yes	no	yes	Bacteria	Bacteria	Bacteria
44407	184	287	3	1	65	no	yes	no	Bacteria	Bacteria	Bacteria
44407	4	168	3	0	100	yes	no	yes	Bacteria	Bacteria	Bacteria
44410	196	589	4	3	97	yes	no	no	Bacteria	Unknown	Bacteria	no	bacteria	bacteria	few LGTs to Archaea
44435	257	561	4	0	100	yes	no	yes	Bacteria	Bacteria	Bacteria
44503	166	458	3	17	83	yes	no	no	Bacteria	Unknown	Archaea	no	archaea	archaea		81
44503	128	159	3	0	10	yes	no	yes	Bacteria	Bacteria	Bacteria
44514	26	419	3	14	86	yes	no	no	Bacteria	Unknown	Bacteria	no	bacteria	bacteria		100
44623	5	496	3	5	95	no	yes	no	Bacteria	Bacteria	Bacteria
44640	283	488	3	4	96	yes	no	no	Bacteria	Unknown	Bacteria	no	bacteria	bacteria	few LGTs to Archaea
44640	1054	1244	3	5	95	yes	no	no	Bacteria	Unknown	Bacteria	no	bacteria	bacteria	few LGTs to Archaea
44640	636	852	3	7	92	yes	no	no	Bacteria	Unknown	Bacteria	no	bacteria	bacteria	few LGTs to Archaea
44640	493	620	3	0	59	no	no	no	Bacteria	Bacteria	Bacteria
44677	265	614	3	0	100	yes	no	yes	Bacteria	Bacteria	Bacteria
44677	21	279	3	0	100	yes	no	yes	Bacteria	Bacteria	Bacteria
44696	57	187	3	41	59	yes	no	no	prokaryote	Unknown	Archaea	no	archaea	archaea	likely archaea despite weak bootstrap ??	99
44696	268	487	3	45	55	yes	no	no	prokaryote	Unknown	Unconclusive				archaea and bacteria are mixed
44769	199	355	3	0	30	yes	no	yes	Bacteria	Bacteria	Bacteria
45806	4	509	3	0	100	yes	no	yes	Bacteria	Bacteria	Bacteria
45806	494	778	3	0	100	yes	no	yes	Bacteria	Bacteria	Bacteria
46482	5	245	3	50	50	no	no	no	Bacteria	Unknown	Bacteria	almost rootable	bacteria	bacteria		72
46482	230	451	3	0	51	yes	no	yes	Bacteria	Bacteria	Bacteria
46488	421	736	3	0	100	yes	no	yes	Bacteria	Bacteria	Bacteria
46550	125	468	3	0	100	yes	no	yes	Bacteria	Bacteria	Bacteria
49851	66	260	3	6	54	yes	no	no	Bacteria	Unknown	Bacteria	no	bacteria	Bacteria	few LGTs to Archaea
49851	195	808	3	5	95	yes	no	no	Bacteria	Unknown	Bacteria	no	bacteria	bacteria	few LGTs to Archaea
49853	41	212	3	2	19	yes	no	no	prokaryote	Unknown	Unconclusive				few taxa
49853	134	373	3	0	100	yes	no	yes	Bacteria	Bacteria	Bacteria
49855	260	631	3	2	98	yes	yes	no	Bacteria	Bacteria	Bacteria
49883	7	250	4	16	84	no	no	no	Bacteria	Unknown	Archaea				very bizare, eukarya are polyphyletics but branch with archaea	86
49916	441	873	3	0	100	yes	no	yes	Bacteria	Bacteria	Bacteria
49916	2	451	3	0	100	yes	no	yes	Bacteria	Bacteria	Bacteria
49935	167	517	3	0	94	yes	no	yes	Bacteria	Bacteria	Bacteria
49936	1	167	3	0	100	no	no	no	Bacteria	Bacteria	Bacteria
49951	88	228	3	50	50	yes	no	no	Bacteria	Unknown	Bacteria	no	bacteria	bacteria		93
49951	15	107	3	0	23	yes	no	yes	Bacteria	Bacteria	Bacteria
49977	165	466	3	0	100	yes	no	yes	Bacteria	Bacteria	Bacteria
49980	96	461	3	3	97	yes	yes	no	Bacteria	Bacteria	Bacteria
50538	493	757	3	1	80	yes	yes	no	Bacteria	Bacteria	Bacteria
50538	73	447	3	0	75	yes	no	yes	Bacteria	Bacteria	Bacteria
50550	353	645	3	2	98	yes	yes	no	Bacteria	Bacteria	Bacteria
50566	847	1239	3	0	100	yes	no	yes	Bacteria	Bacteria	Bacteria
52273	1	220	3	5	95	no	yes	no	prokaryote	Bacteria	Bacteria
54079	186	764	3	0	100	yes	no	yes	Bacteria	Bacteria	Bacteria
54148	3	450	3	0	100	yes	no	yes	Bacteria	Bacteria	Bacteria
55363	364	537	3	12	88	yes	no	no	Bacteria	Unknown	Bacteria	no	bacteria	bacteria	likely bacteria despite weak bootstraps	77
55363	519	992	3	0	100	yes	no	yes	Bacteria	Bacteria	Bacteria
55363	78	411	3	0	100	yes	no	yes	Bacteria	Bacteria	Bacteria
55522	19	406	3	0	100	yes	no	yes	Bacteria	Bacteria	Bacteria
58650	37	197	4	0	100	yes	no	yes	Bacteria	Bacteria	Bacteria
60168	185	328	3	4	96	yes	yes	no	Bacteria	Bacteria	Bacteria
60168	7	194	3	0	100	yes	no	yes	Bacteria	Bacteria	Bacteria
60170	698	910	3	0	81	yes	no	yes	Bacteria	Bacteria	Bacteria
60170	602	799	3	0	94	yes	no	yes	Bacteria	Bacteria	Bacteria
60170	297	573	3	0	45	yes	no	yes	Bacteria	Bacteria	Bacteria
60171	214	372	3	1	99	yes	yes	no	Bacteria	Bacteria	Bacteria
60313	11	125	3	0	19	yes	no	yes	Bacteria	Bacteria	Bacteria
60313	403	1005	3	0	100	yes	no	yes	Bacteria	Bacteria	Bacteria
60350	3	309	3	50	50	yes	no	no	Bacteria	Unknown	Unconclusive				mixed
60351	692	1124	3	0	100	yes	no	yes	Bacteria	Bacteria	Bacteria
60351	52	702	3	0	100	yes	no	yes	Bacteria	Bacteria	Bacteria
60359	9	354	3	0	100	no	no	no	Bacteria	Bacteria	Bacteria
60375	167	637	3	18	82	no	no	no	Bacteria	Unknown	Bacteria	no	bacteria	Bacteria	few LGTs to Archaea
60376	263	600	3	0	44	yes	no	yes	Bacteria	Bacteria	Bacteria
60376	32	259	3	0	100	yes	no	yes	Bacteria	Bacteria	Bacteria
60389	194	720	3	0	100	yes	no	yes	Bacteria	Bacteria	Bacteria
60398	273	1099	3	50	50	yes	no	no	Bacteria	Unknown	Bacteria	no	bacteria	bacteria		76
60413	9	405	3	4	96	yes	yes	no	Bacteria	Bacteria	Bacteria
60435	48	534	3	5	89	no	no	no	Bacteria	Unknown	Unconclusive
60446	14	337	3	0	100	no	no	no	Bacteria	Bacteria	Bacteria
60453	156	430	3	0	100	yes	no	yes	Bacteria	Bacteria	Bacteria
60464	2	399	3	17	83	yes	no	no	Bacteria	Unknown	Bacteria	no	bacteria	Bacteria	few LGTs to Archaea
60473	190	507	3	0	53	yes	no	yes	Bacteria	Bacteria	Bacteria
60478	1	477	3	0	100	yes	no	yes	Bacteria	Bacteria	Bacteria
60478	701	887	3	0	39	yes	no	yes	Bacteria	Bacteria	Bacteria
60489	85	129	3	0	15	yes	no	yes	Bacteria	Bacteria	Bacteria
60505	19	610	3	0	100	yes	no	yes	Bacteria	Bacteria	Bacteria
60511	266	646	3	22	78	yes	no	no	Bacteria	Unknown	Unconclusive				weak bootstrap and short branches
60511	29	288	3	12	88	yes	no	no	Bacteria	Unknown	Bacteria	no	bacteria	bacteria	few LGTs to Archaea	75
60552	4	198	3	0	55	yes	no	yes	Bacteria	Bacteria	Bacteria
60567	183	300	3	0	100	yes	no	yes	Bacteria	Bacteria	Bacteria
60567	49	202	3	0	55	yes	no	yes	Bacteria	Bacteria	Bacteria
60589	1	203	3	0	100	yes	no	yes	Bacteria	Bacteria	Bacteria
60729	17	301	3	0	100	yes	no	yes	Bacteria	Bacteria	Bacteria
60753	1	97	3	7	93	yes	yes	no	prokaryote	Bacteria	Bacteria
60769	58	302	3	0	100	yes	no	yes	Bacteria	Bacteria	Bacteria
60832	253	587	3	0	100	yes	no	yes	Bacteria	Bacteria	Bacteria
60832	3	197	3	0	100	yes	no	yes	Bacteria	Bacteria	Bacteria
60852	1	128	3	10	90	yes	yes	no	Bacteria	Bacteria	Bacteria					82
60868	422	703	3	0	100	yes	no	yes	Bacteria	Bacteria	Bacteria
60902	38	515	3	0	93	yes	no	yes	Bacteria	Bacteria	Bacteria
60902	482	826	3	0	100	yes	no	yes	Bacteria	Bacteria	Bacteria
60913	313	456	3	3	17	yes	no	no	prokaryote	Unknown	Unconclusive	no			too few sequences
60913	1029	1223	3	14	86	yes	no	no	Bacteria	Unknown	Bacteria	no	bacteria	bacteria	few LGTs to Archaea
60913	68	228	3	50	50	yes	no	no	Bacteria	Unknown	Unconclusive				weak bootstraps
60993	1	503	3	0	100	yes	no	yes	Bacteria	Bacteria	Bacteria
61038	412	1024	3	0	29	yes	no	yes	Bacteria	Bacteria	Bacteria
61541	57	430	3	3	97	yes	no	no	Bacteria	Unknown	Bacteria	no	bacteria	bacteria	few LGTs to Archaea
61548	21	748	3	0	100	no	no	no	Bacteria	Bacteria	Bacteria
61949	7	245	3	3	96	yes	no	no	Bacteria	Unknown	Unconclusive	no	bacteria	bacteria ?	likely bacteria but one archaea sequence is also close to eukarya
62374	194	378	3	39	61	yes	no	no	Bacteria	Unknown	Bacteria	no	bacteria	bacteria		93
62409	34	150	3	20	80	yes	no	no	Bacteria	Unknown	Bacteria	no	bacteria	bacteria		74
62409	148	258	3	1	83	yes	yes	no	Bacteria	Bacteria	Bacteria
62544	7	285	3	0	100	yes	no	yes	Bacteria	Bacteria	Bacteria
62556	30	396	3	20	80	no	no	no	Bacteria	Unknown	Unconclusive				weak bootstraps
62564	247	591	3	0	83	yes	no	yes	Bacteria	Bacteria	Bacteria
63542	90	354	3	0	100	yes	no	yes	Bacteria	Bacteria	Bacteria
63578	734	787	3	1	28	no	yes	no	Bacteria	Bacteria	Bacteria
63578	63	604	3	0	100	yes	no	yes	Bacteria	Bacteria	Bacteria
63594	361	830	3	6	94	no	no	no	Bacteria	Unknown	Bacteria	no	bacteria	bacteria	few LGTs to Archaea
63600	113	332	3	0	23	no	no	no	Bacteria	Bacteria	Bacteria
63978	363	826	3	0	100	yes	no	yes	Bacteria	Bacteria	Bacteria
63986	8	247	3	5	95	yes	no	no	Bacteria	Unknown	Bacteria	no	bacteria	Bacteria	few LGTs to Archaea
64030	144	347	3	16	84	yes	no	no	Bacteria	Unknown	Unconclusive	no	bacteria	unknown	eukarya branch with cyanobacteria but lokiarchaea sequences are also close	86
64030	780	946	3	0	32	yes	no	yes	Bacteria	Bacteria	Bacteria
64030	578	730	3	0	90	yes	no	yes	Bacteria	Bacteria	Bacteria
64030	736	864	3	0	61	yes	no	yes	Bacteria	Bacteria	Bacteria
64037	1050	1147	3	1	14	no	yes	no	prokaryote	Bacteria	Bacteria
64037	458	1074	3	0	100	yes	no	yes	Bacteria	Bacteria	Bacteria

## Sheet: clusters 6, 8, 9 and 10
family	start	end	eukarya	archaea	bacteria	eukaryaMonophyly	archaeaMonophyly	bacteriaMonophyly	BLAST assignation of the component	phylogenetic assignation of the component (automated)	final phylogenetic assignation after manual inspection	phyla distribution	rootable between archaea and bacteria	sister group of eukaryotes	origin of the fragment according to the phylogeny	comments	bootstrap
3214	403	2001	65	83	17	no	no	no	Archaea	Unknown	unconclusive		no	multiple (polytomy)	unconclusive (but likely archaea since the signal is overwehlmingly archaea)
3337	129	208	40	100	0	yes	yes	no	Archaea	Archaea	Archaea
3673	3	265	39	84	16	yes	no	no	Archaea	Unknown	Archaea	???	no	archaea	archaea	Loki is even close, a deeper bacterial origin of the gene is possible when the tree is rooted between archae and bacteria.	78
3911	1	396	35	50	50	yes	no	yes	Archaea	Archaea	Archaea	multiple archaeal phyla					100
4331	42	148	36	50	50	yes	no	yes	Archaea	Archaea	Archaea	multiple archaeal phyla					97
6015	15	156	28	77	1	yes	no	yes	Archaea	Archaea	Archaea	multiple archaeal phyla
6015	60	1959	28	83	17	no	no	no	Archaea	Unknown	unconclusive		no	inconclusive	inconclusive	mixed, complex history for this component gene
6730	469	783	25	65	7	yes	yes	no	Archaea	Bacteria	Bacteria	multiple bacterial phyla				weak bootstrap
6730	5	319	25	3	96	no	yes	no	Bacteria	Bacteria	Bacteria	multiple bacterial phyla
6980	3	145	29	100	0	yes	yes	no	Archaea	Archaea	Archaea
7536	4	385	24	100	0	yes	yes	no	Archaea	Archaea	Archaea
8298	192	519	22	50	50	yes	no	no	Archaea	Unknown	Archaea	multiple archaeal phyla	almost	archaea	archaea	LGT to bacteria	100
8625	22	437	19	100	0	yes	yes	no	Archaea	Archaea	Archaea
9066	1416	1676	22	50	50	no	no	no	Archaea	Unknown	unconclusive					one archaea close to eukaryotes but aldo many bacteria	36
9066	1078	1329	23	50	50	yes	no	yes	Archaea	Archaea	Archaea	multiple archaeal phyla					95
9066	1	1125	23	50	50	no	no	no	Archaea	Unknown	unconclusive		no	inconclusive	inconclusive	mixed
9194	1	110	21	50	50	yes	no	yes	Archaea	Archaea	Archaea	multiple archaeal phyla					92
9194	194	850	22	50	50	yes	no	no	Archaea	Unknown	Archaea	multiple archaeal phyla	no	archaea	archaea	old paralogs: with this rooting, archaea have provided this domain both to euk and bacteria, so the ultimate origin is archaeal	89
10747	2	407	18	50	50	no	no	no	Archaea	Unknown	Bacteria	multiple bacterial phyla	yes	bacteria	bacteria	one fun transfer between euk and arc (or a contamination in the arc genome)	99
10747	535	656	18	50	50	yes	yes	yes	Archaea	unconclusive	unconclusive
12448	4	289	17	0	100	yes	no	yes	Bacteria	Bacteria	Bacteria
12448	237	581	17	100	0	yes	yes	no	Archaea	Archaea	Archaea
12723	426	1136	26	50	50	yes	no	no	Archaea	Unknown	unconclusive		no	inconclusive	inconclusive	almost monophyletic
14916	226	308	16	48	0	no	no	no	Archaea	Archaea	Archaea
15321	30	286	15	83	0	yes	yes	no	Archaea	Archaea	Archaea
15321	247	428	15	83	0	yes	yes	no	Archaea	Archaea	Archaea
15604	2	651	10	50	50	yes	no	no	Archaea	Unknown	unconclusive		almost	archaea	archaea	likely archaea but weak bootstraps	53
18563	1	226	13	50	50	yes	no	yes	Archaea	Archaea	Archaea	maybe (only euryarchaeota + one thaumarchaeota)					80
20952	968	1047	15	33	0	yes	yes	no	Archaea	Archaea	Archaea
20952	1	644	15	50	50	yes	no	no	Archaea	Unknown	unconclusive		no			mixed
21283	179	524	10	50	50	yes	no	yes	Archaea	Archaea	Archaea	multiple archaeal phyla					84
30177	102	739	6	50	50	yes	no	no	Archaea	Unknown	unconclusive		no			mixed
31078	37	222	5	64	10	no	no	no	Archaea	Unknown	unconclusive		no			mixed and weak bootstraps
31114	2	276	7	100	0	yes	yes	no	Archaea	Archaea	Archaea
31978	63	447	5	50	50	yes	yes	yes	Archaea	unconclusive	unconclusive
31978	642	764	5	93	7	yes	no	yes	Archaea	Archaea	Archaea	multiple archaeal phyla					100
33069	3	532	4	50	50	no	yes	no	Archaea	Bacteria	Bacteria	multiple bacterial phyla					84
33075	49	184	6	31	0	yes	yes	no	Archaea	Archaea	Archaea
33075	276	778	6	3	30	no	no	no	Bacteria	Unknown	Bacteria	multiple bacterial phyla	no	bacteria	bacteria	hgt to archaea, few sequences
33075	688	1104	6	92	8	yes	no	no	Archaea	Unknown	unconclusive					mixed
33075	1051	1145	6	95	5	no	no	no	Archaea	Unknown	Archaea	multiple archaeal phyla				lgt to bacteria
35560	2	235	6	50	50	yes	no	yes	Archaea	Archaea	Archaea	maybe (only euryarchaeota + one thaumarchaeota)					86
41640	291	748	4	50	50	yes	yes	yes	Archaea	unconclusive	unconclusive
41691	325	553	4	50	50	yes	no	no	Bacteria	Unknown	unconclusive		no	unconclusive	unconclusive	mixed
41691	1	254	4	50	50	yes	no	no	Archaea	Unknown	Archaea	maybe (only euryarchaeota + one crenarchaeota)	no	archaea	archaea		69
41766	2	429	4	50	50	yes	yes	yes	Archaea	unconclusive	unconclusive
41766	463	1003	4	50	50	yes	no	no	Archaea	Unknown	unconclusive		no	unconclusive	unconclusive	mixed
41894	37	247	5	6	94	no	yes	no	Bacteria	Bacteria	Bacteria	multiple bacterial phyla
41894	189	821	5	88	12	yes	yes	yes	Archaea	unconclusive	unconclusive
43236	370	794	4	100	0	yes	yes	no	Archaea	Archaea	Archaea
43236	726	858	4	100	0	yes	yes	no	Archaea	Archaea	Archaea
44045	233	695	3	50	50	yes	no	yes	Archaea	Archaea	Archaea	multiple archaeal phyla					100
55359	21	215	3	45	0	yes	yes	no	Archaea	Archaea	Archaea
55359	227	641	3	98	2	yes	yes	yes	Archaea	unconclusive	unconclusive
55359	655	958	3	0	100	yes	no	yes	Bacteria	Bacteria	Bacteria
60190	305	565	3	50	50	yes	no	no	Bacteria	Unknown	unconclusive		no	unconclusive	unconclusive
60190	1	252	3	50	50	yes	no	yes	Archaea	Archaea	Archaea	multiple archaeal phyla					75
61144	1	386	3	50	50	yes	no	no	Archaea	Unknown	unconclusive		no	unconclusive	unconclusive	mixed
62571	151	289	3	50	50	yes	no	no	Archaea	Unknown	Archaea	multiple archaeal phyla	yes	archaea	archaea	lgt to bacteria	97
62571	356	692	3	50	50	yes	no	no	Archaea	Unknown	unconclusive		no	unconclusive	unconclusive	mixed
63541	318	578	3	24	76	no	no	no	Bacteria	Unknown	unconclusive		no	unconclusive	unconclusive	mixed
63541	1	253	3	50	47	no	no	no	Archaea	Unknown	unconclusive		no	unconclusive	unconclusive	weak bootstraps
64017	198	1024	3	100	0	yes	yes	no	Archaea	Archaea	Archaea
64017	1049	1756	3	0	100	yes	no	yes	Bacteria	Bacteria	Bacteria

## Sheet: clusters 1 and 4
family	start	end	eukarya	archaea	bacteria	eukaryaMonophyly	archaeaMonophyly	bacteriaMonophyly	BLAST assignation of the component	phylogenetic assignation of the component (automated)	final phylogenetic assignation after manual inspection	sister group of eukaryotes	origin of the fragment according to the phylogeny	comments	comments	bootstrap
1322	275	991	205	19	4	yes	no	no	prokaryote	Unknown	unconclusive	yes	mixed	unknown	mixed
1322	1684	2182	233	7	6	no	no	yes	prokaryote	Archaea	Archaea					??
1617	24	426	87	4	95	no	no	no	Bacteria	Unknown	Bacteria	no	mixed	unknown	only few archaeal sequences
2491	11	670	60	49	50	yes	no	no	Archaea	Unknown	unconclusive	no	mixed	unknown
2610	28	164	76	5	6	no	no	no	prokaryote	Unknown	unconclusive	no	archaea	archaea	likely archaea but some bacterial sequences are nested in eukarya
3099	50	238	81	0	20	no	no	no	Bacteria	Bacteria	Bacteria
3528	61	377	73	0	100	no	no	no	Bacteria	Bacteria	Bacteria
3788	135	862	46	32	68	yes	no	no	prokaryote	Unknown	unconclusive	no	mixed	unknown	mixed
3788	997	1178	44	5	95	no	no	no	prokaryote	Unknown	Bacteria	no	bacteria	bacteria	only few archaeal sequences
4638	57	621	31	50	50	no	no	no	Bacteria	Unknown	unconclusive	no	mixed	unknown	mixed
5062	12	430	102	13	53	no	no	no	Bacteria	Unknown	unconclusive	no	mixed	unknown	mixed
5196	41	431	29	50	50	yes	no	no	Archaea	Unknown	unconclusive	no	mixed	unknown	mixed
6261	1	532	24	50	50	yes	no	no	Archaea	Unknown	unconclusive	no	mixed	unknown	mixed
6336	203	332	38	35	17	yes	no	no	prokaryote	Unknown	unconclusive	no	mixed	unknown	mixed
6683	25	422	27	87	9	no	no	no	prokaryote	Unknown	Archaea	no	archaea	archaea	only few bacterial sequences
7040	9	160	28	6	20	no	no	no	prokaryote	Unknown	unconclusive	no	mixed	unknown	mixed and weak bootstraps
7040	80	555	28	50	50	yes	no	no	Bacteria	Unknown	unconclusive	no	mixed	unknown	mixed
7062	701	899	25	50	50	yes	no	no	Bacteria	Unknown	unconclusive	no	mixed	unknown	mixed
7062	761	1339	25	50	50	yes	no	no	Bacteria	Unknown	unconclusive	no	mixed	unknown
7062	598	847	25	0	11	no	no	no	Bacteria	Bacteria	Bacteria
7159	629	833	31	5	83	no	no	no	prokaryote	Unknown	Bacteria	no	bacteria	bacteria	only few archaeal sequences
7159	7	476	33	50	50	yes	no	no	Archaea	Unknown	unconclusive	no	mixed	unknown	mixed
7656	1	134	29	0	11	no	no	no	Bacteria	Bacteria	Bacteria
8038	339	500	30	43	57	no	no	no	prokaryote	Unknown	unconclusive	no	mixed	unknown	mixed
8038	1	212	30	50	50	yes	no	no	prokaryote	Unknown	unconclusive	no	mixed	unknown	mixed
8055	109	277	24	50	50	yes	no	no	Bacteria	Unknown	unconclusive	no	mixed	unknown	mixed
8106	185	750	26	1	75	no	yes	no	Bacteria	Bacteria	Bacteria
8301	193	353	29	4	96	yes	yes	no	prokaryote	Bacteria	Bacteria
8452	147	393	35	29	0	yes	yes	no	Archaea	Archaea	Archaea
8511	196	694	24	50	50	yes	no	no	Archaea	Unknown	unconclusive	no	bacteria	unknown	maybe bacteria but mixed
8841	7	505	16	50	50	yes	no	no	Archaea	Unknown	unconclusive	no	unknown	unknown
9138	251	970	27	50	50	yes	no	no	prokaryote	Unknown	unconclusive				mixed
9304	1	449	15	22	78	yes	no	no	prokaryote	Unknown	unconclusive				mixed (Loki close to eukarya)
9304	488	1097	15	39	61	yes	no	no	prokaryote	Unknown	unconclusive				mixed (Loki close to eukarya)
9848	3	169	19	50	50	no	no	no	Archaea	Unknown	unconclusive				mixed and weak bootstraps
10748	7	311	14	0	38	no	no	no	Bacteria	Bacteria	Bacteria
10810	11	1476	16	50	50	no	no	no	Bacteria	Unknown	unconclusive	almost	bacteria	bacteria	likely bacteria but an archaeal sequence is nested in eukarya
10810	1888	2204	16	50	50	yes	no	yes	prokaryote	Archaea	Archaea
10863	290	445	14	20	80	no	no	no	Bacteria	Unknown	Bacteria	almost	bacteria	bacteria
11218	501	643	21	0	10	yes	no	yes	Bacteria	Bacteria	Bacteria
11550	10	519	20	50	50	no	no	no	Archaea	Unknown	Bacteria	almost	bacteria	bacteria
11731	1061	1309	16	50	50	no	no	no	prokaryote	Unknown	unconclusive	no	mixed	unknown	mixed
11731	118	1066	17	50	50	yes	no	no	Archaea	Unknown	Bacteria	no	bacteria	bacteria
11731	5	88	17	0	14	no	no	no	Bacteria	Bacteria	Bacteria
12163	118	582	22	0	13	no	no	no	Bacteria	Bacteria	Bacteria
12456	6	325	28	31	68	yes	no	no	prokaryote	Unknown	unconclusive	no	mixed	unknown	mixed
13566	114	254	18	25	75	yes	no	no	prokaryote	Unknown	unconclusive	no	mixed	unknown	mixed
14008	15	259	22	47	45	yes	no	no	prokaryote	Unknown	Bacteria	almost	bacteria	bacteria	weak bootstraps
14008	441	727	22	50	50	yes	no	no	prokaryote	Unknown	unconclusive	no	mixed	unknown	mixed
14125	9	574	10	43	57	yes	no	no	prokaryote	Unknown	unconclusive	no	mixed	unknown	mixed
14315	805	906	16	3	42	yes	no	no	prokaryote	Unknown	Bacteria		bacteria	bacteria	few archaeal sequences but also few total number of sequences
14315	613	780	16	19	52	yes	no	no	prokaryote	Unknown	unconclusive	no	mixed	unknown	mixed
14315	12	542	16	32	67	yes	no	no	prokaryote	Unknown	unconclusive	no	mixed	unknown	mixed
14673	291	465	21	0	100	yes	no	yes	Bacteria	Bacteria	Bacteria
15443	312	418	13	50	50	no	no	no	prokaryote	Unknown	unconclusive	no	mixed	unknown	mixed
15443	450	596	13	16	84	yes	no	no	prokaryote	Unknown	unconclusive	no	mixed	unknown	few archaeal sequences but they are the closest to eukarya
15448	244	540	12	36	49	yes	no	no	prokaryote	Unknown	unconclusive				weak bootstraps
15589	704	1050	10	0	100	yes	no	yes	Bacteria	Bacteria	Bacteria
15594	12	444	14	50	50	yes	no	no	Bacteria	Unknown	unconclusive	no	mixed	unknown	mixed
16956	21	120	20	29	0	yes	yes	no	Archaea	Archaea	Archaea
16956	329	396	20	28	0	yes	yes	no	Archaea	Archaea	Archaea
17126	259	433	12	3	97	yes	no	no	Bacteria	Unknown	Bacteria	no	bacteria	bacteria	only three archaeal sequences	a
17126	365	614	12	0	100	yes	no	yes	Bacteria	Bacteria	Bacteria
18339	1	143	8	33	67	yes	no	no	Bacteria	Unknown	unconclusive	no	mixed	unknown	mixed, a loki sequence close to eukarya
18341	3	1111	11	29	35	no	no	no	Archaea	Unknown	unconclusive	no	mixed	unknown	mixed
18341	1194	1305	11	59	9	yes	no	no	prokaryote	Unknown	unconclusive	no	mixed	unknown	mixed
19033	44	292	8	0	50	yes	no	yes	Bacteria	Bacteria	Bacteria
19480	27	319	11	50	50	yes	no	no	Archaea	Unknown	unconclusive				three domains are almost monophyletics
19702	53	376	10	50	50	yes	no	no	prokaryote	Unknown	unconclusive	no	mixed	unknown	mixed
19707	215	379	17	0	100	yes	no	yes	Bacteria	Bacteria	Bacteria
19707	128	336	17	0	100	yes	no	yes	Bacteria	Bacteria	Bacteria
19716	65	208	7	0	10	yes	no	yes	Bacteria	Bacteria	Bacteria
20969	152	291	10	4	96	yes	yes	no	Bacteria	Bacteria	Bacteria
20992	113	393	13	48	52	no	no	no	prokaryote	Unknown	unconclusive
21286	204	974	8	9	84	yes	no	no	prokaryote	Unknown	Bacteria	no	bacteria	bacteria	only few archaeal sequences
21286	79	178	8	0	40	yes	no	yes	Bacteria	Bacteria	Bacteria
21862	426	886	13	0	13	yes	no	yes	Bacteria	Bacteria	Bacteria
21957	11	146	9	29	71	yes	no	no	prokaryote	Unknown	unconclusive	no	mixed	unknown	mixed
22273	4	184	12	13	0	yes	yes	no	Archaea	Archaea	Archaea
22285	26	164	12	0	16	yes	no	yes	Bacteria	Bacteria	Bacteria
22615	479	699	7	50	50	yes	no	no	Archaea	Unknown	unconclusive	no	mixed	unknown	maybe bacterial but one archaeal sequence is closer to eukarya
22615	682	826	7	4	15	yes	no	no	Bacteria	Unknown	unconclusive				few sequences
22669	11	330	11	6	94	yes	no	no	Bacteria	Unknown	Bacteria	no	bacteria	bacteria	only few archaeal sequences, weak bootstraps
24649	547	627	6	0	10	yes	no	yes	Bacteria	Bacteria	Bacteria
24649	181	291	6	0	11	yes	no	yes	Bacteria	Bacteria	Bacteria
24649	1256	1570	6	50	50	yes	no	no	Bacteria	Unknown	unconclusive	no	mixed	unknown
24649	1046	1221	6	41	59	yes	no	no	Bacteria	Unknown	unconclusive	no	mixed	unknown	mixed
24657	43	503	9	37	63	no	no	no	Bacteria	Unknown	Bacteria	no	bacteria	bacteria
25126	3	125	10	0	10	no	no	no	Bacteria	Bacteria	Bacteria
25370	366	497	7	7	17	yes	no	no	prokaryote	Unknown	unconclusive	no	mixed	unknown	mixed and few sequences
25370	45	240	7	15	85	yes	no	no	prokaryote	Unknown	Bacteria	no	bacteria	bacteria
25379	235	323	8	12	3	no	no	no	Archaea	Unknown	unconclusive	no	mixed	unknown	mixed and few sequences
25379	13	164	8	12	88	no	yes	no	Bacteria	Bacteria	Bacteria
25697	46	730	9	50	50	yes	no	no	Archaea	Unknown	Bacteria	almost	bacteria	bacteria
25705	9	102	8	3	13	no	no	no	prokaryote	Unknown	unconclusive	no	mixed	unknown	weak bootstraps and few sequences
25705	117	579	8	50	50	yes	no	no	Archaea	Unknown	Bacteria	almost	bacteria	bacteria
25705	49	241	8	50	50	yes	no	no	prokaryote	Unknown	unconclusive	no	mixed	unknown
26458	4	177	6	50	50	yes	no	no	Archaea	Unknown	unconclusive	no	mixed	unknown	maybe bacteria ??
26860	249	618	8	3	97	yes	no	no	Bacteria	Unknown	Bacteria	no	bacteria	bacteria	only few archaeal sequences
27414	1	345	5	6	94	yes	no	no	prokaryote	Unknown	Bacteria	no	bacteria	bacteria	only few archaeal sequences and weak bootstraps
31025	277	606	5	1	9	no	yes	no	prokaryote	Bacteria	Bacteria
31025	1	265	5	46	14	no	no	no	prokaryote	Unknown	unconclusive	no			mixed ??
31033	17	251	6	16	84	yes	yes	no	Bacteria	Bacteria	Bacteria
31058	82	255	7	11	89	no	no	no	Bacteria	Unknown	unconclusive				weak bootstraps
31058	3	112	7	0	100	yes	no	yes	Bacteria	Bacteria	Bacteria
31077	132	708	8	39	61	yes	no	no	prokaryote	Unknown	unconclusive	no	mixed	unknown	maybe bacteria ??
31998	896	1164	7	20	80	yes	no	no	Bacteria	Unknown	Bacteria	almost	bacteria	bacteria
32978	11	777	5	50	49	yes	no	no	Archaea	Unknown	Bacteria	almost	bacteria	bacteria	weak bootstraps
33010	182	1034	6	21	69	yes	no	no	prokaryote	Unknown	Archaea	no	archaea	archaea
33044	226	574	4	6	94	yes	no	no	Bacteria	Unknown	Bacteria	no	bacteria	bacteria	only few archaeal sequences and weak bootstraps
33106	184	391	6	0	38	yes	no	yes	Bacteria	Bacteria	Bacteria
33106	6	168	6	9	91	no	no	no	Bacteria	Unknown	Bacteria	no	bacteria	bacteria	only few archaeal sequences and weak bootstraps
33924	266	389	5	0	100	yes	no	yes	Bacteria	Bacteria	Bacteria
33983	46	662	4	9	91	yes	yes	no	Bacteria	Bacteria	Bacteria
33994	876	1195	4	20	80	yes	no	no	Bacteria	Unknown	Bacteria	maybe	bacteria	bacteria
37662	102	430	4	19	81	yes	no	no	Bacteria	Unknown	unconclusive	no	mixed	unknown	maybe bacteria ??
38071	165	447	4	0	10	yes	no	yes	Bacteria	Bacteria	Bacteria
39884	16	515	5	50	50	yes	no	no	Archaea	Unknown	Bacteria	almost	bacteria	bacteria
39915	39	229	5	15	85	yes	no	no	prokaryote	Unknown	unconclusive	no	mixed	unknown
40648	47	384	4	0	49	yes	no	yes	Bacteria	Bacteria	Bacteria
41770	57	148	4	1	28	no	yes	no	Bacteria	Bacteria	Bacteria
41770	113	536	4	10	87	no	no	no	prokaryote	Unknown	unconclusive	no	mixed	unknown	weak boostraps
41825	11	329	4	9	91	yes	yes	yes	prokaryote	unconclusive	unconclusive
41929	9	339	4	2	79	yes	no	no	prokaryote	Unknown	Bacteria	no	bacteria	bacteria	few archaeal sequences
41929	431	596	4	2	98	no	no	no	Bacteria	Unknown	unconclusive	no	mixed	unknown
42100	459	675	4	4	13	yes	yes	no	Bacteria	Bacteria	Bacteria
42531	141	373	4	15	85	no	no	no	Bacteria	Unknown	unconclusive	no	mixed	unknown	loki close to eukarya
42541	9	555	4	50	50	yes	no	no	Archaea	Unknown	Bacteria	yes	bacteria	bacteria
43811	370	679	4	12	86	no	no	no	prokaryote	Unknown	unconclusive	no	mixed	unknown
43922	672	874	3	1	20	yes	yes	no	prokaryote	Bacteria	Bacteria
43939	332	511	4	2	43	yes	yes	no	Bacteria	Bacteria	Bacteria
43943	175	338	4	13	87	yes	yes	no	Bacteria	Bacteria	Bacteria
44236	15	831	3	49	50	yes	no	no	Bacteria	Unknown	Archaea	almost	archaea	archaea
44430	1	189	3	50	50	yes	no	no	prokaryote	Unknown	unconclusive	yes	mixed	unknown	likely archaea but one bacterial sequence is nested in eukarya
44614	205	392	3	0	23	yes	no	yes	Bacteria	Bacteria	Bacteria
44614	2	117	3	0	21	yes	no	yes	Bacteria	Bacteria	Bacteria
50552	7	353	3	3	97	no	no	no	Bacteria	Unknown	Bacteria	no	bacteria	bacteria	few archaeal sequences
54116	4	682	3	50	50	yes	no	no	prokaryote	Unknown	Bacteria	maybe	bacteria	bacteria
54179	432	1091	3	40	60	yes	no	no	Bacteria	Unknown	unconclusive	no	mixed	unknown
60383	141	613	3	50	50	yes	no	no	Archaea	Unknown	Bacteria	no	bacteria	bacteria
60383	11	264	3	24	76	no	no	no	prokaryote	Unknown	unconclusive	no	mixed	unknown	weak bootstraps
60500	5	345	3	6	94	yes	yes	no	Bacteria	Bacteria	Bacteria
60576	211	343	3	3	8	no	yes	no	prokaryote	Bacteria	Bacteria				few sequences and mixed
60576	7	237	3	14	86	no	no	no	prokaryote	Unknown	unconclusive				weak bootstraps
60779	271	489	3	2	60	yes	no	no	prokaryote	Unknown	unconclusive				few sequences
60779	1060	1356	3	9	91	yes	no	no	Bacteria	Unknown	Bacteria	no	bacteria	bacteria
60779	640	731	3	7	4	no	no	no	prokaryote	Unknown	unconclusive				few sequences
60779	1545	2403	3	24	76	yes	no	no	Bacteria	Unknown	unconclusive	no	mixed	unknown
60889	261	467	3	20	0	yes	yes	no	Archaea	Archaea	Archaea
61075	235	379	3	0	97	no	no	no	Bacteria	Bacteria	Bacteria
63549	112	487	3	0	100	yes	no	yes	Bacteria	Bacteria	Bacteria
63789	366	1096	3	50	41	yes	no	no	prokaryote	Unknown	unconclusive	no	mixed	unknown
64934	71	796	3	50	50	yes	no	no	Archaea	Unknown	Bacteria	no	bacteria	bacteria
