# Supplementary material for: Formation of chimeric genes with essential functions at the origin of eukaryotes
Source: BMC Biol. 2018 Mar 13;16:30. doi: 10.1186/s12915-018-0500-0 (PMC5851275; doi:10.1186/s12915-018-0500-0)
Supplement: Supplementary file 6 — Annotation of the 573 S-gene families detected in our study. Columns B, C, and D correspond to the EggNog automatic annotation. Column K corresponds to the manual annotation. Columns H, I, and J correspond to additional annotations for S-gene families present in the well-annotated model organism Saccharomyces cerevisiae (gene symbol, gene essentiality, and protein complexes). Columns L and M show the most abundant common protein architecture according CDD and Pfam (numbers between brackets correspond to the percentage of proteins in the given family having the given protein architecture). Column N corresponds to the cluster assignment found in Fig. 4, while columns O, P, Q, and R correspond to the ratios used to determine these clusters. Column S corresponds to the consistency between BLASTP and phylogeny strategies for taxonomic assignment. Column T corresponds to the domains removed for the ‘conservative’ component origin assignment and columns U, V, W, X, and Y correspond to the cluster and the ratios computed for the conservative assignment. The column Z indicates families for which the detection of components is restricted (restricted) to a portion of the S-gene (i.e., BAC-X/ARC-X/PROK-X). Column Z also indicates the families carrying BAC/ARC/PROK components detected by HMM (HMM-detected-component). Columns AA, AB, AC, AD, and AE correspond to the subcellular localization performed using TargetP. Columns AA, AB, AC, and AD correspond to the ratio of protein members having a mitochondrion transit peptide, chloroplast transit peptide, a signal peptide, and any other location, respectively. Column AE is the general annotation regarding whether the family is targeted or not (if more than 50% of the members of a family were predicted to contain a signal or a transit peptide, the family was considered as targeted). Columns AF and AG correspond to information about intron conservation within and between components, respectively. (XLSX 208 kb) [file 12915_2018_500_MOESM6_ESM.xlsx]

## Sheet: Feuil1
family	cog	big	EggNog description	number of genes in the family	number of different phyla in the family	origin according family distribution (Fig. 1)	accession in yeast (according to the Saccharomyces Genome Database)	essentiality in yeast	complexes in yeast	assumed function	CDD most abundant protein architecture annotation	Pfam most abundant protein architecture annotation	cluster assignment in Fig. 4	blastp_archaea (Fig. 4)	blastp_bacteria (Fig. 4)	blastp_prokaryote (Fig. 4)	blastp_eukaryote (Fig. 4)	consistency_with_phylogeny	removed domains according to CDD	clusters after removing small domains and domains of low complexities (Extended Fig. XX)	blastp_archaea after removing small domains and domains of low complexities	blastp_bacteria after removing small domains and domains of low complexities	blastp_prokaryote after removing small domains and domains of low complexities	blastp_eukaryote after removing small domains and domains of low complexities	ComponentDetection	mTP	cTP	SP	other	targeted	Ancient_Introns	Ancient_Introns_Between_Components
1322	Z	CELLULAR PROCESSES AND SIGNALING	heavy chain	270	8	Early	Na	Na	Na	cytoskeleton	pfam03028|Dynein_heavy + pfam08393|DHC_N2 + cl21455|P-loop_NTPase + cl21455|P-loop_NTPase + pfam12781|AAA_9 + pfam12777|MT + cl21455|P-loop_NTPase + cl21455|P-loop_NTPase (7)	PF08393.8|DHC_N2 + PF12774.2|AAA_6 + PF12775.2|AAA_7 + PF12780.2|AAA_8 + PF12777.2|MT + PF12781.2|AAA_9 + PF03028.10|Dynein_heavy (24)	4	0	0.2	0.8	1	-	Kelch_3,Kelch_2,Kelch_5,Kelch_4	4	0.0	0.2	0.8	1.0	-	0.107407	0.0111111	0.0296296	0.851852	-	Na	Na
1617	S	POORLY CHARACTERIZED	FNIP Repeat	87	2	Early	Na	Na	Na	unknown	pfam05725|FNIP + pfam05725|FNIP + pfam05725|FNIP + pfam05725|FNIP (20)	PF05725.7|FNIP + PF05725.7|FNIP + PF05725.7|FNIP + PF05725.7|FNIP (17)	1	0	0.107143	0.892857	0.107143	-	FNIP	5	0.0	0.0	1.0	0.107142857143	restricted	0.0344828	0	0.0344828	0.931034	-	Na	Na
2264	T	CELLULAR PROCESSES AND SIGNALING	copine family	91	8	Early	Na	Na	Na	signal transduction	cd04048|C2A_Copine + cd04047|C2B_Copine + cl00057|vWFA (34)	PF00168.25|C2 + PF00168.25|C2 + PF07002.11|Copine (88)	Na	Na	Na	Na	Na	Na	Na	Na	Na	Na	Na	Na	-	0.043956	0.010989	0	0.945055	-	Na	Na
2465	B	INFORMATION STORAGE AND PROCESSING	Control of topological states of DNA by transient breakage and subsequent rejoining of DNA strands. Topoisomerase II makes double-strand breaks (By similarity)	50	9	Early	TOP2	not_essential	unknown	chromatin	cd00187|TOP4c + cd03365|TOPRIM_TopoIIA + cd03481|TopoIIA_Trans_ScTopoIIA + cd00075|HATPase_c (36)	PF02518.21|HATPase_c + PF00204.20|DNA_gyraseB + PF01751.17|Toprim + PF00521.15|DNA_topoisoIV (74)	2	0	0.94	0.5	0.1	unconclusive	none	3	0.0	0.94	0.5	0.1	-	0.12	0.04	0	0.84	-	Na	Na
2491	O	CELLULAR PROCESSES AND SIGNALING	Ubiquitin-like modifier activating enzyme	60	9	Early	UBA1	essential	unknown	ubiquitin system	cl22428|E1_enzyme_family + cl22428|E1_enzyme_family (47)	PF00899.16|ThiF + PF00899.16|ThiF + PF10585.4|UBA_e1_thiolCys + PF02134.16|UBACT + PF02134.16|UBACT + PF09358.5|UBA_e1_C (53)	4	0	0.133333	1	0.933333	-	Ube1_repeat1,Ube1_repeat2	4	0.0	0.0333333333333	1.0	0.933333333333	-	0.1	0.0166667	0	0.883333	-	yes	yes
2558	B	INFORMATION STORAGE AND PROCESSING	retinoblastoma binding protein	86	9	Early	HAT2,MSI1,RRB1	both	HAT-B complex,chromatin assembly complex	chromatin	cl02567|WD40 + pfam12265|CAF1C_H4-bd (67)	PF12265.3|CAF1C_H4-bd + PF00400.27|WD40 + PF00400.27|WD40 + PF00400.27|WD40 + PF00400.27|WD40 + PF00400.27|WD40 (41)	3	0	0.974684	0.0253165	0.810127	consistent	WD40	4	0.0	0.0	1.0	0.810126582278	-	0.0581395	0.0348837	0	0.906977	-	yes	no
2610	O	CELLULAR PROCESSES AND SIGNALING	cop9 signalosome complex subunit	76	9	Early	RPN11	essential	19/22S regulator	proteasome	cd08069|MPN_RPN11_CSN5 (95)	PF01398.16|JAB + PF13012.1|MitMem_reg (55)	1	0	0	1	0	-	none	5	0.0	0.0	1.0	0.0	restricted	0.0263158	0	0	0.973684	-	yes	yes
2755	Q	METABOLISM	(ABC) transporter	88	6	Early	PDR5,PDR18,SNQ2,PDR15,PDR11,AUS1,PDR10,PDR12	not_essential	unknown	metabolism	cd03232|ABCG_PDR_domain2 + cl21455|P-loop_NTPase + pfam01061|ABC2_membrane + pfam01061|ABC2_membrane (33)	PF00005.22|ABC_tran + PF01061.19|ABC2_membrane + PF00005.22|ABC_tran + PF01061.19|ABC2_membrane (44)	3	0	1	0.0909091	0.556818	consistent	none	1	0.0	1.0	0.0909090909091	0.556818181818	-	0.0681818	0.0454545	0.0113636	0.875	-	yes	no
2821	T	CELLULAR PROCESSES AND SIGNALING	cgmp-dependent protein kinase	48	1	SAR	Na	Na	Na	signal transduction	cd05572|STKc_cGK + cd00038|CAP_ED + cd00038|CAP_ED + cl00047|CAP_ED (42)	PF00027.24|cNMP_binding + PF00027.24|cNMP_binding + PF00069.20|Pkinase (85)	5	0	0.958333	0.458333	0.375	consistent	none	2	0.0	0.958333333333	0.458333333333	0.375	-	0	0	0	1	-	Na	Na
3099	O	CELLULAR PROCESSES AND SIGNALING	NA	81	9	Early	RAM1,BET2	both	protein farnesyltransferase complex,Geranylgeranyltransferase II (GGTase II)	other posttranslational modification	cd02894|GGTase-II (44)	PF13249.1|Prenyltrans_2 + PF00432.16|Prenyltrans + PF00432.16|Prenyltrans (63)	1	0	0	1	0	-	none	5	0.0	0.0	1.0	0.0	restricted	0.0617284	0.0123457	0.0123457	0.91358	-	yes	no
3214	A	INFORMATION STORAGE AND PROCESSING	helicase	65	9	Early	SLH1,BRR2	both	U5 snRNP complex,U4/U6 x U5 tri-snRNP complex	spliceosome	cd00046|DEXDc + cd00046|DEXDc + cd00079|HELICc + cd00079|HELICc + pfam02889|Sec63 + smart00973|Sec63 (20)	PF00270.24|DEAD + PF00271.26|Helicase_C + PF02889.11|Sec63 + PF00270.24|DEAD + PF00271.26|Helicase_C + PF02889.11|Sec63 (52)	8	1	0.0153846	0.0307692	0.984615	unconclusive	none	6	1.0	0.0153846153846	0.0307692307692	0.984615384615	-	0.2	0.0461538	0.0153846	0.738462	-	yes	yes
3337	K	INFORMATION STORAGE AND PROCESSING	Dna-directed RNA	40	9	Early	RPB5	essential	DNA-directed RNA polymerase II complex,DNA-directed RNA polymerase III complex,DNA-directed RNA polymerase I complex	transcription	pfam01191|RNA_pol_Rpb5_C + pfam03871|RNA_pol_Rpb5_N (63)	PF03871.9|RNA_pol_Rpb5_N + PF01191.14|RNA_pol_Rpb5_C (100)	8	1	0	0	1	consistent	none	6	1.0	0.0	0.0	1.0	-	0.15	0.025	0	0.825	-	yes	yes
3409	O	CELLULAR PROCESSES AND SIGNALING	Protein disulfide isomerase	58	8	Early	PDI1,EUG1	both	unknown	chaperone and folding catalists	cd02995|PDI_a_PDI_a'_C + cd02961|PDI_a_family + cd02982|PDI_b'_family + cd02981|PDI_b_family (22)	PF00085.15|Thioredoxin + PF13848.1|Thioredoxin_6 + PF00085.15|Thioredoxin (83)	2	0	1	0.45614	0	unconclusive	none	3	0.0	1	0.456140350877	0	-	0	0	0.913793	0.0862069	targeted	yes	yes
3528	T	CELLULAR PROCESSES AND SIGNALING	Pyruvate dehydrogenase kinase	73	9	Early	PKP2	not_essential	unknown	signal transduction	cd00075|HATPase_c + pfam10436|BCDHK_Adom3 (73)	PF10436.4|BCDHK_Adom3 + PF02518.21|HATPase_c (93)	4	0	0.421053	0.578947	0.947368	-	none	1	0.0	0.421052631579	0.578947368421	0.947368421053	-	0.630137	0.0273973	0	0.342466	targeted	Na	Na
3673	J	INFORMATION STORAGE AND PROCESSING	Ribosomal protein	39	9	Early	RPL4B,RPL4A	not_essential	cytoplasmic ribosomal large subunit	ribosome	cl00325|Ribosomal_L4 + pfam14374|Ribos_L4_asso_C (92)	PF00573.17|Ribosomal_L4 + PF14374.1|Ribos_L4_asso_C (100)	8	1	0	0	1	consistent	none	6	1.0	0.0	0.0	1.0	-	0.0512821	0	0.025641	0.923077	-	no	no
3693	U	CELLULAR PROCESSES AND SIGNALING	Coatomer protein complex subunit alpha	41	9	Early	COP1	essential	COPI	trafficking	cd00200|WD40 + pfam06957|COPI_C (93)	PF00400.27|WD40 + PF00400.27|WD40 + PF00400.27|WD40 + PF00400.27|WD40 + PF00400.27|WD40 + PF04053.9|Coatomer_WDAD + PF06957.6|COPI_C (76)	3	0	1	0	1	consistent	WD40	4	0.0	0.0	1.0	1.0	-	0.682927	0.0243902	0	0.292683	targeted	yes	no
3721	A	INFORMATION STORAGE AND PROCESSING	small nuclear ribonucleoprotein	43	9	Early	Na	Na	Na	spliceosome	cd12246|RRM1_U1A_like + cd12247|RRM2_U1A_like (67)	PF13893.1|RRM_5 + PF00076.17|RRM_1 (63)	5	0	0.5	1	0	consistent	none	2	0.0	0.5	1	0	HMM-detected-component	0.0232558	0	0	0.976744	-	Na	Na
3724	U	CELLULAR PROCESSES AND SIGNALING	coatomer protein complex, subunit beta 2 (beta prime)	40	9	Early	SEC27	essential	COPI	trafficking	cd00200|WD40 (85)	PF00400.27|WD40 + PF00400.27|WD40 + PF00400.27|WD40 + PF00400.27|WD40 + PF00400.27|WD40 + PF04053.9|Coatomer_WDAD (48)	2	0	1	0	0.025	consistent	WD40	5	0.0	0.0	1.0	0.025	restricted	0.075	0.025	0	0.9	-	yes	no
3752	K	INFORMATION STORAGE AND PROCESSING	SWI SNF related, matrix associated, actin dependent regulator of chromatin, subfamily a, member	49	9	Early	ISW1,ISW2	not_essential	chromatin accessibility complex,ISW1a complex,ISW1b complex	chromatin	cd00079|HELICc + cd00046|DEXDc + pfam09111|SLIDE + pfam09110|HAND (16)	PF00176.18|SNF2_N + PF00271.26|Helicase_C + PF09111.5|SLIDE (45)	3	0	1	0	0.959184	consistent	none	1	0.0	1.0	0.0	0.959183673469	-	0.0408163	0.0204082	0.0408163	0.897959	-	yes	no
3788	P	METABOLISM	Cation-transporting atpase	46	9	Early	SPF1	not_essential	unknown	metabolism	pfam00122|E1-E2_ATPase + pfam13246|Hydrolase_like2 + COG4087|COG4087 (13)	PF00122.15|E1-E2_ATPase + PF12710.2|HAD (43)	1	0	0.304348	0.695652	0.108696	-	none	2	0.0	0.304347826087	0.695652173913	0.108695652174	restricted	0.26087	0.0217391	0.282609	0.434783	targeted	yes	no
3840	S	POORLY CHARACTERIZED	ddb1 and cul4 associated factor 7	37	9	Early	S000006168	not_essential	unknown	unknown	cl02567|WD40 (92)	PF00400.27|WD40 + PF00400.27|WD40 (73)	2	0	0.636364	0.363636	0	consistent	WD40	5	0.0	0.0	1.0	0.0	restricted	0.135135	0.027027	0	0.837838	-	yes	yes
3911	H	METABOLISM	Involved in the biogenesis of the 60S ribosomal subunit (By similarity)	35	8	Early	NOG1	essential	unknown	metabolism	cd01897|NOG + pfam08155|NOGCT (91)	PF06858.9|NOG1 + PF08155.6|NOGCT (94)	8	1	0	0	1	consistent	none	6	1.0	0.0	0.0	1.0	-	0	0	0	1	-	yes	no
3918	S	POORLY CHARACTERIZED	NA	36	6	Early	HEF3,YEF3,NEW1	both	unknown	translation	cd03221|ABCF_EF-3 + cd03221|ABCF_EF-3 + cl21455|P-loop_NTPase (19)	PF00005.22|ABC_tran + PF00005.22|ABC_tran (47)	7	0	1	0	0.194444	consistent	none	3	0.0	1.0	0.0	0.194444444444	-	0.0277778	0.0277778	0.0833333	0.861111	-	Na	Na
4110	O	CELLULAR PROCESSES AND SIGNALING	26S proteasome	35	9	Early	RPN2	essential	19/22S regulator	proteasome	pfam01851|PC_rep (37)	PF01851.17|PC_rep + PF13646.1|HEAT_2 (34)	Na	Na	Na	Na	Na	Na	Na	Na	Na	Na	Na	Na	-	0.0571429	0.0285714	0.0285714	0.885714	-	Na	Na
4203	D	CELLULAR PROCESSES AND SIGNALING	Polo-like kinase	45	8	Early	CDC5	essential	unknown	cell cycle	cd14099|STKc_PLK + cd13118|POLO_box_1 + cd13117|POLO_box_2 (71)	PF00069.20|Pkinase + PF00659.13|POLO_box + PF00659.13|POLO_box (93)	3	0	1	0	0.977778	Na	none	1	0.0	1.0	0.0	0.977777777778	-	0.244444	0.0222222	0.0222222	0.711111	-	yes	no
4331	J	INFORMATION STORAGE AND PROCESSING	Ribosomal protein	36	8	Early	RPL25	essential	cytoplasmic ribosomal large subunit	ribosome	PRK14548|PRK14548 + pfam03939|Ribosomal_L23eN (64)	PF03939.8|Ribosomal_L23eN + PF00276.15|Ribosomal_L23 (78)	10	1	0	1	0	consistent	none	7	1.0	0.0	1	0	HMM-detected-component	0.166667	0.194444	0	0.638889	-	no	no
4382	A	INFORMATION STORAGE AND PROCESSING	poly(A) binding protein, cytoplasmic	39	9	Early	PAB1	essential	unknown	mRNA processing	cd12378|RRM1_I_PABPs + cd12381|RRM4_I_PABPs + cd12379|RRM2_I_PABPs + pfam00658|PABP + cl17169|RRM_SF (8)	PF00076.17|RRM_1 + PF00076.17|RRM_1 + PF00076.17|RRM_1 + PF00076.17|RRM_1 + PF00658.13|PABP (87)	3	0	1	0.461538	1	consistent	none	1	0.0	1.0	0.461538461538	1.0	-	0	0.128205	0.0769231	0.794872	-	no	no
4452	O	CELLULAR PROCESSES AND SIGNALING	peptidylprolyl isomerase domain and WD	31	8	Early	Na	Na	Na	chaperone and folding catalists	cd01927|cyclophilin_WD40 + cl02567|WD40 (68)	PF00400.27|WD40 + PF00400.27|WD40 + PF00160.16|Pro_isomerase (39)	2	0	1	0.129032	0.322581	consistent	WD40	2	0.0	1.0	0.645161290323	0.322580645161	-	0.0645161	0.0322581	0	0.903226	-	yes	no
4453	I	METABOLISM	Transhydrogenase	31	8	Early	Na	Na	Na	metabolism	cd05304|Rubrum_tdh + cl22917|PNTB + pfam12769|DUF3814 (81)	PF05222.10|AlaDh_PNT_N + PF01262.16|AlaDh_PNT_C + PF12769.2|DUF3814 + PF02233.11|PNTB (94)	2	0	1	0	0	consistent	none	3	0.0	1.0	0.0	0.0	-	0.548387	0.0645161	0	0.387097	targeted	no	no
4504	J	INFORMATION STORAGE AND PROCESSING	PRP19 PSO4 pre-mRNA processing factor 19 homolog (S. cerevisiae)	34	8	Early	Na	Na	Na	spliceosome	cd00200|WD40 + pfam08606|Prp19 + cl17238|RING (32)	PF08606.6|Prp19 + PF00400.27|WD40 + PF00400.27|WD40 + PF00400.27|WD40 + PF00400.27|WD40 (12)	3	0	0.9375	0.0625	0.9375	unconclusive	WD40,RING	4	0.0	0.0	1.0	0.9375	-	0.0588235	0.0294118	0	0.911765	-	yes	yes
4588	Q	METABOLISM	NA	50	7	Early	Na	Na	Na	metabolism	cd03263|ABC_subfamily_A + cd03263|ABC_subfamily_A (58)	PF12698.2|ABC2_membrane_3 + PF00005.22|ABC_tran + PF12698.2|ABC2_membrane_3 + PF00005.22|ABC_tran (94)	5	0	1	0.98	0	consistent	none	2	0.0	1	0.98	0	-	0.18	0.02	0.34	0.46	targeted	yes	no
4638	A	INFORMATION STORAGE AND PROCESSING	crooked neck pre-mRNA splicing factor-like 1 (Drosophila)	31	8	Early	CLF1	essential	Prp19-associated complex	spliceosome	smart00386|HAT (23)	PF02184.11|HAT (42)	1	0	0	1	0	-	none	5	0.0	0.0	1.0	0.0	restricted	0.225806	0	0	0.774194	-	Na	Na
4775	J	INFORMATION STORAGE AND PROCESSING	Component of the eukaryotic translation initiation factor 3 (eIF-3) complex, which is involved in protein synthesis and, together with other initiation factors, stimulates binding of mRNA and methionyl-tRNAi to the 40S ribosome (By similarity)	31	9	Early	PRT1	not_essential	multi-eIF complex,eIF3	translation	cd12278|RRM_eIF3B + cl02567|WD40 (42)	PF00076.17|RRM_1 + PF08662.6|eIF2A (68)	Na	Na	Na	Na	Na	Na	Na	Na	Na	Na	Na	Na	-	0	0	0	1	-	Na	Na
4792	O	CELLULAR PROCESSES AND SIGNALING	Protein disulfide isomerase	43	9	Early	Na	Na	Na	chaperone and folding catalists	cd02998|PDI_a_ERp38 + cd02998|PDI_a_ERp38 + cd00238|ERp29c (21)	PF00085.15|Thioredoxin + PF00085.15|Thioredoxin (47)	3	0	0.953488	0.139535	0.651163	consistent	none	1	0.0	0.953488372093	0.139534883721	0.651162790698	-	0	0	0.813953	0.186047	targeted	yes	yes
5062	U	CELLULAR PROCESSES AND SIGNALING	Pentatricopeptide repeat-containing protein	102	7	Early	Na	Na	Na	unknown	none (40)	PF13041.1|PPR_2 (4)	1	0	0.230769	0.769231	0	-	PPR	5	0.0	0.0	1.0	0.0	restricted	0.27451	0.0392157	0.0196078	0.666667	-	Na	Na
5140	Z	CELLULAR PROCESSES AND SIGNALING	Coronin, actin binding protein	33	7	Early	Na	Na	Na	cytoskeleton	pfam08954|DUF1900 + pfam08953|DUF1899 + cl02567|WD40 (42)	PF08953.6|DUF1899 + PF00400.27|WD40 + PF00400.27|WD40 + PF00400.27|WD40 + PF08954.6|DUF1900 (58)	7	0	0.969697	0.030303	0.484848	consistent	WD40	4	0.0	0.0	1.0	0.484848484848	-	0.515152	0	0	0.484848	targeted	no	no
5156	I	METABOLISM	Cytidylyltransferase	34	7	Early	ECT1	not_essential	unknown	metabolism	cd02174|CCT + cd02173|ECT (47)	PF01467.21|CTP_transf_2 + PF01467.21|CTP_transf_2 (94)	2	0	0.882353	0.411765	0.117647	consistent	none	3	0.0	0.882352941176	0.411764705882	0.117647058824	-	0.0882353	0	0.0294118	0.882353	-	yes	yes
5196	K	INFORMATION STORAGE AND PROCESSING	Component of the FACT complex, a general chromatin factor that acts to reorganize nucleosomes. The FACT complex is involved in multiple processes that require DNA as a template such as mRNA elongation, DNA replication and DNA repair. During transcription elongation the FACT complex acts as a histone chaperone that both destabilizes and restores nucleosomal structure. It facilitates the passage of…	29	7	Early	SPT16	essential	FACT complex	chromatin	pfam08644|SPT16 + cl00279|APP_MetAP + pfam08512|Rtt106 + pfam14826|FACT-Spt16_Nlob (17)	PF14826.1|FACT-Spt16_Nlob + PF00557.19|Peptidase_M24 + PF08644.6|SPT16 + PF08512.7|Rtt106 (97)	4	0	0.181818	0.818182	1	-	none	4	0.0	0.181818181818	0.818181818182	1.0	-	0.103448	0	0	0.896552	-	Na	Na
5265	A	INFORMATION STORAGE AND PROCESSING	periodic tryptophan protein	31	9	Early	PWP2	essential	UTP B complex	ribosome biogenesis	cd00200|WD40 + pfam04003|Utp12 + cl02567|WD40 (32)	PF00400.27|WD40 + PF00400.27|WD40 + PF00400.27|WD40 + PF00400.27|WD40 + PF00400.27|WD40 + PF04003.7|Utp12 (35)	3	0	0.967742	0.0322581	0.870968	both_inconclusive_and_consistent_components	WD40	4	0.0	0.0322580645161	1.0	0.870967741935	-	0.290323	0	0.0322581	0.677419	-	no	no
5348	T	CELLULAR PROCESSES AND SIGNALING	whole genome shotgun sequence	34	3	Diphoda	Na	Na	Na	signal transduction	cd07302|CHD (94)	PF00520.26|Ion_trans + PF00211.15|Guanylate_cyc (76)	2	0.0294118	0.970588	0.0294118	0	consistent	none	3	0.0294117647059	0.970588235294	0.0294117647059	0.0	-	0.0882353	0	0.176471	0.735294	-	Na	Na
5353	A	INFORMATION STORAGE AND PROCESSING	Splicing factor 3b subunit	33	9	Early	HSH155	essential	U2 snRNP complex,SF3b complex	spliceosome	cd00020|ARM + pfam08920|SF3b1 (39)	PF08920.5|SF3b1 (85)	Na	Na	Na	Na	Na	Na	Na	Na	Na	Na	Na	Na	-	0.0606061	0.030303	0	0.909091	-	Na	Na
5664	S	POORLY CHARACTERIZED	Smu-1 suppressor of mec-8 and unc-52 homolog (C. elegans)	29	9	Early	Na	Na	Na	unknown	cd00200|WD40 + smart00667|LisH (21)	PF00400.27|WD40 + PF00400.27|WD40 + PF00400.27|WD40 + PF00400.27|WD40 (55)	3	0	0.965517	0.0344828	0.827586	consistent	WD40	4	0.0	0.0	1.0	0.827586206897	-	0.0689655	0	0.137931	0.793103	-	yes	yes
5804	J	INFORMATION STORAGE AND PROCESSING	Ribosome biogenesis protein	30	9	Early	ERB1	essential	unknown	ribosome biogenesis	pfam08145|BOP1NT + cl02567|WD40 (60)	PF08145.7|BOP1NT + PF00400.27|WD40 + PF00400.27|WD40 + PF00400.27|WD40 (37)	3	0	1	0	1	consistent	WD40	4	0.0	0.0	1.0	1.0	-	0.0666667	0	0	0.933333	-	yes	yes
5913	F	METABOLISM	uridine kinase	30	4	Early	URK1	not_essential	unknown	metabolism	cd02023|UMPK + cd06223|PRTases_typeI (70)	PF00485.13|PRK + PF14681.1|UPRTase (80)	2	0	1	0.0666667	0	consistent	none	3	0.0	1.0	0.0666666666667	0.0	-	0.0333333	0.1	0	0.866667	-	yes	yes
6015	L	INFORMATION STORAGE AND PROCESSING	DNA polymerase	28	8	Early	POL2	essential	DNA polymerase epsilon complex	replication	cd05535|POLBc_epsilon + cd05779|DNA_polB_epsilon_exo + pfam08490|DUF1744 (75)	PF03104.14|DNA_pol_B_exo1 + PF00136.16|DNA_pol_B + PF08490.7|DUF1744 (82)	8	1	0.107143	0.464286	1	both_inconclusive_and_consistent_components	none	6	1.0	0.107142857143	0.464285714286	1.0	-	0.142857	0	0	0.857143	-	yes	no
6048	A	INFORMATION STORAGE AND PROCESSING	WD repeat domain 3	28	8	Early	DIP2	essential	UTP B complex	ribosome biogenesis	cd00200|WD40 + cd00200|WD40 + pfam04003|Utp12 (36)	PF00400.27|WD40 + PF00400.27|WD40 + PF00400.27|WD40 + PF00400.27|WD40 + PF00400.27|WD40 + PF00400.27|WD40 + PF00400.27|WD40 + PF00400.27|WD40 + PF00400.27|WD40 + PF04003.7|Utp12 (32)	3	0	1	0	0.964286	consistent	WD40	4	0.0	0.0	1.0	0.964285714286	-	0.321429	0.0357143	0.0714286	0.571429	-	yes	yes
6200	Z	CELLULAR PROCESSES AND SIGNALING	lymphocyte cytosolic protein 1 (L-plastin)	26	6	Early	SAC6	not_essential	unknown	cytoskeleton	cd00014|CH + cd00014|CH + cd00014|CH + smart00033|CH (27)	PF13499.1|EF-hand_7 + PF00307.26|CH + PF00307.26|CH + PF00307.26|CH + PF00307.26|CH (38)	3	0	1	0	1	Na	EFh	4	0.0	0.0	1.0	1.0	-	0.115385	0	0	0.884615	-	Na	Na
6261	O	CELLULAR PROCESSES AND SIGNALING	tetratricopeptide repeat domain	24	8	Early	STI1	not_essential	unknown	chaperone and folding catalists	smart00727|STI1 + pfam00515|TPR_1 (13)	PF13414.1|TPR_11 + PF00515.23|TPR_1 + PF13414.1|TPR_11 + PF00515.23|TPR_1 + PF13414.1|TPR_11 + PF00515.23|TPR_1 (29)	1	0	0.291667	0.708333	0.125	-	TPR_17,TPR_2,TPR_1,TPR	5	0.0	0.0	1.0	0.125	restricted	0	0	0.0833333	0.916667	-	no	no
6285	A	INFORMATION STORAGE AND PROCESSING	U3 small nucleolar	33	9	Early	UTP15	essential	UTP A complex	ribosome biogenesis	cd00200|WD40 + pfam09384|UTP15_C (30)	PF00400.27|WD40 + PF00400.27|WD40 + PF00400.27|WD40 + PF09384.5|UTP15_C (42)	3	0	0.909091	0.0909091	0.939394	consistent	WD40	4	0.0	0.0	1.0	0.939393939394	-	0.151515	0.0606061	0.0606061	0.727273	-	no	no
6336	V	CELLULAR PROCESSES AND SIGNALING	PHOsphatase	38	5	Diphoda	Na	Na	Na	cell cycle	pfam14671|DSPn + cl21483|PTPc (58)	PF14671.1|DSPn + PF00782.15|DSPc (97)	4	0.28125	0	0.71875	1	-	none	4	0.28125	0.0	0.71875	1.0	-	0.0263158	0.0263158	0.0263158	0.921053	-	Na	Na
6345	A	INFORMATION STORAGE AND PROCESSING	Erythrocyte membrane protein pfemp3	45	1	SAR	Na	Na	Na	signal transduction	cd00060|FHA + smart00744|RINGv (62)	PF12906.2|RINGv + PF00498.21|FHA (100)	Na	Na	Na	Na	Na	Na	Na	Na	Na	Na	Na	Na	-	0.0222222	0	0	0.977778	-	Na	Na
6384	J	INFORMATION STORAGE AND PROCESSING	Elongation factor	27	5	Early	TEF4,CAM1	not_essential	eEF1	translation	cd03181|GST_C_EF1Bgamma_like + cd03044|GST_N_EF1Bgamma + pfam00647|EF1G (74)	PF02798.15|GST_N + PF00043.20|GST_C + PF00647.14|EF1G (81)	3	0	1	0	1	consistent	none	1	0.0	1.0	0.0	1.0	-	0.222222	0	0.148148	0.62963	-	no	no
6503	O	CELLULAR PROCESSES AND SIGNALING	peptidylprolyl	28	8	Early	Na	Na	Na	chaperone and folding catalists	cl00197|cyclophilin + cl17238|RING (36)	PF04641.7|Rtf2 + PF00160.16|Pro_isomerase (79)	2	0	1	0.148148	0	consistent	none	3	0.0	1	0.148148148148	0	HMM-detected-component	0.0357143	0	0	0.964286	-	yes	yes
6520	G	METABOLISM	mannosidase alpha class	36	9	Early	Na	Na	Na	metabolism	cd10810|GH38N_AMII_LAM_like + pfam07748|Glyco_hydro_38C + pfam09261|Alpha-mann_mid (28)	PF01074.17|Glyco_hydro_38 + PF09261.6|Alpha-mann_mid + PF07748.8|Glyco_hydro_38C (94)	5	0	1	1	0	consistent	none	2	0.0	1	1	0	HMM-detected-component	0.111111	0	0.666667	0.222222	targeted	no	no
6543	A	INFORMATION STORAGE AND PROCESSING	cell division cycle 40 homolog (S. cerevisiae)	28	9	Early	CDC40	not_essential	unknown	spliceosome	cd00200|WD40 (89)	PF00400.27|WD40 + PF00400.27|WD40 + PF00400.27|WD40 + PF00400.27|WD40 (39)	2	0	0.964286	0.0357143	0	consistent	WD40	5	0.0	0.0	1.0	0.0	restricted	0	0.0357143	0	0.964286	-	no	no
6568	Z	CELLULAR PROCESSES AND SIGNALING	heavy chain	24	7	Early	Na	Na	Na	cytoskeleton	cd00009|AAA + cd00009|AAA + pfam03028|Dynein_heavy + pfam08393|DHC_N2 + pfam08385|DHC_N1 + cl21455|P-loop_NTPase + pfam12777|MT + pfam12781|AAA_9 + cl21455|P-loop_NTPase (17)	PF08385.7|DHC_N1 + PF08393.8|DHC_N2 + PF12774.2|AAA_6 + PF07728.9|AAA_5 + PF12775.2|AAA_7 + PF12780.2|AAA_8 + PF12777.2|MT + PF12781.2|AAA_9 + PF03028.10|Dynein_heavy (79)	Na	Na	Na	Na	Na	Na	Na	Na	Na	Na	Na	Na	-	0	0	0.0833333	0.916667	-	Na	Na
6683	A	INFORMATION STORAGE AND PROCESSING	Required for endonucleolytic cleavage during polyadenylation-dependent pre-mRNA 3'-end formation (By similarity)	27	7	Early	CLP1	essential	mRNA cleavage factor complex (CFI)	mRNA processing	pfam06807|Clp1 + cl21455|P-loop_NTPase (56)	PF03205.9|MobB + PF06807.9|Clp1 (85)	1	0.25	0	1	0	-	none	5	0.25	0.0	1	0	HMM-detected-component	0.0740741	0.037037	0	0.888889	-	no	no
6730	T	CELLULAR PROCESSES AND SIGNALING	serine threonine-protein phosphatase	25	2	Diphoda	Na	Na	Na	signal transduction	cl13995|MPP_superfamily + pfam13418|Kelch_4 + pfam01344|Kelch_1 (16)	PF13418.1|Kelch_4 + PF13415.1|Kelch_3 + PF13415.1|Kelch_3 + PF00149.23|Metallophos (32)	6	1	1	0.6	0	inconsistent	Kelch_3,Kelch_2,Kelch_1,Kelch_5,Kelch_4	7	1.0	0.0	0.6	0	-	0.04	0.08	0	0.88	-	Na	Na
6897	A	INFORMATION STORAGE AND PROCESSING	WD repeat domain 46	26	7	Early	UTP7	essential	unknown	ribosome biogenesis	pfam08149|BING4CT + cl02567|WD40 (88)	PF00400.27|WD40 + PF08149.6|BING4CT (92)	3	0	0.863636	0.136364	0.818182	consistent	WD40	4	0.0	0.0	1.0	0.818181818182	-	0.153846	0	0.0384615	0.807692	-	yes	no
6980	J	INFORMATION STORAGE AND PROCESSING	eukaryotic translation initiation factor	29	7	Early	TIF5	essential	multi-eIF complex	translation	cd11561|W2_eIF5 + cl17014|eIF-5_eIF-2B (62)	PF01873.12|eIF-5_eIF-2B + PF02020.13|W2 (93)	8	1	0	0	0.965517	consistent	none	6	1.0	0.0	0.0	0.965517241379	-	0.0344828	0	0	0.965517	-	Na	Na
7040	D	CELLULAR PROCESSES AND SIGNALING	cell division cycle	28	7	Early	CDC23	essential	anaphase-promoting complex	cell cycle	pfam04049|APC8 (36)	PF04049.8|APC8 + PF00515.23|TPR_1 + PF13414.1|TPR_11 + PF00515.23|TPR_1 (18)	4	0	0.0714286	0.928571	0.821429	-	TPR_1,TPR	4	0.0	0.0357142857143	0.964285714286	0.821428571429	-	0.285714	0.0357143	0.0357143	0.642857	-	yes	no
7062	L	INFORMATION STORAGE AND PROCESSING	Aquarius homolog (Mouse)	25	8	Early	Na	Na	Na	spliceosome	cd00046|DEXDc + cl22977|UvrD_C_2 (52)	PF13086.1|AAA_11 + PF13087.1|AAA_12 (80)	1	0	0.08	0.92	0.4	-	none	4	0.0	0.08	0.92	0.4	-	0.12	0	0	0.88	-	no	no
7080	Q	METABOLISM	(ABC) transporter	48	6	Early	Na	Na	Na	metabolism	cd03263|ABC_subfamily_A (42)	PF12698.2|ABC2_membrane_3 + PF00005.22|ABC_tran (96)	5	0	1	0.916667	0	consistent	none	2	0.0	1	0.916666666667	0	HMM-detected-component	0.208333	0	0.145833	0.645833	-	yes	no
7141	C	METABOLISM	Nitrate reductase is a key enzyme involved in the first step of nitrate assimilation in plants, fungi and bacteria	20	5	Early	Na	Na	Na	metabolism	cd06183|cyt_b5_reduct_like + cl00199|SO_family_Moco + pfam00173|Cyt-b5 (75)	PF00174.14|Oxidored_molyb + PF03404.11|Mo-co_dimer + PF00173.23|Cyt-b5 + PF00970.19|FAD_binding_6 + PF00175.16|NAD_binding_1 (100)	5	0	1	1	0.15	consistent	none	2	0.0	1.0	1.0	0.15	-	0	0	0.05	0.95	-	Na	Na
7159	B	INFORMATION STORAGE AND PROCESSING	NatA auxiliary subunit	33	9	Early	NAT1	not_essential	NatA complex	cell cycle	none (70)	PF07719.12|TPR_2 + PF12569.3|NARP1 (27)	1	0	0	1	0.0666667	-	TPR_2,TPR_1	5	0.0	0.0	1.0	0.0666666666667	restricted	0	0	0	1	-	Na	Na
7164	F	METABOLISM	intraflagellar transport 80 homolog (Chlamydomonas)	20	7	Early	Na	Na	Na	metabolism	cl02567|WD40 (100)	PF00400.27|WD40 + PF00400.27|WD40 + PF00400.27|WD40 (70)	2	0	1	0	0	consistent	WD40	5	0.0	0.0	1.0	0.0	restricted	0.05	0	0.05	0.9	-	no	no
7416	A	INFORMATION STORAGE AND PROCESSING	WD40	22	7	Early	Na	Na	Na	unknown	cd00200|WD40 (36)	PF00400.27|WD40 + PF00400.27|WD40 + PF00400.27|WD40 + PF00400.27|WD40 + PF00400.27|WD40 + PF00400.27|WD40 (50)	2	0	1	0	0.0454545	consistent	WD40	5	0.0	0.0	1.0	0.0454545454545	restricted	0	0	0	1	-	no	no
7473	O	CELLULAR PROCESSES AND SIGNALING	Dolichyl-phosphate-mannose--protein mannosyltransferase	23	1	Opisthokonta	PMT2,PMT1,PMT5,PMT6,PMT4,PMT3	not_essential	Protein O-mannosyltransferase(Pmt3p/Pmt5p),Protein O-mannosyltransferase(Pmt1p/Pmt2p)	other posttranslational modification	pfam02366|PMT + smart00472|MIR + smart00472|MIR + smart00472|MIR (70)	PF02366.13|PMT + PF02815.14|MIR (91)	3	0	1	0.181818	0.954545	consistent	none	1	0.0	1.0	0.181818181818	0.954545454545	-	0.130435	0	0.0434783	0.826087	-	Na	Na
7536	A	INFORMATION STORAGE AND PROCESSING	PRP31 pre-mRNA processing factor 31 homolog (S. cerevisiae)	24	7	Early	Na	Na	Na	spliceosome	pfam01798|Nop + pfam09785|Prp31_C + pfam08060|NOSIC (38)	PF08060.8|NOSIC + PF01798.13|Nop + PF09785.4|Prp31_C (100)	8	1	0	0	1	consistent	none	6	1.0	0.0	0.0	1.0	-	0	0	0	1	-	yes	yes
7614	I	METABOLISM	acyl-CoA dehydrogenase	20	7	Early	Na	Na	Na	metabolism	cd05154|ACAD10_11_N-like + cl09933|ACAD (95)	PF01636.18|APH + PF02771.11|Acyl-CoA_dh_N + PF02770.14|Acyl-CoA_dh_M + PF00441.19|Acyl-CoA_dh_1 (90)	2	0	1	0	0	consistent	none	3	0.0	1.0	0.0	0.0	-	0.15	0	0	0.85	-	yes	no
7656	L	INFORMATION STORAGE AND PROCESSING	repair protein	29	7	Early	RAD23	not_essential	Png1p/Rad23p complex,nucleotide-excision repair factor 2 complex	repair	cd14280|UBA1_Rad23_like + cd14281|UBA2_Rad23_like + cl00155|UBQ + pfam09280|XPC-binding (21)	PF00240.18|ubiquitin + PF00627.26|UBA + PF09280.6|XPC-binding + PF00627.26|UBA (79)	4	0	0	1	1	-	UBQ	4	0.0	0.0	1.0	1.0	-	0.0344828	0	0	0.965517	-	Na	Na
7697	T	CELLULAR PROCESSES AND SIGNALING	whole genome shotgun sequence	28	1	SAR	Na	Na	Na	signal transduction	cd05123|STKc_AGC + cd00204|ANK (100)	PF12796.2|Ank_2 + PF00069.20|Pkinase (68)	2	0	1	0.285714	0.0714286	consistent	ANK	2	0.0	0.357142857143	0.928571428571	0.0714285714286	-	0.0357143	0	0.0357143	0.928571	-	Na	Na
7940	O	CELLULAR PROCESSES AND SIGNALING	Glutaredoxin	18	6	Early	Na	Na	Na	redox	cd03028|GRX_PICOT_like + cd03028|GRX_PICOT_like + cl00388|Thioredoxin_like (44)	PF00085.15|Thioredoxin + PF00462.19|Glutaredoxin + PF00462.19|Glutaredoxin (89)	2	0.0555556	1	0.5	0.222222	consistent	none	3	0.0555555555556	1.0	0.5	0.222222222222	-	0.0555556	0	0.0555556	0.888889	-	Na	Na
7977	U	CELLULAR PROCESSES AND SIGNALING	SEC24 family, member	45	8	Early	SEC24,SFB2	not_essential	COPII	trafficking	cl00057|vWFA + pfam04815|Sec23_helical + pfam08033|Sec23_BS + pfam04810|zf-Sec23_Sec24 + pfam00626|Gelsolin (11)	PF04810.10|zf-Sec23_Sec24 + PF04811.10|Sec23_trunk + PF08033.7|Sec23_BS + PF04815.10|Sec23_helical + PF00626.17|Gelsolin (49)	Na	Na	Na	Na	Na	Na	Na	Na	Na	Na	Na	Na	-	0.155556	0.177778	0.0222222	0.644444	-	Na	Na
7988	Q	METABOLISM	ATP-binding cassette sub-family A ABC1 member	26	1	SAR	Na	Na	Na	metabolism	cd03263|ABC_subfamily_A + cd03263|ABC_subfamily_A (35)	PF12698.2|ABC2_membrane_3 + PF00005.22|ABC_tran + PF12698.2|ABC2_membrane_3 + PF00005.22|ABC_tran (46)	5	0	1	0.961538	0	consistent	none	2	0.0	1	0.961538461538	0	-	0.0769231	0	0.692308	0.230769	targeted	Na	Na
8038	O	CELLULAR PROCESSES AND SIGNALING	ubiquitin-like modifier activating enzyme 2	30	9	Early	UBA2	not_essential	Uba2p/Aos1p complex	ubiquitin system	cl22428|E1_enzyme_family + pfam14732|UAE_UbL (47)	PF00899.16|ThiF + PF10585.4|UBA_e1_thiolCys + PF02134.16|UBACT + PF14732.1|UAE_UbL (60)	4	0	0	1	0.833333	-	none	4	0.0	0.0	1.0	0.833333333333	-	0.1	0.0333333	0.0333333	0.833333	-	no	no
8055	U	CELLULAR PROCESSES AND SIGNALING	Endoplasmic reticulumgolgi intermediate compartment protein	24	6	Diphoda	Na	Na	Na	trafficking	cd02961|PDI_a_family + pfam13850|ERGIC_N + pfam07970|COPIIcoated_ERV (33)	PF13850.1|ERGIC_N + PF00085.15|Thioredoxin + PF07970.7|COPIIcoated_ERV (88)	4	0	0.3125	0.6875	1	-	none	1	0.0	0.3125	0.6875	1.0	-	0.208333	0.0416667	0	0.75	-	Na	Na
8106	S	POORLY CHARACTERIZED	NA	26	1	Opisthokonta	CHS2	essential	unknown	metabolism	cd04190|Chitin_synth_C + pfam08407|Chitin_synth_1N (35)	PF08407.6|Chitin_synth_1N + PF01644.12|Chitin_synth_1 (62)	4	0	0.538462	0.461538	0.846154	-	none	1	0.0	0.538461538462	0.461538461538	0.846153846154	-	0.153846	0	0	0.846154	-	Na	Na
8298	S	POORLY CHARACTERIZED	nucleolar gtp-binding protein	22	7	Early	NOG2	essential	unknown	ribosome biogenesis	cd01858|NGP_1 + pfam08153|NGP1NT (73)	PF08153.7|NGP1NT + PF01926.18|MMR_HSR1 (100)	8	0.772727	0	0.227273	1	consistent	none	6	0.772727272727	0.0	0.227272727273	1.0	-	0.0909091	0.181818	0	0.727273	-	yes	no
8301	A	INFORMATION STORAGE AND PROCESSING	RNA binding motif protein 22	29	8	Early	Na	Na	Na	spliceosome	cl17169|RRM_SF + smart00356|ZnF_C3H1 (48)	PF00076.17|RRM_1 (76)	4	0	0	1	1	-	ZnF_C3H1	4	0.0	0.0	1.0	1.0	-	0	0.0689655	0	0.931034	-	Na	Na
8452	L	INFORMATION STORAGE AND PROCESSING	replication protein	35	8	Early	RFA1	essential	DNA replication factor A complex	replication	cd04476|RPA1_DBD_C + cd04474|RPA1_DBD_A + cd04475|RPA1_DBD_B + cd04477|RPA1N (29)	PF04057.7|Rep-A_N + PF01336.20|tRNA_anti-codon + PF08646.5|Rep_fac-A_C (63)	4	0	0	1	1	-	none	4	0.0	0.0	1.0	1.0	-	0.142857	0.0285714	0	0.828571	-	Na	Na
8511	S	POORLY CHARACTERIZED	Intraflagellar transport 88 homolog (Chlamydomonas)	24	7	Early	Na	Na	Na	chromatin	none (42)	PF13424.1|TPR_12 + PF13414.1|TPR_11 + PF13174.1|TPR_6 (8)	1	0	0.521739	0.521739	0.217391	-	TPR_1,MORN,TPR	2	0.0	0.347826086957	0.652173913043	0.217391304348	-	0.0416667	0.0416667	0	0.916667	-	no	no
8572	K	INFORMATION STORAGE AND PROCESSING	TAF5-like RNA polymerase II, p300 CBP-associated factor (PCAF)-associated factor	20	6	Early	TAF5	essential	SLIK (SAGA-like) complex,SAGA complex,transcription factor TFIID complex	transcription	cd00200|WD40 + cd08044|TAF5_NTD2 (70)	PF04494.10|TFIID_90kDa + PF00400.27|WD40 + PF00400.27|WD40 + PF00400.27|WD40 + PF00400.27|WD40 + PF00400.27|WD40 + PF00400.27|WD40 (45)	3	0	1	0	0.95	unconclusive	WD40	4	0.0	0.0	1.0	0.95	-	0.1	0	0	0.9	-	Na	Na
8625	S	POORLY CHARACTERIZED	Zinc finger protein	19	6	Early	ZPR1	not_essential	unknown	unknown	smart00709|Zpr1 + smart00709|Zpr1 (32)	PF03367.8|zf-ZPR1 + PF03367.8|zf-ZPR1 (100)	9	1	0	0	0.0555556	consistent	zf-ZPR1,Zpr1	5	0.0555555555556	0.0	1.0	0.0555555555556	-	0	0	0	1	-	yes	no
8629	E	METABOLISM	Glutamate synthase	17	5	Early	GLT1	not_essential	unknown	metabolism	cd00713|GltS + cd02808|GltS_FMN + cd00982|gltB_C + pfam04898|Glu_syn_central + pfam14691|Fer4_20 + pfam13450|NAD_binding_8 (35)	PF00310.16|GATase_2 + PF04898.9|Glu_syn_central + PF01645.12|Glu_synthase + PF01493.14|GXGXG + PF14691.1|Fer4_20 + PF07992.9|Pyr_redox_2 + PF00070.22|Pyr_redox (65)	2	0	1	0	0	consistent	none	3	0.0	1.0	0.0	0.0	-	0	0.176471	0	0.823529	-	no	no
8657	S	POORLY CHARACTERIZED	Intraflagellar transport 122 homolog (Chlamydomonas)	19	6	Early	Na	Na	Na	chromatin	cl02567|WD40 (68)	PF00400.27|WD40 (47)	7	0	1	0	0.263158	consistent	WD40	4	0.0	0.0	1.0	0.263157894737	-	0	0	0.0526316	0.947368	-	yes	no
8841	S	POORLY CHARACTERIZED	Tetratricopeptide repeat domain 8	16	8	Early	Na	Na	Na	unknown	pfam00515|TPR_1 (56)	PF07719.12|TPR_2 + PF13414.1|TPR_11 + PF13414.1|TPR_11 + PF13174.1|TPR_6 (13)	1	0	0.125	0.875	0	-	TPR_1,TPR	5	0.0	0.0625	0.9375	0.0	restricted	0.25	0	0	0.75	-	yes	yes
8889	O	CELLULAR PROCESSES AND SIGNALING	ubiquitin carboxyl-terminal hydrolase	19	5	Early	UBP15	not_essential	unknown	ubiquitin system	cd02659|peptidase_C19C + cd00121|MATH + pfam12436|USP7_ICP0_bdg + pfam14533|USP7_C2 (37)	PF00917.21|MATH + PF00443.24|UCH + PF12436.3|USP7_ICP0_bdg + PF14533.1|USP7_C2 (74)	Na	Na	Na	Na	Na	Na	Na	Na	Na	Na	Na	Na	-	0	0	0	1	-	Na	Na
8949	S	POORLY CHARACTERIZED	YeeE YedE family integral membrane protein	27	7	Early	Na	Na	Na	unknown	pfam14241|DUF4341 (33)	PF14241.1|DUF4341 + PF04143.9|Sulf_transp + PF04143.9|Sulf_transp (63)	2	0	1	0	0	consistent	none	3	0.0	1.0	0.0	0.0	-	0.037037	0.037037	0.666667	0.259259	targeted	Na	Na
9030	O	CELLULAR PROCESSES AND SIGNALING	Nuclear serine protease which mediates apoptosis (By similarity)	23	5	Early	NMA111	not_essential	unknown	chaperone and folding catalists	cd00987|PDZ_serine_protease + pfam12812|PDZ_1 + pfam13365|Trypsin_2 + cl00117|PDZ (17)	PF13365.1|Trypsin_2 + PF12812.2|PDZ_1 (52)	3	0	1	0	0.826087	consistent	none	1	0.0	1.0	0.0	0.826086956522	-	0.217391	0.0434783	0	0.73913	-	Na	Na
9066	K	INFORMATION STORAGE AND PROCESSING	dna-directed RNA polymerase	23	7	Early	RPA190	not_essential	DNA-directed RNA polymerase I complex	transcription	cd01435|RNAP_I_RPA1_N + cd02735|RNAP_I_Rpa1_C (43)	PF04997.7|RNA_pol_Rpb1_1 + PF00623.15|RNA_pol_Rpb1_2 + PF04983.13|RNA_pol_Rpb1_3 + PF05000.12|RNA_pol_Rpb1_4 + PF04998.12|RNA_pol_Rpb1_5 (48)	9	1	0	0.0434783	0.0869565	both_inconclusive_and_consistent_components	none	7	1.0	0.0	0.0434782608696	0.0869565217391	-	0.130435	0.0434783	0	0.826087	-	yes	no
9105	K	INFORMATION STORAGE AND PROCESSING	Nucleolar protein	35	9	Early	ENP2	not_essential	unknown	ribosome biogenesis	cl02567|WD40 + pfam08159|NUC153 (34)	PF08159.7|NUC153 (66)	5	0	0.5	1	0	consistent	WD40	5	0.0	0.0	1.0	0	HMM-detected-component	0.0571429	0.0285714	0	0.914286	-	Na	Na
9136	K	INFORMATION STORAGE AND PROCESSING	RNA binding motif protein 19	28	9	Early	MRD1	essential	unknown	ribosome biogenesis	cd12320|RRM6_RBM19_RRM5_MRD1 + cd12565|RRM1_MRD1 + cd12318|RRM5_RBM19_like + cl17169|RRM_SF + cl17169|RRM_SF (7)	PF00076.17|RRM_1 + PF00076.17|RRM_1 + PF00076.17|RRM_1 + PF00076.17|RRM_1 + PF00076.17|RRM_1 (36)	3	0	0.964286	0.464286	1	consistent	none	1	0.0	0.964285714286	0.464285714286	1.0	-	0.107143	0.107143	0	0.785714	-	Na	Na
9138	A	INFORMATION STORAGE AND PROCESSING	Regulator of nonsense transcripts	27	8	Early	NAM7	not_essential	Nonsense-mediated mRNA decay pathway complex	mRNA processing	cd00046|DEXDc + pfam09416|UPF1_Zn_bind + pfam13087|AAA_12 (59)	PF09416.5|UPF1_Zn_bind + PF13086.1|AAA_11 + PF13087.1|AAA_12 (96)	4	0	0.037037	0.962963	1	-	none	4	0.0	0.037037037037	0.962962962963	1.0	-	0.0740741	0	0	0.925926	-	yes	no
9140	O	CELLULAR PROCESSES AND SIGNALING	peptidylprolyl cistrans	30	8	Early	Na	Na	Na	chaperone and folding catalists	cd01921|cyclophilin_RRM + cd12235|RRM_PPIL4 (70)	PF00160.16|Pro_isomerase + PF00076.17|RRM_1 (100)	3	0	0.866667	0.366667	0.533333	both_inconclusive_and_consistent_components	none	1	0.0	0.866666666667	0.366666666667	0.533333333333	-	0	0	0.0666667	0.933333	-	yes	yes
9141	J	INFORMATION STORAGE AND PROCESSING	Ribosomal protein	21	5	Early	UBI4	not_essential	unknown	ubiquitin system	cd01803|Ubiquitin + cd01803|Ubiquitin + cd01803|Ubiquitin + cd01803|Ubiquitin + cd01803|Ubiquitin (52)	PF00240.18|ubiquitin + PF00240.18|ubiquitin + PF00240.18|ubiquitin + PF00240.18|ubiquitin + PF00240.18|ubiquitin (71)	1	0	0	1	0	-	UBQ,Ubiquitin	5	0.0	0.0	1.0	0	-	0	0	0	1	-	Na	Na
9194	L	INFORMATION STORAGE AND PROCESSING	helicase	22	8	Early	CHL1	not_essential	unknown	repair	cl21455|P-loop_NTPase + pfam13307|Helicase_C_2 (41)	PF06733.10|DEAD_2 + PF13307.1|Helicase_C_2 (100)	9	1	0	0.318182	0	consistent	none	7	1	0.0	0.318181818182	0	-	0.272727	0	0.0454545	0.681818	-	Na	Na
9266	P	METABOLISM	WD repeat domain 26	19	5	Early	Na	Na	Na	metabolism	cd00200|WD40 + smart00668|CTLH (42)	PF00400.27|WD40 + PF00400.27|WD40 + PF00400.27|WD40 + PF00400.27|WD40 (53)	7	0	1	0	0.421053	consistent	WD40	4	0.0	0.0	1.0	0.421052631579	-	0.0526316	0	0.0526316	0.894737	-	Na	Na
9304	C	METABOLISM	ATP citrate lyase	15	4	Early	Na	Na	Na	metabolism	cd06100|CCL_ACL-C + cl22543|Ligase_CoA + cl21454|NADB_Rossmann + cl17255|ATP-grasp_4 (33)	PF08442.5|ATP-grasp_2 + PF02629.14|CoA_binding + PF00549.14|Ligase_CoA + PF00285.16|Citrate_synt (93)	1	0	0	1	0	-	none	5	0.0	0.0	1.0	0.0	-	0.266667	0	0	0.733333	-	Na	Na
9544	B	INFORMATION STORAGE AND PROCESSING	2-oxoglutarate and iron-dependent oxygenase domain containing 1	17	6	Early	TPA1	not_essential	unknown	repair	pfam10637|Ofd1_CTDD + smart00702|P4Hc (76)	PF13640.1|2OG-FeII_Oxy_3 + PF10637.4|Ofd1_CTDD (94)	Na	Na	Na	Na	Na	Na	Na	Na	Na	Na	Na	Na	-	0.117647	0.117647	0.0588235	0.705882	-	Na	Na
9748	S	POORLY CHARACTERIZED	WD repeat domain 65	27	6	Early	Na	Na	Na	unknown	cl02567|WD40 (11)	PF00400.27|WD40 + PF00400.27|WD40 + PF00400.27|WD40 (37)	3	0	1	0.0526316	0.789474	consistent	WD40	4	0.0	0.0526315789474	0.947368421053	0.789473684211	-	0.148148	0.037037	0	0.814815	-	Na	Na
9778	E	METABOLISM	arginine N-methyltransferase 2	18	5	Early	RMT2	not_essential	unknown	metabolism	cd00204|ANK + cd02440|AdoMet_MTases (50)	PF12796.2|Ank_2 (89)	5	0	1	1	0	unconclusive	ANK	5	0.0	0.0	1.0	0	-	0	0	0.0555556	0.944444	-	yes	no
9846	S	POORLY CHARACTERIZED	periodic tryptophan protein	22	8	Early	PWP1	essential	unknown	unknown	cl02567|WD40 (100)	PF00400.27|WD40 + PF00400.27|WD40 + PF00400.27|WD40 (55)	2	0	0.863636	0.136364	0	consistent	WD40	5	0.0	0.0	1.0	0.0	restricted	0.318182	0	0	0.681818	-	yes	no
9848	T	CELLULAR PROCESSES AND SIGNALING	suppressor of G2 allele of SKP1	19	5	Early	SGT1	essential	SCF-CDC4 complex	cell cycle	cd06466|p23_CS_SGT1_like + pfam05002|SGS + pfam00515|TPR_1 (32)	PF13414.1|TPR_11 + PF00515.23|TPR_1 + PF04969.11|CS + PF05002.10|SGS (47)	4	0	0.222222	0.777778	1	-	TPR_1,TPR	4	0.0	0.0	1.0	1.0	-	0	0	0	1	-	Na	Na
9885	S	POORLY CHARACTERIZED	NA	23	5	Early	UTP21	not_essential	UTP B complex	ribosome biogenesis	pfam04192|Utp21 + cl02567|WD40 + cl02567|WD40 (52)	PF00400.27|WD40 + PF00400.27|WD40 + PF00400.27|WD40 + PF04192.7|Utp21 (43)	5	0	0.913043	1	0	consistent	WD40	5	0.0	0.0869565217391	1.0	0	-	0.391304	0.0434783	0.0434783	0.521739	-	Na	Na
10019	O	CELLULAR PROCESSES AND SIGNALING	10 kda heat shock protein	21	5	Diphoda	Na	Na	Na	chaperone and folding catalists	cd00320|cpn10 + cd00320|cpn10 (95)	PF00166.16|Cpn10 + PF00166.16|Cpn10 (100)	2	0	1	0.0952381	0	consistent	none	3	0.0	1.0	0.0952380952381	0.0	-	0.571429	0.285714	0.047619	0.0952381	targeted	Na	Na
10020	O	CELLULAR PROCESSES AND SIGNALING	PPIases accelerate the folding of proteins. It catalyzes the cis-trans isomerization of proline imidic peptide bonds in oligopeptides	15	4	Early	CPR7,CPR6	not_essential	unknown	chaperone and folding catalists	cd01926|cyclophilin_ABH_like (27)	PF00160.16|Pro_isomerase + PF13414.1|TPR_11 + PF00515.23|TPR_1 (47)	3	0	1	0.133333	0.533333	inconsistent	TPR_1,TPR	1	0.0	0.933333333333	0.2	0.533333333333	-	0.0666667	0	0	0.933333	-	Na	Na
10747	A	INFORMATION STORAGE AND PROCESSING	Cleavage and polyadenylation	18	5	Early	Na	Na	Na	mRNA processing	smart01027|Beta-Casp + pfam13299|CPSF100_C + smart00849|Lactamase_B + pfam07521|RMMBL (17)	PF10996.3|Beta-Casp + PF07521.7|RMMBL + PF13299.1|CPSF100_C (33)	8	0.777778	0	0.222222	1	inconsistent	none	6	0.777777777778	0.0	0.222222222222	1.0	-	0	0	0	1	-	Na	Na
10748	S	POORLY CHARACTERIZED	NA	14	5	Early	Na	Na	Na	unknown	cd09913|EHD + cd00052|EH (100)	PF00350.18|Dynamin_N + PF12763.2|EF-hand_4 (79)	4	0	0.571429	0.428571	1	-	none	1	0.0	0.571428571429	0.428571428571	1.0	-	0	0	0	1	-	no	no
10774	T	CELLULAR PROCESSES AND SIGNALING	FHA	15	1	SAR	Na	Na	Na	signal transduction	cd09487|SAM_superfamily + cd00060|FHA + cd00060|FHA + cd00162|RING (27)	PF07647.12|SAM_2 + PF00498.21|FHA + PF00498.21|FHA + PF13920.1|zf-C3HC4_3 (40)	3	0	0.714286	0.285714	1	unconclusive	none	1	0.0	0.714285714286	0.285714285714	1.0	-	0	0	0	1	-	Na	Na
10810	F	METABOLISM	carbamoylphosphate synthase	16	4	Early	URA2	not_essential	unknown	metabolism	cd01744|GATase1_CPSase + cd01423|MGS_CPS_I_III + pfam02786|CPSase_L_D2 + cl00281|metallo-dependent_hydrolases + smart01097|CPSase_sm_chain + pfam02729|OTCace_N + smart01096|CPSase_L_D3 + pfam00185|OTCace + pfam00289|CPSase_L_chain + cl17255|ATP-grasp_4 + pfam00289|CPSase_L_chain (13)	PF00988.17|CPSase_sm_chain + PF00117.23|GATase + PF00289.17|CPSase_L_chain + PF02786.12|CPSase_L_D2 + PF02787.14|CPSase_L_D3 + PF00289.17|CPSase_L_chain + PF02786.12|CPSase_L_D2 + PF02142.17|MGS + PF02729.16|OTCace_N + PF00185.19|OTCace (63)	4	0	1	1	1	-	none	1	0.0	1.0	1.0	1.0	-	0.25	0	0	0.75	-	Na	Na
10863	K	INFORMATION STORAGE AND PROCESSING	NA	14	1	SAR	Na	Na	Na	redox	cd00204|ANK + pfam13640|2OG-FeII_Oxy_3 (79)	PF12796.2|Ank_2 (79)	4	0	0.333333	0.666667	0.833333	-	ANK	4	0.0	0.0	1.0	0.833333333333	-	0.0714286	0	0.857143	0.0714286	targeted	Na	Na
11218	K	INFORMATION STORAGE AND PROCESSING	Tudor domain containing	21	7	Early	Na	Na	Na	unknown	cd04508|TUDOR + cl00140|SNc + cl00140|SNc + cl00140|SNc + cl00140|SNc + cl00140|SNc (48)	PF00565.12|SNase + PF00565.12|SNase + PF00565.12|SNase + PF00565.12|SNase + PF00567.19|TUDOR + PF00565.12|SNase (29)	1	0	0	1	0	-	none	5	0.0	0.0	1	0	HMM-detected-component	0.047619	0.333333	0	0.619048	-	Na	Na
11269	T	CELLULAR PROCESSES AND SIGNALING	protein kinase kinase kinase	20	1	Amoebozoa	Na	Na	Na	signal transduction	cd13999|STKc_MAP3K-like + cl15255|SH2 (45)	PF07714.12|Pkinase_Tyr + PF00017.19|SH2 (90)	3	0	0.95	0.05	0.85	unconclusive	none	1	0.0	0.95	0.05	0.85	-	0.05	0	0	0.95	-	Na	Na
11274	A	INFORMATION STORAGE AND PROCESSING	ATPdependent RNA helicase	20	7	Early	DBP10	not_essential	unknown	unknown	cd00268|DEADc + cd00079|HELICc + pfam08147|DBP10CT (60)	PF00270.24|DEAD + PF00271.26|Helicase_C + PF08147.7|DBP10CT (70)	3	0	0.95	0.05	0.8	consistent	none	1	0.0	0.95	0.05	0.8	-	0.15	0	0	0.85	-	yes	no
11493	T	CELLULAR PROCESSES AND SIGNALING	PHOsphatase	30	5	Early	Na	Na	Na	signal transduction	pfam10409|PTEN_C2 + smart00404|PTPc_motif (73)	PF00782.15|DSPc + PF10409.4|PTEN_C2 (83)	Na	Na	Na	Na	Na	Na	Na	Na	Na	Na	Na	Na	-	0.0666667	0	0.0333333	0.9	-	Na	Na
11550	D	CELLULAR PROCESSES AND SIGNALING	Cell division cycle 16 homolog (S. cerevisiae)	20	8	Early	Na	Na	Na	cell cycle	none (30)	PF12895.2|Apc3 + PF07719.12|TPR_2 + PF13414.1|TPR_11 + PF13414.1|TPR_11 (15)	1	0	0.0526316	0.947368	0	-	TPR_1,TPR	5	0.0	0.0526315789474	0.947368421053	0.0	restricted	0.2	0	0	0.8	-	Na	Na
11599	I	METABOLISM	Phospholipase A2-activating protein	22	6	Early	DOA1	not_essential	unknown	metabolism	cd00200|WD40 + pfam09070|PFU + pfam08324|PUL (59)	PF00400.27|WD40 + PF00400.27|WD40 + PF00400.27|WD40 + PF00400.27|WD40 + PF00400.27|WD40 + PF09070.6|PFU + PF08324.6|PUL (36)	3	0	1	0	1	consistent	WD40	4	0.0	0.0	1.0	1.0	-	0.0909091	0	0	0.909091	-	Na	Na
11727	S	POORLY CHARACTERIZED	WD40	13	3	Early	Na	Na	Na	unknown	cd00200|WD40 + smart00668|CTLH (54)	PF00400.27|WD40 + PF00400.27|WD40 + PF00400.27|WD40 + PF00400.27|WD40 + PF00400.27|WD40 + PF00400.27|WD40 (46)	7	0	1	0	0.615385	consistent	WD40	4	0.0	0.0	1.0	0.615384615385	-	0	0	0	1	-	Na	Na
11731	S	POORLY CHARACTERIZED	tetratricopeptide repeat domain	17	7	Early	Na	Na	Na	unknown	none (76)	PF00515.23|TPR_1 + PF13174.1|TPR_6 + PF13414.1|TPR_11 (12)	1	0	0.166667	0.916667	0	-	TPR_1	5	0.0	0.0833333333333	0.916666666667	0.0	-	0.235294	0.0588235	0	0.705882	-	no	no
11734	L	INFORMATION STORAGE AND PROCESSING	polynucleotide kinase 3'-phosphatase	10	5	Early	Na	Na	Na	repair	cd01427|HAD_like + cl21455|P-loop_NTPase (50)	PF08645.6|PNK3P + PF13671.1|AAA_33 (100)	5	0	1	0.9	0	Na	none	2	0.0	1	0.9	0	HMM-detected-component	0.1	0	0.1	0.8	-	yes	yes
12163	L	INFORMATION STORAGE AND PROCESSING	poly ADP-ribose polymerase	22	7	Early	Na	Na	Na	mRNA processing	cd01437|parp_like + cd07997|WGR_PARP (45)	PF05406.10|WGR + PF02877.9|PARP_reg + PF00644.15|PARP (68)	4	0	0	1	0.785714	-	none	4	0.0	0.0	1.0	0.785714285714	-	0.0454545	0	0	0.954545	-	Na	Na
12311	E	METABOLISM	The AROM polypeptide catalyzes 5 consecutive enzymatic reactions in prechorismate polyaromatic amino acid biosynthesis (By similarity)	14	5	Early	ARO1	not_essential	unknown	metabolism	cd01556|EPSP_synthase + cd08195|DHQS + cd00502|DHQase_I + cd00464|SK + cd01065|NAD_bind_Shikimate_DH + pfam08501|Shikimate_dh_N (29)	PF01761.15|DHQ_synthase + PF00275.15|EPSP_synthase + PF01202.17|SKI + PF01487.10|DHquinase_I + PF08501.6|Shikimate_dh_N + PF01488.15|Shikimate_DH (64)	2	0	1	0.214286	0.142857	both_inconclusive_and_consistent_components	none	3	0.0	1.0	0.214285714286	0.142857142857	-	0	0	0	1	-	no	no
12448	C	METABOLISM	tRNA-yW synthesizing protein 1 homolog (S. cerevisiae)	17	7	Early	Na	Na	Na	metabolism	cd01335|Radical_SAM + pfam08608|Wyosine_form + pfam00258|Flavodoxin_1 (35)	PF00258.20|Flavodoxin_1 + PF04055.16|Radical_SAM + PF08608.7|Wyosine_form (88)	6	1	0.764706	0.117647	0.0588235	consistent	none	8	1.0	0.764705882353	0.117647058824	0.0588235294118	-	0.176471	0	0.470588	0.352941	targeted	yes	no
12456	K	INFORMATION STORAGE AND PROCESSING	leucine-zipper-like transcription regulator 1	28	6	Early	Na	Na	Na	transcription	cd14821|SPOP_C_like + pfam00651|BTB + pfam13415|Kelch_3 + pfam13418|Kelch_4 (4)	PF13418.1|Kelch_4 + PF13415.1|Kelch_3 + PF13415.1|Kelch_3 + PF13415.1|Kelch_3 + PF13415.1|Kelch_3 + PF13418.1|Kelch_4 + PF00651.26|BTB (11)	4	0	0.423077	0.576923	0.961538	-	Kelch_3,Kelch_2,Kelch_1,Kelch_6,Kelch_5,Kelch_4	4	0.0	0.0	1.0	0.961538461538	-	0.285714	0.0357143	0	0.678571	-	Na	Na
12459	O	CELLULAR PROCESSES AND SIGNALING	nucleoredoxin-like	17	7	Early	Na	Na	Na	redox	cl00388|Thioredoxin_like + cl00388|Thioredoxin_like (35)	PF13905.1|Thioredoxin_8 + PF13905.1|Thioredoxin_8 (94)	2	0	0.923077	0.230769	0.230769	consistent	none	3	0.0	0.923076923077	0.230769230769	0.230769230769	-	0	0.117647	0	0.882353	-	no	no
12590	E	METABOLISM	saccharopine dehydrogenase	16	6	Early	Na	Na	Na	metabolism	cd12189|LKR_SDH_like (38)	PF05222.10|AlaDh_PNT_N + PF01262.16|AlaDh_PNT_C + PF03435.13|Saccharop_dh (75)	7	0	1	0	0.3125	consistent	none	3	0.0	1.0	0.0	0.3125	-	0.5625	0	0.0625	0.375	targeted	Na	Na
12723	L	INFORMATION STORAGE AND PROCESSING	DNA polymerase	26	9	Early	POL1	not_essential	alpha DNA polymerase:primase complex	replication	cd05532|POLBc_alpha + cd05776|DNA_polB_alpha_exo + pfam08996|zf-DNA_Pol (38)	PF03104.14|DNA_pol_B_exo1 + PF00136.16|DNA_pol_B + PF08996.5|zf-DNA_Pol (42)	8	0.961538	0	0.0384615	0.884615	unconclusive	none	6	0.961538461538	0.0	0.0384615384615	0.884615384615	-	0.423077	0	0	0.576923	-	yes	no
12794	O	CELLULAR PROCESSES AND SIGNALING	Peptidyl-prolyl cis-trans isomerase	16	4	Early	Na	Na	Na	chaperone and folding catalists	pfam00254|FKBP_C + pfam00254|FKBP_C (38)	PF00254.23|FKBP_C + PF00254.23|FKBP_C + PF13414.1|TPR_11 (19)	3	0	1	0.0833333	0.833333	unconclusive	TPR_1	1	0.0	1.0	0.0833333333333	0.833333333333	-	0.0625	0	0	0.9375	-	Na	Na
12806	E	METABOLISM	Aldehyde dehydrogenase 18 family, member A1	12	6	Early	Na	Na	Na	metabolism	cd07079|ALDH_F18-19_ProA-GPR + cl00452|AAK (83)	PF00696.23|AA_kinase + PF00171.17|Aldedh (92)	2	0	1	0.5	0	consistent	none	3	0.0	1.0	0.5	0.0	-	0.416667	0.25	0.0833333	0.25	targeted	Na	Na
12884	F	METABOLISM	Dehydrogenase	11	5	Early	Na	Na	Na	metabolism	cd02940|DHPD_FMN + pfam14691|Fer4_20 + pfam13450|NAD_binding_8 + cl19102|HCP_like (36)	PF14691.1|Fer4_20 + PF13450.1|NAD_binding_8 + PF01180.16|DHO_dh + PF14697.1|Fer4_21 (55)	2	0	1	0.272727	0	consistent	none	3	0.0	1.0	0.272727272727	0.0	-	0.0909091	0	0.0909091	0.818182	-	no	no
12885	H	METABOLISM	Methylenetetrahydrofolate dehydrogenase (NADP dependent)	11	1	Opisthokonta	ADE3,MIS1	not_essential	unknown	metabolism	cd00477|FTHFS + cd01080|NAD_bind_m-THF_DH_Cyclohyd + pfam00763|THF_DHG_CYH (91)	PF00763.18|THF_DHG_CYH + PF02882.14|THF_DHG_CYH_C + PF01268.14|FTHFS (100)	2	0	1	0	0	consistent	none	3	0.0	1.0	0.0	0.0	-	0.545455	0	0	0.454545	targeted	Na	Na
13404	I	METABOLISM	NA	12	4	Early	Na	Na	Na	metabolism	pfam02036|SCP2 + pfam02036|SCP2 (92)	PF02036.12|SCP2 + PF02036.12|SCP2 (100)	2	0	0.916667	0.166667	0.166667	unconclusive	none	3	0.0	0.916666666667	0.166666666667	0.166666666667	-	0	0	0	1	-	Na	Na
13566	O	CELLULAR PROCESSES AND SIGNALING	NA	18	5	Early	Na	Na	Na	chaperone and folding catalists	cd06257|DnaJ + pfam09320|DUF1977 (72)	PF00226.26|DnaJ + PF09320.6|DUF1977 (89)	4	0	0.333333	0.666667	0.777778	-	DnaJ	4	0.0	0.0	1.0	0.777777777778	-	0.111111	0	0	0.888889	-	yes	no
13653	O	CELLULAR PROCESSES AND SIGNALING	STIP1 homology and U-box containing protein 1, E3 ubiquitin protein ligase	20	5	Early	Na	Na	Na	ubiquitin system	cl17238|RING (55)	PF13414.1|TPR_11 + PF04564.10|U-box (70)	5	0	1	0.875	0	inconsistent	RING,TPR_17,TPR,TPR_1	5	0.0	0.125	0.875	0	HMM-detected-component	0	0	0	1	-	no	no
13904	K	INFORMATION STORAGE AND PROCESSING	Transcription factor	20	7	Early	Na	Na	Na	transcription	cd06257|DnaJ + cd00167|SANT + cd00167|SANT (40)	PF00226.26|DnaJ (35)	3	0	0.714286	0.285714	0.857143	consistent	DnaJ	4	0.0	0.0	1.0	0.857142857143	-	0.15	0	0.1	0.75	-	Na	Na
14008	G	METABOLISM	Zinc phosphodiesterase ELAC protein	22	4	Early	Na	Na	Na	metabolism	COG1234|ElaC + cl00446|Lactamase_B (68)	PF13691.1|Lactamase_B_4 + PF12706.2|Lactamase_B_2 (86)	1	0.0909091	0.227273	1	0.545455	-	none	4	0.0909090909091	0.227272727273	1.0	0.545454545455	-	0.0909091	0.0454545	0.0454545	0.818182	-	Na	Na
14116	A	INFORMATION STORAGE AND PROCESSING	splicing factor U2AF	15	4	Early	Na	Na	Na	spliceosome	cd12231|RRM2_U2AF65 + cd12232|RRM3_U2AF65 + cl17169|RRM_SF (40)	PF14259.1|RRM_6 + PF00076.17|RRM_1 + PF13893.1|RRM_5 (40)	3	0	0.923077	0.0769231	1	consistent	none	1	0.0	0.923076923077	0.0769230769231	1.0	-	0.266667	0.0666667	0.0666667	0.6	-	Na	Na
14118	H	METABOLISM	Molybdenum cofactor sulfurase	15	6	Early	Na	Na	Na	metabolism	pfam03476|MOSC_N + cl18945|AAT_I + pfam03473|MOSC (20)	PF00266.14|Aminotran_5 + PF03476.11|MOSC_N + PF03473.12|MOSC (47)	5	0	1	1	0	consistent	none	2	0.0	1.0	1.0	0.0	-	0.133333	0	0.266667	0.6	-	Na	Na
14125	H	METABOLISM	Gamma-glutamyl hydrolase	10	5	Early	Na	Na	Na	metabolism	cl00296|Peptidase_C39_like + cl00296|Peptidase_C39_like (70)	PF00112.18|Peptidase_C1 + PF00112.18|Peptidase_C1 (100)	1	0	0	1	0.1	-	none	5	0.0	0.0	1.0	0.1	-	0	0	0.8	0.2	targeted	Na	Na
14315	P	METABOLISM	Potassium large conductance calcium-activated channel, subfamily M, alpha member 1	16	2	Diphoda	Na	Na	Na	metabolism	pfam03493|BK_channel_a + pfam07885|Ion_trans_2 (81)	PF07885.11|Ion_trans_2 + PF03493.13|BK_channel_a (63)	1	0	0.3125	0.8125	0.25	-	none	2	0.0	0.3125	0.8125	0.25	-	0.0625	0	0	0.9375	-	Na	Na
14468	F	METABOLISM	Guanylate cyclase	14	2	Early	Na	Na	Na	metabolism	cd07302|CHD + pfam07700|HNOB + pfam07701|HNOBA (71)	PF07700.10|HNOB + PF07701.9|HNOBA + PF00211.15|Guanylate_cyc (71)	2	0	1	0.0714286	0	consistent	none	3	0.0	1	0.0714285714286	0	-	0	0	0.142857	0.857143	-	no	no
14673	S	POORLY CHARACTERIZED	Sulfite exporter TauE/SafE	21	7	Early	Na	Na	Na	unknown	pfam01925|TauE (24)	PF01925.14|TauE + PF01925.14|TauE (81)	1	0	0.2	1	0	-	none	5	0.0	0.2	1	0	HMM-detected-component	0.238095	0.0952381	0.380952	0.285714	targeted	Na	Na
14797	S	POORLY CHARACTERIZED	tumor suppressing subtransferable candidate 1	14	5	Early	Na	Na	Na	unknown	cl02567|WD40 (79)	PF00400.27|WD40 + PF00400.27|WD40 + PF00400.27|WD40 (57)	2	0	0.857143	0.142857	0	consistent	WD40	5	0.0	0.0	1.0	0.0	restricted	0.357143	0	0	0.642857	-	yes	no
14803	I	METABOLISM	desaturase	10	4	Early	Na	Na	Na	metabolism	cd03505|Delta9-FADS-like + cl00615|Membrane-FADS-like + pfam00173|Cyt-b5 (40)	PF00487.19|FA_desaturase + PF00173.23|Cyt-b5 (70)	7	0	1	0	0.4	consistent	none	3	0.0	1.0	0.0	0.4	-	0	0	0	1	-	Na	Na
14913	O	CELLULAR PROCESSES AND SIGNALING	ubiquilin 3	19	6	Early	Na	Na	Na	ubiquitin system	cd14399|UBA_PLICs + cl00155|UBQ (26)	PF00240.18|ubiquitin + PF00627.26|UBA (89)	4	0	0	1	1	-	UBL,UBQ	4	0.0	0.0	1.0	1.0	-	0.0526316	0.105263	0.0526316	0.789474	-	Na	Na
14916	K	INFORMATION STORAGE AND PROCESSING	Transcription elongation factor	16	6	Early	DST1	not_essential	unknown	transcription	cd13749|Zn-ribbon_TFIIS + pfam07500|TFIIS_M + cl00146|TFIIS_I (38)	PF08711.6|Med26 + PF07500.9|TFIIS_M + PF01096.13|TFIIS_C (88)	8	1	0	0	1	consistent	Zn-ribbon_TFIIS	4	0.0	0.0	1.0	1.0	-	0	0	0	1	-	Na	Na
14918	V	CELLULAR PROCESSES AND SIGNALING	pyrazinamidase nicotinamidase	15	1	Opisthokonta	Na	Na	Na	cytoskeleton	cl22853|Motor_domain + cl11394|Glyco_tranf_GTA_type + pfam08766|DEK_C (27)	PF00063.16|Myosin_head + PF03142.10|Chitin_synth_2 + PF08766.6|DEK_C (53)	3	0	0.866667	0.133333	1	consistent	none	Na	Na	Na	Na	Na	-	0.133333	0	0	0.866667	-	Na	Na
15117	T	CELLULAR PROCESSES AND SIGNALING	serine threonine-protein kinase	18	2	Opimoda	Na	Na	Na	signal transduction	cd14003|STKc_AMPK-like + cd12121|MARK_C_like (44)	PF00069.20|Pkinase + PF02149.14|KA1 (94)	3	0	1	0	0.944444	Na	none	1	0.0	1.0	0.0	0.944444444444	-	0.166667	0	0.111111	0.722222	-	Na	Na
15321	J	INFORMATION STORAGE AND PROCESSING	diphthamide biosynthesis protein	15	4	Early	DPH2	not_essential	unknown	translation	TIGR00322|diphth2_R (87)	PF01866.12|Diphthamide_syn + PF01866.12|Diphthamide_syn (73)	9	0.833333	0	0.25	0	consistent	none	7	0.833333333333	0.0	0.25	0.0	-	0	0	0	1	-	Na	Na
15326	Q	METABOLISM	IdgA domain protein	11	4	Early	Na	Na	Na	metabolism	pfam04227|Indigoidine_A + cl00192|ribokinase_pfkB_like (64)	PF04227.7|Indigoidine_A + PF00294.19|PfkB (91)	2	0	1	0.0909091	0	consistent	none	3	0.0	1.0	0.0909090909091	0.0	-	0.454545	0	0.181818	0.363636	targeted	Na	Na
15328	S	POORLY CHARACTERIZED	Calcium/calmodulin dependent protein kinase II Association	13	3	Diphoda	Na	Na	Na	unknown	COG4337|COG4337 + COG4337|COG4337 (69)	none (100)	2	0	1	0	0	consistent	none	3	0.0	1.0	0.0	0.0	-	0.153846	0.0769231	0.384615	0.384615	targeted	Na	Na
15440	K	INFORMATION STORAGE AND PROCESSING	BTAF1 RNA polymerase II, B-TFIID transcription factor-associated, 170kDa (Mot1 homolog, S. cerevisiae)	13	4	Early	MOT1	essential	Mot1p complex	transcription	cd00079|HELICc + cd00046|DEXDc + pfam12054|DUF3535 (62)	PF12054.3|DUF3535 + PF00176.18|SNF2_N + PF00271.26|Helicase_C (69)	3	0	1	0	1	consistent	none	1	0.0	1.0	0.0	1.0	-	0.230769	0	0.230769	0.538462	-	Na	Na
15443	S	POORLY CHARACTERIZED	NA	13	3	Early	Na	Na	Na	unknown	cl17190|NK + pfam05186|Dpy-30 (38)	PF13207.1|AAA_17 + PF05186.8|Dpy-30 (38)	4	0	0.333333	0.666667	1	-	none	1	0.0	0.333333333333	0.666666666667	1.0	-	0	0	0.0769231	0.923077	-	Na	Na
15448	O	CELLULAR PROCESSES AND SIGNALING	cathepsin	12	4	Early	Na	Na	Na	other posttranslational modification	cd02248|Peptidase_C1A + pfam08246|Inhibitor_I29 (58)	PF08246.7|Inhibitor_I29 + PF00112.18|Peptidase_C1 (83)	1	0	0	1	0.5	-	none	4	0.0	0.0	1.0	0.5	-	0.25	0	0.666667	0.0833333	targeted	yes	no
15589	Q	METABOLISM	(ABC) transporter	10	1	Opisthokonta	Na	Na	Na	metabolism	cd03263|ABC_subfamily_A (50)	PF12698.2|ABC2_membrane_3 + PF00005.22|ABC_tran (100)	1	0	0.1	0.9	0.5	-	none	4	0.0	0.1	0.9	0.5	-	0	0	0	1	-	Na	Na
15594	J	INFORMATION STORAGE AND PROCESSING	translation INITIATION FACTOR	14	4	Early	GCD6	not_essential	eIF2B	translation	cd04197|eIF-2B_epsilon_N + cd11558|W2_eIF2B_epsilon + cl00160|LbetaH (36)	PF00483.18|NTP_transferase + PF00132.19|Hexapep + PF00132.19|Hexapep + PF02020.13|W2 (36)	4	0	0.0714286	0.928571	1	-	none	4	0.0	0.0714285714286	0.928571428571	1.0	-	0	0	0	1	-	Na	Na
15604	L	INFORMATION STORAGE AND PROCESSING	DNA polymerase	10	5	Early	Na	Na	Na	repair	cd05534|POLBc_zeta + cl10012|DnaQ_like_exo + pfam14260|zf-C4pol (40)	PF03104.14|DNA_pol_B_exo1 + PF00136.16|DNA_pol_B + PF14260.1|zf-C4pol (60)	8	1	0	0	0.7	unconclusive	none	6	1.0	0.0	0.0	0.7	-	0	0	0	1	-	yes	no
16455	U	CELLULAR PROCESSES AND SIGNALING	Golgi glycoprotein 1	9	1	Archaeaplastida	Na	Na	Na	unknown	pfam00839|Cys_rich_FGFR + pfam00839|Cys_rich_FGFR + pfam00839|Cys_rich_FGFR + pfam00839|Cys_rich_FGFR + pfam00839|Cys_rich_FGFR + pfam00839|Cys_rich_FGFR + pfam00839|Cys_rich_FGFR + pfam00839|Cys_rich_FGFR + pfam00839|Cys_rich_FGFR (56)	PF00839.12|Cys_rich_FGFR + PF00839.12|Cys_rich_FGFR + PF00839.12|Cys_rich_FGFR + PF00839.12|Cys_rich_FGFR + PF00839.12|Cys_rich_FGFR + PF00839.12|Cys_rich_FGFR + PF00839.12|Cys_rich_FGFR + PF00839.12|Cys_rich_FGFR + PF00839.12|Cys_rich_FGFR + PF00839.12|Cys_rich_FGFR (78)	5	0	1	1	0	consistent	none	2	0.0	1	1.0	0	-	0.111111	0	0.777778	0.111111	targeted	Na	Na
16500	P	METABOLISM	Calcium-binding EF hand family protein	13	8	Early	Na	Na	Na	metabolism	cd00051|EFh + pfam01699|Na_Ca_ex (54)	PF13499.1|EF-hand_7 + PF01699.19|Na_Ca_ex (54)	Na	Na	Na	Na	Na	Na	Na	Na	Na	Na	Na	Na	-	0.0769231	0	0.461538	0.461538	targeted	Na	Na
16534	A	INFORMATION STORAGE AND PROCESSING	Splicing factor 3B subunit 4	21	5	Early	Na	Na	Na	spliceosome	cd12335|RRM2_SF3B4 + cd12334|RRM1_SF3B4 (62)	PF00076.17|RRM_1 + PF00076.17|RRM_1 (100)	7	0	1	0	0.142857	consistent	none	3	0.0	1.0	0.0	0.142857142857	-	0.047619	0	0.047619	0.904762	-	Na	Na
16686	K	INFORMATION STORAGE AND PROCESSING	domain--containing protein	11	3	Early	Na	Na	Na	chromatin	pfam02201|SWIB + pfam02201|SWIB + pfam08766|DEK_C (27)	PF08766.6|DEK_C + PF02201.13|SWIB + PF02201.13|SWIB (91)	3	0	1	0.181818	0.909091	consistent	none	1	0.0	1.0	0.181818181818	0.909090909091	-	0.0909091	0	0.0909091	0.818182	-	Na	Na
16687	S	POORLY CHARACTERIZED	NA	15	6	Early	Na	Na	Na	unknown	cd00116|LRR_RI (100)	PF13516.1|LRR_6 + PF13516.1|LRR_6 + PF13516.1|LRR_6 (40)	2	0	1	0	0	consistent	LRR_RI	5	0.0	0.0	1.0	0.0	restricted	0.133333	0	0.0666667	0.8	-	yes	no
16689	S	POORLY CHARACTERIZED	FtsX-like permease family	15	5	Early	Na	Na	Na	unknown	pfam02687|FtsX + pfam02687|FtsX (100)	PF02687.16|FtsX + PF02687.16|FtsX (100)	5	0	1	0.785714	0	both_inconclusive_and_consistent_components	none	2	0.0	1	0.785714285714	0	-	0.0666667	0	0.2	0.733333	-	Na	Na
16692	Q	METABOLISM	SH3 domain containing, Ysc84-like 1 (S. cerevisiae)	12	1	Opisthokonta	LSB3,YSC84	not_essential	unknown	metabolism	cd11525|SYLF_SH3YL1_like + cl17036|SH3 (42)	PF04366.7|DUF500 + PF00018.23|SH3_1 (92)	3	0	1	0	1	consistent	none	1	0.0	1.0	0.0	1.0	-	0.0833333	0	0	0.916667	-	Na	Na
16839	L	INFORMATION STORAGE AND PROCESSING	dna repair and recombination protein	21	6	Early	RDH54,RAD54	not_essential	unknown	repair	cd00079|HELICc + cd00046|DEXDc (48)	PF00176.18|SNF2_N + PF00271.26|Helicase_C (76)	7	0	0.952381	0.047619	0.190476	consistent	none	3	0.0	0.952380952381	0.047619047619	0.190476190476	restricted	0.380952	0.047619	0	0.571429	-	no	no
16848	P	METABOLISM	Sodium/calcium exchanger protein	11	6	Early	Na	Na	Na	metabolism	smart00237|Calx_beta + cl02522|Calx-beta + pfam01699|Na_Ca_ex + pfam01699|Na_Ca_ex (18)	PF01699.19|Na_Ca_ex + PF03160.9|Calx-beta + PF03160.9|Calx-beta + PF01699.19|Na_Ca_ex (82)	5	0	1	1	0	both_inconclusive_and_consistent_components	none	2	0.0	1	1	0	-	0	0	0.454545	0.545455	-	yes	yes
16955	A	INFORMATION STORAGE AND PROCESSING	Cleavage stimulation factor, 3' pre-RNA subunit 2	13	3	Early	Na	Na	Na	mRNA processing	cd12398|RRM_CSTF2_RNA15_like + pfam14327|CSTF2_hinge + pfam14304|CSTF_C (31)	PF00076.17|RRM_1 + PF14327.1|CSTF2_hinge + PF14304.1|CSTF_C (77)	3	0	1	0	0.923077	consistent	none	1	0.0	1.0	0.0	0.923076923077	-	0.0769231	0	0	0.923077	-	Na	Na
16956	O	CELLULAR PROCESSES AND SIGNALING	NIN1 RPN12 binding protein 1 homolog (S. cerevisiae)	20	6	Early	NOB1	essential	unknown	ribosome biogenesis	cd09876|PIN_Nob1 + pfam08772|NOB1_Zn_bind (50)	PF08772.6|NOB1_Zn_bind (90)	4	0.375	0	0.625	1	-	none	4	0.375	0.0	0.625	1.0	-	0.05	0.1	0	0.85	-	Na	Na
16958	I	METABOLISM	Cytidylyltransferase	9	5	Early	Na	Na	Na	metabolism	cl00015|nt_trans + cl00453|CDP-OH_P_transf (100)	PF01066.16|CDP-OH_P_transf + PF01467.21|CTP_transf_2 (67)	2	0	1	0.222222	0	consistent	none	3	0.0	1	0.222222222222	0	HMM-detected-component	0.222222	0.333333	0	0.444444	targeted	Na	Na
16964	H	METABOLISM	FAD1 flavin adenine dinucleotide synthetase homolog (S. cerevisiae)	15	4	Diphoda	Na	Na	Na	metabolism	cd01713|PAPS_reductase + cl00451|MoCF_BD (53)	PF01507.14|PAPS_reduct + PF01507.14|PAPS_reduct + PF00994.19|MoCF_biosynth (53)	2	0	0.866667	0.4	0.0666667	both_inconclusive_and_consistent_components	none	3	0.0	0.866666666667	0.4	0.0666666666667	-	0.0666667	0	0.0666667	0.866667	-	Na	Na
16965	F	METABOLISM	3'-phosphoadenosine 5'-phosphosulfate synthase	9	3	Diphoda	Na	Na	Na	metabolism	cd02027|APSK + cl00015|nt_trans + cl00217|pyrophosphatase (44)	PF01583.15|APS_kinase + PF14306.1|PUA_2 + PF01747.12|ATP-sulfurylase + PF00719.14|Pyrophosphatase (78)	2	0	1	0.444444	0	consistent	none	3	0.0	1.0	0.444444444444	0.0	-	0.111111	0	0.333333	0.555556	-	Na	Na
17120	O	CELLULAR PROCESSES AND SIGNALING	ubiquitin carboxyl-terminal hydrolase	15	5	Early	UBP8	not_essential	SLIK (SAGA-like) complex,SAGA complex	ubiquitin system	cl02553|Peptidase_C19 + pfam02148|zf-UBP (60)	PF02148.14|zf-UBP + PF00443.24|UCH (80)	4	0	0	1	1	-	none	4	0.0	0.0	1.0	1.0	-	0.2	0	0	0.8	-	Na	Na
17121	Q	METABOLISM	ATP-binding cassette, subfamily G (WHITE), member 2	12	4	Early	ADP1	not_essential	unknown	metabolism	cd03213|ABCG_EPDR + pfam01061|ABC2_membrane (50)	PF00005.22|ABC_tran + PF01061.19|ABC2_membrane (67)	7	0	1	0	0.666667	consistent	none	1	0.0	1.0	0.0	0.666666666667	-	0.0833333	0.0833333	0.416667	0.416667	targeted	Na	Na
17126	Z	CELLULAR PROCESSES AND SIGNALING	intermediate chain	12	5	Early	Na	Na	Na	cytoskeleton	cl02567|WD40 (83)	PF00400.27|WD40 + PF00400.27|WD40 (50)	1	0	0	1	0.166667	-	WD40	5	0.0	0.0	1.0	0.166666666667	restricted	0	0	0	1	-	Na	Na
17174	E	METABOLISM	L-asparaginase	9	1	SAR	Na	Na	Na	metabolism	cd00204|ANK + pfam00710|Asparaginase (56)	PF00710.15|Asparaginase + PF12796.2|Ank_2 (67)	2	0	1	0.444444	0	both_inconclusive_and_consistent_components	ANK	2	0.0	1.0	1.0	0.0	-	0	0	0	1	-	Na	Na
17175	S	POORLY CHARACTERIZED	Echinoderm microtubule associated protein like	9	1	SAR	Na	Na	Na	unknown	cd00051|EFh + cl02567|WD40 + cl02567|WD40 + cl02567|WD40 + pfam03451|HELP + cl02567|WD40 + pfam03451|HELP + cl02567|WD40 + cl02567|WD40 (22)	PF13499.1|EF-hand_7 + PF03451.9|HELP + PF00400.27|WD40 + PF00400.27|WD40 + PF00400.27|WD40 + PF03451.9|HELP + PF00400.27|WD40 + PF00400.27|WD40 + PF00400.27|WD40 (22)	5	0	1	1	0	consistent	WD40	5	0.0	0.0	1.0	0	-	0.111111	0	0	0.888889	-	Na	Na
18339	O	CELLULAR PROCESSES AND SIGNALING	Thioredoxin-like protein	8	2	Opimoda	Na	Na	Na	proteasome	cd02947|TRX_family + pfam06201|PITH (100)	PF00085.15|Thioredoxin + PF06201.8|PITH (100)	4	0	0.5	0.5	0.75	-	none	1	0.0	0.5	0.5	0.75	-	0	0	0	1	-	Na	Na
18341	L	INFORMATION STORAGE AND PROCESSING	DNA repair protein Rad50	11	3	Early	RAD50	not_essential	MRX complex	repair	cd03240|ABC_Rad50 + cd03240|ABC_Rad50 (64)	PF13476.1|AAA_23 + PF13558.1|SbcCD_C (73)	4	0.428571	0	0.571429	1	-	none	4	0.428571428571	0.0	0.571428571429	1.0	-	0	0	0	1	-	Na	Na
18347	L	INFORMATION STORAGE AND PROCESSING	double-strand break repair protein	20	7	Early	MRE11	not_essential	MRX complex	repair	cd00840|MPP_Mre11_N + pfam04152|Mre11_DNA_bind (65)	PF00149.23|Metallophos + PF04152.9|Mre11_DNA_bind (100)	10	1	0	1	0	Na	none	7	1	0.0	1.0	0	HMM-detected-component	0.05	0	0	0.95	-	Na	Na
18563	A	INFORMATION STORAGE AND PROCESSING	rRNA methyltransferase	13	6	Early	SPB1	essential	unknown	ribosome biogenesis	COG0293|RlmE + pfam07780|Spb1_C + pfam11861|DUF3381 (62)	PF01728.14|FtsJ + PF11861.3|DUF3381 + PF07780.7|Spb1_C (85)	8	1	0	0	1	consistent	none	6	1.0	0.0	0.0	1.0	-	0.0769231	0	0	0.923077	-	Na	Na
18565	O	CELLULAR PROCESSES AND SIGNALING	Monothiol glutaredoxin involved in the biogenesis of iron-sulfur clusters (By similarity). Binds one iron-sulfur cluster per dimer. The iron-sulfur cluster is bound between subunits, and is complexed by a bound glutathione and a cysteine residue from each subunit	11	5	Early	GRX4	not_essential	unknown	redox	cd03028|GRX_PICOT_like + cl00388|Thioredoxin_like (64)	PF00085.15|Thioredoxin + PF00462.19|Glutaredoxin (91)	2	0	1	0.454545	0.272727	both_inconclusive_and_consistent_components	none	3	0.0	1.0	0.454545454545	0.272727272727	-	0	0	0.0909091	0.909091	-	Na	Na
18574	O	CELLULAR PROCESSES AND SIGNALING	NA	11	3	Early	Na	Na	Na	unknown	cd00162|RING + cl02567|WD40 (45)	PF13923.1|zf-C3HC4_2 + PF00400.27|WD40 + PF00400.27|WD40 + PF00400.27|WD40 (18)	7	0	1	0	0.727273	consistent	WD40	4	0.0	0.0	1.0	0.727272727273	-	0	0.181818	0.0909091	0.727273	-	Na	Na
18579	S	POORLY CHARACTERIZED	glucokinase (hexokinase 4) regulator	10	4	Early	Na	Na	Na	unknown	cl00389|SIS + cl00389|SIS (100)	none (100)	2	0	1	0.1	0	consistent	none	3	0.0	1.0	0.1	0.0	-	0	0	0	1	-	Na	Na
18810	T	CELLULAR PROCESSES AND SIGNALING	leucine rich repeat	11	4	Diphoda	Na	Na	Na	signal transduction	cd00116|LRR_RI + pfam12799|LRR_4 + pfam12799|LRR_4 (18)	PF12799.2|LRR_4 + PF12799.2|LRR_4 + PF13855.1|LRR_8 + PF00560.28|LRR_1 + PF14580.1|LRR_9 (18)	5	0	0.727273	0.818182	0	unconclusive	LRR_RI,LRR_4	5	0.0	0.0	1.0	0.0	-	0	0	0.0909091	0.909091	-	Na	Na
18853	F	METABOLISM	Guanylate cyclase	12	1	SAR	Na	Na	Na	metabolism	cd07302|CHD + cd07302|CHD (42)	PF00122.15|E1-E2_ATPase + PF00211.15|Guanylate_cyc + PF00211.15|Guanylate_cyc (58)	2	0	1	0	0	both_inconclusive_and_consistent_components	none	3	0.0	1	0.0	0	-	0.0833333	0	0	0.916667	-	Na	Na
18855	T	CELLULAR PROCESSES AND SIGNALING	AGC family protein kinase	11	1	SAR	Na	Na	Na	signal transduction	cd05123|STKc_AGC + cd00204|ANK (91)	PF12796.2|Ank_2 + PF00023.25|Ank + PF00069.20|Pkinase (36)	3	0	0.909091	0.0909091	1	unconclusive	none	1	0.0	0.909090909091	0.0909090909091	1.0	-	0	0	0	1	-	Na	Na
19000	S	POORLY CHARACTERIZED	domain containing protein	9	3	Early	Na	Na	Na	unknown	cd00081|Hint + pfam14624|Vwaint + cl00057|vWFA (33)	PF04564.10|U-box + PF13519.1|VWA_2 + PF14624.1|Vwaint + PF14623.1|Vint (33)	3	0	1	0.111111	1	inconsistent	Ubox	1	0.0	0.888888888889	0.222222222222	1.0	-	0	0	0	1	-	Na	Na
19033	S	POORLY CHARACTERIZED	Inherit from NOG: Leucine rich repeat family protein	8	1	SAR	Na	Na	Na	unknown	cd00116|LRR_RI (100)	PF13516.1|LRR_6 + PF13516.1|LRR_6 (50)	1	0	0.25	0.75	0	-	LRR_RI	5	0.0	0.0	1.0	0.0	restricted	0	0	0	1	-	Na	Na
19088	S	POORLY CHARACTERIZED	WD repeat domain 70	16	6	Early	Na	Na	Na	unknown	cl02567|WD40 (81)	PF00400.27|WD40 + PF00400.27|WD40 + PF00400.27|WD40 + PF00400.27|WD40 (50)	2	0	1	0.0625	0	consistent	WD40	5	0.0	0.0	1.0	0.0	-	0	0	0	1	-	Na	Na
19268	L	INFORMATION STORAGE AND PROCESSING	helicase, member of the UBC2 RAD6 epistasis group. Functions with DNA repair protein RAD18 in error-free postreplication DNA repair. Involved in the maintenance of wild- type rates of instability of simple repetitive sequences such as poly(GT) repeats. Seems to be involved in maintaining a balance which acts in favor of error-prone non-homologous joining during DNA double-strand breaks repairs (B…	15	5	Early	RAD5	not_essential	unknown	repair	cd00079|HELICc + cd00162|RING + cd00046|DEXDc + pfam08797|HIRAN (33)	PF08797.6|HIRAN + PF00176.18|SNF2_N + PF13639.1|zf-RING_2 + PF00271.26|Helicase_C (40)	3	0	0.933333	0.2	0.866667	consistent	RING	4	0.0	0.4	0.933333333333	0.866666666667	-	0.0666667	0.133333	0.2	0.6	-	yes	yes
19279	P	METABOLISM	Sodium channel voltage-gated type	18	6	Early	Na	Na	Na	metabolism	none (67)	PF00520.26|Ion_trans + PF00520.26|Ion_trans + PF00520.26|Ion_trans + PF00520.26|Ion_trans (89)	5	0	1	0.777778	0.166667	consistent	none	2	0.0	1.0	0.777777777778	0.166666666667	-	0.277778	0	0.166667	0.555556	-	yes	no
19469	O	CELLULAR PROCESSES AND SIGNALING	translocation protein SEC63	9	3	Diphoda	Na	Na	Na	chaperone and folding catalists	cd06257|DnaJ + pfam02889|Sec63 (56)	PF00226.26|DnaJ + PF02889.11|Sec63 (100)	5	0	1	1	0	consistent	DnaJ	5	0.0	0.0	1.0	0	HMM-detected-component	0	0	0.666667	0.333333	targeted	Na	Na
19480	C	METABOLISM	protein kinase, AMP-activated, gamma	11	3	Early	SNF4	not_essential	Snf1p/Snf4p/Sip1p complex,Snf1p/Snf4p/Gal83p complex,Snf1p/Snf4p/Sip2p complex	metabolism	cd04618|CBS_pair_5 + cl15354|CBS_pair (55)	PF00571.23|CBS + PF00571.23|CBS (45)	1	0	0.125	0.875	0.625	-	none	4	0.0	0.125	0.875	0.625	-	0	0.0909091	0	0.909091	-	Na	Na
19481	O	CELLULAR PROCESSES AND SIGNALING	PPIases accelerate the folding of proteins	8	2	SAR	Na	Na	Na	chaperone and folding catalists	cd01926|cyclophilin_ABH_like + pfam00254|FKBP_C (50)	PF00254.23|FKBP_C + PF13414.1|TPR_11 + PF00515.23|TPR_1 + PF00160.16|Pro_isomerase (50)	7	0	1	0	0.125	inconsistent	TPR_1	3	0.0	1.0	0.375	0.125	-	0	0	0	1	-	Na	Na
19484	O	CELLULAR PROCESSES AND SIGNALING	DnaJ (Hsp40) homolog subfamily C member	11	7	Early	Na	Na	Na	chaperone and folding catalists	cd06257|DnaJ + cl14778|DnaJ-X (64)	PF00226.26|DnaJ + PF14308.1|DnaJ-X (82)	5	0	0.777778	1	0	consistent	DnaJ	5	0.0	0.0	1.0	0	HMM-detected-component	0	0	0	1	-	Na	Na
19545	I	METABOLISM	Glycerone-phosphate O-acyltransferase	9	3	Early	Na	Na	Na	metabolism	cd05236|FAR-N_SDR_e + cd07993|LPLAT_DHAPAT-like + cd09071|FAR_C (78)	PF07993.7|NAD_binding_4 + PF03015.14|Sterile + PF01553.16|Acyltransferase (100)	2	0	1	0	0	consistent	none	3	0.0	1.0	0.0	0.0	-	0	0	0.111111	0.888889	-	Na	Na
19688	G	METABOLISM	water dikinase	8	2	Diphoda	Na	Na	Na	metabolism	cd05467|CBM20 + pfam01326|PPDK_N (50)	PF00686.14|CBM_20 + PF01326.14|PPDK_N (50)	2	0.125	1	0.375	0	both_inconclusive_and_consistent_components	none	3	0.125	1	0.375	0	-	0.375	0	0	0.625	-	Na	Na
19698	T	CELLULAR PROCESSES AND SIGNALING	p21 protein (Cdc42 Rac)-activated kinase	15	3	Early	SKM1	not_essential	unknown	signal transduction	cd06614|STKc_PAK + cd01093|CRIB_PAK_like (40)	PF00786.23|PBD + PF00069.20|Pkinase (53)	3	0	1	0	0.866667	consistent	none	1	0.0	1.0	0.0	0.866666666667	-	0.133333	0	0	0.866667	-	Na	Na
19702	Z	CELLULAR PROCESSES AND SIGNALING	domain-containing protein	10	1	Opisthokonta	Na	Na	Na	unknown	cd04587|CBS_pair_CAP-ED_DUF294_PBI_assoc + cd04587|CBS_pair_CAP-ED_DUF294_PBI_assoc + cl02720|PB1 (50)	PF00571.23|CBS + PF00571.23|CBS + PF00571.23|CBS + PF00571.23|CBS + PF00564.19|PB1 (50)	4	0	0.4	0.7	1	-	none	1	0.0	0.4	0.7	1.0	-	0.7	0	0	0.3	targeted	Na	Na
19707	K	INFORMATION STORAGE AND PROCESSING	RNA binding motif protein	17	6	Early	Na	Na	Na	mRNA processing	cd12285|RRM3_RBM39_like + cd12283|RRM1_RBM39_like + cl17169|RRM_SF + pfam15519|RBM39linker (35)	PF00076.17|RRM_1 + PF00076.17|RRM_1 + PF15519.1|RBM39linker + PF13893.1|RRM_5 (65)	4	0	0.769231	0.461538	1	-	none	1	0.0	0.769230769231	0.461538461538	1.0	-	0	0.0588235	0	0.941176	-	Na	Na
19708	O	CELLULAR PROCESSES AND SIGNALING	PPIases accelerate the folding of proteins. It catalyzes the cis-trans isomerization of proline imidic peptide bonds in oligopeptides (By similarity)	7	1	Opisthokonta	Na	Na	Na	chaperone and folding catalists	cd01926|cyclophilin_ABH_like + cd12347|RRM_PPIE (100)	PF00076.17|RRM_1 + PF00160.16|Pro_isomerase (100)	2	0	1	0	0	consistent	none	3	0.0	1.0	0.0	0.0	-	0.142857	0	0	0.857143	-	Na	Na
19710	M	CELLULAR PROCESSES AND SIGNALING	cyclopropane-fatty-acyl-phospholipid synthase	8	4	Diphoda	Na	Na	Na	metabolism	cd02440|AdoMet_MTases + pfam13450|NAD_binding_8 (75)	PF13450.1|NAD_binding_8 + PF02353.15|CMAS (75)	2	0	1	0	0	consistent	none	3	0.0	1.0	0.0	0.0	-	0	0	0.375	0.625	-	Na	Na
19716	J	INFORMATION STORAGE AND PROCESSING	Ribosomal protein	7	4	Diphoda	Na	Na	Na	ubiquitin system	cd01803|Ubiquitin + cl07609|Sod_Ni (71)	PF00240.18|ubiquitin + PF09055.6|Sod_Ni (100)	1	0	0	1	0.285714	-	Ubiquitin	4	0.0	0.0	1.0	0.285714285714	-	0	0	0	1	-	Na	Na
19718	S	POORLY CHARACTERIZED	NIPSNAP	9	4	Diphoda	Na	Na	Na	trafficking	pfam07978|NIPSNAP + pfam07978|NIPSNAP (67)	PF07978.8|NIPSNAP + PF07978.8|NIPSNAP (67)	5	0	1	0.5	0.5	consistent	none	2	0.0	1.0	0.5	0.5	-	0.333333	0.333333	0.111111	0.222222	targeted	Na	Na
20952	I	METABOLISM	Nuclear export mediator factor	15	5	Early	Na	Na	Na	metabolism	pfam05670|DUF814 + pfam11923|DUF3441 (47)	PF05833.6|FbpA + PF05670.8|DUF814 + PF11923.3|DUF3441 (87)	8	1	0	0	1	both_inconclusive_and_consistent_components	none	6	1.0	0.0	0.0	1.0	-	0.333333	0	0.2	0.466667	targeted	yes	no
20960	O	CELLULAR PROCESSES AND SIGNALING	Peptidyl-prolyl cis-trans isomerase	8	4	Early	Na	Na	Na	chaperone and folding catalists	pfam00254|FKBP_C (50)	PF00254.23|FKBP_C + PF13414.1|TPR_11 (25)	7	0	1	0	0.375	both_inconclusive_and_consistent_components	none	3	0.0	1.0	0.0	0.375	-	0	0	0	1	-	Na	Na
20962	D	CELLULAR PROCESSES AND SIGNALING	RPTOR independent companion of MTOR, complex 2	9	2	Opimoda	Na	Na	Na	cell cycle	pfam14664|RICTOR_N + pfam14666|RICTOR_M + pfam14663|RasGEF_N_2 + pfam14668|RICTOR_V + cl00087|HR1 (22)	PF02185.11|HR1 + PF14664.1|RICTOR_N + PF14666.1|RICTOR_M + PF14663.1|RasGEF_N_2 + PF14668.1|RICTOR_V (33)	3	0	1	0	1	Na	none	1	0.0	1.0	0.0	1.0	-	0	0	0	1	-	Na	Na
20969	J	INFORMATION STORAGE AND PROCESSING	U2 snRNP-associated SURP domain containing	10	4	Early	Na	Na	Na	spliceosome	cd12223|RRM_SR140 + cl02544|VHS_ENTH_ANTH + pfam01805|Surp (80)	PF00076.17|RRM_1 + PF01805.15|Surp (90)	4	0	0.4	0.8	1	-	none	1	0.0	0.4	0.8	1.0	-	0.1	0	0	0.9	-	Na	Na
20973	H	METABOLISM	pantothenate kinase	9	2	Early	Na	Na	Na	metabolism	pfam03630|Fumble + cl15397|DUF89 (44)	PF03630.9|Fumble + PF01937.14|DUF89 (100)	5	0	1	1	0	consistent	none	2	0.0	1.0	1	0	-	0.222222	0.111111	0	0.666667	-	Na	Na
20974	L	INFORMATION STORAGE AND PROCESSING	Component of the post-replicative DNA mismatch repair system (MMR). Heterodimerizes with msh-2 to form MutS beta, which binds to DNA mismatches thereby initiating DNA repair. Msh-3 provides substrate-binding and substrate-specificity to the complex. When bound, the MutS beta heterodimer bends the DNA helix and shields approximately 20 base pairs. Acts mainly to repair insertion-deletion loops (ID…	10	4	Diphoda	Na	Na	Na	repair	cl21455|P-loop_NTPase + cl15257|GIY-YIG_SF + pfam01624|MutS_I (50)	PF01624.15|MutS_I + PF00488.16|MutS_V (80)	3	0	0.8	0.3	0.8	unconclusive	none	1	0.0	0.8	0.3	0.8	-	0.5	0.1	0.1	0.3	targeted	Na	Na
20983	A	INFORMATION STORAGE AND PROCESSING	Dcp2 decapping enzyme homolog (S. cerevisiae)	9	6	Diphoda	Na	Na	Na	mRNA processing	cl00447|Nudix_Hydrolase + pfam05026|DCP2 (67)	PF05026.8|DCP2 + PF00293.23|NUDIX (89)	5	0	1	1	0	Na	none	2	0.0	1	1	0	HMM-detected-component	0.111111	0	0	0.888889	-	Na	Na
20992	J	INFORMATION STORAGE AND PROCESSING	Aminoacyl tRNA synthetase complex-interacting multifunctional protein 1	13	4	Early	ARC1	not_essential	methionyl glutamyl tRNA synthetase complex	translation	cd02799|tRNA_bind_EMAP-II_like + cl02776|GST_C_family (46)	PF01588.15|tRNA_bind (69)	1	0	0.153846	0.846154	0.692308	-	none	4	0.0	0.153846153846	0.846153846154	0.692307692308	-	0	0.153846	0.0769231	0.769231	-	Na	Na
20993	A	INFORMATION STORAGE AND PROCESSING	CUGBP, Elav-like family member	8	3	Early	Na	Na	Na	mRNA processing	cd12362|RRM3_CELF1-6 + cl17169|RRM_SF + cl17169|RRM_SF (38)	PF00076.17|RRM_1 + PF00076.17|RRM_1 + PF00076.17|RRM_1 (100)	5	0	1	0.625	0.625	consistent	none	2	0.0	1.0	0.625	0.625	-	0	0	0	1	-	Na	Na
21132	T	CELLULAR PROCESSES AND SIGNALING	blue light photoreceptor	7	1	Archaeaplastida	Na	Na	Na	signal transduction	cd05574|STKc_phototropin_like + cd00130|PAS + cd00130|PAS (86)	PF13426.1|PAS_9 + PF13426.1|PAS_9 + PF00069.20|Pkinase + PF00069.20|Pkinase (71)	5	0	1	0.857143	0	consistent	none	2	0.0	1.0	0.857142857143	0.0	-	0.428571	0	0	0.571429	-	Na	Na
21283	S	POORLY CHARACTERIZED	nucleolar gtp-binding protein	10	3	Early	Na	Na	Na	ribosome biogenesis	cd01858|NGP_1 + pfam08153|NGP1NT (70)	PF08153.7|NGP1NT + PF01926.18|MMR_HSR1 (90)	8	0.6	0	0.4	1	consistent	none	6	0.6	0.0	0.4	1.0	-	0	0.2	0	0.8	-	Na	Na
21286	S	POORLY CHARACTERIZED	von Willebrand factor A domain containing 8	8	3	Early	Na	Na	Na	unknown	cl00057|vWFA + pfam07728|AAA_5 + cl21455|P-loop_NTPase + cl21455|P-loop_NTPase (38)	PF07728.9|AAA_5 + PF07728.9|AAA_5 + PF07728.9|AAA_5 + PF13519.1|VWA_2 (75)	4	0	0.875	0.875	1	-	none	1	0.0	0.875	0.875	1.0	-	0.625	0	0	0.375	targeted	Na	Na
21289	S	POORLY CHARACTERIZED	NA	7	3	Early	Na	Na	Na	unknown	none (71)	PF02493.15|MORN + PF02493.15|MORN (86)	2	0	0.857143	0.142857	0	consistent	MORN	2	0.0	0.571428571429	0.428571428571	0.0	restricted	0	0	0	1	-	Na	Na
21423	S	POORLY CHARACTERIZED	NA	7	1	SAR	Na	Na	Na	signal transduction	cd02859|E_set_AMPKbeta_like_N + cd02859|E_set_AMPKbeta_like_N + pfam13415|Kelch_3 + pfam13854|Kelch_5 + pfam13964|Kelch_6 + pfam13415|Kelch_3 (29)	PF13415.1|Kelch_3 + PF13415.1|Kelch_3 + PF13418.1|Kelch_4 + PF13415.1|Kelch_3 (29)	5	0	1	0.857143	0	consistent	Kelch_3,Kelch_1,Kelch_6,Kelch_5,Kelch_4	5	0.0	0.142857142857	1.0	0	-	0	0	0	1	-	Na	Na
21474	S	POORLY CHARACTERIZED	soul heme-binding	13	4	Diphoda	Na	Na	Na	signal transduction	pfam04832|SOUL + cl09109|NTF2_like (38)	PF10184.4|DUF2358 + PF04832.7|SOUL (100)	5	0	0.909091	0.454545	0.454545	both_inconclusive_and_consistent_components	none	2	0.0	0.909090909091	0.454545454545	0.454545454545	-	0.307692	0	0.0769231	0.615385	-	Na	Na
21649	T	CELLULAR PROCESSES AND SIGNALING	Tyrosine kinase	8	1	Opisthokonta	Na	Na	Na	signal transduction	cd05068|PTKc_Frk_like + cd09933|SH2_Src_family + cd11845|SH3_Src_like (25)	PF00018.23|SH3_1 + PF00017.19|SH2 + PF07714.12|Pkinase_Tyr (100)	3	0	1	0	1	consistent	none	1	0.0	1.0	0.0	1.0	-	0.125	0	0	0.875	-	Na	Na
21651	O	CELLULAR PROCESSES AND SIGNALING	DnaJ (Hsp40) homolog subfamily C member	9	2	Diphoda	Na	Na	Na	chaperone and folding catalists	cd06257|DnaJ + cl14778|DnaJ-X (56)	PF09333.6|ATG_C + PF00226.26|DnaJ + PF14308.1|DnaJ-X (44)	3	0	1	0	1	consistent	DnaJ	4	0.0	0.0	1.0	1.0	-	0.222222	0	0	0.777778	-	Na	Na
21862	L	INFORMATION STORAGE AND PROCESSING	poly ADP-ribose polymerase	13	4	Early	Na	Na	Na	mRNA processing	cd01437|parp_like + cd07997|WGR_PARP + pfam00645|zf-PARP + pfam08063|PADR1 (15)	PF00645.13|zf-PARP + PF08063.7|PADR1 + PF05406.10|WGR + PF02877.9|PARP_reg + PF00644.15|PARP (46)	4	0	0	1	1	-	none	4	0.0	0.0	1.0	1.0	-	0	0	0	1	-	Na	Na
21942	H	METABOLISM	folic acid synthesis protein	8	2	Opimoda	FOL1	essential	unknown	metabolism	cd00739|DHPS + cd00483|HPPK + cd00534|DHNA_DHNTPE + pfam02152|FolB (38)	PF02152.13|FolB + PF02152.13|FolB + PF01288.15|HPPK + PF00809.17|Pterin_bind (63)	2	0	1	0.125	0	consistent	none	3	0.0	1.0	0.125	0.0	-	0.375	0	0	0.625	-	Na	Na
21944	Z	CELLULAR PROCESSES AND SIGNALING	actin-related protein	9	4	Early	ARP5	not_essential	Ino80p complex	chromatin	cd00012|NBD_sugar-kinase_HSP70_actin + cl17037|NBD_sugar-kinase_HSP70_actin (78)	PF00022.14|Actin + PF00022.14|Actin (100)	1	0	0	1	0	-	none	5	0.0	0.0	1	0	HMM-detected-component	0	0	0	1	-	Na	Na
21948	C	METABOLISM	Esterase D	7	3	Diphoda	Na	Na	Na	metabolism	cd08300|alcohol_DH_class_III + cl21494|Esterase_lipase (71)	PF00756.15|Esterase + PF08240.7|ADH_N + PF00107.21|ADH_zinc_N (86)	2	0.142857	1	0	0	consistent	none	3	0.142857142857	1.0	0.0	0.0	-	0.428571	0.142857	0	0.428571	targeted	Na	Na
21957	O	CELLULAR PROCESSES AND SIGNALING	NA	9	3	Early	Na	Na	Na	chaperone and folding catalists	cd06257|DnaJ + pfam09320|DUF1977 (67)	PF00226.26|DnaJ + PF09320.6|DUF1977 (100)	4	0	0.222222	0.777778	1	-	DnaJ	4	0.0	0.0	1.0	1.0	-	0.111111	0	0.111111	0.777778	-	Na	Na
21962	F	METABOLISM	phosphoribosylglycinamide formyltransferase, phosphoribosylglycinamide synthetase, phosphoribosylaminoimidazole synthetase	7	3	Early	Na	Na	Na	metabolism	cd02196|PurM + cd08645|FMT_core_GART + pfam01071|GARS_A + pfam02844|GARS_N + pfam02843|GARS_C (43)	PF02844.10|GARS_N + PF01071.14|GARS_A + PF02843.11|GARS_C + PF00551.14|Formyl_trans_N + PF00586.19|AIRS + PF02769.17|AIRS_C (100)	2	0	1	0	0	consistent	none	3	0.0	1.0	0.0	0.0	-	0.142857	0	0	0.857143	-	Na	Na
22273	J	INFORMATION STORAGE AND PROCESSING	translation INITIATION FACTOR	12	2	Early	Na	Na	Na	translation	cd11608|eIF2D_C + cd11610|eIF2D_N + cl00607|PUA (58)	PF01253.17|SUI1 (83)	4	0	0	1	1	-	none	4	0.0	0.0	1.0	1.0	-	0.583333	0	0	0.416667	targeted	Na	Na
22285	G	METABOLISM	Protein kinase, AMP-activated, beta	12	6	Early	Na	Na	Na	metabolism	cd02859|E_set_AMPKbeta_like_N + pfam04739|AMPKBI (67)	PF04739.10|AMPKBI (100)	4	0	0	1	1	-	none	4	0.0	0.0	1.0	1.0	-	0.0833333	0	0	0.916667	-	Na	Na
22290	P	METABOLISM	exchanger	8	3	Early	VNX1	not_essential	unknown	metabolism	pfam03733|DUF307 + pfam01699|Na_Ca_ex + pfam01699|Na_Ca_ex (38)	PF03733.8|DUF307 + PF01699.19|Na_Ca_ex + PF01699.19|Na_Ca_ex (88)	5	0	1	0.875	0	consistent	none	2	0.0	1	0.875	0	-	0	0	0	1	-	Na	Na
22366	T	CELLULAR PROCESSES AND SIGNALING	protein kinase kinase kinase	7	1	SAR	Na	Na	Na	signal transduction	cd13999|STKc_MAP3K-like (29)	PF00415.13|RCC1 + PF00415.13|RCC1 + PF00415.13|RCC1 + PF00415.13|RCC1 + PF07714.12|Pkinase_Tyr (43)	2	0	1	0.142857	0	consistent	RCC1	2	0.0	1.0	0.714285714286	0.0	-	0.142857	0	0	0.857143	-	Na	Na
22594	O	CELLULAR PROCESSES AND SIGNALING	Peptidyl-prolyl cis-trans isomerase	6	2	Early	Na	Na	Na	chaperone and folding catalists	cd00060|FHA + PTZ00356|PTZ00356 (67)	PF00498.21|FHA + PF00639.16|Rotamase (100)	2	0	0.833333	0.333333	0	unconclusive	none	3	0.0	0.833333333333	0.333333333333	0.0	-	0	0.166667	0	0.833333	-	Na	Na
22595	O	CELLULAR PROCESSES AND SIGNALING	Peptidyl-prolyl cis-trans isomerase	9	6	Early	Na	Na	Na	chaperone and folding catalists	pfam00254|FKBP_C (89)	PF00254.23|FKBP_C + PF13414.1|TPR_11 (44)	2	0	0.888889	0.222222	0.111111	inconsistent	none	3	0.0	0.888888888889	0.222222222222	0.111111111111	-	0	0	0.111111	0.888889	-	Na	Na
22614	H	METABOLISM	biotin-[methylcrotonoyl-CoA-carboxylase] ligase activity	6	1	Opisthokonta	BPL1	essential	unknown	metabolism	cd03144|GATase1_ScBLP_like + pfam03099|BPL_LplA_LipB (100)	PF09825.4|BPL_N + PF03099.14|BPL_LplA_LipB + PF02237.12|BPL_C (67)	7	0	1	0	0.166667	both_inconclusive_and_consistent_components	none	3	0.0	1.0	0.0	0.166666666667	-	0.333333	0	0	0.666667	-	Na	Na
22615	O	CELLULAR PROCESSES AND SIGNALING	Tetratricopeptide repeat domain 27	7	2	Opimoda	Na	Na	Na	unknown	none (86)	PF07719.12|TPR_2 + PF13414.1|TPR_11 (57)	1	0	0	1	0	-	TPR_2	5	0.0	0.0	1.0	0.0	restricted	0	0	0.285714	0.714286	-	Na	Na
22634	I	METABOLISM	4-coumarate-coA ligase	7	4	Early	Na	Na	Na	metabolism	cl17068|AFD_class_I + pfam00550|PP-binding + cl00160|LbetaH + pfam13193|AMP-binding_C + cl00160|LbetaH (14)	PF00501.23|AMP-binding + PF13193.1|AMP-binding_C + PF00550.20|PP-binding + PF00132.19|Hexapep (71)	7	0	1	0	0.142857	consistent	none	3	0.0	1.0	0.0	0.142857142857	-	0	0.142857	0	0.857143	-	Na	Na
22638	S	POORLY CHARACTERIZED	Permease-like protein	10	4	Early	Na	Na	Na	unknown	pfam02687|FtsX + pfam02687|FtsX (90)	PF02687.16|FtsX + PF02687.16|FtsX (90)	5	0	1	0.666667	0	consistent	none	2	0.0	1	0.666666666667	0	HMM-detected-component	0.2	0	0.1	0.7	-	Na	Na
22649	S	POORLY CHARACTERIZED	NA	7	2	Diphoda	Na	Na	Na	redox	cl00202|rubredoxin_like + cl00117|PDZ (29)	none (57)	Na	Na	Na	Na	Na	Na	Na	Na	Na	Na	Na	Na	-	0.142857	0.571429	0	0.285714	targeted	Na	Na
22654	O	CELLULAR PROCESSES AND SIGNALING	PPIases accelerate the folding of proteins	6	3	Diphoda	Na	Na	Na	chaperone and folding catalists	cl00197|cyclophilin + pfam08231|SYF2 (83)	PF00160.16|Pro_isomerase + PF08231.7|SYF2 (100)	5	0	1	1	0	consistent	none	2	0.0	1.0	1	0	HMM-detected-component	0.166667	0.166667	0	0.666667	-	Na	Na
22669	S	POORLY CHARACTERIZED	NA	11	3	Early	Na	Na	Na	unknown	cd00204|ANK + cd00204|ANK + pfam01529|zf-DHHC (45)	PF12796.2|Ank_2 + PF12796.2|Ank_2 + PF01529.15|zf-DHHC (45)	4	0	0.363636	0.636364	1	-	ANK	4	0.0	0.0	1.0	1.0	-	0.272727	0	0	0.727273	-	no	no
23626	K	INFORMATION STORAGE AND PROCESSING	Transcription elongation factor	11	5	Early	Na	Na	Na	transcription	cd09888|NGN_Euk + cd06086|KOW_Spt5_6 + cd06083|KOW_Spt5_3 + cd06084|KOW_Spt5_4 + cd06085|KOW_Spt5_5 + cd06081|KOW_Spt5_1 + cl00354|KOW + pfam04731|Caudal_act (9)	PF03439.8|Spt5-NGN + PF00467.24|KOW (36)	4	0	0	1	1	-	none	4	0.0	0.0	1.0	1.0	-	0	0	0	1	-	Na	Na
24628	A	INFORMATION STORAGE AND PROCESSING	ATPdependent RNA helicase	9	4	Early	Na	Na	Na	unknown	cd00046|DEXDc + pfam04408|HA2 + pfam07717|OB_NTP_bind + pfam05773|RWD + smart00490|HELICc (11)	PF05773.17|RWD + PF00270.24|DEAD + PF00271.26|Helicase_C + PF04408.18|HA2 + PF07717.11|OB_NTP_bind (67)	3	0	1	0	0.888889	consistent	none	1	0.0	1.0	0.0	0.888888888889	-	0.222222	0.111111	0	0.666667	-	Na	Na
24632	O	CELLULAR PROCESSES AND SIGNALING	NA	8	3	Early	Na	Na	Na	redox	cl00388|Thioredoxin_like + cl00388|Thioredoxin_like (38)	PF00085.15|Thioredoxin (63)	2	0	1	0	0	both_inconclusive_and_consistent_components	none	3	0.0	1	0.0	0	HMM-detected-component	0.125	0	0.75	0.125	targeted	Na	Na
24649	G	METABOLISM	Glycogen debranching enzyme	6	2	Opimoda	GDB1	not_essential	unknown	metabolism	cd11327|AmyAc_Glg_debranch_2 + pfam06202|GDE_C + pfam14702|hGDE_central + pfam14699|hGDE_N (17)	PF14701.1|hDGE_amylase + PF14702.1|hGDE_central + PF06202.9|GDE_C (50)	4	0	0.166667	1	1	-	none	4	0.0	0.166666666667	1.0	1.0	-	0.166667	0	0.166667	0.666667	-	Na	Na
24654	D	CELLULAR PROCESSES AND SIGNALING	regulatory associated protein of MTOR	13	4	Early	Na	Na	Na	cell cycle	pfam14538|Raptor_N + cl02567|WD40 (77)	PF14538.1|Raptor_N + PF00400.27|WD40 (31)	3	0	0.714286	0.285714	1	consistent	WD40	4	0.0	0.0	1.0	1.0	-	0.0769231	0.0769231	0	0.846154	-	Na	Na
24657	O	CELLULAR PROCESSES AND SIGNALING	kelch domain containing 4	9	3	Early	Na	Na	Na	unknown	pfam13418|Kelch_4 + pfam13415|Kelch_3 + pfam13854|Kelch_5 + pfam13854|Kelch_5 + pfam13415|Kelch_3 (11)	PF13415.1|Kelch_3 + PF13418.1|Kelch_4 (22)	1	0	0.142857	0.857143	0.571429	-	Kelch_3,Kelch_6,Kelch_5,Kelch_4	4	0.0	0.0	1.0	0.571428571429	-	0	0	0.111111	0.888889	-	no	no
24670	S	POORLY CHARACTERIZED	NA	7	4	Early	Na	Na	Na	unknown	cl21677|nitrile_beta + cl22942|TOMM_pelo (57)	PF02211.10|NHase_beta + PF02211.10|NHase_beta + PF02979.11|NHase_alpha (57)	7	0	1	0.142857	0.142857	consistent	none	3	0.0	1.0	0.142857142857	0.142857142857	-	0.142857	0	0.142857	0.714286	-	Na	Na
24680	S	POORLY CHARACTERIZED	WD repeat domain 65	6	4	Early	Na	Na	Na	unknown	cl02567|WD40 + cl00264|Ferritin_like + pfam08598|Sds3 (17)	PF00400.27|WD40 + PF00400.27|WD40 + PF00400.27|WD40 (50)	7	0	1	0	0.666667	consistent	WD40	4	0.0	0.0	1.0	0.666666666667	-	0	0	0	1	-	Na	Na
24759	S	POORLY CHARACTERIZED	NA	8	4	Early	Na	Na	Na	chromatin	cl00195|SIR2 + pfam02148|zf-UBP (63)	PF02148.14|zf-UBP + PF02146.12|SIR2 (88)	5	0	0.75	1	0	consistent	none	2	0.0	0.75	1	0	HMM-detected-component	0	0	0	1	-	no	no
24898	T	CELLULAR PROCESSES AND SIGNALING	protein kinase kinase kinase	6	1	Archaeaplastida	Na	Na	Na	signal transduction	cd13999|STKc_MAP3K-like + cl09141|ACT (83)	PF01842.20|ACT + PF07714.12|Pkinase_Tyr (67)	7	0	1	0	0.166667	consistent	none	3	0.0	1.0	0.0	0.166666666667	restricted	0.166667	0.166667	0	0.666667	-	Na	Na
25125	S	POORLY CHARACTERIZED	NA	8	4	Early	Na	Na	Na	unknown	cd00009|AAA (63)	PF00004.24|AAA + PF00004.24|AAA (63)	3	0	0.75	0.25	0.5	Na	none	1	0.0	0.75	0.25	0.5	-	0	0	0.25	0.75	-	Na	Na
25126	O	CELLULAR PROCESSES AND SIGNALING	Ubiquitin-like protein	10	4	Early	DSK2	not_essential	unknown	ubiquitin system	cd14399|UBA_PLICs + cl00155|UBQ (40)	PF00240.18|ubiquitin + PF00627.26|UBA (100)	4	0	0	1	1	-	UBQ	4	0.0	0.0	1.0	1.0	-	0	0	0	1	-	Na	Na
25132	E	METABOLISM	Catalyzes the sequential NAD-dependent oxidations of L- histidinol to L-histidinaldehyde and then to L-histidine (By similarity)	8	1	Opisthokonta	HIS4	not_essential	unknown	metabolism	cd06572|Histidinol_dh + cd11546|NTP-PPase_His4 + cl00344|PRA-CH (75)	PF01502.13|PRA-CH + PF01503.12|PRA-PH + PF00815.15|Histidinol_dh (100)	2	0	1	0.25	0	consistent	none	3	0.0	1.0	0.25	0.0	-	0.125	0	0	0.875	-	Na	Na
25135	Z	CELLULAR PROCESSES AND SIGNALING	coronin 7	6	2	Opimoda	Na	Na	Na	cytoskeleton	pfam08954|DUF1900 + pfam08954|DUF1900 + cl02567|WD40 + cl02567|WD40 + pfam08953|DUF1899 + pfam08953|DUF1899 (50)	PF08953.6|DUF1899 + PF00400.27|WD40 + PF00400.27|WD40 + PF08954.6|DUF1900 + PF08954.6|DUF1900 + PF08953.6|DUF1899 + PF00400.27|WD40 + PF00400.27|WD40 + PF08954.6|DUF1900 (17)	2	0	1	0.166667	0	consistent	WD40	5	0.0	0.0	1.0	0	-	0.5	0	0	0.5	-	Na	Na
25144	P	METABOLISM	phosphate transporter Pho87	8	2	Early	PHO87,PHO91,PHO90	not_essential	unknown	metabolism	cd01115|SLC13_permease + cd14478|SPX_PHO87_PHO90_like (88)	PF03105.14|SPX + PF00939.14|Na_sulph_symp (75)	3	0	1	0	1	consistent	none	1	0.0	1.0	0.0	1.0	-	0	0	0	1	-	Na	Na
25151	Q	METABOLISM	(ABC) transporter	8	2	Opimoda	Na	Na	Na	metabolism	cl21455|P-loop_NTPase + pfam01061|ABC2_membrane (63)	PF00005.22|ABC_tran + PF01061.19|ABC2_membrane (88)	7	0	1	0	0.5	consistent	none	3	0.0	1.0	0.0	0.5	-	0.25	0	0.125	0.625	-	Na	Na
25157	O	CELLULAR PROCESSES AND SIGNALING	NFU1 iron-sulfur cluster scaffold homolog	6	2	Diphoda	Na	Na	Na	repair	cl15257|GIY-YIG_SF + pfam01106|NifU (33)	PF01106.12|NifU (100)	2	0	1	0.333333	0.166667	consistent	none	3	0.0	1.0	0.333333333333	0.166666666667	-	0.333333	0.333333	0.166667	0.166667	targeted	Na	Na
25160	U	CELLULAR PROCESSES AND SIGNALING	Beige BEACH domain containing protein	8	5	Early	Na	Na	Na	trafficking	cd06071|Beach + cl02567|WD40 + cl17171|PH-like (50)	PF14844.1|PH_BEACH + PF02138.13|Beach + PF00400.27|WD40 (50)	3	0	0.833333	0.166667	1	consistent	WD40	4	0.0	0.0	1.0	1.0	-	0	0	0.125	0.875	-	Na	Na
25370	P	METABOLISM	calcium exchanger	7	1	SAR	Na	Na	Na	metabolism	pfam01699|Na_Ca_ex + pfam01699|Na_Ca_ex (71)	PF01699.19|Na_Ca_ex + PF01699.19|Na_Ca_ex (100)	1	0	0	1	0	-	none	5	0.0	0.0	1.0	0.0	restricted	0	0	0	1	-	Na	Na
25379	O	CELLULAR PROCESSES AND SIGNALING	E3 ubiquitin-protein ligase CHFR-like	8	1	SAR	Na	Na	Na	signal transduction	cd00060|FHA + cd00162|RING (75)	PF00498.21|FHA + PF13920.1|zf-C3HC4_3 (38)	4	0.5	0	0.5	1	-	none	4	0.5	0.0	0.5	1.0	-	0	0	0	1	-	Na	Na
25695	S	POORLY CHARACTERIZED	Protein of unknown function, DUF547	9	4	Early	Na	Na	Na	unknown	cd02066|GRX_family + pfam04784|DUF547 (33)	PF00462.19|Glutaredoxin + PF04784.9|DUF547 (56)	7	0	1	0.111111	0.111111	consistent	none	3	0.0	1.0	0.111111111111	0.111111111111	-	0.222222	0.333333	0	0.444444	targeted	Na	Na
25697	D	CELLULAR PROCESSES AND SIGNALING	cell division cycle	9	4	Early	Na	Na	Na	cell cycle	pfam00515|TPR_1 + pfam00515|TPR_1 (44)	PF12895.2|Apc3 + PF07719.12|TPR_2 + PF00515.23|TPR_1 + PF13414.1|TPR_11 + PF14559.1|TPR_19 (11)	1	0	0.333333	0.666667	0.111111	-	TPR_1,TPR	5	0.0	0.0	1.0	0.111111111111	restricted	0	0	0	1	-	Na	Na
25705	U	CELLULAR PROCESSES AND SIGNALING	translocase of outer mitochondrial membrane 70 homolog A (S. cerevisiae)	8	1	Opisthokonta	TOM70,TOM71	not_essential	mitochondrial outer membrane translocase complex	unknown	pfam00515|TPR_1 (38)	PF13414.1|TPR_11 + PF00515.23|TPR_1 + PF13414.1|TPR_11 + PF13414.1|TPR_11 + PF13414.1|TPR_11 + PF00515.23|TPR_1 (25)	1	0	0.25	0.75	0	-	TPR_1,TPR	5	0.0	0.0	1.0	0.0	restricted	0	0	0.5	0.5	-	Na	Na
25728	D	CELLULAR PROCESSES AND SIGNALING	cysteine	9	6	Early	Na	Na	Na	cell cycle	cd01993|Alpha_ANH_like_II + cl18945|AAT_I (100)	PF00266.14|Aminotran_5 + PF01171.15|ATP_bind_3 (78)	2	0	1	0	0	consistent	none	3	0.0	1.0	0.0	0.0	-	0.111111	0.111111	0	0.777778	-	Na	Na
25741	S	POORLY CHARACTERIZED	Antibiotic biosynthesis monooxygenase	6	4	Diphoda	Na	Na	Na	metabolism	COG2329|HmoA + COG2329|HmoA (67)	PF03992.11|ABM + PF03992.11|ABM (67)	7	0	1	0	0.333333	consistent	none	3	0.0	1.0	0.0	0.333333333333	-	0.666667	0	0.333333	0	targeted	Na	Na
25742	F	METABOLISM	adenylate kinase	7	3	Early	Na	Na	Na	metabolism	cd01428|ADK + cd01428|ADK + cd01428|ADK (100)	PF00406.17|ADK + PF00406.17|ADK + PF00406.17|ADK (100)	2	0	1	0.142857	0	consistent	none	3	0.0	1.0	0.142857142857	0.0	-	0.285714	0.142857	0	0.571429	-	Na	Na
25743	S	POORLY CHARACTERIZED	periodic tryptophan protein	6	3	Early	Na	Na	Na	unknown	cl02567|WD40 (100)	PF00400.27|WD40 + PF00400.27|WD40 + PF00400.27|WD40 (50)	2	0	1	0	0	consistent	WD40	5	0.0	0.0	1.0	0.0	restricted	0.166667	0	0	0.833333	-	Na	Na
25745	C	METABOLISM	NADPH dependent diflavin oxidoreductase 1	6	3	Diphoda	Na	Na	Na	metabolism	cd07034|TPP_PYR_PFOR_IOR-alpha_like + cl01629|TPP_enzymes + cl06868|FNR_like + COG1014|PorG + pfam00258|Flavodoxin_1 + pfam10371|EKR + pfam13183|Fer4_8 + pfam13484|Fer4_16 (50)	PF01855.14|POR_N + PF01558.13|POR + PF10371.4|EKR + PF13183.1|Fer4_8 + PF02775.16|TPP_enzyme_C + PF00258.20|Flavodoxin_1 + PF00667.15|FAD_binding_1 + PF00175.16|NAD_binding_1 (33)	2	0	1	0	0	consistent	none	3	0.0	1.0	0.0	0.0	-	0.333333	0.166667	0	0.5	-	Na	Na
25841	Z	CELLULAR PROCESSES AND SIGNALING	NA	7	1	SAR	Na	Na	Na	cytoskeleton	cl22853|Motor_domain + pfam00415|RCC1 + pfam00415|RCC1 (29)	PF00063.16|Myosin_head + PF00612.22|IQ + PF00612.22|IQ + PF00415.13|RCC1 + PF00415.13|RCC1 (29)	3	0	0.857143	0.142857	1	consistent	RCC1	4	0.0	0.0	1.0	1.0	-	0	0	0	1	-	Na	Na
25845	O	CELLULAR PROCESSES AND SIGNALING	NA	6	1	SAR	Na	Na	Na	chaperone and folding catalists	cd06257|DnaJ + cd02961|PDI_a_family + cl00388|Thioredoxin_like (50)	PF00226.26|DnaJ + PF13848.1|Thioredoxin_6 (50)	5	0	0.666667	1	0	consistent	DnaJ	5	0.0	0.0	1.0	0	HMM-detected-component	0	0	1	0	targeted	Na	Na
25984	F	METABOLISM	riboflavin biosynthesis protein	6	1	Archaeaplastida	Na	Na	Na	metabolism	cd15457|NADAR + cl17279|DHFR + cl00269|cytidine_deaminase-like (100)	PF01872.12|RibD_C + PF08719.6|DUF1768 (100)	2	0	1	0	0	consistent	none	3	0.0	1.0	0.0	0.0	-	0.166667	0.5	0	0.333333	targeted	Na	Na
26228	I	METABOLISM	Lysophosphatidylcholine acyltransferase	7	5	Early	Na	Na	Na	metabolism	cd07991|LPLAT_LPCAT1-like + cd00051|EFh + cd00051|EFh (29)	PF01553.16|Acyltransferase + PF13499.1|EF-hand_7 + PF13833.1|EF-hand_8 (29)	2	0	1	0.428571	0	consistent	EFh	3	0.0	0.857142857143	0.428571428571	0	-	0.142857	0	0	0.857143	-	Na	Na
26235	T	CELLULAR PROCESSES AND SIGNALING	inositol monophosphatase domain containing 1	6	3	Diphoda	Na	Na	Na	signal transduction	cl00289|FIG + cl21453|PKc_like (100)	PF00459.20|Inositol_P + PF02958.15|EcKinase (50)	3	0	1	0.4	0.6	both_inconclusive_and_consistent_components	none	1	0.0	1.0	0.4	0.6	-	0.5	0	0	0.5	-	Na	Na
26246	I	METABOLISM	Niemann-Pick disease type C1	7	2	Early	NCR1	not_essential	unknown	metabolism	pfam12349|Sterol-sensing (43)	PF12349.3|Sterol-sensing + PF02460.13|Patched (57)	5	0	1	1	0	consistent	none	2	0.0	1.0	1	0	HMM-detected-component	0.142857	0	0.428571	0.428571	targeted	Na	Na
26257	S	POORLY CHARACTERIZED	Echinoderm microtubule associated protein like	11	5	Diphoda	Na	Na	Na	cytoskeleton	cl02567|WD40 + cl02567|WD40 + pfam03451|HELP (36)	PF03451.9|HELP + PF00400.27|WD40 + PF00400.27|WD40 + PF00400.27|WD40 + PF00400.27|WD40 (27)	7	0	1	0	0.363636	consistent	WD40	4	0.0	0.0	1.0	0.363636363636	-	0.0909091	0	0	0.909091	-	Na	Na
26363	T	CELLULAR PROCESSES AND SIGNALING	kelch-like	6	1	SAR	Na	Na	Na	cell cycle	pfam01344|Kelch_1 + pfam01344|Kelch_1 + pfam13964|Kelch_6 + cl02488|SPEC (17)	PF13639.1|zf-RING_2 + PF00643.19|zf-B_box + PF01344.20|Kelch_1 + PF01344.20|Kelch_1 (50)	3	0	0.666667	0.333333	0.833333	unconclusive	Kelch_1,Kelch,Kelch_6	4	0.0	0.0	1.0	0.833333333333	-	0	0	0	1	-	Na	Na
26364	S	POORLY CHARACTERIZED	whole genome shotgun sequence	7	1	SAR	Na	Na	Na	unknown	cd05379|SCP_bacterial + cd05379|SCP_bacterial (100)	PF00188.21|CAP + PF00188.21|CAP (100)	2	0	1	0	0	consistent	none	3	0.0	1.0	0.0	0.0	-	0	0	0	1	-	Na	Na
26370	T	CELLULAR PROCESSES AND SIGNALING	NIMA-related kinase	6	2	Diphoda	Na	Na	Na	signal transduction	cl21453|PKc_like (67)	PF00069.20|Pkinase + PF10498.4|IFT57 (100)	2	0	0.666667	0.333333	0	Na	none	3	0.0	0.666666666667	0.333333333333	0.0	restricted	0	0	0	1	-	Na	Na
26374	C	METABOLISM	Cytochrome b5	6	1	SAR	Na	Na	Na	metabolism	pfam00173|Cyt-b5 + pfam00173|Cyt-b5 (100)	PF00173.23|Cyt-b5 + PF00173.23|Cyt-b5 (100)	5	0	1	1	0	consistent	none	2	0.0	1	1	0	HMM-detected-component	0	0	0	1	-	Na	Na
26458	J	INFORMATION STORAGE AND PROCESSING	tetratricopeptide repeat	6	2	SAR	Na	Na	Na	unknown	pfam09273|Rubis-subs-bind + pfam00515|TPR_1 (33)	PF13414.1|TPR_11 + PF00856.23|SET + PF09273.6|Rubis-subs-bind (67)	4	0	0	1	1	-	TPR_1,TPR	4	0.0	0.0	1.0	1.0	-	0	0	0	1	-	Na	Na
26769	T	CELLULAR PROCESSES AND SIGNALING	PHOsphatase	8	1	Archaeaplastida	Na	Na	Na	signal transduction	cd00143|PP2Cc + cl21453|PKc_like (88)	PF00069.20|Pkinase + PF00481.16|PP2C (88)	5	0	1	0.5	0.5	consistent	none	2	0.0	1.0	0.5	0.5	-	0	0	0.125	0.875	-	Na	Na
26770	S	POORLY CHARACTERIZED	NA	7	3	Diphoda	Na	Na	Na	unknown	cl17169|RRM_SF + cl17169|RRM_SF + cl17169|RRM_SF (43)	PF00076.17|RRM_1 + PF00076.17|RRM_1 + PF00076.17|RRM_1 (86)	3	0	1	0.142857	0.714286	consistent	none	1	0.0	1.0	0.142857142857	0.714285714286	-	0	0	0	1	-	Na	Na
26775	E	METABOLISM	phosphoserine phosphatase	5	2	Early	Na	Na	Na	metabolism	cd01427|HAD_like + pfam07479|NAD_Gly3P_dh_C + pfam01210|NAD_Gly3P_dh_N (80)	PF12710.2|HAD + PF01210.18|NAD_Gly3P_dh_N + PF07479.9|NAD_Gly3P_dh_C (100)	2	0	1	0	0	consistent	none	3	0.0	1.0	0.0	0.0	-	0.4	0	0	0.6	-	Na	Na
26800	Q	METABOLISM	ATP-binding cassette, subfamily G (WHITE), member 2	5	1	Opisthokonta	S000005435	not_essential	unknown	metabolism	cl21455|P-loop_NTPase + cl21455|P-loop_NTPase + pfam01061|ABC2_membrane + pfam01061|ABC2_membrane (60)	PF00005.22|ABC_tran + PF01061.19|ABC2_membrane + PF00005.22|ABC_tran + PF01061.19|ABC2_membrane (100)	7	0	1	0	0.4	consistent	none	3	0.0	1.0	0.0	0.4	-	0.2	0	0	0.8	-	Na	Na
26810	I	METABOLISM	Conserved hypothetical protein	6	2	Early	Na	Na	Na	metabolism	cd02440|AdoMet_MTases + pfam11899|DUF3419 (100)	PF13489.1|Methyltransf_23 + PF11899.3|DUF3419 (83)	2	0	1	0.166667	0	consistent	none	3	0.0	1.0	0.166666666667	0.0	-	0	0	0.166667	0.833333	-	Na	Na
26836	J	INFORMATION STORAGE AND PROCESSING	Ribosomal protein	7	2	Early	Na	Na	Na	ribosome	cl00155|UBQ + COG4278|COG4278 (43)	PF00240.18|ubiquitin (100)	5	0	1	0.5	0.5	consistent	UBQ	2	0.0	1.0	0.5	0.5	-	0.142857	0	0	0.857143	-	Na	Na
26839	H	METABOLISM	methylthioribose kinase	6	3	Diphoda	Na	Na	Na	metabolism	PRK09550|mtnK + cl00348|GCD2 (50)	PF01008.12|IF-2B + PF01636.18|APH (83)	2	0	1	0	0	consistent	none	3	0.0	1.0	0.0	0.0	-	0.166667	0	0	0.833333	-	Na	Na
26857	O	CELLULAR PROCESSES AND SIGNALING	Peptidyl-prolyl cis-trans isomerase	5	3	Diphoda	Na	Na	Na	chaperone and folding catalists	cd00051|EFh + pfam00254|FKBP_C (80)	PF00254.23|FKBP_C + PF13499.1|EF-hand_7 (100)	7	0	1	0	0.6	consistent	EFh	1	0.0	0.6	0.4	0.6	-	0	0	0.8	0.2	targeted	Na	Na
26860	U	CELLULAR PROCESSES AND SIGNALING	Beige BEACH domain containing protein	8	4	Early	Na	Na	Na	trafficking	cd06071|Beach + cl02567|WD40 (63)	PF02138.13|Beach + PF00400.27|WD40 (38)	4	0	0.5	0.5	1	-	WD40	4	0.0	0.0	1.0	1.0	-	0.125	0	0	0.875	-	Na	Na
26893	O	CELLULAR PROCESSES AND SIGNALING	thioredoxin reductase	5	2	Diphoda	Na	Na	Na	redox	cd02947|TRX_family + pfam00070|Pyr_redox (40)	PF00085.15|Thioredoxin + PF07992.9|Pyr_redox_2 + PF00070.22|Pyr_redox (60)	2	0	1	0	0	consistent	none	3	0.0	1.0	0.0	0.0	-	0.6	0.2	0.2	0	targeted	Na	Na
26894	I	METABOLISM	Inherit from NOG: acetyl-CoA carboxylase biotin carboxylase	5	1	SAR	Na	Na	Na	metabolism	pfam13535|ATP-grasp_4 + pfam13535|ATP-grasp_4 (100)	PF13535.1|ATP-grasp_4 + PF13535.1|ATP-grasp_4 (100)	2	0	1	0.2	0	consistent	none	3	0.0	1.0	0.2	0.0	-	0	0	0	1	-	Na	Na
26909	G	METABOLISM	ribokinase	5	2	Diphoda	Na	Na	Na	metabolism	cd01174|ribokinase + cl21457|TIM_phosphate_binding (40)	PF00294.19|PfkB + PF01261.19|AP_endonuc_2 (100)	2	0	1	0	0	consistent	none	3	0.0	1.0	0.0	0.0	-	0.2	0	0.6	0.2	targeted	Na	Na
26919	T	CELLULAR PROCESSES AND SIGNALING	kelch domain containing 3	6	1	SAR	Na	Na	Na	unknown	pfam13415|Kelch_3 + pfam13964|Kelch_6 + pfam13415|Kelch_3 + pfam07646|Kelch_2 (33)	PF13415.1|Kelch_3 + PF13415.1|Kelch_3 + PF13415.1|Kelch_3 (50)	2	0	0.5	0.5	0	unconclusive	Kelch_3,Kelch_2,Kelch_1,Kelch_6,Kelch_4	5	0.0	0.0	1.0	0.0	restricted	0	0	0	1	-	Na	Na
27378	I	METABOLISM	Acetoacetate decarboxylase (ADC)	5	4	Early	Na	Na	Na	metabolism	PRK02265|PRK02265 + cl01919|ADC (60)	PF06314.6|ADC + PF06314.6|ADC (100)	2	0	1	0	0	consistent	none	3	0.0	1.0	0.0	0.0	-	0.8	0	0	0.2	targeted	Na	Na
27412	C	METABOLISM	Malic enzyme	5	1	SAR	Na	Na	Na	metabolism	cd05311|NAD_bind_2_malic_enz + pfam00390|malic (60)	PF00390.14|malic + PF03949.10|Malic_M (80)	2	0	1	0.4	0	both_inconclusive_and_consistent_components	none	3	0.0	1.0	0.4	0.0	-	0.4	0	0	0.6	-	Na	Na
27414	T	CELLULAR PROCESSES AND SIGNALING	protein kinase domain containing protein	5	1	SAR	Na	Na	Na	signal transduction	cd14002|STKc_STK36 (100)	PF00069.20|Pkinase + PF13646.1|HEAT_2 (60)	1	0	0.4	0.6	0	-	none	2	0.0	0.4	0.6	0.0	restricted	0	0	0	1	-	Na	Na
28231	H	METABOLISM	riboflavin kinase	5	1	Archaeaplastida	Na	Na	Na	metabolism	cd01427|HAD_like + pfam01687|Flavokinase + pfam12710|HAD (20)	PF13419.1|HAD_2 + PF01687.12|Flavokinase (100)	2	0	1	0	0	consistent	none	3	0.0	1.0	0.0	0.0	-	0	0	0	1	-	Na	Na
28232	S	POORLY CHARACTERIZED	coagulation factor	6	1	Archaeaplastida	Na	Na	Na	redox	cl19115|Cupredoxin + cl19115|Cupredoxin + cl19115|Cupredoxin + cl19115|Cupredoxin + cl19115|Cupredoxin + cl19115|Cupredoxin (83)	PF07731.9|Cu-oxidase_2 + PF07732.10|Cu-oxidase_3 (50)	5	0	1	0.833333	0.5	consistent	none	2	0.0	1.0	0.833333333333	0.5	-	0.166667	0	0.333333	0.5	-	Na	Na
28240	E	METABOLISM	reductase	5	1	Archaeaplastida	Na	Na	Na	metabolism	cd01713|PAPS_reductase + cl00388|Thioredoxin_like (60)	PF01507.14|PAPS_reduct + PF00085.15|Thioredoxin (100)	2	0	1	0	0	consistent	none	3	0.0	1	0.0	0	-	0.6	0	0	0.4	targeted	Na	Na
30142	T	CELLULAR PROCESSES AND SIGNALING	Fe-S metabolism associated	5	2	Diphoda	Na	Na	Na	signal transduction	cl00951|SufE + pfam01722|BolA (60)	PF02657.10|SufE + PF01722.13|BolA (100)	2	0	1	0	0	consistent	none	3	0.0	1.0	0.0	0.0	-	0.4	0	0	0.6	-	Na	Na
30146	I	METABOLISM	Hydrolyzes glycerol-phospholipids at the terminal phosphodiesteric bond (By similarity)	6	3	Early	Na	Na	Na	metabolism	cl15239|PLDc_SF + cl15239|PLDc_SF + pfam12357|PLD_C (33)	PF00168.25|C2 + PF00614.17|PLDc + PF00614.17|PLDc + PF12357.3|PLD_C (33)	7	0	1	0	0.666667	consistent	none	1	0.0	1.0	0.0	0.666666666667	-	0.166667	0	0	0.833333	-	Na	Na
30158	C	METABOLISM	NADH-dependent fumarate	5	2	Diphoda	Na	Na	Na	metabolism	cd06183|cyt_b5_reduct_like + pfam02424|ApbE + cl21454|NADB_Rossmann (80)	PF02424.10|ApbE + PF00890.19|FAD_binding_2 + PF00970.19|FAD_binding_6 + PF00175.16|NAD_binding_1 (80)	2	0	1	0.2	0	consistent	none	3	0.0	1.0	0.2	0.0	-	0.2	0.2	0.2	0.4	targeted	Na	Na
30171	F	METABOLISM	ribose-phosphate pyrophosphokinase	5	1	Opisthokonta	Na	Na	Na	metabolism	cd06223|PRTases_typeI + pfam13793|Pribosyltran_N (100)	PF13793.1|Pribosyltran_N + PF14572.1|Pribosyl_synth (100)	7	0	1	0	0.2	consistent	none	3	0.0	1.0	0.0	0.2	-	0	0	0.4	0.6	-	Na	Na
30177	L	INFORMATION STORAGE AND PROCESSING	dna ligase	6	3	Early	Na	Na	Na	repair	cd07903|Adenylation_DNA_ligase_IV + cd07968|OBF_DNA_ligase_IV + cd00027|BRCT + pfam04675|DNA_ligase_A_N + pfam11411|DNA_ligase_IV (33)	PF04675.9|DNA_ligase_A_N + PF01068.16|DNA_ligase_A_M + PF04679.10|DNA_ligase_A_C + PF00533.21|BRCT + PF11411.3|DNA_ligase_IV (67)	8	0.666667	0	0.333333	1	unconclusive	none	6	0.666666666667	0.0	0.333333333333	1.0	-	0	0	0	1	-	Na	Na
30240	Q	METABOLISM	(ABC) transporter	5	1	SAR	Na	Na	Na	metabolism	cd03249|ABC_MTABC3_MDL1_MDL2 + cd03249|ABC_MTABC3_MDL1_MDL2 + pfam00664|ABC_membrane + cl00549|ABC_membrane (60)	PF00664.18|ABC_membrane + PF00005.22|ABC_tran + PF00005.22|ABC_tran + PF00664.18|ABC_membrane (100)	5	0	1	0.8	0.2	consistent	none	2	0.0	1.0	0.8	0.2	-	0	0	0	1	-	Na	Na
30877	S	POORLY CHARACTERIZED	WD repeatcontaining protein	7	4	Diphoda	Na	Na	Na	unknown	cl02567|WD40 (100)	PF00400.27|WD40 + PF00400.27|WD40 + PF00400.27|WD40 (71)	2	0	0.75	0.25	0	consistent	WD40	5	0.0	0.0	1.0	0.0	restricted	0	0.142857	0	0.857143	-	Na	Na
31010	M	CELLULAR PROCESSES AND SIGNALING	synthase	5	2	Diphoda	Na	Na	Na	metabolism	cd03791|GT1_Glycogen_synthase_DULL1_like + cd02859|E_set_AMPKbeta_like_N + cl07893|AmyAc_family (60)	PF08323.6|Glyco_transf_5 + PF00534.15|Glycos_transf_1 (100)	2	0	1	0	0	consistent	none	3	0.0	1	0.0	0	HMM-detected-component	0.2	0.2	0.2	0.4	targeted	Na	Na
31024	O	CELLULAR PROCESSES AND SIGNALING	DnaJ (Hsp40) homolog, subfamily C, member 13	5	2	Early	Na	Na	Na	chaperone and folding catalists	cd06257|DnaJ + pfam14237|DUF4339 (60)	PF14237.1|DUF4339 + PF00226.26|DnaJ (100)	5	0	0.5	1	0	unconclusive	DnaJ	5	0.0	0.0	1.0	0	HMM-detected-component	0	0	0	1	-	Na	Na
31025	G	METABOLISM	glucuronokinase activity	5	4	Early	Na	Na	Na	metabolism	cl11394|Glyco_tranf_GTA_type + pfam00288|GHMP_kinases_N (60)	PF00483.18|NTP_transferase + PF00288.21|GHMP_kinases_N (40)	1	0	0	1	0	-	none	5	0.0	0.0	1.0	0.0	-	0	0	0.2	0.8	-	Na	Na
31033	T	CELLULAR PROCESSES AND SIGNALING	Oxysterol-binding protein	6	1	Opisthokonta	Na	Na	Na	signal transduction	cd00204|ANK + cd00204|ANK + pfam01237|Oxysterol_BP + cl17171|PH-like (50)	PF12796.2|Ank_2 + PF13857.1|Ank_5 + PF00169.24|PH + PF01237.13|Oxysterol_BP (50)	4	0	0	1	1	-	ANK	4	0.0	0.0	1.0	1.0	-	0.166667	0	0.166667	0.666667	-	Na	Na
31038	O	CELLULAR PROCESSES AND SIGNALING	DnaJ (Hsp40) homolog, subfamily C, member 11	6	1	Opisthokonta	Na	Na	Na	chaperone and folding catalists	cd06257|DnaJ + pfam11875|DUF3395 (100)	PF00226.26|DnaJ + PF11875.3|DUF3395 (100)	3	0	0.666667	0.333333	1	consistent	DnaJ	4	0.0	0.0	1.0	1.0	-	0	0	0	1	-	Na	Na
31047	S	POORLY CHARACTERIZED	RNA recognition motif. (a.k.a. RRM, RBD, or RNP domain)	8	3	Early	Na	Na	Na	unknown	cl17169|RRM_SF + cl17169|RRM_SF (50)	PF00076.17|RRM_1 + PF00076.17|RRM_1 (75)	2	0	1	0.25	0.125	consistent	none	3	0.0	1.0	0.25	0.125	-	0.25	0	0	0.75	-	Na	Na
31055	A	INFORMATION STORAGE AND PROCESSING	programmed cell death	6	4	Early	Na	Na	Na	ribosome biogenesis	cd05693|S1_Rrp5_repeat_hs1_sc1 + cl09927|S1_like + cl09927|S1_like + cl09927|S1_like + cl09927|S1_like + cl09927|S1_like + cl09927|S1_like + cl09927|S1_like + cl09927|S1_like + cl09927|S1_like + smart00316|S1 + smart00316|S1 + smart00316|S1 + pfam05843|Suf (17)	PF00575.18|S1 + PF00575.18|S1 + PF00575.18|S1 + PF00575.18|S1 + PF00575.18|S1 + PF00575.18|S1 + PF05843.9|Suf (33)	3	0	1	0	0.833333	consistent	S1_like,S1_Rrp5_repeat_hs11_sc8,S1_Rrp5_repeat_hs3,S1_Rrp5_repeat_hs8_sc7,S1_Rrp5_repeat_hs5,S1_Rrp5_repeat_hs2_sc2,S1_Rrp5_repeat_hs1_sc1,S1_Rrp5_repeat_sc12,S1	4	0.0	0.0	1.0	0.833333333333	-	0	0.166667	0	0.833333	-	Na	Na
31058	I	METABOLISM	Ankyrin repeat	7	3	Early	Na	Na	Na	metabolism	cd00204|ANK + pfam00887|ACBP (57)	PF00887.14|ACBP + PF12796.2|Ank_2 (86)	1	0	0.571429	0.714286	0.285714	-	ANK	2	0.0	0.571428571429	1.0	0.285714285714	-	0	0	0	1	-	Na	Na
31077	P	METABOLISM	calcium exchanger	8	2	Early	Na	Na	Na	metabolism	pfam01699|Na_Ca_ex + pfam01699|Na_Ca_ex (88)	PF01699.19|Na_Ca_ex + PF01699.19|Na_Ca_ex (100)	1	0	0	1	0	-	none	5	0.0	0.0	1	0	-	0.125	0	0.375	0.5	-	Na	Na
31078	S	POORLY CHARACTERIZED	NA	5	3	Early	Na	Na	Na	unknown	cl21455|P-loop_NTPase + cl21455|P-loop_NTPase + pfam13519|VWA_2 (40)	PF00071.17|Ras + PF00071.17|Ras + PF13519.1|VWA_2 (80)	8	0.6	0	0.4	1	unconclusive	none	6	0.6	0.0	0.4	1.0	-	0	0	0	1	-	Na	Na
31080	O	CELLULAR PROCESSES AND SIGNALING	PPIases accelerate the folding of proteins	7	3	Diphoda	Na	Na	Na	chaperone and folding catalists	cd06467|p23_NUDC_like + cl00197|cyclophilin (71)	PF04969.11|CS + PF00160.16|Pro_isomerase (71)	7	0	1	0	0.714286	consistent	none	1	0.0	1.0	0.0	0.714285714286	-	0.428571	0.285714	0	0.285714	targeted	Na	Na
31096	S	POORLY CHARACTERIZED	NA	5	4	Diphoda	Na	Na	Na	other posttranslational modification	cd00044|CysPc + cl00165|Calpain_III (40)	PF00648.16|Peptidase_C2 + PF01067.17|Calpain_III (80)	3	0	1	0	0.8	consistent	none	1	0.0	1.0	0.0	0.8	-	0	0	0	1	-	Na	Na
31114	K	INFORMATION STORAGE AND PROCESSING	subunit of RNA polymerase III transcription initiation factor	7	3	Early	BRF1	essential	transcription factor TFIIIB complex	transcription	cd00043|CYCLIN + cd00043|CYCLIN + pfam07741|BRF1 + pfam08271|TF_Zn_Ribbon (57)	PF08271.7|TF_Zn_Ribbon + PF00382.14|TFIIB + PF00382.14|TFIIB + PF07741.8|BRF1 (57)	8	1	0	0	1	consistent	TF_Zn_Ribbon	4	0.428571428571	0.0	0.571428571429	1.0	-	0	0	0	1	-	Na	Na
31121	S	POORLY CHARACTERIZED	NA	8	3	Diphoda	Na	Na	Na	unknown	cd00116|LRR_RI (100)	PF13516.1|LRR_6 + PF13516.1|LRR_6 (25)	2	0	0.571429	0.428571	0	consistent	LRR_RI	5	0.0	0.0	1.0	0.0	restricted	0	0	0	1	-	Na	Na
31249	T	CELLULAR PROCESSES AND SIGNALING	whole genome shotgun sequence	5	1	SAR	Na	Na	Na	signal transduction	cl00051|CysPc + pfam02493|MORN + pfam02493|MORN (40)	PF02493.15|MORN + PF02493.15|MORN + PF02493.15|MORN + PF02493.15|MORN + PF02493.15|MORN + PF02493.15|MORN + PF00648.16|Peptidase_C2 (80)	3	0	1	0	1	consistent	MORN	1	0.0	0.4	0.6	1.0	-	0	0	0	1	-	Na	Na
31495	E	METABOLISM	Acetolactate synthase small subunit	5	1	Archaeaplastida	Na	Na	Na	metabolism	cd04878|ACT_AHAS + cd04878|ACT_AHAS + pfam10369|ALS_ss_C + pfam10369|ALS_ss_C (100)	PF13710.1|ACT_5 + PF10369.4|ALS_ss_C + PF13710.1|ACT_5 + PF10369.4|ALS_ss_C (60)	2	0	1	0.2	0	consistent	none	3	0.0	1.0	0.2	0.0	-	0.4	0.2	0	0.4	targeted	Na	Na
31499	C	METABOLISM	protein kinase, AMP-activated, gamma	5	1	Archaeaplastida	Na	Na	Na	metabolism	cd02859|E_set_AMPKbeta_like_N + cl15354|CBS_pair + cl15354|CBS_pair (20)	PF00571.23|CBS + PF00571.23|CBS (60)	2	0	1	0.5	0	consistent	none	3	0.0	1	0.5	0	HMM-detected-component	0.4	0	0	0.6	-	Na	Na
31978	J	INFORMATION STORAGE AND PROCESSING	Inherit from COG: Catalyzes the attachment of tyrosine to tRNA(Tyr) in a two-step reaction tyrosine is first activated by ATP to form Tyr- AMP and then transferred to the acceptor end of tRNA(Tyr) (By similarity)	5	4	Early	Na	Na	Na	translation	cl00015|nt_trans + cl00015|nt_trans (80)	PF00579.20|tRNA-synt_1b (80)	9	1	0	0	0.2	both_inconclusive_and_consistent_components	none	7	1.0	0.0	0.0	0.2	-	0	0	0.2	0.8	-	Na	Na
31998	V	CELLULAR PROCESSES AND SIGNALING	Involved in proper cytoplasmic distribution of mitochondria (By similarity)	7	2	Opimoda	Na	Na	Na	mitochondria biogenesis	cd15466|CLU-central + pfam13236|CLU + pfam15044|CLU_N (29)	PF15044.1|CLU_N + PF13236.1|CLU + PF12807.2|eIF3_p135 + PF13424.1|TPR_12 + PF13424.1|TPR_12 (14)	4	0	0.333333	0.666667	1	-	TPR_10	4	0.0	0.0	1.0	1.0	-	0.285714	0	0	0.714286	-	Na	Na
32034	S	POORLY CHARACTERIZED	Mpv17 / PMP22 family	5	4	Early	Na	Na	Na	unknown	pfam04117|Mpv17_PMP22 + cl09141|ACT + cl09141|ACT (80)	PF04117.7|Mpv17_PMP22 + PF13740.1|ACT_6 (40)	3	0	1	0	1	consistent	none	1	0.0	1.0	0.0	1.0	-	0.6	0	0.4	0	targeted	Na	Na
32045	E	METABOLISM	reductase	5	4	Diphoda	Na	Na	Na	metabolism	cd01713|PAPS_reductase + cl00388|Thioredoxin_like (100)	PF01507.14|PAPS_reduct + PF00085.15|Thioredoxin (80)	3	0	1	0.2	0.6	consistent	none	1	0.0	1.0	0.2	0.6	-	0.2	0.6	0.2	0	targeted	Na	Na
32052	I	METABOLISM	Nuclear chaperone required for maturation and nuclear export of pre-60S ribosome subunits (By similarity)	5	4	Diphoda	Na	Na	Na	metabolism	cd00009|AAA + cd00009|AAA + cd00009|AAA + cl21455|P-loop_NTPase + cl21455|P-loop_NTPase + cl21455|P-loop_NTPase + cl21455|P-loop_NTPase (20)	PF07728.9|AAA_5 + PF07728.9|AAA_5 + PF07728.9|AAA_5 + PF07728.9|AAA_5 + PF07728.9|AAA_5 + PF07728.9|AAA_5 + PF07728.9|AAA_5 + PF07728.9|AAA_5 (40)	5	0	1	1	0	unconclusive	none	2	0.0	1.0	1	0	-	0.4	0	0	0.6	-	Na	Na
32058	S	POORLY CHARACTERIZED	NA	6	2	Early	Na	Na	Na	unknown	cd06071|Beach + smart00064|FYVE + cl02567|WD40 (33)	PF14844.1|PH_BEACH + PF02138.13|Beach + PF00400.27|WD40 + PF01363.16|FYVE (33)	3	0	1	0	1	consistent	WD40	4	0.0	0.0	1.0	1.0	-	0	0	0	1	-	Na	Na
32066	A	INFORMATION STORAGE AND PROCESSING	Splicing factor 3B subunit 4	6	4	Early	HSH49	essential	U2 snRNP complex,SF3b complex	spliceosome	cd12335|RRM2_SF3B4 + cd12334|RRM1_SF3B4 (17)	PF00076.17|RRM_1 + PF00076.17|RRM_1 (100)	7	0	1	0	0.25	consistent	none	3	0.0	1.0	0.0	0.25	-	0.166667	0	0	0.833333	-	Na	Na
32093	S	POORLY CHARACTERIZED	NA	6	2	Diphoda	Na	Na	Na	mRNA processing	cd04458|CSP_CDS + cl17169|RRM_SF (83)	PF00313.17|CSD + PF00076.17|RRM_1 (100)	3	0	1	0.166667	0.5	consistent	none	1	0.0	1.0	0.166666666667	0.5	-	0	0	0	1	-	Na	Na
32109	I	METABOLISM	Phospholipase A2-activating protein	5	1	SAR	Na	Na	Na	metabolism	cd00200|WD40 + pfam09070|PFU + pfam08324|PUL (60)	PF00400.27|WD40 + PF00400.27|WD40 + PF00400.27|WD40 + PF09070.6|PFU + PF08324.6|PUL (40)	3	0	1	0	1	consistent	WD40	4	0.0	0.0	1.0	1.0	-	0	0	0	1	-	Na	Na
32386	S	POORLY CHARACTERIZED	NA	7	1	SAR	Na	Na	Na	unknown	pfam12799|LRR_4 + cd00116|LRR_RI (29)	none (29)	2	0	0.857143	0.142857	0	unconclusive	LRR_RI,LRR_4	5	0.0	0.0	1.0	0.0	restricted	0	0	0	1	-	Na	Na
32489	S	POORLY CHARACTERIZED	Nodulin-like	5	1	Archaeaplastida	Na	Na	Na	metabolism	cd06174|MFS + cl22922|Nodulin-like (40)	PF06813.8|Nodulin-like (80)	5	0	0.666667	1	0	Na	none	2	0.0	0.666666666667	1	0	HMM-detected-component	0	0	0.6	0.4	targeted	Na	Na
32497	E	METABOLISM	serine acetyltransferase	5	1	Archaeaplastida	Na	Na	Na	metabolism	cd03354|LbH_SAT + pfam06426|SATase_N (100)	PF06426.9|SATase_N + PF00132.19|Hexapep (100)	2	0	1	0	0	consistent	none	3	0.0	1.0	0.0	0.0	restricted	0.2	0.8	0	0	targeted	Na	Na
32504	T	CELLULAR PROCESSES AND SIGNALING	centrosomal protein 104kDa	5	1	Archaeaplastida	Na	Na	Na	unknown	pfam13374|TPR_10 + pfam13374|TPR_10 (40)	PF02151.14|UVR + PF13424.1|TPR_12 (60)	3	0	0.6	0.4	0.6	unconclusive	TPR_10	4	0.0	0.0	1.0	0.6	-	0.2	0	0	0.8	-	Na	Na
32978	S	POORLY CHARACTERIZED	HAT	5	2	Diphoda	Na	Na	Na	signal transduction	none (80)	PF07719.12|TPR_2 + PF13181.1|TPR_8 + PF13414.1|TPR_11 (20)	1	0	0	1	0	-	none	5	0.0	0.0	1.0	0.0	restricted	0.2	0.2	0	0.6	-	Na	Na
32986	A	INFORMATION STORAGE AND PROCESSING	WD repeat domain 48	5	2	Diphoda	Na	Na	Na	unknown	cd00200|WD40 + pfam11816|DUF3337 (60)	PF00400.27|WD40 + PF00400.27|WD40 + PF00400.27|WD40 + PF00400.27|WD40 + PF11816.3|DUF3337 (40)	3	0	1	0	0.8	consistent	WD40	4	0.0	0.0	1.0	0.8	-	0.6	0	0	0.4	targeted	Na	Na
33010	S	POORLY CHARACTERIZED	von Willebrand factor A domain containing 8	6	3	Early	Na	Na	Na	unknown	cd00009|AAA + pfam07728|AAA_5 + cl21455|P-loop_NTPase (33)	PF07728.9|AAA_5 + PF07728.9|AAA_5 + PF07728.9|AAA_5 (100)	4	0	0.25	0.75	1	-	none	4	0.0	0.25	0.75	1.0	-	0.333333	0	0	0.666667	-	Na	Na
33036	O	CELLULAR PROCESSES AND SIGNALING	translocation protein SEC63	4	1	Opisthokonta	Na	Na	Na	trafficking	cd06257|DnaJ + pfam02889|Sec63 (75)	PF00226.26|DnaJ + PF02889.11|Sec63 (100)	3	0	0.75	0.25	1	Na	DnaJ	4	0.0	0.0	1.0	1.0	-	0	0	0.75	0.25	targeted	Na	Na
33044	C	METABOLISM	glycerophosphocholine phosphodiesterase GDE1 homolog (S. cerevisiae)	4	1	Opisthokonta	Na	Na	Na	metabolism	cd14483|SPX_PHO81_NUC-2_like + cd00204|ANK + cd00204|ANK + cl14615|PI-PLCc_GDPD_SF (100)	PF03105.14|SPX + PF03105.14|SPX + PF12796.2|Ank_2 + PF00023.25|Ank + PF12796.2|Ank_2 + PF03009.12|GDPD (75)	4	0	0	1	1	-	ANK	4	0.0	0.0	1.0	1.0	-	0	0	0	1	-	Na	Na
33046	V	CELLULAR PROCESSES AND SIGNALING	Dual specificity phosphatase	4	1	Opisthokonta	Na	Na	Na	signal transduction	cl21483|PTPc (50)	PF12697.2|Abhydrolase_6 + PF00782.15|DSPc (100)	5	0	1	0.75	0	Na	none	2	0.0	1	0.75	0	HMM-detected-component	0.25	0	0	0.75	-	Na	Na
33047	O	CELLULAR PROCESSES AND SIGNALING	DnaJ (Hsp40) homolog subfamily C member	4	1	Opisthokonta	Na	Na	Na	chaperone and folding catalists	cd06257|DnaJ + pfam14308|DnaJ-X (75)	PF00226.26|DnaJ + PF14308.1|DnaJ-X (100)	3	0	1	0	1	consistent	DnaJ	4	0.0	0.0	1.0	1.0	-	0.25	0	0	0.75	-	Na	Na
33050	E	METABOLISM	phosphoserine phosphatase	4	1	Opisthokonta	Na	Na	Na	metabolism	cd14447|SPX + cd01427|HAD_like + cl09141|ACT (100)	PF13740.1|ACT_6 + PF12710.2|HAD (50)	3	0	1	0	1	consistent	none	1	0.0	1.0	0.0	1.0	-	0.5	0	0	0.5	-	Na	Na
33066	S	POORLY CHARACTERIZED	HATPase_c domain protein	4	1	Opisthokonta	Na	Na	Na	signal transduction	pfam12449|DUF3684 (25)	PF12449.3|DUF3684 (25)	3	0	1	0	1	Na	none	1	0.0	1.0	0.0	1.0	-	0	0	0	1	-	Na	Na
33069	J	INFORMATION STORAGE AND PROCESSING	Tyrosyl-trna synthetase	4	2	Opimoda	Na	Na	Na	translation	cd02799|tRNA_bind_EMAP-II_like + cl00015|nt_trans (50)	PF00579.20|tRNA-synt_1b + PF01588.15|tRNA_bind (100)	10	1	0	0.75	0	inconsistent	none	7	1.0	0.0	0.75	0.0	-	0	0	0	1	-	Na	Na
33071	P	METABOLISM	Sulfite reductase	4	1	Opisthokonta	MET5	not_essential	unknown	metabolism	cl01629|TPP_enzymes + pfam01077|NIR_SIR + pfam00258|Flavodoxin_1 + pfam03460|NIR_SIR_ferr + cl11410|TPP_enzyme_PYR + pfam01077|NIR_SIR + pfam03460|NIR_SIR_ferr (75)	PF01855.14|POR_N + PF00258.20|Flavodoxin_1 + PF03460.12|NIR_SIR_ferr + PF01077.17|NIR_SIR + PF03460.12|NIR_SIR_ferr + PF01077.17|NIR_SIR (75)	2	0	1	0	0	consistent	none	3	0.0	1.0	0.0	0.0	-	0.25	0	0	0.75	-	Na	Na
33075	O	CELLULAR PROCESSES AND SIGNALING	Peroxisomal biogenesis factor 1	6	2	Opimoda	PEX1	not_essential	unknown	peroxysome	cd00009|AAA + cd00009|AAA + pfam09262|PEX-1N (50)	PF09262.6|PEX-1N + PF00004.24|AAA + PF00004.24|AAA (83)	8	1	0	0	1	both_inconclusive_and_consistent_components	none	6	1.0	0.0	0.0	1.0	-	0	0	0.333333	0.666667	-	Na	Na
33093	T	CELLULAR PROCESSES AND SIGNALING	protein kinase c	6	1	Opisthokonta	Na	Na	Na	signal transduction	cd05570|STKc_PKC + cd00029|C1 + cd00029|C1 + cl14603|C2 (33)	PF00168.25|C2 + PF00130.17|C1_1 + PF00130.17|C1_1 + PF00069.20|Pkinase + PF00433.19|Pkinase_C (50)	3	0	1	0	1	consistent	none	1	0.0	1.0	0.0	1.0	-	0.5	0	0	0.5	-	Na	Na
33102	U	CELLULAR PROCESSES AND SIGNALING	Component of the coat protein complex II (COPII) which promotes the formation of transport vesicles from the endoplasmic reticulum (ER). The coat has two main functions, the physical deformation of the endoplasmic reticulum membrane into vesicles and the selection of cargo molecules	4	1	SAR	Na	Na	Na	trafficking	cd00201|WW + cl02567|WD40 + cl14807|ACE1-Sec16-like (75)	PF00400.27|WD40 + PF00400.27|WD40 + PF00400.27|WD40 + PF12931.2|Sec16_C + PF00397.21|WW (75)	3	0	1	0	1	consistent	WD40	4	0.0	0.25	0.75	1.0	-	0	0	0	1	-	Na	Na
33106	S	POORLY CHARACTERIZED	ANK	6	4	Early	Na	Na	Na	unknown	cd00204|ANK + cl17173|AdoMet_MTases (50)	PF12796.2|Ank_2 + PF10294.4|Methyltransf_16 (83)	1	0	0.5	0.666667	0.166667	-	ANK	2	0.0	0.5	0.833333333333	0.166666666667	-	0.166667	0	0	0.833333	-	Na	Na
33123	T	CELLULAR PROCESSES AND SIGNALING	p21 protein (Cdc42 Rac)-activated kinase	4	2	Opimoda	Na	Na	Na	cell cycle	cd06614|STKc_PAK + cd01093|CRIB_PAK_like + cl17171|PH-like (50)	PF00169.24|PH + PF00786.23|PBD + PF00069.20|Pkinase (100)	3	0	0.75	0.25	0.5	consistent	none	1	0.0	0.75	0.25	0.5	-	0	0	0	1	-	Na	Na
33124	W	CELLULAR PROCESSES AND SIGNALING	integrin, beta	5	1	Opisthokonta	Na	Na	Na	unknown	cl00057|vWFA + pfam08725|Integrin_b_cyt (60)	PF00362.13|Integrin_beta + PF07974.8|EGF_2 + PF07974.8|EGF_2 + PF07974.8|EGF_2 + PF08725.6|Integrin_b_cyt (20)	Na	Na	Na	Na	Na	Na	Na	Na	Na	Na	Na	Na	-	0	0	0.8	0.2	targeted	Na	Na
33138	U	CELLULAR PROCESSES AND SIGNALING	Transmembrane protein 65	5	4	Early	Na	Na	Na	trafficking	pfam10507|DUF2453 + smart00065|GAF (60)	PF10507.4|DUF2453 + PF01590.21|GAF (100)	3	0	1	0	1	consistent	none	1	0.0	1.0	0.0	1.0	-	0.2	0	0.2	0.6	-	Na	Na
33139	O	CELLULAR PROCESSES AND SIGNALING	DnaJ (Hsp40) homolog, subfamily C, member 7	4	4	Diphoda	Na	Na	Na	chaperone and folding catalists	cd06257|DnaJ + cd00162|RING (75)	PF13639.1|zf-RING_2 + PF13414.1|TPR_11 + PF00226.26|DnaJ (25)	3	0	1	0.25	1	unconclusive	DnaJ,TPR_1	4	0.0	0.0	1.0	1.0	-	0	0	0	1	-	Na	Na
33164	O	CELLULAR PROCESSES AND SIGNALING	urease accessory protein	6	3	SAR	Na	Na	Na	metabolism	cl00530|UreD + cl19817|UreF (83)	PF01774.12|UreD + PF01730.11|UreF (100)	2	0	0.8	0.4	0.2	consistent	none	3	0.0	0.8	0.4	0.2	-	0.5	0	0	0.5	-	Na	Na
33257	O	CELLULAR PROCESSES AND SIGNALING	Peptidyl-prolyl cis-trans isomerase	4	4	Early	Na	Na	Na	chaperone and folding catalists	pfam00254|FKBP_C + pfam01346|FKBP_N (100)	PF01346.13|FKBP_N + PF00254.23|FKBP_C (100)	2	0	1	0	0	consistent	none	3	0.0	1.0	0.0	0.0	restricted	0.25	0	0.75	0	targeted	Na	Na
33924	K	INFORMATION STORAGE AND PROCESSING	RNA binding motif protein	5	1	SAR	Na	Na	Na	mRNA processing	cd12283|RRM1_RBM39_like + cd12285|RRM3_RBM39_like + cd00590|RRM_SF (60)	PF00076.17|RRM_1 + PF14259.1|RRM_6 (60)	4	0	0	1	1	-	none	4	0.0	0.0	1.0	1.0	-	0	0	0	1	-	Na	Na
33947	Z	CELLULAR PROCESSES AND SIGNALING	Kinesin light chain	4	1	SAR	Na	Na	Na	signal transduction	cl21453|PKc_like + pfam13374|TPR_10 (25)	PF00069.20|Pkinase + PF13424.1|TPR_12 + PF13424.1|TPR_12 + PF13374.1|TPR_10 (50)	2	0	1	0.25	0	unconclusive	TPR_1,TPR_10	5	0.0	0.0	1.0	0	HMM-detected-component	0	0	0	1	-	Na	Na
33965	T	CELLULAR PROCESSES AND SIGNALING	whole genome shotgun sequence	4	1	SAR	Na	Na	Na	unknown	none (75)	PF02493.15|MORN + PF02493.15|MORN + PF02493.15|MORN + PF02493.15|MORN + PF02493.15|MORN + PF02493.15|MORN + PF02493.15|MORN + PF02493.15|MORN (75)	2	0	1	0	0	consistent	MORN	3	0.0	0.75	0.25	0.0	restricted	0	0	0	1	-	Na	Na
33983	M	CELLULAR PROCESSES AND SIGNALING	Ankyrin Repeat Protein	4	1	SAR	Na	Na	Na	unknown	cd00204|ANK + cd00204|ANK + cd00204|ANK + cd00204|ANK (75)	PF12796.2|Ank_2 + PF00023.25|Ank + PF12796.2|Ank_2 + PF12796.2|Ank_2 + PF12796.2|Ank_2 (50)	1	0	0	1	0	-	ANK	5	0.0	0.0	1.0	0.0	restricted	0	0	0	1	-	Na	Na
33987	G	METABOLISM	Zinc phosphodiesterase ELAC protein	5	1	SAR	Na	Na	Na	metabolism	COG1234|ElaC + cl00446|Lactamase_B (100)	PF13691.1|Lactamase_B_4 + PF12706.2|Lactamase_B_2 (60)	5	0.2	1	0.8	0	inconsistent	none	2	0.2	1	0.8	0	HMM-detected-component	0	0	0.2	0.8	-	Na	Na
33994	V	CELLULAR PROCESSES AND SIGNALING	Involved in proper cytoplasmic distribution of mitochondria (By similarity)	4	1	SAR	Na	Na	Na	mitochondria biogenesis	cd15466|CLU-central + pfam13236|CLU + pfam15044|CLU_N + pfam13374|TPR_10 (50)	PF15044.1|CLU_N + PF13236.1|CLU + PF12807.2|eIF3_p135 + PF13424.1|TPR_12 + PF13424.1|TPR_12 (50)	4	0	0	1	1	-	TPR_10	4	0.0	0.0	1.0	1.0	-	0	0	0	1	-	Na	Na
34488	T	CELLULAR PROCESSES AND SIGNALING	NIMA-related kinase	4	1	SAR	Na	Na	Na	signal transduction	cl21453|PKc_like + pfam01344|Kelch_1 + pfam13418|Kelch_4 (50)	PF00069.20|Pkinase + PF01344.20|Kelch_1 + PF01344.20|Kelch_1 (50)	2	0	1	0.25	0	both_inconclusive_and_consistent_components	none	3	0.0	1	0.25	0	HMM-detected-component	0	0	0	1	-	Na	Na
34694	O	CELLULAR PROCESSES AND SIGNALING	Chromosome	4	1	SAR	Na	Na	Na	chromatin	cd00102|IPT + pfam00415|RCC1 + pfam00415|RCC1 + pfam00415|RCC1 + pfam13540|RCC1_2 + pfam13540|RCC1_2 + pfam00415|RCC1 (25)	PF00415.13|RCC1 + PF00415.13|RCC1 + PF00415.13|RCC1 + PF00415.13|RCC1 + PF01833.19|TIG (50)	7	0	1	0	0.5	consistent	RCC1	4	0.0	0.0	1.0	0.5	-	0	0	0	1	-	Na	Na
35545	H	METABOLISM	Pyridoxamine 5'-phosphate oxidase	4	1	Archaeaplastida	Na	Na	Na	metabolism	cl00318|YjeF_N + pfam10590|PNPOx_C + pfam01243|Pyridox_oxidase (100)	PF03853.10|YjeF_N + PF01243.15|Pyridox_oxidase + PF10590.4|PNPOx_C (100)	2	0	1	0.5	0.25	both_inconclusive_and_consistent_components	none	3	0.0	1.0	0.5	0.25	-	0	0	0	1	-	Na	Na
35560	A	INFORMATION STORAGE AND PROCESSING	rRNA methyltransferase	6	3	Diphoda	Na	Na	Na	ribosome biogenesis	COG0293|RlmE + pfam11861|DUF3381 (83)	PF01728.14|FtsJ + PF11861.3|DUF3381 (100)	8	0.666667	0	0.333333	1	consistent	none	6	0.666666666667	0.0	0.333333333333	1.0	-	0.333333	0	0	0.666667	-	Na	Na
35569	C	METABOLISM	Catalyzes the hydroxylation of L-kynurenine (L-Kyn) to form 3-hydroxy-L-kynurenine (L-3OHKyn). Required for synthesis of quinolinic acid	4	1	Archaeaplastida	Na	Na	Na	metabolism	cd00060|FHA + cl21454|NADB_Rossmann (75)	PF01494.14|FAD_binding_3 + PF00498.21|FHA (50)	2	0	1	0.25	0	consistent	none	3	0.0	1	0.25	0	-	0.25	0.5	0	0.25	targeted	Na	Na
37006	T	CELLULAR PROCESSES AND SIGNALING	dispatched homolog	4	3	Diphoda	Na	Na	Na	signal transduction	cl21543|MMPL + cl21543|MMPL (100)	PF02460.13|Patched + PF02460.13|Patched (75)	Na	Na	Na	Na	Na	Na	Na	Na	Na	Na	Na	Na	-	0	0	0	1	-	Na	Na
37662	K	INFORMATION STORAGE AND PROCESSING	leucine-zipper-like transcription regulator 1	4	1	Amoebozoa	Na	Na	Na	unknown	pfam12937|F-box-like + pfam13854|Kelch_5 + pfam13418|Kelch_4 + pfam13415|Kelch_3 + pfam07646|Kelch_2 + pfam13854|Kelch_5 (25)	PF12937.2|F-box-like + PF13418.1|Kelch_4 + PF13418.1|Kelch_4 + PF13964.1|Kelch_6 + PF13964.1|Kelch_6 + PF13854.1|Kelch_5 (25)	4	0	0.5	0.5	0.75	-	Kelch_3,Kelch_2,Kelch_1,Kelch_6,Kelch_5,Kelch_4	4	0.0	0.0	1.0	0.75	-	0	0	0.25	0.75	-	Na	Na
37682	S	POORLY CHARACTERIZED	NA	6	4	Early	TUP1	not_essential	Tup1p/Ssn6p complex,Sko1p/Cyc8p/Tup1 repressor complex	chromatin	cd00200|WD40 + pfam08581|Tup_N (67)	PF08581.5|Tup_N + PF00400.27|WD40 + PF00400.27|WD40 + PF00400.27|WD40 + PF00400.27|WD40 + PF00400.27|WD40 + PF00400.27|WD40 + PF00400.27|WD40 (100)	3	0	1	0	1	consistent	WD40	4	0.0	0.0	1.0	1.0	-	0	0	0	1	-	Na	Na
38071	S	POORLY CHARACTERIZED	NA	4	1	Archaeaplastida	Na	Na	Na	trafficking	cd00052|EH + cl21455|P-loop_NTPase (50)	PF12763.2|EF-hand_4 + PF00350.18|Dynamin_N (50)	4	0	0	1	1	-	none	4	0.0	0.0	1.0	1.0	-	0	0.25	0	0.75	-	Na	Na
38082	S	POORLY CHARACTERIZED	CWF19-like 1, cell cycle control (S. pombe)	6	3	Early	Na	Na	Na	unknown	cd07380|MPP_CWF19_N + cl00228|HIT_like + pfam04676|CwfJ_C_2 + cl17169|RRM_SF (33)	PF04677.10|CwfJ_C_1 + PF04676.9|CwfJ_C_2 (33)	4	0	0	1	1	-	none	4	0.0	0.0	1.0	1.0	-	0.166667	0	0.166667	0.666667	-	Na	Na
38097	H	METABOLISM	NA	4	1	Archaeaplastida	Na	Na	Na	metabolism	cl00420|NadA + cl00951|SufE (75)	PF02657.10|SufE + PF02445.11|NadA (100)	7	0	1	0	0.25	inconsistent	none	3	0.0	1.0	0.0	0.25	-	0.75	0.25	0	0	targeted	Na	Na
39780	S	POORLY CHARACTERIZED	NA	4	2	Early	Na	Na	Na	unknown	cd00204|ANK + pfam12799|LRR_4 + cd00116|LRR_RI (25)	PF12796.2|Ank_2 + PF13855.1|LRR_8 + PF12799.2|LRR_4 (50)	5	0	1	1	0	inconsistent	LRR_RI,LRR_4,ANK	5	0.0	0.0	1.0	0	-	0.25	0	0	0.75	-	Na	Na
39802	I	METABOLISM	leucine rich repeat containing	4	2	Early	Na	Na	Na	metabolism	cd00116|LRR_RI (25)	PF13516.1|LRR_6 + PF13516.1|LRR_6 + PF13516.1|LRR_6 + PF13516.1|LRR_6 + PF13516.1|LRR_6 + PF13516.1|LRR_6 + PF13516.1|LRR_6 (50)	5	0	1	1	0	consistent	LRR_RI	5	0.0	0.0	1.0	0	HMM-detected-component	0.25	0	0	0.75	-	Na	Na
39809	A	INFORMATION STORAGE AND PROCESSING	Poly-U binding splicing factor 60KDa	5	2	Early	Na	Na	Na	spliceosome	cd12371|RRM2_PUF60 + cd12374|RRM_UHM_SPF45_PUF60 + cl17169|RRM_SF (40)	PF00076.17|RRM_1 + PF00076.17|RRM_1 + PF13893.1|RRM_5 (60)	3	0	1	0.2	1	consistent	none	1	0.0	1.0	0.2	1.0	-	0	0	0	1	-	Na	Na
39816	S	POORLY CHARACTERIZED	WD repeat domain 43	6	1	Opisthokonta	Na	Na	Na	ribosome biogenesis	cl02567|WD40 + pfam04003|Utp12 (50)	PF00400.27|WD40 + PF00400.27|WD40 + PF04003.7|Utp12 (50)	3	0	1	0	0.833333	consistent	WD40	4	0.0	0.0	1.0	0.833333333333	-	0	0	0	1	-	Na	Na
39824	S	POORLY CHARACTERIZED	nucleolysin	5	3	Early	Na	Na	Na	mRNA processing	cd12346|RRM3_NGR1_NAM8_like + cd12611|RRM1_NGR1_NAM8_like + cl17169|RRM_SF (40)	PF00076.17|RRM_1 + PF00076.17|RRM_1 + PF00076.17|RRM_1 (80)	3	0	1	0.4	1	consistent	none	1	0.0	1.0	0.4	1.0	-	0	0	0	1	-	Na	Na
39836	L	INFORMATION STORAGE AND PROCESSING	excision repair cross-complementing rodent repair deficiency complementation group	5	3	Early	RAD26	not_essential	Def1p/Rad26p complex	repair	cd00079|HELICc + cd00046|DEXDc (60)	PF00176.18|SNF2_N + PF00271.26|Helicase_C (100)	7	0	1	0	0.4	consistent	none	3	0.0	1.0	0.0	0.4	-	0.2	0	0	0.8	-	Na	Na
39840	A	INFORMATION STORAGE AND PROCESSING	ATPdependent RNA helicase	5	1	Opisthokonta	DRS1	essential	unknown	unknown	cd00268|DEADc + cd00079|HELICc (80)	PF00270.24|DEAD + PF00271.26|Helicase_C (100)	2	0	1	0	0	consistent	none	3	0.0	1.0	0.0	0.0	restricted	0	0	0	1	-	Na	Na
39847	U	CELLULAR PROCESSES AND SIGNALING	WD repeat domain 75	4	1	Opisthokonta	Na	Na	Na	unknown	cl02567|WD40 + cl02567|WD40 + cl02567|WD40 (50)	PF00400.27|WD40 + PF00400.27|WD40 + PF00400.27|WD40 (100)	2	0	1	0	0	consistent	WD40	5	0.0	0.0	1.0	0.0	restricted	0	0	0	1	-	Na	Na
39852	T	CELLULAR PROCESSES AND SIGNALING	mitogen-activated protein kinase kinase kinase kinase	4	1	Opisthokonta	Na	Na	Na	signal transduction	cl21453|PKc_like + cl02434|CNH (100)	PF00069.20|Pkinase + PF00780.17|CNH (100)	5	0	1	1	0	Na	none	2	0.0	1.0	1	0	HMM-detected-component	0	0	0	1	-	Na	Na
39859	G	METABOLISM	ER degradation enhancer, mannosidase alpha-like	4	1	Opisthokonta	Na	Na	Na	metabolism	pfam01532|Glyco_hydro_47 + cl10459|Peptidases_S8_S53 (75)	PF01532.15|Glyco_hydro_47 + PF02225.17|PA (100)	5	0	1	1	0	consistent	none	2	0.0	1	1.0	0	-	0	0	0.5	0.5	-	Na	Na
39861	H	METABOLISM	molybdenum cofactor	4	2	Opimoda	Na	Na	Na	metabolism	cd01420|MoaC_PE + cd01335|Radical_SAM + pfam06463|Mob_synth_C (75)	PF04055.16|Radical_SAM + PF13353.1|Fer4_12 + PF06463.8|Mob_synth_C + PF01967.16|MoaC (100)	2	0	1	0	0	consistent	none	3	0.0	1.0	0.0	0.0	-	0.5	0	0	0.5	-	Na	Na
39870	G	METABOLISM	K00850 6-phosphofructokinase 1 EC 2.7.1.11	4	2	SAR	Na	Na	Na	metabolism	cl00204|PFK + cl00204|PFK (100)	PF00365.15|PFK + PF00365.15|PFK (75)	2	0	1	0	0	consistent	none	3	0.0	1.0	0.0	0.0	-	0.25	0	0.25	0.5	-	Na	Na
39884	S	POORLY CHARACTERIZED	NA	5	3	Early	Na	Na	Na	unknown	none (40)	PF13414.1|TPR_11 + PF13414.1|TPR_11 + PF13371.1|TPR_9 (20)	1	0	0.4	0.6	0	-	TPR_1,TPR	2	0.0	0.4	0.6	0.0	restricted	0	0.2	0	0.8	-	Na	Na
39887	S	POORLY CHARACTERIZED	NA	4	2	Opimoda	Na	Na	Na	unknown	cd00200|WD40 + cd00162|RING (75)	PF00097.20|zf-C3HC4 + PF00400.27|WD40 + PF00400.27|WD40 + PF00400.27|WD40 + PF00400.27|WD40 (25)	3	0	1	0	1	consistent	WD40	4	0.0	0.0	1.0	1.0	-	0.5	0	0	0.5	-	Na	Na
39915	S	POORLY CHARACTERIZED	NA	5	4	Early	Na	Na	Na	unknown	cd02905|Macro_GDAP2_like + cd00170|SEC14 (60)	PF01661.16|Macro + PF13716.1|CRAL_TRIO_2 (100)	4	0	0.6	0.4	1	-	none	1	0.0	0.6	0.4	1.0	-	0	0	0	1	-	Na	Na
39946	E	METABOLISM	Dehydrogenase	4	2	Opimoda	Na	Na	Na	metabolism	cd12183|LDH_like_2 + cd00038|CAP_ED (100)	PF00027.24|cNMP_binding + PF00389.25|2-Hacid_dh + PF02826.14|2-Hacid_dh_C (100)	3	0	1	0	1	consistent	none	1	0.0	1.0	0.0	1.0	-	0	0	0	1	-	Na	Na
39989	S	POORLY CHARACTERIZED	chromosome 1 open reading frame 53	4	2	Early	Na	Na	Na	unknown	cl00262|TroA-like + cl00292|AANH_like (100)	PF01497.13|Peripla_BP_2 + PF01902.12|ATP_bind_4 (100)	2	0	1	0.5	0	both_inconclusive_and_consistent_components	none	3	0.0	1.0	0.5	0.0	-	0	0.25	0	0.75	-	Na	Na
40013	S	POORLY CHARACTERIZED	NA	5	1	SAR	Na	Na	Na	unknown	pfam00656|Peptidase_C14 + cl00042|CASc (80)	PF00656.17|Peptidase_C14 + PF00656.17|Peptidase_C14 (100)	2	0	1	0	0	consistent	none	3	0.0	1	0.0	0	HMM-detected-component	0	0	0	1	-	Na	Na
40227	S	POORLY CHARACTERIZED	WD40	6	1	SAR	Na	Na	Na	unknown	cl02567|WD40 + cl02567|WD40 (50)	PF00400.27|WD40 + PF00400.27|WD40 + PF00400.27|WD40 + PF00400.27|WD40 (67)	2	0	1	0	0	consistent	WD40	5	0.0	0.0	1.0	0.0	restricted	0	0	0	1	-	Na	Na
40422	T	CELLULAR PROCESSES AND SIGNALING	whole genome shotgun sequence	5	1	SAR	Na	Na	Na	unknown	smart00698|MORN + pfam02493|MORN (60)	PF02493.15|MORN + PF02493.15|MORN + PF02493.15|MORN + PF02493.15|MORN + PF02493.15|MORN + PF02493.15|MORN + PF02493.15|MORN + PF02493.15|MORN (40)	2	0	1	0	0	consistent	MORN	5	0.0	0.0	1.0	0.0	restricted	0	0	0	1	-	Na	Na
40637	O	CELLULAR PROCESSES AND SIGNALING	NA	5	1	Archaeaplastida	Na	Na	Na	chaperone and folding catalists	cd06257|DnaJ + cl00388|Thioredoxin_like + pfam10208|Armet (40)	PF00226.26|DnaJ + PF00085.15|Thioredoxin + PF10208.4|Armet (100)	3	0	1	0.2	0.8	consistent	DnaJ	1	0.0	0.8	1.0	0.8	-	0.2	0	0.6	0.2	targeted	Na	Na
40648	S	POORLY CHARACTERIZED	plastid-lipid-associated protein 12	4	1	Archaeaplastida	Na	Na	Na	unknown	pfam04755|PAP_fibrillin (50)	PF04755.7|PAP_fibrillin + PF04755.7|PAP_fibrillin + PF04755.7|PAP_fibrillin (75)	1	0	0.333333	0.666667	0.333333	-	none	2	0.0	0.333333333333	0.666666666667	0.333333333333	-	0.5	0.25	0	0.25	targeted	Na	Na
40712	T	CELLULAR PROCESSES AND SIGNALING	whole genome shotgun sequence	5	2	Early	Na	Na	Na	signal transduction	none (60)	PF02493.15|MORN + PF02493.15|MORN + PF02493.15|MORN + PF02493.15|MORN (100)	2	0	1	0	0	consistent	MORN	2	0.0	0.6	0.4	0.0	restricted	0	0	0	1	-	Na	Na
41262	S	POORLY CHARACTERIZED	WD repeat and HMG-box DNA binding protein 1	6	2	Diphoda	Na	Na	Na	unknown	cd00200|WD40 + pfam12341|DUF3639 (33)	PF00400.27|WD40 + PF00400.27|WD40 + PF00400.27|WD40 + PF12341.3|DUF3639 (67)	3	0	1	0	0.833333	consistent	WD40	4	0.0	0.0	1.0	0.833333333333	-	0	0	0	1	-	Na	Na
41640	J	INFORMATION STORAGE AND PROCESSING	Asparaginyl-tRNA synthetase	4	2	Early	Na	Na	Na	translation	cd00776|AsxRS_core + cd04323|AsnRS_cyto_like_N + pfam04558|tRNA_synt_1c_R1 (50)	PF04558.10|tRNA_synt_1c_R1 + PF01336.20|tRNA_anti-codon + PF00152.15|tRNA-synt_2 (100)	10	1	0	1	0	unconclusive	none	7	1.0	0.0	1	0	HMM-detected-component	0.5	0	0	0.5	-	Na	Na
41675	G	METABOLISM	phosphorylase kinase	4	1	Opisthokonta	Na	Na	Na	metabolism	pfam00723|Glyco_hydro_15 + cl19122|PANDER_like (50)	PF00723.16|Glyco_hydro_15 (100)	5	0	1	1	0	consistent	none	2	0.0	1.0	1	0	-	0.25	0	0	0.75	-	Na	Na
41691	I	METABOLISM	ATP binding domain 4	4	1	Opisthokonta	Na	Na	Na	metabolism	cd01994|Alpha_ANH_like_IV + cd06156|eu_AANH_C_2 + cl10015|YjgF_YER057c_UK114_family (50)	PF01902.12|ATP_bind_4 + PF01042.16|Ribonuc_L-PSP + PF01042.16|Ribonuc_L-PSP (100)	6	1	1	0.5	0	both_inconclusive_and_consistent_components	none	8	1.0	1.0	0.5	0.0	-	0	0	0	1	-	Na	Na
41711	L	INFORMATION STORAGE AND PROCESSING	DNA polymerase kappa	4	1	Opisthokonta	Na	Na	Na	replication	cd03586|PolY_Pol_IV_kappa (75)	PF00817.15|IMS + PF11799.3|IMS_C (50)	7	0	1	0	0.25	consistent	none	3	0.0	1.0	0.0	0.25	-	0.25	0	0	0.75	-	Na	Na
41719	O	CELLULAR PROCESSES AND SIGNALING	Chromosome	4	1	SAR	Na	Na	Na	chromatin	cd06661|GGCT_like + pfam00415|RCC1 + pfam13540|RCC1_2 + pfam00415|RCC1 + pfam13540|RCC1_2 + pfam13540|RCC1_2 + pfam00415|RCC1 (25)	PF04752.7|ChaC + PF13540.1|RCC1_2 + PF00415.13|RCC1 + PF00415.13|RCC1 + PF00415.13|RCC1 (50)	2	0	1	0	0	consistent	RCC1	2	0.0	0.5	1.0	0	-	0	0	0	1	-	Na	Na
41725	A	INFORMATION STORAGE AND PROCESSING	Dead deah box helicase	4	1	SAR	Na	Na	Na	unknown	cd00046|DEXDc + cl21455|P-loop_NTPase (75)	PF00270.24|DEAD (100)	2	0	1	0.25	0	inconsistent	none	3	0.0	1.0	0.25	0.0	-	0	0.75	0	0.25	targeted	Na	Na
41728	B	INFORMATION STORAGE AND PROCESSING	Histone deacetylase domain	4	2	Diphoda	Na	Na	Na	chromatin	cd11599|HDAC_classII_2 + cd00204|ANK + cd00204|ANK (75)	PF12796.2|Ank_2 + PF12796.2|Ank_2 + PF00850.14|Hist_deacetyl (50)	5	0	1	0.75	0	both_inconclusive_and_consistent_components	ANK	2	0.0	1.0	1.0	0.0	-	0	0	0	1	-	Na	Na
41731	S	POORLY CHARACTERIZED	RHOD	4	2	Diphoda	Na	Na	Na	redox	cl17173|AdoMet_MTases + cl00125|RHOD (75)	PF00581.15|Rhodanese + PF01596.12|Methyltransf_3 (50)	2	0	1	0	0	consistent	none	3	0.0	1.0	0.0	0.0	-	0.75	0	0	0.25	targeted	Na	Na
41759	J	INFORMATION STORAGE AND PROCESSING	S1 RNA binding domain	4	3	Diphoda	Na	Na	Na	translation	cd14275|UBA_EF-Ts + cd14275|UBA_EF-Ts (50)	PF00889.14|EF_TS + PF00889.14|EF_TS + PF00627.26|UBA + PF00889.14|EF_TS + PF00889.14|EF_TS (50)	2	0	1	0	0	consistent	UBA_EF-Ts	5	0.0	0.0	1.0	0.0	-	0.25	0	0.25	0.5	-	Na	Na
41766	K	INFORMATION STORAGE AND PROCESSING	DNA-directed RNA Polymerase	4	4	Early	Na	Na	Na	transcription	cd02584|RNAP_II_Rpb1_C + cl19114|RNAP_largest_subunit_N + pfam04992|RNA_pol_Rpb1_6 + pfam08601|PAP1 (25)	PF04983.13|RNA_pol_Rpb1_3 + PF05000.12|RNA_pol_Rpb1_4 + PF04998.12|RNA_pol_Rpb1_5 + PF04992.9|RNA_pol_Rpb1_6 + PF04990.7|RNA_pol_Rpb1_7 + PF05001.8|RNA_pol_Rpb1_R + PF05001.8|RNA_pol_Rpb1_R + PF05001.8|RNA_pol_Rpb1_R + PF05001.8|RNA_pol_Rpb1_R + PF05001.8|RNA_pol_Rpb1_R + PF05001.8|RNA_pol_Rpb1_R + PF05001.8|RNA_pol_Rpb1_R + PF05001.8|RNA_pol_Rpb1_R + PF05001.8|RNA_pol_Rpb1_R + PF05001.8|RNA_pol_…	8	1	0	0.25	0.75	unconclusive	none	6	1.0	0.0	0.25	0.75	-	0.25	0	0	0.75	-	Na	Na
41770	S	POORLY CHARACTERIZED	FG-GAP repeat protein	4	3	Early	Na	Na	Na	unknown	pfam13517|VCBS + cl11493|PQQ_DH_like (75)	PF13517.1|VCBS (75)	1	0	0	1	0	-	none	5	0.0	0.0	1.0	0.0	restricted	0	0	0.5	0.5	-	Na	Na
41771	S	POORLY CHARACTERIZED	Eukaryotic elongation factor-2 kinase	4	2	Early	Na	Na	Na	unknown	cd00198|vWFA + smart00811|Alpha_kinase (50)	PF02816.13|Alpha_kinase (100)	2	0	1	0	0	consistent	none	3	0.0	1	0.0	0	HMM-detected-component	0	0	0	1	-	Na	Na
41825	J	INFORMATION STORAGE AND PROCESSING	Catalyzes the synthesis of dihydrouridine, a modified base found in the D-loop of most tRNAs (By similarity)	4	1	Opisthokonta	Na	Na	Na	translation	cd02801|DUS_like_FMN + cd00048|DSRM (50)	PF01207.12|Dus + PF00035.20|dsrm (75)	1	0	0	1	0.5	-	none	4	0.0	0.0	1.0	0.5	-	0.25	0	0	0.75	-	Na	Na
41894	L	INFORMATION STORAGE AND PROCESSING	replication factor c	5	4	Early	RFC1	essential	DNA replication factor C complex (Rcf1p)	replication	cd00009|AAA + cd00027|BRCT + pfam08519|RFC1 (60)	PF00533.21|BRCT + PF00004.24|AAA + PF08519.7|RFC1 (100)	6	1	0.8	0	0.6	both_inconclusive_and_consistent_components	none	8	1.0	0.8	0.0	0.6	-	0.2	0	0	0.8	-	Na	Na
41929	S	POORLY CHARACTERIZED	tyrosinase	4	4	Diphoda	Na	Na	Na	metabolism	cd00051|EFh + pfam00264|Tyrosinase + pfam01471|PG_binding_1 + cl00064|ZnMc (25)	PF00264.15|Tyrosinase + PF01471.13|PG_binding_1 + PF00413.19|Peptidase_M10 (50)	4	0	0.666667	0.666667	1	-	none	1	0.0	0.666666666667	0.666666666667	1.0	-	0	0	0	1	-	Na	Na
41931	G	METABOLISM	Glycogen debranching enzyme	4	1	SAR	Na	Na	Na	metabolism	cd02859|E_set_AMPKbeta_like_N + cl07893|AmyAc_family + pfam06202|GDE_C + pfam14702|hGDE_central (75)	PF14701.1|hDGE_amylase + PF14702.1|hGDE_central + PF06202.9|GDE_C (75)	3	0	0.75	0.25	1	consistent	none	1	0.0	0.75	0.25	1.0	-	0	0	0	1	-	Na	Na
42100	E	METABOLISM	methyltransferase like 13	4	1	SAR	Na	Na	Na	metabolism	cd02440|AdoMet_MTases + cl17173|AdoMet_MTases (100)	PF13847.1|Methyltransf_31 + PF01564.12|Spermine_synth (50)	1	0	0	1	0	-	none	5	0.0	0.0	1	0	HMM-detected-component	0	0	0	1	-	Na	Na
42531	S	POORLY CHARACTERIZED	leucine rich repeat containing	4	1	Archaeaplastida	Na	Na	Na	ubiquitin system	cl00155|UBQ + cd00116|LRR_RI (75)	PF00240.18|ubiquitin + PF13855.1|LRR_8 (25)	4	0	0.25	0.75	0.75	-	LRR_RI,UBQ	4	0.0	0.0	1.0	0.75	-	0	0	0.25	0.75	-	Na	Na
42541	S	POORLY CHARACTERIZED	HAT	4	1	Archaeaplastida	Na	Na	Na	unknown	none (100)	PF13432.1|TPR_16 + PF13432.1|TPR_16 + PF13432.1|TPR_16 + PF13432.1|TPR_16 (25)	1	0	0	1	0	-	none	5	0.0	0.0	1.0	0.0	restricted	0.25	0.5	0	0.25	targeted	Na	Na
42549	Q	METABOLISM	Zinc binding alcohol dehydrogenase, domain containing 2	4	1	Archaeaplastida	Na	Na	Na	metabolism	cl16912|MDR + cl21454|NADB_Rossmann (75)	PF00106.20|adh_short + PF08240.7|ADH_N + PF00107.21|ADH_zinc_N (100)	2	0	1	0.25	0	consistent	none	3	0.0	1.0	0.25	0.0	-	0.25	0	0	0.75	-	Na	Na
42561	S	POORLY CHARACTERIZED	NA	4	2	Diphoda	Na	Na	Na	signal transduction	cd00127|DSPc + cd00060|FHA (75)	PF00782.15|DSPc + PF00498.21|FHA (75)	5	0	0.5	1	0	unconclusive	none	2	0.0	0.5	1	0	HMM-detected-component	0	0	0	1	-	Na	Na
42634	S	POORLY CHARACTERIZED	RNA binding protein	4	3	Early	Na	Na	Na	unknown	cl17169|RRM_SF + cl17169|RRM_SF + cl17169|RRM_SF (75)	PF00076.17|RRM_1 + PF00076.17|RRM_1 + PF00076.17|RRM_1 (100)	2	0	1	0.25	0.25	consistent	none	3	0.0	1.0	0.25	0.25	-	0	0	0.25	0.75	-	Na	Na
43236	L	INFORMATION STORAGE AND PROCESSING	origin recognition complex subunit	4	1	Archaeaplastida	Na	Na	Na	replication	cd00009|AAA + cl02608|BAH + cl22851|PHD_SF (50)	PF00628.24|PHD + PF01426.13|BAH + PF00004.24|AAA (75)	8	1	0	0	1	consistent	none	6	1.0	0.0	0.0	1.0	-	0	0.25	0	0.75	-	Na	Na
43237	S	POORLY CHARACTERIZED	Echinoderm microtubule associated protein like	4	2	Diphoda	Na	Na	Na	cytoskeleton	cl02567|WD40 + cl02567|WD40 + cl02567|WD40 + cl02567|WD40 + pfam03451|HELP + pfam03451|HELP (75)	PF03451.9|HELP + PF00400.27|WD40 + PF00400.27|WD40 + PF00400.27|WD40 + PF00400.27|WD40 + PF03451.9|HELP + PF00400.27|WD40 + PF00400.27|WD40 + PF00400.27|WD40 + PF00400.27|WD40 (25)	7	0	1	0	0.5	consistent	WD40	4	0.0	0.0	1.0	0.5	-	0.25	0	0	0.75	-	Na	Na
43676	I	METABOLISM	Hydroxyacyl-CoA dehydrogenase 3-ketoacyl-CoA thiolase enoyl-CoA hydratase (Trifunctional protein), alpha subunit	3	1	Archaeaplastida	Na	Na	Na	metabolism	cd00751|thiolase + cd06558|crotonase-like + pfam02737|3HCDH_N + pfam00725|3HCDH (67)	PF00378.15|ECH + PF02737.13|3HCDH_N + PF00725.17|3HCDH + PF00108.18|Thiolase_N + PF02803.13|Thiolase_C (100)	2	0	1	0	0	consistent	none	3	0.0	1.0	0.0	0.0	-	0	0.333333	0.333333	0.333333	targeted	Na	Na
43680	K	INFORMATION STORAGE AND PROCESSING	protease	4	1	Archaeaplastida	Na	Na	Na	other posttranslational modification	cd07023|S49_Sppa_N_C + cd07018|S49_SppA_67K_type (100)	PF01343.13|Peptidase_S49 + PF01343.13|Peptidase_S49 (100)	2	0	1	0	0	consistent	none	3	0.0	1.0	0.0	0.0	restricted	0.25	0.75	0	0	targeted	Na	Na
43681	O	CELLULAR PROCESSES AND SIGNALING	UBQ	3	1	Archaeaplastida	Na	Na	Na	ubiquitin system	cd01769|UBL + pfam00254|FKBP_C + pfam01346|FKBP_N (67)	PF00240.18|ubiquitin + PF00254.23|FKBP_C (67)	5	0	1	1	0	consistent	none	2	0.0	1.0	1	0	HMM-detected-component	0	0	0	1	-	Na	Na
43687	C	METABOLISM	Nitrate reductase is a key enzyme involved in the first step of nitrate assimilation in plants, fungi and bacteria	3	3	Diphoda	Na	Na	Na	metabolism	cl00199|SO_family_Moco + pfam00173|Cyt-b5 (67)	PF00174.14|Oxidored_molyb + PF03404.11|Mo-co_dimer + PF00173.23|Cyt-b5 (67)	5	0	1	0.666667	0	consistent	none	2	0.0	1.0	0.666666666667	0.0	-	0	0	0.333333	0.666667	-	Na	Na
43692	O	CELLULAR PROCESSES AND SIGNALING	zinc metalloprotease	4	2	Early	Na	Na	Na	other posttranslational modification	pfam05193|Peptidase_M16_C + pfam00675|Peptidase_M16 (50)	PF00675.15|Peptidase_M16 + PF05193.16|Peptidase_M16_C (50)	2	0	1	0	0	consistent	none	3	0.0	1.0	0.0	0.0	restricted	0.75	0	0	0.25	targeted	Na	Na
43695	O	CELLULAR PROCESSES AND SIGNALING	NA	3	1	Archaeaplastida	Na	Na	Na	ubiquitin system	cd02947|TRX_family + cl21463|UBA_like_SF + cl00155|UBQ (33)	PF00085.15|Thioredoxin + PF00627.26|UBA + PF00789.15|UBX (100)	3	0	0.666667	0.333333	1	unconclusive	none	1	0.0	0.666666666667	0.333333333333	1.0	-	0	0	0	1	-	Na	Na
43698	C	METABOLISM	Solute carrier family 25	3	1	Archaeaplastida	Na	Na	Na	metabolism	cd00038|CAP_ED + cd00038|CAP_ED + cd00051|EFh + pfam00153|Mito_carr + pfam00153|Mito_carr + pfam00153|Mito_carr + cl21534|NLPC_P60 (67)	PF05708.7|DUF830 + PF00027.24|cNMP_binding + PF00027.24|cNMP_binding + PF00153.22|Mito_carr + PF00153.22|Mito_carr + PF00153.22|Mito_carr (67)	3	0	1	0	1	consistent	none	1	0.0	1.0	0.0	1.0	-	0	0	0	1	-	Na	Na
43703	A	INFORMATION STORAGE AND PROCESSING	helicase	4	1	Archaeaplastida	Na	Na	Na	unknown	cd00046|DEXDc + cd00079|HELICc + pfam08148|DSHCT (75)	PF00270.24|DEAD + PF00271.26|Helicase_C + PF08148.7|DSHCT (75)	7	0	1	0	0.25	both_inconclusive_and_consistent_components	none	3	0.0	1.0	0.0	0.25	-	0	0	0	1	-	Na	Na
43704	S	POORLY CHARACTERIZED	Inherit from COG: amidinotransferase	3	1	Archaeaplastida	Na	Na	Na	metabolism	cl19186|Amidinotransf (33)	PF02274.12|Amidinotransf (100)	7	0	1	0	0.666667	consistent	none	1	0.0	1.0	0.0	0.666666666667	-	0.666667	0	0	0.333333	targeted	Na	Na
43705	C	METABOLISM	Inorganic pyrophosphatase	3	1	Archaeaplastida	Na	Na	Na	metabolism	cd00412|pyrophosphatase + cl00289|FIG (67)	PF00719.14|Pyrophosphatase + PF00316.15|FBPase (100)	2	0	1	0.333333	0	consistent	none	3	0.0	1.0	0.333333333333	0.0	-	0	0	0	1	-	Na	Na
43720	M	CELLULAR PROCESSES AND SIGNALING	Glycosyl transferases group 1	3	1	Archaeaplastida	Na	Na	Na	trafficking	cd03801|GT1_YqgM_like + pfam08550|DUF1752 (67)	PF08550.5|DUF1752 + PF00534.15|Glycos_transf_1 (100)	3	0	0.666667	0.333333	1	unconclusive	none	1	0.0	0.666666666667	0.333333333333	1.0	-	0	0	0	1	-	Na	Na
43724	O	CELLULAR PROCESSES AND SIGNALING	NA	3	1	Archaeaplastida	Na	Na	Na	chaperone and folding catalists	cd06257|DnaJ (100)	PF00226.26|DnaJ + PF13646.1|HEAT_2 (67)	2	0	1	0.333333	0	both_inconclusive_and_consistent_components	DnaJ	2	0.0	1.0	1.0	0.0	-	0.333333	0.333333	0	0.333333	targeted	Na	Na
43725	F	METABOLISM	Phosphoribosylaminoimidazole-succinocarboxamide synthase	3	1	Archaeaplastida	Na	Na	Na	metabolism	cd01414|SAICAR_synt_Sc + cl00310|AIRC (33)	PF00731.15|AIRC + PF01259.13|SAICAR_synt (100)	5	0	1	1	0	consistent	none	2	0.0	1.0	1.0	0.0	-	0	0.666667	0	0.333333	targeted	Na	Na
43727	O	CELLULAR PROCESSES AND SIGNALING	DnaJ (Hsp40) homolog, subfamily C, member 21	4	2	Early	Na	Na	Na	chaperone and folding catalists	cd06257|DnaJ + pfam12171|zf-C2H2_jaz (50)	PF00226.26|DnaJ + PF12171.3|zf-C2H2_jaz + PF00096.21|zf-C2H2 (50)	3	0	0.666667	0.333333	1	Na	DnaJ	4	0.0	0.0	1.0	1.0	-	0	0	0	1	-	Na	Na
43811	S	POORLY CHARACTERIZED	FG-GAP repeat protein	4	2	Diphoda	Na	Na	Na	unknown	pfam13517|VCBS + pfam13517|VCBS + cl11493|PQQ_DH_like (25)	PF13517.1|VCBS (75)	1	0	0	1	0	-	none	5	0.0	0.0	1.0	0.0	restricted	0	0	0.75	0.25	targeted	Na	Na
43901	B	INFORMATION STORAGE AND PROCESSING	HIR histone cell cycle regulation defective homolog A (S. cerevisiae)	3	2	Early	Na	Na	Na	chromatin	cd00200|WD40 + pfam07569|Hira + pfam09453|HIRA_B (33)	PF00400.27|WD40 + PF00400.27|WD40 + PF00400.27|WD40 + PF00400.27|WD40 + PF00400.27|WD40 + PF00400.27|WD40 + PF07569.6|Hira (33)	3	0	1	0	1	consistent	WD40	4	0.0	0.0	1.0	1.0	-	0	0	0	1	-	Na	Na
43906	U	CELLULAR PROCESSES AND SIGNALING	Component of the coat protein complex II (COPII) which promotes the formation of transport vesicles from the endoplasmic reticulum (ER). The coat has two main functions, the physical deformation of the endoplasmic reticulum membrane into vesicles and the selection of cargo molecules	4	1	Opisthokonta	Na	Na	Na	signal transduction	cl02567|WD40 + pfam07304|SRA1 (25)	PF00400.27|WD40 + PF00400.27|WD40 + PF07304.6|SRA1 (75)	3	0	0.75	0.25	1	consistent	WD40	4	0.0	0.0	1.0	1.0	-	0.75	0	0	0.25	targeted	Na	Na
43922	T	CELLULAR PROCESSES AND SIGNALING	Post-GPI attachment to proteins	3	1	Opisthokonta	CWH43	not_essential	unknown	trafficking	pfam10277|Frag1 + cl00490|EEP (67)	PF10277.4|Frag1 (67)	4	0	0	1	1	-	none	4	0.0	0.0	1.0	1.0	-	0	0	0.333333	0.666667	-	Na	Na
43937	S	POORLY CHARACTERIZED	NA	3	1	Opisthokonta	Na	Na	Na	metabolism	pfam10017|Methyltransf_33 + cl19582|FGE-sulfatase (67)	PF10017.4|Methyltransf_33 + PF12867.2|DinB_2 + PF03781.11|FGE-sulfatase + PF03781.11|FGE-sulfatase (67)	5	0	1	1	0	consistent	none	2	0.0	1.0	1.0	0.0	-	0	0	0	1	-	Na	Na
43939	L	INFORMATION STORAGE AND PROCESSING	polynucleotide kinase 3'-phosphatase	4	1	Opisthokonta	Na	Na	Na	repair	cd01427|HAD_like + cl21455|P-loop_NTPase (75)	PF08645.6|PNK3P + PF13671.1|AAA_33 (100)	1	0	0.25	1	0	-	none	5	0.0	0.25	1	0	HMM-detected-component	0.75	0	0	0.25	targeted	Na	Na
43943	K	INFORMATION STORAGE AND PROCESSING	nuclear-transcribed mRNA poly(A) tail shortening	4	1	Opisthokonta	Na	Na	Na	transcription	cd09097|Deadenylase_CCR4 + pfam12799|LRR_4 + pfam12799|LRR_4 + pfam12799|LRR_4 (75)	PF12799.2|LRR_4 + PF03372.18|Exo_endo_phos (75)	4	0	0.25	0.75	1	-	LRR_4	4	0.0	0.0	1.0	1.0	-	0	0	0	1	-	Na	Na
43978	O	CELLULAR PROCESSES AND SIGNALING	DnaJ (Hsp40) homolog, subfamily C, member 21	4	2	Early	Na	Na	Na	chaperone and folding catalists	pfam12171|zf-C2H2_jaz + pfam00226|DnaJ + smart00451|ZnF_U1 (25)	PF00226.26|DnaJ + PF12171.3|zf-C2H2_jaz + PF12756.2|zf-C2H2_2 (25)	3	0	0.666667	0.333333	1	consistent	DnaJ	4	0.0	0.0	1.0	1.0	-	0	0	0	1	-	Na	Na
44045	J	INFORMATION STORAGE AND PROCESSING	eukaryotic peptide chain release factor gtp-binding subunit	3	1	Opisthokonta	SUP35	not_essential	translation release factor complex	translation	cd01883|EF1_alpha + cd03704|eRF3c_III + cd04089|eRF3_II (100)	PF00009.22|GTP_EFTU + PF03144.20|GTP_EFTU_D2 + PF03143.12|GTP_EFTU_D3 (100)	9	1	0	0	0	consistent	none	7	1.0	0.0	0.0	0.0	restricted	0	0	0	1	-	Na	Na
44061	D	CELLULAR PROCESSES AND SIGNALING	Katanin p80 (WD repeat containing) subunit B 1	4	1	Opisthokonta	Na	Na	Na	cell cycle	cd00200|WD40 + pfam13925|Katanin_con80 (100)	PF00400.27|WD40 + PF00400.27|WD40 + PF00400.27|WD40 + PF00400.27|WD40 + PF00400.27|WD40 + PF00400.27|WD40 + PF13925.1|Katanin_con80 (75)	3	0	0.75	0.25	1	consistent	WD40	4	0.0	0.0	1.0	1.0	-	0.25	0	0	0.75	-	Na	Na
44067	I	METABOLISM	fatty acid synthase	3	2	Opimoda	Na	Na	Na	metabolism	cd08950|KR_fFAS_SDR_c_like + cd00828|elong_cond_enzymes + cd03447|FAS_MaoC + COG0331|FabD + COG0736|AcpS + COG0331|FabD + pfam08354|DUF1729 + cl00509|hot_dog + cl21457|TIM_phosphate_binding (33)	PF08354.5|DUF1729 + PF13452.1|MaoC_dehydrat_N + PF01575.14|MaoC_dehydratas + PF00698.16|Acyl_transf_1 + PF13561.1|adh_short_C2 + PF00109.21|ketoacyl-synt + PF02801.17|Ketoacyl-synt_C + PF01648.15|ACPS (67)	3	0	1	0.333333	1	inconsistent	none	1	0.0	1.0	0.333333333333	1.0	-	0	0	0	1	-	Na	Na
44073	I	METABOLISM	nonribosomal peptide	3	3	Early	Na	Na	Na	metabolism	cd00204|ANK + cl17068|AFD_class_I + pfam00550|PP-binding (33)	PF00501.23|AMP-binding + PF13193.1|AMP-binding_C + PF12796.2|Ank_2 + PF13857.1|Ank_5 (67)	2	0	1	0	0	both_inconclusive_and_consistent_components	ANK	3	0.0	0.666666666667	0.333333333333	0	HMM-detected-component	0.333333	0	0.333333	0.333333	targeted	Na	Na
44099	O	CELLULAR PROCESSES AND SIGNALING	Aha1_N	3	2	SAR	Na	Na	Na	chaperone and folding catalists	pfam09229|Aha1_N + pfam00515|TPR_1 (33)	PF13414.1|TPR_11 + PF07719.12|TPR_2 + PF09229.6|Aha1_N (67)	3	0	1	0	1	unconclusive	TPR_17,TPR_1	4	0.0	0.0	1.0	1.0	-	0	0	0	1	-	Na	Na
44108	G	METABOLISM	NA	3	1	SAR	Na	Na	Na	metabolism	cd00897|UGPase_euk + cl03757|phosphohexomutase (100)	PF01704.13|UDPGP + PF02878.11|PGM_PMM_I + PF02879.11|PGM_PMM_II + PF02880.11|PGM_PMM_III + PF00408.15|PGM_PMM_IV (67)	2	0	1	0	0	consistent	none	3	0.0	1.0	0.0	0.0	-	0	0	0	1	-	Na	Na
44159	S	POORLY CHARACTERIZED	NA	3	2	Opimoda	Na	Na	Na	chromatin	cd13365|PH_PLC_plant-like + pfam01363|FYVE + pfam00415|RCC1 + pfam00415|RCC1 + pfam00415|RCC1 + pfam00415|RCC1 + pfam00415|RCC1 + pfam00415|RCC1 + pfam13540|RCC1_2 (33)	PF00415.13|RCC1 + PF00415.13|RCC1 + PF00415.13|RCC1 + PF00415.13|RCC1 + PF00415.13|RCC1 + PF00415.13|RCC1 + PF00415.13|RCC1 + PF01363.16|FYVE (67)	7	0	1	0	0.333333	unconclusive	RCC1	4	0.0	0.0	1.0	0.333333333333	-	0	0	0	1	-	Na	Na
44174	I	METABOLISM	Conserved hypothetical protein	3	2	Diphoda	Na	Na	Na	metabolism	cd02440|AdoMet_MTases + pfam11899|DUF3419 + pfam03798|TRAM_LAG1_CLN8 (33)	PF11899.3|DUF3419 + PF13847.1|Methyltransf_31 (67)	7	0	1	0	0.333333	consistent	none	3	0.0	1.0	0.0	0.333333333333	-	0	0	0.333333	0.666667	-	Na	Na
44231	T	CELLULAR PROCESSES AND SIGNALING	Calcium binding protein	3	2	Diphoda	Na	Na	Na	signal transduction	cd00051|EFh + cd00051|EFh + cd02947|TRX_family (33)	PF13499.1|EF-hand_7 + PF13499.1|EF-hand_7 + PF00085.15|Thioredoxin (100)	2	0	1	0.5	0	consistent	none	3	0.0	1	0.5	0	HMM-detected-component	0	0	0	1	-	Na	Na
44236	P	METABOLISM	Inherit from COG: phosphate abc transporter	3	3	Diphoda	Na	Na	Na	metabolism	cd13565|PBP2_PstS + cl21456|Periplasmic_Binding_Protein_Type_2 (33)	PF12849.2|PBP_like_2 + PF12849.2|PBP_like_2 (100)	1	0	0.333333	1	0	-	none	5	0.0	0.333333333333	1.0	0.0	-	0.333333	0	0.333333	0.333333	targeted	Na	Na
44318	A	INFORMATION STORAGE AND PROCESSING	(RNA) helicase	4	2	Early	Na	Na	Na	unknown	cd00046|DEXDc + cd00079|HELICc + pfam04408|HA2 + pfam07717|OB_NTP_bind (50)	PF00270.24|DEAD + PF00271.26|Helicase_C + PF04408.18|HA2 + PF07717.11|OB_NTP_bind (50)	7	0	1	0	0.25	consistent	none	3	0.0	1.0	0.0	0.25	-	0	0	0	1	-	Na	Na
44407	S	POORLY CHARACTERIZED	NA	3	3	Early	Na	Na	Na	unknown	cl02567|WD40 (100)	PF00400.27|WD40 + PF00400.27|WD40 (67)	2	0	1	0	0	consistent	WD40	5	0.0	0.0	1.0	0.0	restricted	0.333333	0	0	0.666667	-	Na	Na
44410	T	CELLULAR PROCESSES AND SIGNALING	protein kinase c	4	1	Opisthokonta	Na	Na	Na	signal transduction	cd05570|STKc_PKC + cd00029|C1 + cd00029|C1 (50)	PF00130.17|C1_1 + PF00130.17|C1_1 + PF00069.20|Pkinase + PF00433.19|Pkinase_C (50)	5	0	1	1	0	consistent	none	2	0.0	1.0	1	0	HMM-detected-component	0.25	0	0	0.75	-	Na	Na
44430	O	CELLULAR PROCESSES AND SIGNALING	Ubiquitin-like modifier activating enzyme	3	3	Early	Na	Na	Na	ubiquitin system	cd01490|Ube1_repeat2 (67)	PF00899.16|ThiF + PF10585.4|UBA_e1_thiolCys + PF02134.16|UBACT + PF02134.16|UBACT + PF09358.5|UBA_e1_C (67)	1	0	0	1	0	-	Ube1_repeat2	5	0.0	0.0	1.0	0.0	restricted	0	0	0	1	-	Na	Na
44435	I	METABOLISM	Phosphatidylserine decarboxylase	4	2	Opimoda	Na	Na	Na	metabolism	cl03656|PS_Dcarbxylase + cl14603|C2 (25)	PF00168.25|C2 + PF02666.10|PS_Dcarbxylase (50)	3	0	1	0	1	consistent	none	1	0.0	1.0	0.0	1.0	-	0	0	0	1	-	Na	Na
44503	I	METABOLISM	Sterol 24-c-methyltransferase	3	2	Early	Na	Na	Na	metabolism	cd02440|AdoMet_MTases + cl14643|SRPBCC (67)	PF10604.4|Polyketide_cyc2 + PF08241.7|Methyltransf_11 (67)	5	0	1	0.666667	0.333333	inconsistent	none	2	0.0	1.0	0.666666666667	0.333333333333	-	0	0	0	1	-	Na	Na
44514	S	POORLY CHARACTERIZED	NA	3	1	Archaeaplastida	Na	Na	Na	other posttranslational modification	cl17255|ATP-grasp_4 + pfam00856|SET (33)	PF07478.8|Dala_Dala_lig_C (67)	2	0	1	0.333333	0.333333	consistent	none	3	0.0	1.0	0.333333333333	0.333333333333	-	0	0	0	1	-	Na	Na
44614	P	METABOLISM	Two pore segment channel 1	3	1	SAR	Na	Na	Na	metabolism	cd00051|EFh (67)	PF00520.26|Ion_trans + PF00520.26|Ion_trans (67)	1	0	0.333333	1	0.666667	-	none	4	0.0	0.333333333333	1.0	0.666666666667	-	0	0	0.666667	0.333333	targeted	Na	Na
44623	H	METABOLISM	Molybdenum cofactor biosynthesis protein	3	1	SAR	Na	Na	Na	metabolism	cd00887|MoeA (100)	PF03453.12|MoeA_N + PF00994.19|MoCF_biosynth + PF03454.10|MoeA_C (100)	2	0	1	0	0	consistent	none	3	0.0	1.0	0.0	0.0	restricted	0	0	0	1	-	Na	Na
44631	O	CELLULAR PROCESSES AND SIGNALING	NA	3	1	SAR	Na	Na	Na	chaperone and folding catalists	cl07747|Aha1_N (67)	PF13414.1|TPR_11 + PF09229.6|Aha1_N (67)	Na	Na	Na	Na	Na	Na	Na	Na	Na	Na	Na	Na	-	0	0	0	1	-	Na	Na
44640	S	POORLY CHARACTERIZED	NA	3	1	SAR	Na	Na	Na	unknown	cd00079|HELICc + cl02556|Bromodomain (33)	PF00176.18|SNF2_N (67)	3	0	1	0	1	consistent	none	1	0.0	1.0	0.0	1.0	-	0.333333	0	0	0.666667	-	Na	Na
44677	G	METABOLISM	Triosephosphate isomerase	3	1	SAR	Na	Na	Na	metabolism	cd00311|TIM + pfam02800|Gp_dh_C + pfam00044|Gp_dh_N (100)	PF00121.13|TIM + PF00044.19|Gp_dh_N + PF02800.15|Gp_dh_C (100)	2	0	1	0	0	consistent	none	3	0.0	1.0	0.0	0.0	-	0.333333	0.666667	0	0	targeted	Na	Na
44696	J	INFORMATION STORAGE AND PROCESSING	translation INITIATION FACTOR	3	1	SAR	Na	Na	Na	translation	cd11558|W2_eIF2B_epsilon + cl11394|Glyco_tranf_GTA_type + cl00160|LbetaH (67)	PF00132.19|Hexapep + PF02020.13|W2 (67)	3	0	0.666667	0.333333	1	Na	none	1	0.0	0.666666666667	0.333333333333	1.0	-	0	0	0	1	-	Na	Na
44769	S	POORLY CHARACTERIZED	Inherit from NOG: protein transport	3	1	SAR	Na	Na	Na	redox	cd00051|EFh + COG2261|YeaQ (33)	PF13499.1|EF-hand_7 (100)	2	0	1	0	0	consistent	none	3	0.0	1	0.0	0	HMM-detected-component	0	0.333333	0.333333	0.333333	targeted	Na	Na
44770	Q	METABOLISM	Major facilitator superfamily domain containing 8	3	1	SAR	Na	Na	Na	metabolism	cd14479|SPX-MFS_plant + cd06174|MFS (100)	PF03105.14|SPX + PF07690.11|MFS_1 (67)	Na	Na	Na	Na	Na	Na	Na	Na	Na	Na	Na	Na	-	0	0	0	1	-	Na	Na
45806	C	METABOLISM	Cytochrome c oxidase is the component of the respiratory chain that catalyzes the reduction of oxygen to water. Subunits 1- 3 form the functional core of the enzyme complex. Subunit 2 transfers the electrons from cytochrome c via its binuclear copper A center to the bimetallic center of the catalytic subunit 1	3	1	Amoebozoa	Na	Na	Na	metabolism	cd01663|Cyt_c_Oxidase_I + cd13912|CcO_II_C + pfam02790|COX2_TM (100)	PF00115.15|COX1 + PF02790.10|COX2_TM + PF00116.15|COX2 (67)	2	0	1	0	0	consistent	none	3	0.0	1.0	0.0	0.0	-	0.333333	0	0	0.666667	-	Na	Na
46482	S	POORLY CHARACTERIZED	Inherit from NOG: glycosyltransferase	3	1	SAR	Na	Na	Na	unknown	smart00028|TPR + pfam13431|TPR_17 + smart00028|TPR (33)	PF00515.23|TPR_1 + PF13414.1|TPR_11 (67)	5	0	1	0.666667	0	consistent	TPR_17,TPR,TPR_1	2	0.0	1.0	1.0	0.0	-	0	0	0	1	-	Na	Na
46488	S	POORLY CHARACTERIZED	WD repeat domain 65	3	1	SAR	Na	Na	Na	repair	cl02567|WD40 (100)	PF00400.27|WD40 + PF00400.27|WD40 (67)	2	0	1	0	0	consistent	WD40	5	0.0	0.0	1.0	0.0	restricted	0	0	0	1	-	Na	Na
46550	I	METABOLISM	leucine rich repeat containing	3	1	SAR	Na	Na	Na	metabolism	cd00116|LRR_RI (33)	PF13516.1|LRR_6 + PF13516.1|LRR_6 + PF13516.1|LRR_6 + PF13516.1|LRR_6 (33)	7	0	1	0	0.666667	consistent	LRR_RI	4	0.0	0.0	1.0	0.666666666667	-	0	0	0	1	-	Na	Na
49851	O	CELLULAR PROCESSES AND SIGNALING	Mitofusin	3	1	Archaeaplastida	Na	Na	Na	trafficking	cd09912|DLP_2 + cd00564|TMP_TenI + cl21455|P-loop_NTPase (33)	PF02581.12|TMP-TENI + PF01926.18|MMR_HSR1 (100)	5	0	1	0.666667	0	consistent	none	2	0.0	1.0	0.666666666667	0.0	-	0.333333	0.333333	0.333333	0	targeted	Na	Na
49853	H	METABOLISM	riboflavin kinase	3	1	Archaeaplastida	Na	Na	Na	metabolism	cd02440|AdoMet_MTases + pfam01687|Flavokinase (33)	PF01687.12|Flavokinase (67)	7	0	1	0	0.333333	consistent	none	3	0.0	1.0	0.0	0.333333333333	-	0.333333	0.333333	0	0.333333	targeted	Na	Na
49855	P	METABOLISM	a oxygenase	3	1	Archaeaplastida	Na	Na	Na	metabolism	cd04337|Rieske_RO_Alpha_Cao + pfam08417|PaO (67)	PF00355.21|Rieske + PF08417.7|PaO (100)	2	0	1	0	0	consistent	none	3	0.0	1.0	0.0	0.0	restricted	0.666667	0.333333	0	0	targeted	Na	Na
49883	H	METABOLISM	PPIC-type PPIASE domain	4	1	Archaeaplastida	Na	Na	Na	metabolism	cl00125|RHOD + pfam00639|Rotamase (75)	PF13616.1|Rotamase_3 + PF00581.15|Rhodanese (75)	2	0	0.75	0.25	0	inconsistent	none	3	0.0	0.75	0.25	0.0	restricted	0.25	0.25	0	0.5	-	Na	Na
49916	M	CELLULAR PROCESSES AND SIGNALING	cyclopropane-fatty-acyl-phospholipid synthase	3	2	Diphoda	Na	Na	Na	metabolism	cd02440|AdoMet_MTases + pfam13450|NAD_binding_8 (67)	PF13450.1|NAD_binding_8 + PF02353.15|CMAS (100)	2	0	1	0	0	consistent	none	3	0.0	1.0	0.0	0.0	-	0.333333	0	0	0.666667	-	Na	Na
49935	S	POORLY CHARACTERIZED	NA	3	1	Archaeaplastida	Na	Na	Na	unknown	cd00116|LRR_RI (100)	PF13943.1|WPP + PF13516.1|LRR_6 + PF13516.1|LRR_6 + PF13516.1|LRR_6 (33)	2	0	1	0	0	consistent	LRR_RI	5	0.0	0.0	1.0	0.0	restricted	0	0	0.333333	0.666667	-	Na	Na
49936	T	CELLULAR PROCESSES AND SIGNALING	PIPKc	3	1	Archaeaplastida	Na	Na	Na	signal transduction	cl02572|PIPKc + pfam02493|MORN + smart00698|MORN (33)	PF02493.15|MORN + PF02493.15|MORN + PF02493.15|MORN + PF02493.15|MORN + PF02493.15|MORN + PF02493.15|MORN + PF02493.15|MORN + PF01504.13|PIP5K (67)	3	0	1	0	1	consistent	MORN	4	0.0	0.0	1.0	1.0	-	0	0	0	1	-	Na	Na
49951	S	POORLY CHARACTERIZED	NA	3	1	Archaeaplastida	Na	Na	Na	redox	none (33)	PF13414.1|TPR_11 + PF07719.12|TPR_2 (67)	2	0	1	0	0	consistent	none	3	0.0	1	0.0	0	HMM-detected-component	0.666667	0	0	0.333333	targeted	Na	Na
49977	L	INFORMATION STORAGE AND PROCESSING	repair protein	3	1	Archaeaplastida	Na	Na	Na	unknown	cd09293|AMN1 + cd09293|AMN1 (67)	PF13516.1|LRR_6 (67)	2	0	1	0	0	consistent	none	3	0.0	1.0	0.0	0.0	restricted	0	0	0.333333	0.666667	-	Na	Na
49980	S	POORLY CHARACTERIZED	whole genome shotgun sequence	3	1	Archaeaplastida	Na	Na	Na	unknown	cd00200|WD40 + cd00162|RING + pfam00400|WD40 (67)	PF04564.10|U-box + PF00400.27|WD40 + PF00400.27|WD40 + PF00400.27|WD40 + PF00400.27|WD40 + PF00400.27|WD40 + PF00400.27|WD40 + PF00400.27|WD40 + PF00400.27|WD40 (100)	2	0	1	0	0	consistent	WD40,RING	5	0.0	0.0	1.0	0.0	restricted	0.666667	0	0	0.333333	targeted	Na	Na
50538	I	METABOLISM	Conserved hypothetical protein	3	2	Early	Na	Na	Na	metabolism	cd02440|AdoMet_MTases + cl15422|DUF3419 (67)	PF11899.3|DUF3419 + PF13489.1|Methyltransf_23 (67)	2	0	1	0	0	consistent	none	3	0.0	1.0	0.0	0.0	-	0	0	0	1	-	Na	Na
50550	T	CELLULAR PROCESSES AND SIGNALING	Tyrosine kinase	3	1	Opisthokonta	Na	Na	Na	signal transduction	cd01238|PH_Btk + cd11768|SH3_Tec_like + cl21453|PKc_like + cl15255|SH2 (33)	PF00169.24|PH + PF00018.23|SH3_1 + PF00017.19|SH2 + PF07714.12|Pkinase_Tyr (67)	3	0	1	0	1	consistent	none	1	0.0	1.0	0.0	1.0	-	0.333333	0	0	0.666667	-	Na	Na
50552	T	CELLULAR PROCESSES AND SIGNALING	calcium calmodulin-dependent protein kinase	3	1	Opisthokonta	Na	Na	Na	signal transduction	cl21453|PKc_like + cl09109|NTF2_like (67)	PF00069.20|Pkinase + PF08332.5|CaMKII_AD (100)	1	0	0.666667	0.666667	0.333333	-	none	2	0.0	0.666666666667	0.666666666667	0.333333333333	-	0	0	0	1	-	Na	Na
50566	S	POORLY CHARACTERIZED	Amidohydrolase family	3	2	Early	Na	Na	Na	unknown	cl00281|metallo-dependent_hydrolases + cl17255|ATP-grasp_4 (100)	PF13594.1|Amidohydro_5 (33)	3	0	1	0	1	consistent	none	1	0.0	1.0	0.0	1.0	-	0.333333	0	0.333333	0.333333	targeted	Na	Na
50580	S	POORLY CHARACTERIZED	EF hand domain protein	3	2	Opimoda	Na	Na	Na	signal transduction	cd02340|ZZ_NBR1_like (33)	PF00569.12|ZZ (67)	Na	Na	Na	Na	Na	Na	Na	Na	Na	Na	Na	Na	-	0	0	0	1	-	Na	Na
52273	T	CELLULAR PROCESSES AND SIGNALING	Endoplasmic reticulum to nucleus signaling	3	3	Diphoda	Na	Na	Na	signal transduction	cl21453|PKc_like + cl15368|RNase_Ire1_like (100)	PF00069.20|Pkinase + PF06479.7|Ribonuc_2-5A (33)	7	0	1	0	0.666667	Na	none	1	0.0	1.0	0.0	0.666666666667	-	0	0.333333	0	0.666667	-	Na	Na
54079	N	CELLULAR PROCESSES AND SIGNALING	leucine rich repeat containing	3	1	Amoebozoa	Na	Na	Na	metabolism	cd00116|LRR_RI + cd00116|LRR_RI (33)	PF13516.1|LRR_6 + PF13516.1|LRR_6 + PF13516.1|LRR_6 + PF13516.1|LRR_6 (33)	3	0	0.666667	0.333333	0.666667	consistent	LRR_RI	4	0.0	0.0	1.0	0.666666666667	-	0	0	0	1	-	Na	Na
54116	L	INFORMATION STORAGE AND PROCESSING	immunoglobulin mu binding protein 2	3	1	Amoebozoa	Na	Na	Na	unknown	cd02641|R3H_Smubp-2_like + pfam13087|AAA_12 + pfam13245|AAA_19 + pfam01428|zf-AN1 (33)	PF13086.1|AAA_11 + PF13087.1|AAA_12 + PF01424.17|R3H + PF01428.11|zf-AN1 (100)	4	0	0	1	1	-	none	4	0.0	0.0	1.0	1.0	-	0	0	0	1	-	Na	Na
54148	Z	CELLULAR PROCESSES AND SIGNALING	NA	3	1	Amoebozoa	Na	Na	Na	chromatin	pfam00415|RCC1 + pfam00415|RCC1 + smart00225|BTB + pfam00415|RCC1 + pfam00415|RCC1 + pfam00415|RCC1 + pfam00415|RCC1 + pfam13540|RCC1_2 + cl02518|BTB (33)	PF00415.13|RCC1 + PF00415.13|RCC1 + PF00415.13|RCC1 + PF00415.13|RCC1 + PF00415.13|RCC1 + PF00415.13|RCC1 + PF00651.26|BTB + PF00651.26|BTB (100)	3	0	1	0	1	consistent	RCC1	4	0.0	0.0	1.0	1.0	-	0	0	0	1	-	Na	Na
54179	S	POORLY CHARACTERIZED	NA	3	1	Amoebozoa	Na	Na	Na	unknown	pfam13476|AAA_23 + cl21455|P-loop_NTPase + cl13995|MPP_superfamily + cl13995|MPP_superfamily (33)	PF12850.2|Metallophos_2 + PF13476.1|AAA_23 (67)	1	0	0.333333	1	0	-	none	5	0.0	0.333333333333	1	0	-	0.666667	0	0	0.333333	targeted	Na	Na
55359	U	CELLULAR PROCESSES AND SIGNALING	tRNA wybutosine-synthesizing protein	3	1	Archaeaplastida	Na	Na	Na	translation	cd02440|AdoMet_MTases + cl00689|TYW3 + pfam13621|Cupin_8 (33)	PF02676.9|TYW3 + PF02475.11|Met_10 + PF13621.1|Cupin_8 (100)	6	1	1	0	0	both_inconclusive_and_consistent_components	none	8	1.0	1.0	0.0	0.0	-	0	0	0	1	-	Na	Na
55363	A	INFORMATION STORAGE AND PROCESSING	ATPdependent RNA helicase	3	1	Archaeaplastida	Na	Na	Na	unknown	cd00046|DEXDc + cd00079|HELICc + cd00204|ANK + pfam04408|HA2 + cl00297|R3H + pfam07717|OB_NTP_bind (67)	PF01424.17|R3H + PF00270.24|DEAD + PF12796.2|Ank_2 + PF00271.26|Helicase_C + PF04408.18|HA2 + PF07717.11|OB_NTP_bind (33)	3	0	1	0	1	consistent	ANK	1	0.0	1.0	0.333333333333	1.0	-	0.333333	0	0	0.666667	-	Na	Na
55428	S	POORLY CHARACTERIZED	CrcB-like protein	4	2	Diphoda	Na	Na	Na	chromatin	pfam02537|CRCB + pfam02537|CRCB (100)	PF02537.10|CRCB + PF02537.10|CRCB (100)	Na	Na	Na	Na	Na	Na	Na	Na	Na	Na	Na	Na	-	0.25	0	0.5	0.25	targeted	Na	Na
55522	L	INFORMATION STORAGE AND PROCESSING	WD-40 repeat family protein	3	1	Archaeaplastida	Na	Na	Na	unknown	cd00200|WD40 (67)	PF00400.27|WD40 + PF00400.27|WD40 + PF00400.27|WD40 (33)	2	0.333333	1	0	0	consistent	WD40	5	0.333333333333	0.0	1.0	0.0	-	0	0	0	1	-	Na	Na
58650	K	INFORMATION STORAGE AND PROCESSING	Enhancer of zeste homolog	4	3	Early	Na	Na	Na	chromatin	pfam00856|SET (100)	PF02493.15|MORN + PF02493.15|MORN + PF02493.15|MORN + PF02493.15|MORN + PF00856.23|SET	5	0	1	1	0	consistent	none	2	0.0	1.0	1	0	HMM-detected-component	0	0.25	0	0.75	-	Na	Na
60168	H	METABOLISM	2c-methyl-d-erythritol 2,4-cyclodiphosphate synthase	3	1	Archaeaplastida	Na	Na	Na	metabolism	cd00554|MECDP_synthase + cd11534|NTP-PPase_HisIE_like (100)	PF02542.11|YgbB + PF01503.12|PRA-PH (67)	2	0	1	0	0	consistent	none	3	0.0	1.0	0.0	0.0	-	0	0.333333	0	0.666667	-	Na	Na
60170	I	METABOLISM	acyltransferase-like protein At1g54570	3	1	Archaeaplastida	Na	Na	Na	metabolism	cd07987|LPLAT_MGAT-like + cd06661|GGCT_like (33)	PF13772.1|AIG2_2 + PF03982.8|DAGAT (33)	3	0	1	0.333333	0.666667	consistent	none	1	0.0	1.0	0.333333333333	0.666666666667	-	0	0.333333	0	0.666667	-	Na	Na
60171	S	POORLY CHARACTERIZED	NUDIX domain	3	3	Early	Na	Na	Na	unknown	cl00447|Nudix_Hydrolase + pfam05605|zf-Di19 (33)	PF05605.7|zf-Di19 + PF00293.23|NUDIX (67)	3	0	1	0	1	consistent	none	1	0.0	1.0	0.0	1.0	-	0	0	0.333333	0.666667	-	Na	Na
60190	I	METABOLISM	ATP binding domain 4	3	3	Early	Na	Na	Na	metabolism	cd01994|Alpha_ANH_like_IV + cl10015|YjgF_YER057c_UK114_family + cl10015|YjgF_YER057c_UK114_family (33)	PF01902.12|ATP_bind_4 + PF01042.16|Ribonuc_L-PSP + PF01042.16|Ribonuc_L-PSP (100)	6	1	0.666667	1	0.333333	both_inconclusive_and_consistent_components	none	8	1.0	0.666666666667	1.0	0.333333333333	-	0	0	0.333333	0.666667	-	Na	Na
60313	K	INFORMATION STORAGE AND PROCESSING	SWI SNF related matrix associated actin dependent regulator of chromatin subfamily a member	3	2	Early	Na	Na	Na	chromatin	cd00079|HELICc + cd00046|DEXDc + cl02556|Bromodomain + pfam14619|SnAC + pfam07529|HSA + pfam08880|QLQ (33)	PF08880.6|QLQ + PF07529.8|HSA + PF00176.18|SNF2_N + PF00271.26|Helicase_C + PF14619.1|SnAC + PF00439.20|Bromodomain (67)	3	0	1	0	1	consistent	none	1	0.0	1.0	0.0	1.0	-	0	0	0	1	-	Na	Na
60350	Z	CELLULAR PROCESSES AND SIGNALING	domain-containing protein	3	3	Early	Na	Na	Na	cytoskeleton	cl15354|CBS_pair + cl15354|CBS_pair + cl02720|PB1 (33)	PF00571.23|CBS + PF00571.23|CBS + PF00571.23|CBS + PF00564.19|PB1 (67)	3	0	0.666667	0.333333	0.666667	unconclusive	none	1	0.0	0.666666666667	0.333333333333	0.666666666667	-	0	0.333333	0	0.666667	-	Na	Na
60351	C	METABOLISM	NA	3	1	Opisthokonta	MET10	not_essential	sulfite reductase complex (NADPH)	metabolism	cd06207|CyPoR_like + cd07034|TPP_PYR_PFOR_IOR-alpha_like (33)	PF01855.14|POR_N + PF00667.15|FAD_binding_1 + PF00175.16|NAD_binding_1 (33)	2	0	1	0	0	consistent	none	3	0.0	1.0	0.0	0.0	-	0	0	0	1	-	Na	Na
60359	U	CELLULAR PROCESSES AND SIGNALING	WD repeat domain 18	3	1	Opisthokonta	Na	Na	Na	unknown	cl02567|WD40 (67)	PF00400.27|WD40 + PF00400.27|WD40 + PF00400.27|WD40 (100)	2	0	0.666667	0.333333	0	consistent	WD40	5	0.0	0.0	1.0	0.0	restricted	0	0	0	1	-	Na	Na
60375	A	INFORMATION STORAGE AND PROCESSING	atp-dependent rna helicase	3	2	Early	MAK5	essential	unknown	unknown	cd00079|HELICc + cl21455|P-loop_NTPase (67)	PF00270.24|DEAD + PF00271.26|Helicase_C (100)	2	0	1	0	0	consistent	none	3	0.0	1.0	0.0	0.0	restricted	0	0	0	1	-	Na	Na
60376	S	POORLY CHARACTERIZED	Glycosyltransferase (GlcNAc)	3	3	Early	Na	Na	Na	unknown	pfam11397|GlcNAc + pfam13640|2OG-FeII_Oxy_3 (100)	PF13640.1|2OG-FeII_Oxy_3 + PF11397.3|GlcNAc (67)	2	0	1	0	0	consistent	none	3	0.0	1.0	0.0	0.0	-	0	0	0	1	-	Na	Na
60383	D	CELLULAR PROCESSES AND SIGNALING	cell division cycle	3	2	Early	Na	Na	Na	cell cycle	smart00028|TPR + pfam00515|TPR_1 (33)	PF12895.2|Apc3 + PF00515.23|TPR_1 + PF00515.23|TPR_1 + PF13414.1|TPR_11 + PF13414.1|TPR_11 + PF13414.1|TPR_11 (33)	1	0	0	1	0	-	TPR_1,TPR	5	0.0	0.0	1.0	0.0	restricted	0	0	0	1	-	Na	Na
60389	A	INFORMATION STORAGE AND PROCESSING	ATP-dependent RNA Helicase	3	3	Early	Na	Na	Na	spliceosome	cd00268|DEADc + cd00079|HELICc (100)	PF00270.24|DEAD + PF00271.26|Helicase_C (100)	2	0	1	0	0	consistent	none	3	0.0	1.0	0.0	0.0	restricted	0.333333	0	0	0.666667	-	Na	Na
60398	A	INFORMATION STORAGE AND PROCESSING	Dead deah box helicase	3	1	Opisthokonta	HRQ1	not_essential	unknown	unknown	cd00046|DEXDc + cd00079|HELICc + pfam09369|DUF1998 + cl07443|Cdt1_m (67)	PF08839.6|CDT1 + PF00270.24|DEAD + PF00271.26|Helicase_C + PF09369.5|DUF1998 (67)	7	0	1	0	0.666667	consistent	none	1	0.0	1.0	0.0	0.666666666667	-	0	0	0	1	-	Na	Na
60413	A	INFORMATION STORAGE AND PROCESSING	Myelin expression factor 2	3	3	Early	Na	Na	Na	mRNA processing	cl17169|RRM_SF + cl17169|RRM_SF + cl17169|RRM_SF + cl17169|RRM_SF (33)	PF00076.17|RRM_1 + PF00076.17|RRM_1 + PF00076.17|RRM_1 + PF00076.17|RRM_1 (67)	2	0	1	0.333333	0.333333	consistent	none	3	0.0	1.0	0.333333333333	0.333333333333	-	0	0	0	1	-	Na	Na
60435	G	METABOLISM	Complex I intermediate-associated protein 30 domain containing protein	3	2	Diphoda	Na	Na	Na	metabolism	pfam08547|CIA30 + cl21454|NADB_Rossmann + cl21454|NADB_Rossmann (100)	PF13460.1|NAD_binding_10 + PF08547.7|CIA30 + PF13460.1|NAD_binding_10 (100)	2	0	1	0	0	unconclusive	none	3	0.0	1.0	0.0	0.0	restricted	0.333333	0	0.333333	0.333333	targeted	Na	Na
60446	O	CELLULAR PROCESSES AND SIGNALING	nucleoredoxin-like	3	2	Diphoda	Na	Na	Na	redox	cl00388|Thioredoxin_like + smart00060|FN3 (33)	PF00041.16|fn3 + PF13905.1|Thioredoxin_8 (100)	2	0	1	0.333333	0	consistent	none	3	0.0	1	0.333333333333	0	HMM-detected-component	0	0.333333	0.333333	0.333333	targeted	Na	Na
60453	S	POORLY CHARACTERIZED	WD repeat domain 70	3	2	Early	Na	Na	Na	unknown	cl02567|WD40 (33)	PF00400.27|WD40 + PF00400.27|WD40 + PF00400.27|WD40 (67)	2	0	1	0	0	consistent	WD40	5	0.0	0.0	1.0	0.0	restricted	0	0	0	1	-	Na	Na
60464	O	CELLULAR PROCESSES AND SIGNALING	Chromosome	3	2	Early	Na	Na	Na	chromatin	cd14821|SPOP_C_like + pfam00651|BTB + pfam00415|RCC1 + pfam00415|RCC1 + pfam00415|RCC1 + pfam00415|RCC1 + pfam00415|RCC1 + pfam00415|RCC1 + pfam00415|RCC1 (33)	PF00415.13|RCC1 + PF13540.1|RCC1_2 + PF13540.1|RCC1_2 + PF00415.13|RCC1 (33)	7	0	1	0	0.666667	consistent	RCC1	4	0.0	0.0	1.0	0.666666666667	-	0.333333	0.333333	0	0.333333	targeted	Na	Na
60473	I	METABOLISM	diacylglycerol kinase	3	2	Early	Na	Na	Na	metabolism	cd00029|C1 + pfam00609|DAGK_acc + smart00046|DAGKc + smart00109|C1 (33)	PF00130.17|C1_1 + PF00130.17|C1_1 + PF00130.17|C1_1 + PF00781.19|DAGK_cat + PF00609.14|DAGK_acc (33)	3	0	1	0	1	consistent	none	1	0.0	1.0	0.0	1.0	-	0	0	0.666667	0.333333	targeted	Na	Na
60478	K	INFORMATION STORAGE AND PROCESSING	SWI SNF related, matrix associated, actin dependent regulator of chromatin, subfamily a, member	3	3	Early	Na	Na	Na	chromatin	cd00079|HELICc + cd00046|DEXDc + cl00019|Macro (67)	PF00176.18|SNF2_N + PF11496.3|HDA2-3 (33)	7	0	1	0	0.666667	consistent	none	1	0.0	1.0	0.0	0.666666666667	-	0.333333	0	0.333333	0.333333	targeted	Na	Na
60489	S	POORLY CHARACTERIZED	whole genome shotgun sequence	3	3	Early	Na	Na	Na	unknown	cl00295|ZZ + pfam02810|SEC-C (67)	PF00569.12|ZZ + PF02810.10|SEC-C (100)	3	0	1	0	1	consistent	none	1	0.0	1.0	0.0	1.0	-	0	0	0	1	-	Na	Na
60500	S	POORLY CHARACTERIZED	NA	3	2	Early	Na	Na	Na	unknown	cd08760|Cyt_b561_FRRS1_like + pfam13418|Kelch_4 (33)	PF13418.1|Kelch_4 + PF13415.1|Kelch_3 (33)	1	0	0	1	0	-	Kelch_3	5	0.0	0.0	1.0	0	HMM-detected-component	0	0	1	0	targeted	Na	Na
60505	C	METABOLISM	NA	3	2	Early	Na	Na	Na	metabolism	cd06183|cyt_b5_reduct_like + cl21454|NADB_Rossmann (67)	PF00890.19|FAD_binding_2 + PF00970.19|FAD_binding_6 + PF00175.16|NAD_binding_1 (67)	7	0	1	0	0.333333	consistent	none	3	0.0	1.0	0.0	0.333333333333	-	0	0	0.333333	0.666667	-	Na	Na
60511	P	METABOLISM	phospholipidtransporting ATPase	3	2	Opimoda	Na	Na	Na	metabolism	pfam13246|Hydrolase_like2 (33)	PF12710.2|HAD (33)	2	0	0.666667	0.333333	0	both_inconclusive_and_consistent_components	none	3	0.0	0.666666666667	0.333333333333	0.0	restricted	0	0	0	1	-	Na	Na
60552	S	POORLY CHARACTERIZED	NA	3	3	SAR	Na	Na	Na	unknown	cd08368|LIM + cl00133|SCP (33)	PF00188.21|CAP + PF00412.17|LIM (33)	3	0	1	0	1	consistent	none	1	0.0	1.0	0.0	1.0	-	0	0	0	1	-	Na	Na
60567	O	CELLULAR PROCESSES AND SIGNALING	Glutaredoxin	3	2	Diphoda	Na	Na	Na	repair	cl00388|Thioredoxin_like + cl15257|GIY-YIG_SF (33)	PF00462.19|Glutaredoxin (100)	7	0	1	0	0.333333	consistent	none	3	0.0	1.0	0.0	0.333333333333	-	0.333333	0.666667	0	0	targeted	Na	Na
60576	G	METABOLISM	mannosidase alpha class	3	3	Diphoda	Na	Na	Na	metabolism	cl15692|CE4_SF + cl08536|Alpha-mann_mid (33)	PF01074.17|Glyco_hydro_38 (67)	1	0	0	1	0.333333	-	none	4	0.0	0.0	1.0	0.333333333333	-	0	0	0.666667	0.333333	targeted	Na	Na
60589	A	INFORMATION STORAGE AND PROCESSING	RAE1 RNA export 1 homolog (S. pombe)	3	3	Early	Na	Na	Na	RNA transport	cl02567|WD40 (100)	PF00400.27|WD40 + PF00400.27|WD40 (67)	2	0	0.666667	0.333333	0	consistent	WD40	5	0.0	0.0	1.0	0.0	restricted	0.333333	0	0	0.666667	-	Na	Na
60703	S	POORLY CHARACTERIZED	NA	3	2	Diphoda	Na	Na	Na	chaperone and folding catalists	cd14438|Hip_N + smart00727|STI1 (67)	PF13414.1|TPR_11 (100)	Na	Na	Na	Na	Na	Na	Na	Na	Na	Na	Na	Na	-	0	0	0.333333	0.666667	-	Na	Na
60729	O	CELLULAR PROCESSES AND SIGNALING	e3 ubiquitin-protein ligase	3	1	Archaeaplastida	Na	Na	Na	unknown	cl02567|WD40 (100)	PF00400.27|WD40 + PF00400.27|WD40 (67)	2	0	1	0	0	consistent	WD40	5	0.0	0.0	1.0	0.0	restricted	0	0	0.333333	0.666667	-	Na	Na
60753	A	INFORMATION STORAGE AND PROCESSING	NA	3	3	Early	Na	Na	Na	spliceosome	cl17169|RRM_SF + cl17169|RRM_SF (100)	PF00076.17|RRM_1 + PF00076.17|RRM_1 (100)	3	0	0.666667	0.333333	1	Na	none	1	0.0	0.666666666667	0.333333333333	1.0	-	0.666667	0	0	0.333333	targeted	Na	Na
60769	S	POORLY CHARACTERIZED	NA	3	3	Early	Na	Na	Na	unknown	cl02567|WD40 (100)	PF00400.27|WD40 + PF00400.27|WD40 + PF00400.27|WD40 (33)	2	0	1	0	0	consistent	WD40	5	0.0	0.0	1.0	0.0	restricted	0	0	0	1	-	Na	Na
60779	I	METABOLISM	Nuclear chaperone required for maturation and nuclear export of pre-60S ribosome subunits (By similarity)	3	2	Opimoda	Na	Na	Na	metabolism	cd00009|AAA + cd00009|AAA + cd00009|AAA + cl00057|vWFA + cl21455|P-loop_NTPase + cl21455|P-loop_NTPase + cl21455|P-loop_NTPase + cl21455|P-loop_NTPase + cl22451|ASF1_hist_chap + pfam07093|SGT1 + pfam09184|PPP4R2 (33)	PF07728.9|AAA_5 + PF07728.9|AAA_5 + PF07728.9|AAA_5 + PF07728.9|AAA_5 + PF07728.9|AAA_5 + PF07728.9|AAA_5 + PF07728.9|AAA_5 + PF07728.9|AAA_5 (100)	4	0	1	1	1	-	none	1	0.0	1.0	1.0	1.0	-	0	0	0.333333	0.666667	-	Na	Na
60832	D	CELLULAR PROCESSES AND SIGNALING	PP-loop family	3	3	Diphoda	Na	Na	Na	translation	cd01992|PP-ATPase + cl01561|DUF924 (100)	PF06041.6|DUF924 + PF01171.15|ATP_bind_3 (100)	7	0	1	0	0.333333	consistent	none	3	0.0	1.0	0.0	0.333333333333	-	0.666667	0	0	0.333333	targeted	Na	Na
60852	O	CELLULAR PROCESSES AND SIGNALING	DnaJ (Hsp40) homolog, subfamily C, member 21	3	3	Diphoda	Na	Na	Na	chaperone and folding catalists	cd06257|DnaJ + pfam12874|zf-met + cl19818|DUF106 (33)	PF00226.26|DnaJ (33)	7	0	1	0	0.666667	consistent	DnaJ	4	0.0	0.0	1.0	0.666666666667	-	0	0	0	1	-	Na	Na
60868	S	POORLY CHARACTERIZED	NA	3	1	SAR	Na	Na	Na	unknown	cd09293|AMN1 + cd09293|AMN1 + pfam02140|Gal_Lectin (67)	none (67)	3	0	1	0	1	consistent	none	1	0.0	1.0	0.0	1.0	-	0	0.666667	0	0.333333	targeted	Na	Na
60889	S	POORLY CHARACTERIZED	Translin family	3	2	Diphoda	Na	Na	Na	unknown	cd14820|TRAX + cd14820|TRAX (33)	PF01997.11|Translin + PF01997.11|Translin (100)	1	0.5	0	1	0	-	none	5	0.5	0.0	1	0	HMM-detected-component	0.666667	0	0	0.333333	targeted	Na	Na
60902	G	METABOLISM	Glucosylceramidase	3	1	SAR	Na	Na	Na	metabolism	cl22871|Glyco_hydro_2_C (67)	PF02055.11|Glyco_hydro_30 + PF00652.17|Ricin_B_lectin (33)	2	0	1	0	0	consistent	none	3	0.0	1.0	0.0	0.0	restricted	0	0	0	1	-	Na	Na
60913	S	POORLY CHARACTERIZED	NA	3	1	SAR	Na	Na	Na	unknown	cd15873|R-SNARE_STXBP5_6 + cd00204|ANK + cd00136|PDZ + cl22851|PHD_SF (33)	PF13414.1|TPR_11 + PF13414.1|TPR_11 + PF13414.1|TPR_11 + PF07719.12|TPR_2 + PF01363.16|FYVE (33)	3	0	1	0	1	both_inconclusive_and_consistent_components	none	1	0.0	1.0	0.0	1.0	-	0.666667	0	0	0.333333	targeted	Na	Na
60993	L	INFORMATION STORAGE AND PROCESSING	excision repair cross-complementing rodent repair deficiency complementation group	3	2	Diphoda	Na	Na	Na	repair	cd00079|HELICc + cd00046|DEXDc (100)	PF00176.18|SNF2_N + PF00271.26|Helicase_C (100)	2	0	1	0	0	consistent	none	3	0.0	1.0	0.0	0.0	restricted	0.333333	0	0	0.666667	-	Na	Na
61038	S	POORLY CHARACTERIZED	NA	3	1	SAR	Na	Na	Na	repair	cl21455|P-loop_NTPase + pfam13476|AAA_23 + pfam00149|Metallophos (33)	PF12850.2|Metallophos_2 + PF13476.1|AAA_23 (67)	5	0	1	1	0	consistent	none	2	0.0	1	1	0	-	0.333333	0	0.333333	0.333333	targeted	Na	Na
61075	O	CELLULAR PROCESSES AND SIGNALING	YOD1 OTU deubiquinating enzyme 1 homolog (S. cerevisiae)	3	3	Diphoda	Na	Na	Na	other posttranslational modification	cd15457|NADAR + pfam02338|OTU (67)	PF08719.6|DUF1768 (33)	4	0	0.5	0.5	1	-	none	1	0.0	0.5	0.5	1.0	-	0.333333	0	0	0.666667	-	Na	Na
61144	A	INFORMATION STORAGE AND PROCESSING	helicase	3	3	Early	Na	Na	Na	unknown	cd00079|HELICc + smart00611|SEC63 (33)	PF00271.26|Helicase_C + PF02889.11|Sec63 (67)	8	1	0	0	1	unconclusive	none	6	1.0	0.0	0.0	1.0	-	0.333333	0	0.333333	0.333333	targeted	Na	Na
61541	T	CELLULAR PROCESSES AND SIGNALING	3phosphoinositidedependent protein kinase	3	1	SAR	Na	Na	Na	signal transduction	cl21453|PKc_like + pfam01753|zf-MYND (100)	PF01753.13|zf-MYND + PF00069.20|Pkinase (100)	2	0	1	0	0	consistent	none	3	0.0	1.0	0.0	0.0	restricted	0	0	0	1	-	Na	Na
61548	C	METABOLISM	creatine kinase	3	3	Early	Na	Na	Na	metabolism	cd07931|eukaryotic_phosphagen_kinases + cd07931|eukaryotic_phosphagen_kinases (67)	PF02807.10|ATP-gua_PtransN + PF00217.14|ATP-gua_Ptrans + PF02807.10|ATP-gua_PtransN + PF00217.14|ATP-gua_Ptrans (100)	2	0	1	0	0	consistent	none	3	0.0	1.0	0.0	0.0	-	0	0	0	1	-	Na	Na
61949	A	INFORMATION STORAGE AND PROCESSING	Methyltransferase like 3	3	2	Diphoda	Na	Na	Na	mRNA processing	cd02249|ZZ + cl01947|MT-A70 + cl00295|ZZ + cl00295|ZZ (33)	PF05063.9|MT-A70 + PF00569.12|ZZ + PF00569.12|ZZ (33)	3	0	1	0	1	unconclusive	none	1	0.0	1.0	0.0	1.0	-	0	0	0	1	-	Na	Na
62374	O	CELLULAR PROCESSES AND SIGNALING	NA	3	1	Archaeaplastida	Na	Na	Na	chaperone and folding catalists	cl00197|cyclophilin + pfam14295|PAN_4 (67)	PF14295.1|PAN_4 + PF00160.16|Pro_isomerase (100)	7	0	1	0	0.666667	consistent	none	1	0.0	1.0	0.0	0.666666666667	-	0.666667	0	0	0.333333	targeted	Na	Na
62389	S	POORLY CHARACTERIZED	conserved hypothetical protein	3	1	Archaeaplastida	Na	Na	Na	unknown	pfam12340|DUF3638 + pfam12359|DUF3645 (33)	PF12340.3|DUF3638 + PF12359.3|DUF3645 (67)	5	0	0.5	1	0	Na	none	2	0.0	0.5	1	0	HMM-detected-component	0.666667	0	0	0.333333	targeted	Na	Na
62409	O	CELLULAR PROCESSES AND SIGNALING	DNAJ heat shock N-terminal domain-containing protein	3	1	Archaeaplastida	Na	Na	Na	chaperone and folding catalists	cd06257|DnaJ + pfam13459|Fer4_15 (100)	PF00226.26|DnaJ + PF13459.1|Fer4_15 (100)	7	0	1	0	0.333333	consistent	DnaJ	2	0.0	0.333333333333	0.666666666667	0.333333333333	-	0.666667	0	0	0.333333	targeted	Na	Na
62544	S	POORLY CHARACTERIZED	WD repeat and FYVE domain containing	3	1	Opisthokonta	Na	Na	Na	unknown	cd15718|FYVE_WDFY1_like + cl02567|WD40 (100)	PF00400.27|WD40 + PF00400.27|WD40 + PF00400.27|WD40 + PF00400.27|WD40 + PF01363.16|FYVE + PF00400.27|WD40 (33)	2	0	1	0	0	consistent	WD40	5	0.0	0.0	1.0	0.0	restricted	0	0	0	1	-	Na	Na
62556	Z	CELLULAR PROCESSES AND SIGNALING	flightless I homolog (Drosophila)	3	1	Opisthokonta	Na	Na	Na	cytoskeleton	cd11290|gelsolin_S1_like + cd11291|gelsolin_S6_like + cd11292|gelsolin_S3_like + cd11288|gelsolin_S5_like + cd11280|gelsolin_like + cd00116|LRR_RI + cl15697|ADF_gelsolin + cl15697|ADF_gelsolin (33)	PF13855.1|LRR_8 + PF12799.2|LRR_4 + PF12799.2|LRR_4 + PF00626.17|Gelsolin + PF00626.17|Gelsolin (33)	3	0	0.666667	0.333333	1	unconclusive	LRR_RI,LRR_4	4	0.0	0.0	1.0	1.0	-	0	0	0.333333	0.666667	-	Na	Na
62564	J	INFORMATION STORAGE AND PROCESSING	exosome component	3	1	Opisthokonta	Na	Na	Na	unknown	cd06147|Rrp6p_like_exo + pfam00570|HRDC + pfam08066|PMC2NT (67)	PF08066.7|PMC2NT + PF01612.15|DNA_pol_A_exo1 + PF00570.18|HRDC (100)	7	0	1	0	0.666667	consistent	none	1	0.0	1.0	0.0	0.666666666667	-	0	0	0	1	-	Na	Na
62571	O	CELLULAR PROCESSES AND SIGNALING	Large subunit GTPase 1	3	2	Opimoda	Na	Na	Na	ribosome biogenesis	cd01857|HSR1_MMR1 + cd01857|HSR1_MMR1 (67)	PF01926.18|MMR_HSR1 (100)	9	1	0	0.333333	0	both_inconclusive_and_consistent_components	none	7	1	0.0	0.333333333333	0	-	0.333333	0	0	0.666667	-	Na	Na
63541	I	METABOLISM	ATP binding domain 4	3	2	Opimoda	Na	Na	Na	metabolism	cd01994|Alpha_ANH_like_IV + cd06156|eu_AANH_C_2 + cl10015|YjgF_YER057c_UK114_family (33)	PF01902.12|ATP_bind_4 + PF01042.16|Ribonuc_L-PSP (67)	6	1	0.666667	0.666667	0	unconclusive	none	8	1.0	0.666666666667	0.666666666667	0.0	-	0	0	0	1	-	Na	Na
63542	U	CELLULAR PROCESSES AND SIGNALING	Component of the coat protein complex II (COPII) which promotes the formation of transport vesicles from the endoplasmic reticulum (ER). The coat has two main functions, the physical deformation of the endoplasmic reticulum membrane into vesicles and the selection of cargo molecules	3	3	Early	Na	Na	Na	trafficking	cl02567|WD40 + cl14807|ACE1-Sec16-like (67)	PF00400.27|WD40 + PF00400.27|WD40 + PF00400.27|WD40 + PF00400.27|WD40 (33)	7	0	1	0	0.666667	consistent	WD40	4	0.0	0.0	1.0	0.666666666667	-	0	0.333333	0	0.666667	-	Na	Na
63549	S	POORLY CHARACTERIZED	WD domain, G-beta repeat	3	1	Amoebozoa	Na	Na	Na	unknown	cd00162|RING + cl02567|WD40 + pfam12937|F-box-like (67)	PF13920.1|zf-C3HC4_3 + PF12937.2|F-box-like + PF00400.27|WD40 + PF00400.27|WD40 + PF00400.27|WD40 (67)	4	0	0.333333	0.666667	1	-	WD40	4	0.0	0.0	1.0	1.0	-	0	0	0.333333	0.666667	-	Na	Na
63578	P	METABOLISM	Chloride Channel	3	2	Opimoda	Na	Na	Na	metabolism	cd03683|ClC_1_like + cd04591|CBS_pair_EriC_assoc_euk_bac + cd02205|CBS_pair (33)	PF00654.15|Voltage_CLC + PF00571.23|CBS (67)	2	0	1	0	0	consistent	none	3	0.0	1	0.0	0	HMM-detected-component	0	0	0	1	-	Na	Na
63594	W	CELLULAR PROCESSES AND SIGNALING	glycosylphosphatidylinositol specific phospholipase D1	3	2	Opimoda	Na	Na	Na	signal transduction	pfam00882|Zn_dep_PLPC + smart00191|Int_alpha + smart00191|Int_alpha + cd09632|PliI_like (33)	PF00882.13|Zn_dep_PLPC + PF13517.1|VCBS (33)	3	0	0.666667	0.333333	1	consistent	none	1	0.0	0.666666666667	0.333333333333	1.0	-	0	0	1	0	targeted	Na	Na
63600	O	CELLULAR PROCESSES AND SIGNALING	MIT, microtubule interacting and transport, domain containing 1	3	1	Amoebozoa	Na	Na	Na	trafficking	cd02685|MIT_C + cl00299|MIT (67)	PF04212.13|MIT (100)	3	0	0.666667	0.333333	1	consistent	none	1	0.0	0.666666666667	0.333333333333	1.0	-	0	0	0	1	-	Na	Na
63789	O	CELLULAR PROCESSES AND SIGNALING	cell division cycle protein 48	3	3	Early	Na	Na	Na	unknown	cd00009|AAA + cd00009|AAA (67)	PF00004.24|AAA + PF00004.24|AAA (100)	1	0	0	1	0	-	none	5	0.0	0.0	1.0	0.0	restricted	0.333333	0	0	0.666667	-	Na	Na
63796	O	CELLULAR PROCESSES AND SIGNALING	ubiquitin carboxyl-terminal hydrolase	3	3	Early	Na	Na	Na	ubiquitin system	cd02674|Peptidase_C19R + cl02553|Peptidase_C19 + pfam06337|DUSP (67)	PF06337.7|DUSP + PF00443.24|UCH (100)	Na	Na	Na	Na	Na	Na	Na	Na	Na	Na	Na	Na	-	0	0	0	1	-	Na	Na
63978	M	CELLULAR PROCESSES AND SIGNALING	starch synthase	3	1	Archaeaplastida	Na	Na	Na	metabolism	cd03791|GT1_Glycogen_synthase_DULL1_like + pfam03423|CBM_25 + cl04060|CBM_25 + cl04060|CBM_25 (67)	PF03423.8|CBM_25 + PF03423.8|CBM_25 + PF08323.6|Glyco_transf_5 + PF00534.15|Glycos_transf_1 (67)	3	0	1	0	1	consistent	none	1	0.0	1.0	0.0	1.0	-	0.333333	0	0	0.666667	-	Na	Na
63984	A	INFORMATION STORAGE AND PROCESSING	Tat specific factor 1	3	1	Archaeaplastida	Na	Na	Na	transcription	cd12281|RRM1_TatSF1_like + cd12285|RRM3_RBM39_like + pfam14237|DUF4339 (67)	PF14237.1|DUF4339 + PF00076.17|RRM_1 (33)	Na	Na	Na	Na	Na	Na	Na	Na	Na	Na	Na	Na	-	0.333333	0	0	0.666667	-	Na	Na
63986	O	CELLULAR PROCESSES AND SIGNALING	Quiescin Q6 sulfhydryl oxidase	3	1	Archaeaplastida	Na	Na	Na	other posttranslational modification	cd02961|PDI_a_family + pfam04777|Evr1_Alr (67)	PF00085.15|Thioredoxin + PF04777.8|Evr1_Alr (100)	3	0	0.666667	0.333333	1	consistent	none	1	0.0	0.666666666667	0.333333333333	1.0	-	0	0	0.666667	0.333333	targeted	Na	Na
64017	L	INFORMATION STORAGE AND PROCESSING	DNA polymerase	3	1	Archaeaplastida	Na	Na	Na	replication	cd08638|DNA_pol_A_theta + cd00079|HELICc + cd00046|DEXDc + pfam14520|HHH_5 (33)	PF00270.24|DEAD + PF00271.26|Helicase_C + PF00476.15|DNA_pol_A (67)	6	1	1	0	0	consistent	none	8	1.0	1.0	0.0	0.0	-	0	0.333333	0	0.666667	-	Na	Na
64030	I	METABOLISM	patatin-like phospholipase domain containing 8	3	1	Archaeaplastida	Na	Na	Na	metabolism	cd07211|Pat_PNPLA8 + cd00020|ARM + pfam12799|LRR_4 (33)	PF01734.17|Patatin (67)	3	0	1	0.333333	0.666667	both_inconclusive_and_consistent_components	LRR_4	1	0.0	0.666666666667	1.0	0.666666666667	-	0.666667	0	0	0.333333	targeted	Na	Na
64037	C	METABOLISM	fumarate reductase	3	2	Diphoda	Na	Na	Na	metabolism	pfam04137|ERO1 + cl21454|NADB_Rossmann + pfam00173|Cyt-b5 (100)	PF04137.10|ERO1 + PF00890.19|FAD_binding_2 + PF00173.23|Cyt-b5 (100)	3	0	1	0	1	consistent	none	1	0.0	1.0	0.0	1.0	-	0	0	0.666667	0.333333	targeted	Na	Na
64934	P	METABOLISM	Ctr9, Paf1 RNA polymerase II complex component, homolog (S. cerevisiae)	3	2	Opimoda	Na	Na	Na	metabolism	none (33)	PF13181.1|TPR_8 + PF13414.1|TPR_11 + PF13414.1|TPR_11 + PF13432.1|TPR_16 + PF13176.1|TPR_7 (33)	1	0	0	1	0.333333	-	TPR_1	4	0.0	0.0	1.0	0.333333333333	-	0	0	0	1	-	Na	Na

## Sheet: Feuil2
	family	M	C	S	_	total		mTP	cTP	SP	other	targeted
	403	13	1	8	368	390		0.0333333	0.0025641	0.0205128	0.94359	-
	1322	29	3	8	230	270		0.107407	0.0111111	0.0296296	0.851852	-
	1617	3	0	3	81	87		0.0344828	0	0.0344828	0.931034	-
	2264	4	1	0	86	91		0.043956	0.010989	0	0.945055	-
	2465	6	2	0	42	50		0.12	0.04	0	0.84	-
	2491	6	1	0	53	60		0.1	0.0166667	0	0.883333	-
	2558	5	3	0	78	86		0.0581395	0.0348837	0	0.906977	-
	2610	2	0	0	74	76		0.0263158	0	0	0.973684	-
	2755	6	4	1	77	88		0.0681818	0.0454545	0.0113636	0.875	-
	2821	0	0	0	48	48		0	0	0	1	-
	3099	5	1	1	74	81		0.0617284	0.0123457	0.0123457	0.91358	-
	3214	13	3	1	48	65		0.2	0.0461538	0.0153846	0.738462	-
	3337	6	1	0	33	40		0.15	0.025	0	0.825	-
	3409	0	0	53	5	58		0	0	0.913793	0.0862069	targeted
	3528	46	2	0	25	73		0.630137	0.0273973	0	0.342466	targeted
	3673	2	0	1	36	39		0.0512821	0	0.025641	0.923077	-
	3693	28	1	0	12	41		0.682927	0.0243902	0	0.292683	targeted
	3721	1	0	0	42	43		0.0232558	0	0	0.976744	-
	3724	3	1	0	36	40		0.075	0.025	0	0.9	-
	3752	2	1	2	44	49		0.0408163	0.0204082	0.0408163	0.897959	-
	3788	12	1	13	20	46		0.26087	0.0217391	0.282609	0.434783	targeted
	3840	5	1	0	31	37		0.135135	0.027027	0	0.837838	-
	3911	0	0	0	35	35		0	0	0	1	-
	3918	1	1	3	31	36		0.0277778	0.0277778	0.0833333	0.861111	-
	4110	2	1	1	31	35		0.0571429	0.0285714	0.0285714	0.885714	-
	4203	11	1	1	32	45		0.244444	0.0222222	0.0222222	0.711111	-
	4331	6	7	0	23	36		0.166667	0.194444	0	0.638889	-
	4382	0	5	3	31	39		0	0.128205	0.0769231	0.794872	-
	4452	2	1	0	28	31		0.0645161	0.0322581	0	0.903226	-
	4453	17	2	0	12	31		0.548387	0.0645161	0	0.387097	targeted
	4504	2	1	0	31	34		0.0588235	0.0294118	0	0.911765	-
	4588	9	1	17	23	50		0.18	0.02	0.34	0.46	targeted
	4638	7	0	0	24	31		0.225806	0	0	0.774194	-
	4775	0	0	0	31	31		0	0	0	1	-
	4792	0	0	35	8	43		0	0	0.813953	0.186047	targeted
	5062	28	4	2	68	102		0.27451	0.0392157	0.0196078	0.666667	-
	5140	17	0	0	16	33		0.515152	0	0	0.484848	targeted
	5156	3	0	1	30	34		0.0882353	0	0.0294118	0.882353	-
	5196	3	0	0	26	29		0.103448	0	0	0.896552	-
	5265	9	0	1	21	31		0.290323	0	0.0322581	0.677419	-
	5348	3	0	6	25	34		0.0882353	0	0.176471	0.735294	-
	5353	2	1	0	30	33		0.0606061	0.030303	0	0.909091	-
	5664	2	0	4	23	29		0.0689655	0	0.137931	0.793103	-
	5804	2	0	0	28	30		0.0666667	0	0	0.933333	-
	5913	1	3	0	26	30		0.0333333	0.1	0	0.866667	-
	6015	4	0	0	24	28		0.142857	0	0	0.857143	-
	6048	9	1	2	16	28		0.321429	0.0357143	0.0714286	0.571429	-
	6200	3	0	0	23	26		0.115385	0	0	0.884615	-
	6261	0	0	2	22	24		0	0	0.0833333	0.916667	-
	6285	5	2	2	24	33		0.151515	0.0606061	0.0606061	0.727273	-
	6336	1	1	1	35	38		0.0263158	0.0263158	0.0263158	0.921053	-
	6345	1	0	0	44	45		0.0222222	0	0	0.977778	-
	6384	6	0	4	17	27		0.222222	0	0.148148	0.62963	-
	6503	1	0	0	27	28		0.0357143	0	0	0.964286	-
	6520	4	0	24	8	36		0.111111	0	0.666667	0.222222	targeted
	6543	0	1	0	27	28		0	0.0357143	0	0.964286	-
	6568	0	0	2	22	24		0	0	0.0833333	0.916667	-
	6683	2	1	0	24	27		0.0740741	0.037037	0	0.888889	-
	6730	1	2	0	22	25		0.04	0.08	0	0.88	-
	6897	4	0	1	21	26		0.153846	0	0.0384615	0.807692	-
	6980	1	0	0	28	29		0.0344828	0	0	0.965517	-
	7040	8	1	1	18	28		0.285714	0.0357143	0.0357143	0.642857	-
	7062	3	0	0	22	25		0.12	0	0	0.88	-
	7080	10	0	7	31	48		0.208333	0	0.145833	0.645833	-
	7141	0	0	1	19	20		0	0	0.05	0.95	-
	7159	0	0	0	33	33		0	0	0	1	-
	7164	1	0	1	18	20		0.05	0	0.05	0.9	-
	7416	0	0	0	22	22		0	0	0	1	-
	7473	3	0	1	19	23		0.130435	0	0.0434783	0.826087	-
	7536	0	0	0	24	24		0	0	0	1	-
	7614	3	0	0	17	20		0.15	0	0	0.85	-
	7656	1	0	0	28	29		0.0344828	0	0	0.965517	-
	7697	1	0	1	26	28		0.0357143	0	0.0357143	0.928571	-
	7940	1	0	1	16	18		0.0555556	0	0.0555556	0.888889	-
	7977	7	8	1	29	45		0.155556	0.177778	0.0222222	0.644444	-
	7988	2	0	18	6	26		0.0769231	0	0.692308	0.230769	targeted
	8038	3	1	1	25	30		0.1	0.0333333	0.0333333	0.833333	-
	8055	5	1	0	18	24		0.208333	0.0416667	0	0.75	-
	8106	4	0	0	22	26		0.153846	0	0	0.846154	-
	8298	2	4	0	16	22		0.0909091	0.181818	0	0.727273	-
	8301	0	2	0	27	29		0	0.0689655	0	0.931034	-
	8452	5	1	0	29	35		0.142857	0.0285714	0	0.828571	-
	8511	1	1	0	22	24		0.0416667	0.0416667	0	0.916667	-
	8572	2	0	0	18	20		0.1	0	0	0.9	-
	8625	0	0	0	19	19		0	0	0	1	-
	8629	0	3	0	14	17		0	0.176471	0	0.823529	-
	8657	0	0	1	18	19		0	0	0.0526316	0.947368	-
	8841	4	0	0	12	16		0.25	0	0	0.75	-
	8889	0	0	0	19	19		0	0	0	1	-
	8949	1	1	18	7	27		0.037037	0.037037	0.666667	0.259259	targeted
	9030	5	1	0	17	23		0.217391	0.0434783	0	0.73913	-
	9066	3	1	0	19	23		0.130435	0.0434783	0	0.826087	-
	9105	2	1	0	32	35		0.0571429	0.0285714	0	0.914286	-
	9136	3	3	0	22	28		0.107143	0.107143	0	0.785714	-
	9138	2	0	0	25	27		0.0740741	0	0	0.925926	-
	9140	0	0	2	28	30		0	0	0.0666667	0.933333	-
	9141	0	0	0	21	21		0	0	0	1	-
	9194	6	0	1	15	22		0.272727	0	0.0454545	0.681818	-
	9266	1	0	1	17	19		0.0526316	0	0.0526316	0.894737	-
	9304	4	0	0	11	15		0.266667	0	0	0.733333	-
	9544	2	2	1	12	17		0.117647	0.117647	0.0588235	0.705882	-
	9748	4	1	0	22	27		0.148148	0.037037	0	0.814815	-
	9778	0	0	1	17	18		0	0	0.0555556	0.944444	-
	9846	7	0	0	15	22		0.318182	0	0	0.681818	-
	9848	0	0	0	19	19		0	0	0	1	-
	9885	9	1	1	12	23		0.391304	0.0434783	0.0434783	0.521739	-
	10019	12	6	1	2	21		0.571429	0.285714	0.047619	0.0952381	targeted
	10020	1	0	0	14	15		0.0666667	0	0	0.933333	-
	10747	0	0	0	18	18		0	0	0	1	-
	10748	0	0	0	14	14		0	0	0	1	-
	10774	0	0	0	15	15		0	0	0	1	-
	10810	4	0	0	12	16		0.25	0	0	0.75	-
	10863	1	0	12	1	14		0.0714286	0	0.857143	0.0714286	targeted
	11218	1	7	0	13	21		0.047619	0.333333	0	0.619048	-
	11269	1	0	0	19	20		0.05	0	0	0.95	-
	11274	3	0	0	17	20		0.15	0	0	0.85	-
	11493	2	0	1	27	30		0.0666667	0	0.0333333	0.9	-
	11550	4	0	0	16	20		0.2	0	0	0.8	-
	11599	2	0	0	20	22		0.0909091	0	0	0.909091	-
	11727	0	0	0	13	13		0	0	0	1	-
	11731	4	1	0	12	17		0.235294	0.0588235	0	0.705882	-
	11734	1	0	1	8	10		0.1	0	0.1	0.8	-
	12163	1	0	0	21	22		0.0454545	0	0	0.954545	-
	12311	0	0	0	14	14		0	0	0	1	-
	12448	3	0	8	6	17		0.176471	0	0.470588	0.352941	targeted
	12456	8	1	0	19	28		0.285714	0.0357143	0	0.678571	-
	12459	0	2	0	15	17		0	0.117647	0	0.882353	-
	12590	9	0	1	6	16		0.5625	0	0.0625	0.375	targeted
	12723	11	0	0	15	26		0.423077	0	0	0.576923	-
	12794	1	0	0	15	16		0.0625	0	0	0.9375	-
	12806	5	3	1	3	12		0.416667	0.25	0.0833333	0.25	targeted
	12884	1	0	1	9	11		0.0909091	0	0.0909091	0.818182	-
	12885	6	0	0	5	11		0.545455	0	0	0.454545	targeted
	13404	0	0	0	12	12		0	0	0	1	-
	13566	2	0	0	16	18		0.111111	0	0	0.888889	-
	13653	0	0	0	20	20		0	0	0	1	-
	13904	3	0	2	15	20		0.15	0	0.1	0.75	-
	14008	2	1	1	18	22		0.0909091	0.0454545	0.0454545	0.818182	-
	14116	4	1	1	9	15		0.266667	0.0666667	0.0666667	0.6	-
	14118	2	0	4	9	15		0.133333	0	0.266667	0.6	-
	14125	0	0	8	2	10		0	0	0.8	0.2	targeted
	14315	1	0	0	15	16		0.0625	0	0	0.9375	-
	14468	0	0	2	12	14		0	0	0.142857	0.857143	-
	14673	5	2	8	6	21		0.238095	0.0952381	0.380952	0.285714	targeted
	14797	5	0	0	9	14		0.357143	0	0	0.642857	-
	14803	0	0	0	10	10		0	0	0	1	-
	14913	1	2	1	15	19		0.0526316	0.105263	0.0526316	0.789474	-
	14916	0	0	0	16	16		0	0	0	1	-
	14918	2	0	0	13	15		0.133333	0	0	0.866667	-
	15117	3	0	2	13	18		0.166667	0	0.111111	0.722222	-
	15321	0	0	0	15	15		0	0	0	1	-
	15326	5	0	2	4	11		0.454545	0	0.181818	0.363636	targeted
	15328	2	1	5	5	13		0.153846	0.0769231	0.384615	0.384615	targeted
	15440	3	0	3	7	13		0.230769	0	0.230769	0.538462	-
	15443	0	0	1	12	13		0	0	0.0769231	0.923077	-
	15448	3	0	8	1	12		0.25	0	0.666667	0.0833333	targeted
	15589	0	0	0	10	10		0	0	0	1	-
	15594	0	0	0	14	14		0	0	0	1	-
	15604	0	0	0	10	10		0	0	0	1	-
	16455	1	0	7	1	9		0.111111	0	0.777778	0.111111	targeted
	16500	1	0	6	6	13		0.0769231	0	0.461538	0.461538	targeted
	16534	1	0	1	19	21		0.047619	0	0.047619	0.904762	-
	16686	1	0	1	9	11		0.0909091	0	0.0909091	0.818182	-
	16687	2	0	1	12	15		0.133333	0	0.0666667	0.8	-
	16689	1	0	3	11	15		0.0666667	0	0.2	0.733333	-
	16692	1	0	0	11	12		0.0833333	0	0	0.916667	-
	16839	8	1	0	12	21		0.380952	0.047619	0	0.571429	-
	16848	0	0	5	6	11		0	0	0.454545	0.545455	-
	16955	1	0	0	12	13		0.0769231	0	0	0.923077	-
	16956	1	2	0	17	20		0.05	0.1	0	0.85	-
	16958	2	3	0	4	9		0.222222	0.333333	0	0.444444	targeted
	16964	1	0	1	13	15		0.0666667	0	0.0666667	0.866667	-
	16965	1	0	3	5	9		0.111111	0	0.333333	0.555556	-
	17120	3	0	0	12	15		0.2	0	0	0.8	-
	17121	1	1	5	5	12		0.0833333	0.0833333	0.416667	0.416667	targeted
	17123	1	0	9	3	13		0.0769231	0	0.692308	0.230769	targeted
	17126	0	0	0	12	12		0	0	0	1	-
	17174	0	0	0	9	9		0	0	0	1	-
	17175	1	0	0	8	9		0.111111	0	0	0.888889	-
	18339	0	0	0	8	8		0	0	0	1	-
	18341	0	0	0	11	11		0	0	0	1	-
	18347	1	0	0	19	20		0.05	0	0	0.95	-
	18563	1	0	0	12	13		0.0769231	0	0	0.923077	-
	18565	0	0	1	10	11		0	0	0.0909091	0.909091	-
	18574	0	2	1	8	11		0	0.181818	0.0909091	0.727273	-
	18579	0	0	0	10	10		0	0	0	1	-
	18810	0	0	1	10	11		0	0	0.0909091	0.909091	-
	18853	1	0	0	11	12		0.0833333	0	0	0.916667	-
	18855	0	0	0	11	11		0	0	0	1	-
	19000	0	0	0	9	9		0	0	0	1	-
	19033	0	0	0	8	8		0	0	0	1	-
	19088	0	0	0	16	16		0	0	0	1	-
	19268	1	2	3	9	15		0.0666667	0.133333	0.2	0.6	-
	19279	5	0	3	10	18		0.277778	0	0.166667	0.555556	-
	19469	0	0	6	3	9		0	0	0.666667	0.333333	targeted
	19480	0	1	0	10	11		0	0.0909091	0	0.909091	-
	19481	0	0	0	8	8		0	0	0	1	-
	19484	0	0	0	11	11		0	0	0	1	-
	19545	0	0	1	8	9		0	0	0.111111	0.888889	-
	19688	3	0	0	5	8		0.375	0	0	0.625	-
	19698	2	0	0	13	15		0.133333	0	0	0.866667	-
	19702	7	0	0	3	10		0.7	0	0	0.3	targeted
	19707	0	1	0	16	17		0	0.0588235	0	0.941176	-
	19708	1	0	0	6	7		0.142857	0	0	0.857143	-
	19710	0	0	3	5	8		0	0	0.375	0.625	-
	19716	0	0	0	7	7		0	0	0	1	-
	19718	3	3	1	2	9		0.333333	0.333333	0.111111	0.222222	targeted
	20952	5	0	3	7	15		0.333333	0	0.2	0.466667	targeted
	20960	0	0	0	8	8		0	0	0	1	-
	20962	0	0	0	9	9		0	0	0	1	-
	20969	1	0	0	9	10		0.1	0	0	0.9	-
	20973	2	1	0	6	9		0.222222	0.111111	0	0.666667	-
	20974	5	1	1	3	10		0.5	0.1	0.1	0.3	targeted
	20983	1	0	0	8	9		0.111111	0	0	0.888889	-
	20992	0	2	1	10	13		0	0.153846	0.0769231	0.769231	-
	20993	0	0	0	8	8		0	0	0	1	-
	21132	3	0	0	4	7		0.428571	0	0	0.571429	-
	21283	0	2	0	8	10		0	0.2	0	0.8	-
	21286	5	0	0	3	8		0.625	0	0	0.375	targeted
	21289	0	0	0	7	7		0	0	0	1	-
	21423	0	0	0	7	7		0	0	0	1	-
	21474	4	0	1	8	13		0.307692	0	0.0769231	0.615385	-
	21642	6	0	0	6	12		0.5	0	0	0.5	-
	21649	1	0	0	7	8		0.125	0	0	0.875	-
	21651	2	0	0	7	9		0.222222	0	0	0.777778	-
	21862	0	0	0	13	13		0	0	0	1	-
	21942	3	0	0	5	8		0.375	0	0	0.625	-
	21944	0	0	0	9	9		0	0	0	1	-
	21948	3	1	0	3	7		0.428571	0.142857	0	0.428571	targeted
	21957	1	0	1	7	9		0.111111	0	0.111111	0.777778	-
	21962	1	0	0	6	7		0.142857	0	0	0.857143	-
	22273	7	0	0	5	12		0.583333	0	0	0.416667	targeted
	22285	1	0	0	11	12		0.0833333	0	0	0.916667	-
	22290	0	0	0	8	8		0	0	0	1	-
	22366	1	0	0	6	7		0.142857	0	0	0.857143	-
	22594	0	1	0	5	6		0	0.166667	0	0.833333	-
	22595	0	0	1	8	9		0	0	0.111111	0.888889	-
	22614	2	0	0	4	6		0.333333	0	0	0.666667	-
	22615	0	0	2	5	7		0	0	0.285714	0.714286	-
	22634	0	1	0	6	7		0	0.142857	0	0.857143	-
	22638	2	0	1	7	10		0.2	0	0.1	0.7	-
	22649	1	4	0	2	7		0.142857	0.571429	0	0.285714	targeted
	22654	1	1	0	4	6		0.166667	0.166667	0	0.666667	-
	22669	3	0	0	8	11		0.272727	0	0	0.727273	-
	23626	0	0	0	11	11		0	0	0	1	-
	24628	2	1	0	6	9		0.222222	0.111111	0	0.666667	-
	24632	1	0	6	1	8		0.125	0	0.75	0.125	targeted
	24649	1	0	1	4	6		0.166667	0	0.166667	0.666667	-
	24654	1	1	0	11	13		0.0769231	0.0769231	0	0.846154	-
	24657	0	0	1	8	9		0	0	0.111111	0.888889	-
	24670	1	0	1	5	7		0.142857	0	0.142857	0.714286	-
	24680	0	0	0	6	6		0	0	0	1	-
	24759	0	0	0	8	8		0	0	0	1	-
	24898	1	1	0	4	6		0.166667	0.166667	0	0.666667	-
	25125	0	0	2	6	8		0	0	0.25	0.75	-
	25126	0	0	0	10	10		0	0	0	1	-
	25132	1	0	0	7	8		0.125	0	0	0.875	-
	25135	3	0	0	3	6		0.5	0	0	0.5	-
	25144	0	0	0	8	8		0	0	0	1	-
	25151	2	0	1	5	8		0.25	0	0.125	0.625	-
	25157	2	2	1	1	6		0.333333	0.333333	0.166667	0.166667	targeted
	25160	0	0	1	7	8		0	0	0.125	0.875	-
	25370	0	0	0	7	7		0	0	0	1	-
	25379	0	0	0	8	8		0	0	0	1	-
	25695	2	3	0	4	9		0.222222	0.333333	0	0.444444	targeted
	25697	0	0	0	9	9		0	0	0	1	-
	25705	0	0	4	4	8		0	0	0.5	0.5	-
	25728	1	1	0	7	9		0.111111	0.111111	0	0.777778	-
	25741	4	0	2	0	6		0.666667	0	0.333333	0	targeted
	25742	2	1	0	4	7		0.285714	0.142857	0	0.571429	-
	25743	1	0	0	5	6		0.166667	0	0	0.833333	-
	25745	2	1	0	3	6		0.333333	0.166667	0	0.5	-
	25841	0	0	0	7	7		0	0	0	1	-
	25845	0	0	6	0	6		0	0	1	0	targeted
	25984	1	3	0	2	6		0.166667	0.5	0	0.333333	targeted
	26228	1	0	0	6	7		0.142857	0	0	0.857143	-
	26235	3	0	0	3	6		0.5	0	0	0.5	-
	26246	1	0	3	3	7		0.142857	0	0.428571	0.428571	targeted
	26257	1	0	0	10	11		0.0909091	0	0	0.909091	-
	26363	0	0	0	6	6		0	0	0	1	-
	26364	0	0	0	7	7		0	0	0	1	-
	26370	0	0	0	6	6		0	0	0	1	-
	26373	0	0	0	6	6		0	0	0	1	-
	26374	0	0	0	6	6		0	0	0	1	-
	26458	0	0	0	6	6		0	0	0	1	-
	26769	0	0	1	7	8		0	0	0.125	0.875	-
	26770	0	0	0	7	7		0	0	0	1	-
	26775	2	0	0	3	5		0.4	0	0	0.6	-
	26800	1	0	0	4	5		0.2	0	0	0.8	-
	26810	0	0	1	5	6		0	0	0.166667	0.833333	-
	26836	1	0	0	6	7		0.142857	0	0	0.857143	-
	26839	1	0	0	5	6		0.166667	0	0	0.833333	-
	26857	0	0	4	1	5		0	0	0.8	0.2	targeted
	26860	1	0	0	7	8		0.125	0	0	0.875	-
	26893	3	1	1	0	5		0.6	0.2	0.2	0	targeted
	26894	0	0	0	5	5		0	0	0	1	-
	26909	1	0	3	1	5		0.2	0	0.6	0.2	targeted
	26919	0	0	0	6	6		0	0	0	1	-
	27378	4	0	0	1	5		0.8	0	0	0.2	targeted
	27412	2	0	0	3	5		0.4	0	0	0.6	-
	27414	0	0	0	5	5		0	0	0	1	-
	28231	0	0	0	5	5		0	0	0	1	-
	28232	1	0	2	3	6		0.166667	0	0.333333	0.5	-
	28240	3	0	0	2	5		0.6	0	0	0.4	targeted
	30142	2	0	0	3	5		0.4	0	0	0.6	-
	30146	1	0	0	5	6		0.166667	0	0	0.833333	-
	30158	1	1	1	2	5		0.2	0.2	0.2	0.4	targeted
	30171	0	0	2	3	5		0	0	0.4	0.6	-
	30177	0	0	0	6	6		0	0	0	1	-
	30240	0	0	0	5	5		0	0	0	1	-
	30877	0	1	0	6	7		0	0.142857	0	0.857143	-
	31010	1	1	1	2	5		0.2	0.2	0.2	0.4	targeted
	31024	0	0	0	5	5		0	0	0	1	-
	31025	0	0	1	4	5		0	0	0.2	0.8	-
	31033	1	0	1	4	6		0.166667	0	0.166667	0.666667	-
	31038	0	0	0	6	6		0	0	0	1	-
	31047	2	0	0	6	8		0.25	0	0	0.75	-
	31055	0	1	0	5	6		0	0.166667	0	0.833333	-
	31058	0	0	0	7	7		0	0	0	1	-
	31077	1	0	3	4	8		0.125	0	0.375	0.5	-
	31078	0	0	0	5	5		0	0	0	1	-
	31080	3	2	0	2	7		0.428571	0.285714	0	0.285714	targeted
	31096	0	0	0	5	5		0	0	0	1	-
	31114	0	0	0	7	7		0	0	0	1	-
	31121	0	0	0	8	8		0	0	0	1	-
	31249	0	0	0	5	5		0	0	0	1	-
	31495	2	1	0	2	5		0.4	0.2	0	0.4	targeted
	31499	2	0	0	3	5		0.4	0	0	0.6	-
	31978	0	0	1	4	5		0	0	0.2	0.8	-
	31998	2	0	0	5	7		0.285714	0	0	0.714286	-
	32034	3	0	2	0	5		0.6	0	0.4	0	targeted
	32045	1	3	1	0	5		0.2	0.6	0.2	0	targeted
	32052	2	0	0	3	5		0.4	0	0	0.6	-
	32058	0	0	0	6	6		0	0	0	1	-
	32066	1	0	0	5	6		0.166667	0	0	0.833333	-
	32093	0	0	0	6	6		0	0	0	1	-
	32109	0	0	0	5	5		0	0	0	1	-
	32386	0	0	0	7	7		0	0	0	1	-
	32489	0	0	3	2	5		0	0	0.6	0.4	targeted
	32497	1	4	0	0	5		0.2	0.8	0	0	targeted
	32504	1	0	0	4	5		0.2	0	0	0.8	-
	32978	1	1	0	3	5		0.2	0.2	0	0.6	-
	32986	3	0	0	2	5		0.6	0	0	0.4	targeted
	33010	2	0	0	4	6		0.333333	0	0	0.666667	-
	33036	0	0	3	1	4		0	0	0.75	0.25	targeted
	33044	0	0	0	4	4		0	0	0	1	-
	33046	1	0	0	3	4		0.25	0	0	0.75	-
	33047	1	0	0	3	4		0.25	0	0	0.75	-
	33050	2	0	0	2	4		0.5	0	0	0.5	-
	33066	0	0	0	4	4		0	0	0	1	-
	33069	0	0	0	4	4		0	0	0	1	-
	33071	1	0	0	3	4		0.25	0	0	0.75	-
	33075	0	0	2	4	6		0	0	0.333333	0.666667	-
	33093	3	0	0	3	6		0.5	0	0	0.5	-
	33102	0	0	0	4	4		0	0	0	1	-
	33106	1	0	0	5	6		0.166667	0	0	0.833333	-
	33123	0	0	0	4	4		0	0	0	1	-
	33124	0	0	4	1	5		0	0	0.8	0.2	targeted
	33138	1	0	1	3	5		0.2	0	0.2	0.6	-
	33139	0	0	0	4	4		0	0	0	1	-
	33164	3	0	0	3	6		0.5	0	0	0.5	-
	33257	1	0	3	0	4		0.25	0	0.75	0	targeted
	33924	0	0	0	5	5		0	0	0	1	-
	33947	0	0	0	4	4		0	0	0	1	-
	33965	0	0	0	4	4		0	0	0	1	-
	33983	0	0	0	4	4		0	0	0	1	-
	33987	0	0	1	4	5		0	0	0.2	0.8	-
	33994	0	0	0	4	4		0	0	0	1	-
	34488	0	0	0	4	4		0	0	0	1	-
	34694	0	0	0	4	4		0	0	0	1	-
	35545	0	0	0	4	4		0	0	0	1	-
	35560	2	0	0	4	6		0.333333	0	0	0.666667	-
	35569	1	2	0	1	4		0.25	0.5	0	0.25	targeted
	37006	0	0	0	4	4		0	0	0	1	-
	37662	0	0	1	3	4		0	0	0.25	0.75	-
	37682	0	0	0	6	6		0	0	0	1	-
	38071	0	1	0	3	4		0	0.25	0	0.75	-
	38082	1	0	1	4	6		0.166667	0	0.166667	0.666667	-
	38097	3	1	0	0	4		0.75	0.25	0	0	targeted
	39780	1	0	0	3	4		0.25	0	0	0.75	-
	39802	1	0	0	3	4		0.25	0	0	0.75	-
	39809	0	0	0	5	5		0	0	0	1	-
	39816	0	0	0	6	6		0	0	0	1	-
	39824	0	0	0	5	5		0	0	0	1	-
	39836	1	0	0	4	5		0.2	0	0	0.8	-
	39840	0	0	0	5	5		0	0	0	1	-
	39847	0	0	0	4	4		0	0	0	1	-
	39852	0	0	0	4	4		0	0	0	1	-
	39859	0	0	2	2	4		0	0	0.5	0.5	-
	39861	2	0	0	2	4		0.5	0	0	0.5	-
	39870	1	0	1	2	4		0.25	0	0.25	0.5	-
	39884	0	1	0	4	5		0	0.2	0	0.8	-
	39887	2	0	0	2	4		0.5	0	0	0.5	-
	39915	0	0	0	5	5		0	0	0	1	-
	39946	0	0	0	4	4		0	0	0	1	-
	39989	0	1	0	3	4		0	0.25	0	0.75	-
	40013	0	0	0	5	5		0	0	0	1	-
	40227	0	0	0	6	6		0	0	0	1	-
	40422	0	0	0	5	5		0	0	0	1	-
	40442	0	0	0	4	4		0	0	0	1	-
	40637	1	0	3	1	5		0.2	0	0.6	0.2	targeted
	40648	2	1	0	1	4		0.5	0.25	0	0.25	targeted
	40712	0	0	0	5	5		0	0	0	1	-
	41262	0	0	0	6	6		0	0	0	1	-
	41640	2	0	0	2	4		0.5	0	0	0.5	-
	41675	1	0	0	3	4		0.25	0	0	0.75	-
	41691	0	0	0	4	4		0	0	0	1	-
	41711	1	0	0	3	4		0.25	0	0	0.75	-
	41719	0	0	0	4	4		0	0	0	1	-
	41725	0	3	0	1	4		0	0.75	0	0.25	targeted
	41728	0	0	0	4	4		0	0	0	1	-
	41731	3	0	0	1	4		0.75	0	0	0.25	targeted
	41759	1	0	1	2	4		0.25	0	0.25	0.5	-
	41766	1	0	0	3	4		0.25	0	0	0.75	-
	41770	0	0	2	2	4		0	0	0.5	0.5	-
	41771	0	0	0	4	4		0	0	0	1	-
	41825	1	0	0	3	4		0.25	0	0	0.75	-
	41894	1	0	0	4	5		0.2	0	0	0.8	-
	41929	0	0	0	4	4		0	0	0	1	-
	41931	0	0	0	4	4		0	0	0	1	-
	42100	0	0	0	4	4		0	0	0	1	-
	42531	0	0	1	3	4		0	0	0.25	0.75	-
	42541	1	2	0	1	4		0.25	0.5	0	0.25	targeted
	42549	1	0	0	3	4		0.25	0	0	0.75	-
	42561	0	0	0	4	4		0	0	0	1	-
	42634	0	0	1	3	4		0	0	0.25	0.75	-
	43236	0	1	0	3	4		0	0.25	0	0.75	-
	43237	1	0	0	3	4		0.25	0	0	0.75	-
	43676	0	1	1	1	3		0	0.333333	0.333333	0.333333	targeted
	43680	1	3	0	0	4		0.25	0.75	0	0	targeted
	43681	0	0	0	3	3		0	0	0	1	-
	43687	0	0	1	2	3		0	0	0.333333	0.666667	-
	43692	3	0	0	1	4		0.75	0	0	0.25	targeted
	43695	0	0	0	3	3		0	0	0	1	-
	43698	0	0	0	3	3		0	0	0	1	-
	43703	0	0	0	4	4		0	0	0	1	-
	43704	2	0	0	1	3		0.666667	0	0	0.333333	targeted
	43705	0	0	0	3	3		0	0	0	1	-
	43720	0	0	0	3	3		0	0	0	1	-
	43724	1	1	0	1	3		0.333333	0.333333	0	0.333333	targeted
	43725	0	2	0	1	3		0	0.666667	0	0.333333	targeted
	43727	0	0	0	4	4		0	0	0	1	-
	43811	0	0	3	1	4		0	0	0.75	0.25	targeted
	43901	0	0	0	3	3		0	0	0	1	-
	43906	3	0	0	1	4		0.75	0	0	0.25	targeted
	43922	0	0	1	2	3		0	0	0.333333	0.666667	-
	43937	0	0	0	3	3		0	0	0	1	-
	43939	3	0	0	1	4		0.75	0	0	0.25	targeted
	43943	0	0	0	4	4		0	0	0	1	-
	43978	0	0	0	4	4		0	0	0	1	-
	44045	0	0	0	3	3		0	0	0	1	-
	44061	1	0	0	3	4		0.25	0	0	0.75	-
	44067	0	0	0	3	3		0	0	0	1	-
	44073	1	0	1	1	3		0.333333	0	0.333333	0.333333	targeted
	44098	1	0	0	3	4		0.25	0	0	0.75	-
	44099	0	0	0	3	3		0	0	0	1	-
	44108	0	0	0	3	3		0	0	0	1	-
	44159	0	0	0	3	3		0	0	0	1	-
	44174	0	0	1	2	3		0	0	0.333333	0.666667	-
	44231	0	0	0	3	3		0	0	0	1	-
	44236	1	0	1	1	3		0.333333	0	0.333333	0.333333	targeted
	44318	0	0	0	4	4		0	0	0	1	-
	44407	1	0	0	2	3		0.333333	0	0	0.666667	-
	44410	1	0	0	3	4		0.25	0	0	0.75	-
	44430	0	0	0	3	3		0	0	0	1	-
	44435	0	0	0	4	4		0	0	0	1	-
	44503	0	0	0	3	3		0	0	0	1	-
	44514	0	0	0	3	3		0	0	0	1	-
	44614	0	0	2	1	3		0	0	0.666667	0.333333	targeted
	44623	0	0	0	3	3		0	0	0	1	-
	44631	0	0	0	3	3		0	0	0	1	-
	44640	1	0	0	2	3		0.333333	0	0	0.666667	-
	44677	1	2	0	0	3		0.333333	0.666667	0	0	targeted
	44696	0	0	0	3	3		0	0	0	1	-
	44769	0	1	1	1	3		0	0.333333	0.333333	0.333333	targeted
	44770	0	0	0	3	3		0	0	0	1	-
	45806	1	0	0	2	3		0.333333	0	0	0.666667	-
	46482	0	0	0	3	3		0	0	0	1	-
	46488	0	0	0	3	3		0	0	0	1	-
	46550	0	0	0	3	3		0	0	0	1	-
	49851	1	1	1	0	3		0.333333	0.333333	0.333333	0	targeted
	49853	1	1	0	1	3		0.333333	0.333333	0	0.333333	targeted
	49855	2	1	0	0	3		0.666667	0.333333	0	0	targeted
	49883	1	1	0	2	4		0.25	0.25	0	0.5	-
	49916	1	0	0	2	3		0.333333	0	0	0.666667	-
	49935	0	0	1	2	3		0	0	0.333333	0.666667	-
	49936	0	0	0	3	3		0	0	0	1	-
	49951	2	0	0	1	3		0.666667	0	0	0.333333	targeted
	49977	0	0	1	2	3		0	0	0.333333	0.666667	-
	49980	2	0	0	1	3		0.666667	0	0	0.333333	targeted
	50538	0	0	0	3	3		0	0	0	1	-
	50550	1	0	0	2	3		0.333333	0	0	0.666667	-
	50552	0	0	0	3	3		0	0	0	1	-
	50566	1	0	1	1	3		0.333333	0	0.333333	0.333333	targeted
	50580	0	0	0	3	3		0	0	0	1	-
	52273	0	1	0	2	3		0	0.333333	0	0.666667	-
	54079	0	0	0	3	3		0	0	0	1	-
	54116	0	0	0	3	3		0	0	0	1	-
	54148	0	0	0	3	3		0	0	0	1	-
	54179	2	0	0	1	3		0.666667	0	0	0.333333	targeted
	55359	0	0	0	3	3		0	0	0	1	-
	55363	1	0	0	2	3		0.333333	0	0	0.666667	-
	55428	1	0	2	1	4		0.25	0	0.5	0.25	targeted
	55522	0	0	0	3	3		0	0	0	1	-
	58650	0	1	0	3	4		0	0.25	0	0.75	-
	60168	0	1	0	2	3		0	0.333333	0	0.666667	-
	60170	0	1	0	2	3		0	0.333333	0	0.666667	-
	60171	0	0	1	2	3		0	0	0.333333	0.666667	-
	60190	0	0	1	2	3		0	0	0.333333	0.666667	-
	60313	0	0	0	3	3		0	0	0	1	-
	60350	0	1	0	2	3		0	0.333333	0	0.666667	-
	60351	0	0	0	3	3		0	0	0	1	-
	60359	0	0	0	3	3		0	0	0	1	-
	60375	0	0	0	3	3		0	0	0	1	-
	60376	0	0	0	3	3		0	0	0	1	-
	60383	0	0	0	3	3		0	0	0	1	-
	60389	1	0	0	2	3		0.333333	0	0	0.666667	-
	60398	0	0	0	3	3		0	0	0	1	-
	60413	0	0	0	3	3		0	0	0	1	-
	60435	1	0	1	1	3		0.333333	0	0.333333	0.333333	targeted
	60446	0	1	1	1	3		0	0.333333	0.333333	0.333333	targeted
	60453	0	0	0	3	3		0	0	0	1	-
	60464	1	1	0	1	3		0.333333	0.333333	0	0.333333	targeted
	60473	0	0	2	1	3		0	0	0.666667	0.333333	targeted
	60478	1	0	1	1	3		0.333333	0	0.333333	0.333333	targeted
	60489	0	0	0	3	3		0	0	0	1	-
	60500	0	0	3	0	3		0	0	1	0	targeted
	60505	0	0	1	2	3		0	0	0.333333	0.666667	-
	60511	0	0	0	3	3		0	0	0	1	-
	60552	0	0	0	3	3		0	0	0	1	-
	60567	1	2	0	0	3		0.333333	0.666667	0	0	targeted
	60576	0	0	2	1	3		0	0	0.666667	0.333333	targeted
	60589	1	0	0	2	3		0.333333	0	0	0.666667	-
	60703	0	0	1	2	3		0	0	0.333333	0.666667	-
	60729	0	0	1	2	3		0	0	0.333333	0.666667	-
	60753	2	0	0	1	3		0.666667	0	0	0.333333	targeted
	60769	0	0	0	3	3		0	0	0	1	-
	60779	0	0	1	2	3		0	0	0.333333	0.666667	-
	60832	2	0	0	1	3		0.666667	0	0	0.333333	targeted
	60852	0	0	0	3	3		0	0	0	1	-
	60868	0	2	0	1	3		0	0.666667	0	0.333333	targeted
	60889	2	0	0	1	3		0.666667	0	0	0.333333	targeted
	60902	0	0	0	3	3		0	0	0	1	-
	60913	2	0	0	1	3		0.666667	0	0	0.333333	targeted
	60993	1	0	0	2	3		0.333333	0	0	0.666667	-
	61038	1	0	1	1	3		0.333333	0	0.333333	0.333333	targeted
	61075	1	0	0	2	3		0.333333	0	0	0.666667	-
	61144	1	0	1	1	3		0.333333	0	0.333333	0.333333	targeted
	61541	0	0	0	3	3		0	0	0	1	-
	61548	0	0	0	3	3		0	0	0	1	-
	61949	0	0	0	3	3		0	0	0	1	-
	62374	2	0	0	1	3		0.666667	0	0	0.333333	targeted
	62389	2	0	0	1	3		0.666667	0	0	0.333333	targeted
	62409	2	0	0	1	3		0.666667	0	0	0.333333	targeted
	62544	0	0	0	3	3		0	0	0	1	-
	62556	0	0	1	2	3		0	0	0.333333	0.666667	-
	62564	0	0	0	3	3		0	0	0	1	-
	62571	1	0	0	2	3		0.333333	0	0	0.666667	-
	63541	0	0	0	3	3		0	0	0	1	-
	63542	0	1	0	2	3		0	0.333333	0	0.666667	-
	63549	0	0	1	2	3		0	0	0.333333	0.666667	-
	63578	0	0	0	3	3		0	0	0	1	-
	63594	0	0	3	0	3		0	0	1	0	targeted
	63600	0	0	0	3	3		0	0	0	1	-
	63789	1	0	0	2	3		0.333333	0	0	0.666667	-
	63796	0	0	0	3	3		0	0	0	1	-
	63978	1	0	0	2	3		0.333333	0	0	0.666667	-
	63984	1	0	0	2	3		0.333333	0	0	0.666667	-
	63986	0	0	2	1	3		0	0	0.666667	0.333333	targeted
	64017	0	1	0	2	3		0	0.333333	0	0.666667	-
	64030	2	0	0	1	3		0.666667	0	0	0.333333	targeted
	64037	0	0	2	1	3		0	0	0.666667	0.333333	targeted
	64934	0	0	0	3	3		0	0	0	1	-
