# Supplementary material for: Formation of chimeric genes with essential functions at the origin of eukaryotes
Source: BMC Biol. 2018 Mar 13;16:30. doi: 10.1186/s12915-018-0500-0 (PMC5851275; doi:10.1186/s12915-018-0500-0)
Supplement: Supplementary file 12 — Detailed origin of prokaryotic S-gene components. Fam: S-gene family, Cpt: component, Cluster: cluster number according to Fig. 4, Bacteria: number of hits from Bacteria, Archaea: number of hits from Archaea. For each S-gene component, the rank in the BLAST search and the taxonomic assignation of the 25 sequences with the best hits to that component were reported (Aci: Acidobacteria, Act: Actinobacteria, Aqu: Aquificae, Arm: Armatimonadetes, Bac: Bacteroidetes, Chl: Chloroflexi, Cre: Crenarchaeota, Cya: Cyanobacteria, Def: Deferribacteres, Dei: Deinococcus-Thermus, Eur: Euryarchaeota, Fir: Firmicutes, Fus: Fusobacteria, Gem: Gemmatimonadetes, Ign: Ignavibacteriae, Nit: Nitrospirae, Pla: Planctomycetes, Pro: Proteobacteria, Spi: Spirochaetes, Syn: Synergistetes, Ten: Tenericutes, Tha: Thaumarchaeota, The: Thermotogae, Ver: Verrucomicrobia, roo: Unknown). Red cells correspond to bacterial phyla while blue cells correspond to archaeal phyla. When only one S-gene component is described, the unrepresented S-gene components from the S-gene family are either exclusively found in photosynthetic eukaryotes, or have diverged too much to be confidently assigned to a prokaryotic group. (XLSX 1743 kb) [file 12915_2018_500_MOESM12_ESM.xlsx]

## Sheet: range names
Family	Gi	Component	Start	End	Bacteria	Archaea	Cluster	1	2	3	4	5	6	7	8	9	10	11	12	13	14	15	16	17	18	19	20	21	22	23	24	25	ratio	Included_domains	Domains
1322	159475244	A	6	314	8	0	4	Pro	Pro	Pro	Chl	Fir	Pro	Bac	Pla																		Pro|50%,Chl|13%,Bac|13%	Kelch_4|74..116,Kelch_4|125..159,Kelch_4|18..73	IPT|338..425,Dynein_heavy|3756..4495,DHC_N2|1142..1555,P-loop_NTPase|2333..2600,P-loop_NTPase|2681..2948,AAA_9|3320..3550,MT|2960..3303,P-loop_NTPase|1680..1931,IG_FLMN|431..538,P-loop_NTPase|2017..2164,Kelch_4|74..116,Kelch_4|852..895,Kelch_4|125..159,Kelch_4|18..73
1322	303276817	A	14	236	3	0	4	Pro	Pro	Pro																							Pro|100%	Kelch_3|35..87,Kelch_5|75..111,Kelch_4|140..178	IPT|291..377,Dynein_heavy|3713..4436,DHC_N2|1095..1503,P-loop_NTPase|2650..2917,P-loop_NTPase|2301..2569,AAA_9|3288..3517,P-loop_NTPase|1643..1895,MT|2929..3268,Filamin|380..488,Kelch_3|35..87,Kelch_5|75..111,P-loop_NTPase|1981..2112,Kelch_4|140..178
1322	308805562	A	4660	5068	4920	79	4	Fir	Dei	Fir	Fir	Fir	Pro	Dei	Fir	Pro	Fir	Fir	Pro	Fir	Fir	Fir	Fir	Fir	Fir	Fir	Fir	Fir	Fir	Fir	Fir	Aci	Pro|56%,Act|19%,Fir|17%	thiolase|4688..5064	thiolase|4688..5064,Dynein_heavy|3879..4613,DHC_N2|1354..1763,P-loop_NTPase|1892..2122,DHC_N1|227..831,P-loop_NTPase|2885..3147,AAA_9|3512..3744,MT|3159..3494,P-loop_NTPase|2512..2781,P-loop_NTPase|2211..2349
1322	428178967	A	70	348	3	0	4	Pro	Pro	Pro																							Pro|100%	Kelch_4|128..170,Kelch_4|197..242,Kelch_4|75..121	IPT|357..445,Dynein_heavy|3743..4458,DHC_N2|1165..1586,P-loop_NTPase|2675..2940,P-loop_NTPase|1715..1945,AAA_9|3313..3542,P-loop_NTPase|2330..2598,MT|2953..3297,Filamin|447..552,P-loop_NTPase|2030..2164,Kelch_4|128..170,Kelch_4|881..923,Kelch_4|197..242,Kelch_4|75..121
1322	471220848	A	2	364	6	0	4	Pro	Pro	Pro	Chl	Chl	Pro																				Pro|67%,Chl|33%	Kelch_4|81..123,Kelch_2|145..194	IPT|366..452,Dynein_heavy|3407..4122,DHC_N2|805..1216,P-loop_NTPase|1344..1573,P-loop_NTPase|2302..2568,MT|2580..2937,P-loop_NTPase|1950..2222,AAA_9|2953..3182,Kelch_4|81..123,P-loop_NTPase|1659..1792,Kelch_2|145..194
1617	66802758	A	9	343	3	2	1	Pro	Eur	Eur	Cya	Pro																					Pro|40%,Eur|40%,Cya|20%	FNIP|259..302,FNIP|171..214,FNIP|215..258,FNIP|303..343,FNIP|126..169,FNIP|104..146,FNIP|61..101	FNIP|259..302,FNIP|171..214,FNIP|215..258,FNIP|303..343,FNIP|126..169,FNIP|104..146,FNIP|61..101
1617	66828023	A	82	501	2	1	1	Cya	Pro	Eur																							Cya|33%,Pro|33%,Eur|33%	FNIP|452..493,FNIP|337..380,FNIP|139..182,FNIP|315..357,FNIP|293..334,FNIP|250..293,FNIP|206..247,FNIP|183..226,FNIP|381..430	FNIP|452..493,FNIP|474..516,FNIP|337..380,FNIP|139..182,FNIP|315..357,FNIP|293..334,FNIP|496..538,FNIP|250..293,FNIP|206..247,FNIP|565..608,FNIP|183..226,FNIP|381..430
1617	281209269	A	6	323	1	2	1	Pro	Eur	Eur																							Eur|67%,Pro|33%	FNIP|152..194,FNIP|240..283,FNIP|196..238,FNIP|94..129,FNIP|49..91,FNIP|284..324,FNIP|130..172	FNIP|152..194,FNIP|240..283,FNIP|196..238,FNIP|94..129,FNIP|49..91,FNIP|284..324,FNIP|130..172
1617	1000226518	A	128	372	24	3	1	Pro	Ten	Spi	Pro	Fir	Fir	Fir	Eur	Fir	Fir	Ten	Eur	Bac	Fir	Fir	Spi	Ten	Act	Cya	Bac	Fir	Eur	Fir	Fir	Fir	Fir|48%,Ten|11%,Eur|11%	FNIP|173..216,FNIP|283..326,FNIP|239..282	FNIP|173..216,FNIP|283..326,FNIP|239..282
1617	1000226869	A	68	435	4	0	1	Pro	Fir	Bac	Act																						Fir|25%,Bac|25%,Pro|25%	FNIP|157..197,FNIP|201..244,FNIP|355..395,FNIP|333..373	FNIP|157..197,FNIP|201..244,FNIP|355..395,FNIP|333..373
1617	1000227581	A	138	364	16	3	1	Pro	Eur	Cya	Pro	Bac	Fir	Fir	Eur	Fir	Fir	Spi	Act	Bac	Bac	Ten	Fir	Eur	Fir	Fir							Fir|37%,Bac|16%,Eur|16%	FNIP|296..339,FNIP|274..315,FNIP|230..272,FNIP|204..250,FNIP|161..203	FNIP|296..339,FNIP|274..315,FNIP|230..272,FNIP|204..250,FNIP|161..203
1617	1000228806	A	130	616	45	2	1	Cya	Fir	Eur	Pro	Eur	Fir	Fir	Ten	Bac	Ten	Ten	Fir	Fir	Fir	Ver	Fir	Bac	Ten	Fir	Fir	Fir	Bac	Fir	Act	Pro	Fir|51%,Bac|17%,Ten|13%	FNIP|257..300,FNIP|213..255,FNIP|498..541,FNIP|301..344,FNIP|432..474,FNIP|387..431,FNIP|454..496,FNIP|323..386,FNIP|178..212	FNIP|257..300,FNIP|213..255,FNIP|498..541,FNIP|301..344,FNIP|432..474,FNIP|387..431,FNIP|454..496,FNIP|323..386,FNIP|178..212
1617	1000233307	A	107	672	40	2	1	Eur	Fir	Pro	Ten	Spi	Fir	Fir	Fir	Cya	Bac	Ver	Ten	Ten	Fir	Fir	Pro	Bac	Ten	Ten	Bac	Fir	Fir	Ten	Fir	Fir	Fir|48%,Bac|17%,Ten|14%	FNIP|240..283,FNIP|284..327,FNIP|394..435,FNIP|586..627,FNIP|328..369,FNIP|542..583,FNIP|416..456,FNIP|630..671,FNIP|520..562,FNIP|476..517,FNIP|218..259,FNIP|196..237,FNIP|350..391	FNIP|240..283,FNIP|284..327,FNIP|394..435,FNIP|586..627,FNIP|328..369,FNIP|542..583,FNIP|416..456,FNIP|630..671,FNIP|520..562,FNIP|476..517,FNIP|218..259,FNIP|196..237,FNIP|350..391
1617	1000235101	A	103	576	13	2	1	Pro	Cya	Fir	Eur	Fir	Ten	Ten	Ten	Ten	Eur	Fir	Ten	Pro	Fir	Fir											Fir|33%,Ten|33%,Pro|13%	FNIP|247..289,FNIP|495..536,FNIP|203..244,FNIP|373..416,FNIP|473..514,FNIP|417..460,FNIP|539..576,FNIP|159..200,FNIP|269..312	FNIP|247..289,FNIP|495..536,FNIP|203..244,FNIP|373..416,FNIP|473..514,FNIP|417..460,FNIP|539..576,FNIP|159..200,FNIP|269..312
1617	1000239021	A	90	731	50	2	1	Cya	Bac	Fir	Fir	Pro	Ten	Pro	Fir	Bac	Bac	Eur	Bac	Ten	Fir	Spi	Eur	Fir	Fir	Bac	Fir	Fir	Fir	Fir	Fir	Fir	Fir|56%,Bac|19%,Ten|8%	FNIP|264..307,FNIP|132..175,FNIP|242..284,FNIP|489..532,FNIP|643..686,FNIP|621..663,FNIP|220..262,FNIP|599..640,FNIP|176..219,FNIP|577..619,FNIP|467..509,FNIP|555..596,FNIP|533..575,FNIP|687..722,FNIP|97..130	FNIP|264..307,FNIP|132..175,FNIP|242..284,FNIP|489..532,FNIP|643..686,FNIP|621..663,FNIP|220..262,FNIP|599..640,FNIP|176..219,FNIP|577..619,FNIP|467..509,FNIP|555..596,FNIP|533..575,FNIP|687..722,FNIP|97..130
1617	1000239538	A	141	375	3	0	1	Fir	Pro	Act																							Fir|33%,Pro|33%,Act|33%	FNIP|308..349,FNIP|220..261,FNIP|242..283,FNIP|287..327,FNIP|154..196,FNIP|198..239	FNIP|308..349,FNIP|220..261,FNIP|242..283,FNIP|287..327,FNIP|154..196,FNIP|198..239
1617	1000239584	A	92	621	20	2	1	Fir	Fir	Ten	Fir	Cya	Eur	Ten	Ten	Ten	Fir	Ver	Eur	Bac	Pro	Ten	Bac	Fir	Fir	Fir	Ten	Pro	Act				Fir|32%,Ten|27%,Bac|9%	FNIP|409..450,FNIP|387..429,FNIP|188..229,FNIP|431..474,FNIP|516..557,FNIP|538..579,FNIP|232..273,FNIP|343..386,FNIP|145..186,FNIP|320..362	FNIP|409..450,FNIP|387..429,FNIP|188..229,FNIP|431..474,FNIP|516..557,FNIP|538..579,FNIP|232..273,FNIP|343..386,FNIP|145..186,FNIP|320..362
1617	1000240252	A	149	383	4	0	1	Fir	Pro	Pro	Pro																						Pro|75%,Fir|25%	FNIP|184..226,FNIP|316..356,FNIP|294..334,FNIP|206..248	FNIP|184..226,FNIP|316..356,FNIP|294..334,FNIP|206..248
1617	1000240254	A	111	475	5	0	1	Pro	Fir	Act	Bac	Pro																					Pro|40%,Fir|20%,Bac|20%	FNIP|243..284,FNIP|151..191,FNIP|418..459,FNIP|265..306,FNIP|328..369,FNIP|396..438,FNIP|350..392,FNIP|195..238	FNIP|243..284,FNIP|151..191,FNIP|418..459,FNIP|265..306,FNIP|328..369,FNIP|396..438,FNIP|350..392,FNIP|195..238
1617	1000243948	A	150	620	13	0	1	Ten	Ten	Fir	Pro	Ten	Fir	Ten	Pro	Ten	Fir	Fir	Cya	Act													Ten|38%,Fir|31%,Pro|15%	FNIP|513..555,FNIP|230..271,FNIP|535..578,FNIP|208..249,FNIP|491..532,FNIP|469..510,FNIP|317..357,FNIP|186..227,FNIP|361..402	FNIP|513..555,PKc_like|629..712,FNIP|230..271,FNIP|535..578,FNIP|208..249,FNIP|491..532,FNIP|469..510,FNIP|317..357,FNIP|186..227,FNIP|361..402
1617	1000247979	A	174	772	18	2	1	Eur	Eur	Pro	Ten	Fir	Ten	Spi	Ten	Fir	Fir	Fir	Bac	Pro	Ver	Ten	Fir	Fir	Cya	Bac	Bac						Fir|30%,Ten|20%,Bac|15%	FNIP|468..510,FNIP|621..664,FNIP|272..315,FNIP|250..291,FNIP|512..553,FNIP|665..706,FNIP|687..730,FNIP|316..358,FNIP|599..640,FNIP|424..465,FNIP|380..421	FNIP|468..510,FNIP|621..664,FNIP|272..315,FNIP|250..291,FNIP|512..553,FNIP|665..706,FNIP|687..730,FNIP|316..358,FNIP|599..640,FNIP|424..465,FNIP|380..421
1617	1000248214	A	293	635	3	0	1	Ten	Ten	Ten																							Ten|100%	FNIP|555..596,FNIP|577..617,FNIP|441..485,FNIP|347..389	EFh|699..753,FNIP|555..596,FNIP|577..617,FNIP|261..302,FNIP|441..485,FNIP|239..281,FNIP|347..389
1617	1000249753	A	44	618	32	2	1	Pro	Eur	Eur	Ten	Fir	Fir	Cya	Fir	Fir	Fir	Bac	Fir	Ten	Fir	Fir	Pro	Bac	Act	Bac	Bac	Fir	Ten	Fir	Fir	Bac	Fir|32%,Bac|18%,Ten|18%	FNIP|491..534,FNIP|249..292,FNIP|469..510,FNIP|293..335,FNIP|161..204,FNIP|227..268,FNIP|338..378,FNIP|535..575,FNIP|447..488,FNIP|205..246,FNIP|403..444,FNIP|359..400	FNIP|491..534,FNIP|249..292,FNIP|469..510,FNIP|293..335,FNIP|161..204,FNIP|227..268,FNIP|338..378,FNIP|535..575,FNIP|447..488,FNIP|205..246,FNIP|403..444,FNIP|359..400
1617	1000250109	A	104	456	35	2	1	Eur	Pro	Pro	Cya	Bac	Bac	Fir	Fir	Fir	Bac	Bac	Fir	Spi	Fir	Fir	Ten	Fir	Fir	Ten	Ten	Fir	Bac	Bac	Ten	Ten	Fir|30%,Ten|24%,Bac|19%	FNIP|210..251,FNIP|386..427,FNIP|342..384,FNIP|188..230,FNIP|232..274,FNIP|408..450,FNIP|254..296,FNIP|320..362,FNIP|277..317	FNIP|210..251,FNIP|386..427,FNIP|342..384,FNIP|188..230,FNIP|232..274,FNIP|408..450,FNIP|254..296,FNIP|320..362,FNIP|277..317
1617	1000252413	A	96	708	14	2	1	Pro	Ten	Cya	Ten	Ten	Fir	Ten	Eur	Eur	Ver	Fir	Pro	Bac	Ten	Fir	Fir										Ten|31%,Fir|25%,Pro|13%	FNIP|596..638,FNIP|464..506,FNIP|357..400,FNIP|291..334,FNIP|138..180,FNIP|182..223,FNIP|204..246,FNIP|248..290,FNIP|486..529,FNIP|574..616,FNIP|618..661,FNIP|530..570,FNIP|650..681	FNIP|596..638,FNIP|464..506,FNIP|357..400,FNIP|291..334,FNIP|138..180,FNIP|182..223,FNIP|204..246,FNIP|248..290,FNIP|486..529,FNIP|574..616,FNIP|618..661,FNIP|530..570,FNIP|650..681
1617	1000253534	A	21	346	8	0	1	Pro	Pro	Pro	Pro	Bac	Act	Fir	Ten																		Pro|50%,Ten|13%,Fir|13%	FNIP|255..297,FNIP|277..320,FNIP|79..119,FNIP|189..231,FNIP|167..208,FNIP|233..275,FNIP|123..163	FNIP|255..297,FNIP|277..320,FNIP|79..119,FNIP|189..231,FNIP|167..208,FNIP|233..275,FNIP|123..163
1617	1000255909	A	75	386	4	1	1	Pro	Fir	Act	Eur	Ten																					Ten|20%,Fir|20%,Pro|20%	FNIP|119..162,FNIP|289..331,FNIP|311..354,FNIP|267..308	FNIP|119..162,FNIP|289..331,FNIP|311..354,FNIP|267..308
1617	1000255910	A	69	418	4	1	1	Fir	Pro	Act	Eur	Ten																					Ten|20%,Fir|20%,Pro|20%	FNIP|119..162,FNIP|289..331,FNIP|311..354,FNIP|267..308	FNIP|119..162,FNIP|289..331,FNIP|311..354,FNIP|267..308
1617	1000257451	A	75	416	4	0	1	Pro	Fir	Act	Bac																						Fir|25%,Bac|25%,Pro|25%	FNIP|265..305,FNIP|155..198,FNIP|243..284	FNIP|265..305,FNIP|155..198,FNIP|243..284
1617	1000257453	A	142	552	6	0	1	Fir	Pro	Ten	Bac	Pro	Act																				Pro|33%,Ten|17%,Fir|17%	FNIP|177..220,FNIP|274..317,FNIP|155..196,FNIP|470..511,FNIP|404..444,FNIP|448..489,FNIP|492..532,FNIP|338..381	FNIP|177..220,FNIP|274..317,FNIP|155..196,FNIP|470..511,FNIP|404..444,FNIP|448..489,FNIP|492..532,FNIP|338..381
1617	1000261356	A	71	634	15	0	1	Pro	Spi	Ten	Ten	Ten	Fir	Ten	Bac	Ten	Ten	Pro	Cya	Act	Fir	Fir											Ten|40%,Fir|20%,Pro|13%	FNIP|149..190,FNIP|259..302,FNIP|171..214,FNIP|215..258,FNIP|391..434,FNIP|303..346,FNIP|523..561,FNIP|543..585,FNIP|347..390	FNIP|149..190,FNIP|259..302,FNIP|171..214,FNIP|215..258,FNIP|391..434,FNIP|303..346,FNIP|523..561,FNIP|543..585,FNIP|347..390
1617	1000265671	A	141	506	5	1	1	Eur	Fir	Pro	Bac	Ten	Fir																				Fir|33%,Ten|17%,Bac|17%	FNIP|286..329,FNIP|154..195,FNIP|220..262,FNIP|445..485	FNIP|286..329,FNIP|154..195,FNIP|220..262,FNIP|445..485
1617	1000267622	A	48	504	45	3	1	Eur	Pro	Eur	Cya	Fir	Fir	Fir	Fir	Pro	Bac	Ten	Ten	Ten	Bac	Ten	Fir	Spi	Fir	Ten	Bac	Fir	Fir	Ten	Fir	Fir	Fir|44%,Ten|19%,Bac|12%	FNIP|323..366,FNIP|411..453,FNIP|433..475,FNIP|389..431,FNIP|228..278,FNIP|367..408,FNIP|140..182,FNIP|279..322,FNIP|162..205	FNIP|323..366,FNIP|411..453,FNIP|433..475,FNIP|389..431,FNIP|228..278,FNIP|367..408,FNIP|140..182,FNIP|279..322,FNIP|162..205
2465	66814704	A	116	804	4384	61	2	Fir	Fir	The	Fir	Fir	Fir	Fir	Fir	Fir	The	Aqu	Bac	The	Eur	Spi	Fir	Bac	Fir	Aqu	Chl	Aqu	Spi	The	Spi	Fir	Pro|46%,Fir|25%,Act|8%	TOPRIM_TopoIIA|560..680,TopoIIA_Trans_ScTopoIIA|359..518,HATPase_c|170..283	TOP4c|806..1235,TOPRIM_TopoIIA|560..680,TopoIIA_Trans_ScTopoIIA|359..518,HATPase_c|170..283
2465	66814704	B	758	1279	532	19	2	Pro	Spi	Spi	Spi	Spi	Spi	Spi	Spi	Pla	Def	Ten	Bac	Pro	Pro	Pro	Nit	Bac	Ten	Act	Act	Act	Eur	Eur	Pro	Pro	Pro|51%,Chl|21%,Ten|4%	TOP4c|806..1235	TOP4c|806..1235,TOPRIM_TopoIIA|560..680,TopoIIA_Trans_ScTopoIIA|359..518,HATPase_c|170..283
2465	66826863	A	28	763	4402	61	2	Aqu	Spi	Spi	Spi	The	Spi	Fir	Fir	Spi	Spi	Pro	Fir	Fir	Eur	Spi	Aqu	Fir	Fir	Fir	Pro	Fir	Fir	Fir	Eur	Eur	Pro|46%,Fir|24%,Act|9%	TopoIIA_Trans_ScTopoIIA|338..489,TOPRIM_TopoIIA|527..644,HATPase_c|153..246	TopoIIA_Trans_ScTopoIIA|338..489,TOPRIM_TopoIIA|527..644,HATPase_c|153..246,TOP4c|768..1276
2465	66826863	B	732	1245	526	6	2	Pro	Spi	Spi	Pro	Pro	Pro	Pro	Spi	Spi	Spi	Pro	Pro	Pro	Spi	Spi	Eur	Spi	Pro	Pro	Spi	Pro	Bac	Spi	Pro	Pro	Pro|40%,Act|17%,Fir|14%	TOP4c|768..1276	TopoIIA_Trans_ScTopoIIA|338..489,TOPRIM_TopoIIA|527..644,HATPase_c|153..246,TOP4c|768..1276
2465	71744648	A	1	727	4343	61	2	Ten	Ten	Ten	Ten	Ten	Eur	Chl	Pro	Fir	Fir	Syn	Pro	Pro	Ten	Ten	Ten	Pro	Pro	Ten	Cya	Ten	Ten	Pro	Pro	Ten	Pro|46%,Fir|25%,Act|8%	TOPRIM_TopoIIA|432..551,TopoIIA_Trans_ScTopoIIA|241..398,HATPase_c|55..160	TOP4c|677..1100,TOPRIM_TopoIIA|432..551,TopoIIA_Trans_ScTopoIIA|241..398,HATPase_c|55..160
2465	71744648	B	625	1154	582	11	2	Pro	Spi	Spi	Spi	Spi	Spi	Spi	Spi	Act	Pro	Act	Pro	Pro	Act	Act	Act	Act	Act	Pro	Fir	Eur	Act	Pro	Act	Pro	Pro|38%,Chl|31%,Act|9%	TOP4c|677..1100	TOP4c|677..1100,TOPRIM_TopoIIA|432..551,TopoIIA_Trans_ScTopoIIA|241..398,HATPase_c|55..160
2465	118398165	A	1	707	4363	61	2	Aqu	Pro	Aqu	Aqu	Bac	Aqu	Spi	The	Pro	Pro	Bac	Spi	Spi	Pro	Pro	Spi	Pro	Spi	Fir	Pro	Pro	Pro	Pro	Pro	Pro	Pro|46%,Fir|25%,Act|8%	TOPRIM_TopoIIA|435..554,TopoIIA_Trans_ScTopoIIA|249..397,HATPase_c|59..163	TOP4c|679..1154,TOPRIM_TopoIIA|435..554,TopoIIA_Trans_ScTopoIIA|249..397,HATPase_c|59..163
2465	118398165	B	618	1191	545	29	2	Pro	Pro	Pro	Pro	Pro	Pro	Pro	Pro	Pro	Pro	Pro	Pro	Pro	Pro	Pro	Pro	Pro	Pro	Pro	The	Eur	Pro	Pro	Pro	Pro	Pro|47%,Fir|16%,Ten|10%	TOP4c|679..1154	TOP4c|679..1154,TOPRIM_TopoIIA|435..554,TopoIIA_Trans_ScTopoIIA|249..397,HATPase_c|59..163
2465	145491451	A	1	682	4412	61	2	Aqu	Aqu	Aqu	Aqu	Fir	Ten	Ten	Eur	Ten	Pro	Fir	Fir	Fir	Bac	Ten	Fir	Ten	Ten	The	Fir	Fir	Fir	Fir	Ten	Fir	Pro|46%,Fir|25%,Act|9%	TOPRIM_TopoIIA|430..548,TopoIIA_Trans_ScTopoIIA|239..392,HATPase_c|62..156	TOPRIM_TopoIIA|430..548,TopoIIA_Trans_ScTopoIIA|239..392,TOP4c|671..1150,HATPase_c|62..156
2465	145491451	B	616	1169	500	26	2	Pro	Eur	Fir	Spi	Eur	Eur	Spi	Eur	Def	Spi	Def	Aqu	Fus	Spi	Eur	Fus	Spi	Ten	Spi	Spi	Spi	Spi	Spi	Spi	Spi	Pro|43%,Chl|20%,Spi|12%	TOP4c|671..1150	TOPRIM_TopoIIA|430..548,TopoIIA_Trans_ScTopoIIA|239..392,TOP4c|671..1150,HATPase_c|62..156
2465	145496633	A	1	669	4393	61	2	Aqu	Aqu	Aqu	Aqu	Fir	The	Bac	Fir	Fir	The	Fir	Fib	Fir	Fir	The	Chl	Fir	Fir	Ten	Pro	Chl	Bac	Aqu	Bac	Bac	Pro|46%,Fir|25%,Act|9%	TOPRIM_TopoIIA|417..535,TopoIIA_Trans_ScTopoIIA|227..379	TOPRIM_TopoIIA|417..535,TopoIIA_Trans_ScTopoIIA|227..379,TOP4c|658..1137
2465	145496633	B	604	1153	509	35	2	Pro	Def	Eur	Eur	Def	Eur	Spi	Spi	Spi	Spi	Spi	Aqu	Spi	Spi	Spi	Spi	Aqu	Spi	Spi	Act	Eur	Ten	Pro	Pro	Eur	Pro|44%,Act|13%,Spi|10%	TOP4c|658..1137	TOPRIM_TopoIIA|417..535,TopoIIA_Trans_ScTopoIIA|227..379,TOP4c|658..1137
2465	145522376	A	1	682	4437	61	2	Aqu	Aqu	The	Ten	Ten	Ten	Aqu	Ten	Aqu	Ten	Ten	Ten	Fir	Ten	Fir	Ten	Eur	Bac	Fir	Fir	Fir	Chl	Fir	Fir	Fir	Pro|46%,Fir|24%,Act|9%	TOPRIM_TopoIIA|430..548,TopoIIA_Trans_ScTopoIIA|239..392	TOPRIM_TopoIIA|430..548,TopoIIA_Trans_ScTopoIIA|239..392,TOP4c|671..1150
2465	145522376	B	616	1169	476	25	2	Pro	Eur	Spi	Spi	Eur	Eur	Spi	Fir	Spi	Chl	Eur	Eur	Eur	Eur	Def	Spi	Spi	Spi	Spi	Pro	Spi	Def	Spi	Spi	Spi	Pro|43%,Chl|22%,Spi|10%	TOP4c|671..1150	TOPRIM_TopoIIA|430..548,TopoIIA_Trans_ScTopoIIA|239..392,TOP4c|671..1150
2465	159484508	A	1	701	4329	60	2	Pro	Pro	Pro	Fir	Pro	Fir	Aqu	The	Fir	The	The	Fir	The	The	Fir	Fir	Spi	The	Spi	Pro	Fir	Pro	Spi	Pro	Pro	Pro|47%,Fir|25%,Act|8%	TOPRIM_TopoIIA|454..572,TopoIIA_Trans_ScTopoIIA|270..417,HATPase_c|69..120	TOP4c|698..1166,TOPRIM_TopoIIA|454..572,TopoIIA_Trans_ScTopoIIA|270..417,HATPase_c|69..120
2465	159484508	B	645	1167	593	17	2	Pro	Spi	Spi	Spi	Spi	Spi	Act	Spi	Spi	Act	Act	Act	Act	Act	Act	Act	Act	Act	Pro	Pro	Pro	Pro	Spi	Spi	Pro	Pro|33%,Act|22%,Chl|14%	TOP4c|698..1166	TOP4c|698..1166,TOPRIM_TopoIIA|454..572,TopoIIA_Trans_ScTopoIIA|270..417,HATPase_c|69..120
2465	219121754	A	1	712	4335	60	2	Fus	Fus	Aqu	Pro	Fib	Act	Aqu	Fus	Aqu	Aqu	Aqu	Fir	Fus	Pro	Chl	Bac	Eur	Aqu	Aqu	Pro	Pro	Bac	Act	Eur	Spi	Pro|46%,Fir|24%,Act|8%	TopoIIA_Trans_ScTopoIIA|247..395,HATPase_c|53..150,TOPRIM|440..573	TopoIIA_Trans_ScTopoIIA|247..395,HATPase_c|53..150,TOP4c|706..1161,TOPRIM|440..573
2465	219121754	B	668	1147	584	19	2	Pro	Spi	Spi	Spi	Spi	Pro	Spi	Pro	Pro	Pro	Pro	Pro	Pro	Pro	Pro	Spi	Spi	Pro	Pro	Pro	Pro	Pro	Pro	Act	Act	Pro|49%,Act|14%,Chl|12%	TOP4c|706..1161	TopoIIA_Trans_ScTopoIIA|247..395,HATPase_c|53..150,TOP4c|706..1161,TOPRIM|440..573
2465	219121760	A	1	739	4391	61	2	Aqu	Bac	Aqu	Bac	Bac	Bac	Bac	Fir	Bac	Fir	Fus	Bac	Bac	Bac	Bac	Spi	Syn	Bac	Fus	Bac	Bac	Bac	Spi	Bac	Spi	Pro|46%,Fir|24%,Act|9%	TOPRIM_TopoIIA|436..556,TopoIIA_Trans_ScTopoIIA|249..399,HATPase_c|55..145	TOP4c|683..1143,TOPRIM_TopoIIA|436..556,TopoIIA_Trans_ScTopoIIA|249..399,HATPase_c|55..145
2465	219121760	B	634	1138	536	10	2	Pro	Spi	Spi	Spi	Spi	Eur	Pro	Chl	Spi	Bac	Spi	Spi	Pro	Pro	Fib	Fib	Spi	Dei	Bac	Spi	Spi	Spi	Spi	Spi	Spi	Pro|28%,Act|21%,Chl|17%	TOP4c|683..1143	TOP4c|683..1143,TOPRIM_TopoIIA|436..556,TopoIIA_Trans_ScTopoIIA|249..399,HATPase_c|55..145
2465	224007305	A	1	742	4193	61	2	Fir	Fir	Eur	Ten	Ten	Aqu	Ten	Bac	Ten	Ten	Aqu	Aqu	Aqu	Ten	Eur	Pro	Aqu	Pro	Pro	Pro	Pro	Pro	Pro	The	Fir	Pro|48%,Fir|23%,Act|8%	TopoIIA_Trans_ScTopoIIA|254..413,TOPRIM|456..579	TopoIIA_Trans_ScTopoIIA|254..413,TOP4c|714..1174,TOPRIM|456..579
2465	224007305	B	672	1179	716	29	2	Spi	Spi	Spi	Spi	Spi	Pro	Spi	Spi	Act	Spi	Act	Pro	Act	Spi	Act	Bac	Act	Act	Eur	Act	Pro	Act	Bac	Pro	Pro	Pro|30%,Chl|25%,Act|14%	TOP4c|714..1174	TopoIIA_Trans_ScTopoIIA|254..413,TOP4c|714..1174,TOPRIM|456..579
2465	224007445	A	1	769	4325	61	2	Pro	Bac	Aqu	The	Pro	Syn	Fir	Fir	Bac	Eur	Fir	Fir	Fir	Fir	Fir	Fir	Fir	Fir	Fir	Fir	Fir	Fir	Fir	Fir	Fir	Pro|47%,Fir|25%,Act|7%	TOPRIM_TopoIIA|469..589,TopoIIA_Trans_ScTopoIIA|287..432,HATPase_c|93..186	TOP4c|717..1174,TOPRIM_TopoIIA|469..589,TopoIIA_Trans_ScTopoIIA|287..432,HATPase_c|93..186
2465	224007445	B	666	1212	601	10	2	Eur	Eur	Pro	Eur	Dei	Pro	Pro	Pro	Pro	Pro	Pro	Pro	Pro	Pro	Pro	Pro	Aqu	Pro	Aqu	Bac	Aqu	Pro	Pro	Pro	Pro	Pro|50%,Chl|14%,Act|9%	TOP4c|717..1174	TOP4c|717..1174,TOPRIM_TopoIIA|469..589,TopoIIA_Trans_ScTopoIIA|287..432,HATPase_c|93..186
2465	224007473	A	1	741	4262	60	2	Fir	Fir	Ten	Fir	Fir	Aqu	Bac	Ten	Pro	Bac	The	Ten	Fir	Fir	Fir	Fir	Fir	Fir	Fir	Bac	Fir	Fir	Ten	Fir	Fir	Pro|47%,Fir|25%,Act|7%	TOPRIM_TopoIIA|437..557,TopoIIA_Trans_ScTopoIIA|255..400,HATPase_c|67..175	TOP4c|689..1148,TOPRIM_TopoIIA|437..557,TopoIIA_Trans_ScTopoIIA|255..400,HATPase_c|67..175
2465	224007473	B	641	1156	662	14	2	Eur	Eur	Pro	Pro	Dei	Aqu	Pro	Aqu	The	Eur	Aqu	Dei	Pro	Pro	Pro	Pro	Bac	Spi	Spi	Bac	Act	Ten	Pro	Dei	Pro	Pro|41%,Chl|13%,Act|11%	TOP4c|689..1148	TOP4c|689..1148,TOPRIM_TopoIIA|437..557,TopoIIA_Trans_ScTopoIIA|255..400,HATPase_c|67..175
2465	281203022	A	83	798	4253	60	2	Aqu	Aqu	Aqu	Bac	Bac	Eur	The	Bac	Spi	The	The	Fir	The	Pro	Pro	Fir	Pro	Bac	Eur	Pro	Bac	Bac	Bac	Pro	Pro	Pro|47%,Fir|25%,Act|7%	TOPRIM_TopoIIA|557..677,TopoIIA_Trans_ScTopoIIA|361..515,HATPase_c|174..268	TOPRIM_TopoIIA|557..677,TopoIIA_Trans_ScTopoIIA|361..515,HATPase_c|174..268,TOP4c|802..1230
2465	281203022	B	754	1264	654	30	2	Pro	Spi	Spi	Spi	Eur	Eur	Spi	Spi	Spi	Spi	Eur	Eur	Spi	Spi	Spi	Spi	Pro	Spi	Pro	Spi	Pro	Pro	Aqu	Aqu	Aqu	Pro|47%,Fir|17%,Chl|16%	TOP4c|802..1230	TOPRIM_TopoIIA|557..677,TopoIIA_Trans_ScTopoIIA|361..515,HATPase_c|174..268,TOP4c|802..1230
2465	281208664	A	67	790	4427	63	2	Spi	Spi	Spi	The	Eur	Spi	Spi	Fir	Spi	Spi	The	Aqu	The	The	Bac	The	Pro	The	Fir	Aqu	Fir	Fir	Eur	Fir	Fir	Pro|46%,Fir|24%,Act|9%	TOPRIM_TopoIIA|568..686,TopoIIA_Trans_ScTopoIIA|378..528,HATPase_c|187..285	TOPRIM_TopoIIA|568..686,TopoIIA_Trans_ScTopoIIA|378..528,HATPase_c|187..285,TOP4c|811..1316
2465	281208664	B	743	1322	506	3	2	Pro	Pro	Pro	Pro	Pro	Pro	Pro	Pro	Pro	Spi	Spi	Pro	Pro	Pro	Pro	Pro	Pro	Pro	Pro	Spi	Pro	Pro	Pro	Pro	Pro	Pro|39%,Chl|18%,Spi|8%	TOP4c|811..1316	TOPRIM_TopoIIA|568..686,TopoIIA_Trans_ScTopoIIA|378..528,HATPase_c|187..285,TOP4c|811..1316
2465	290995679	A	1	687	4333	61	2	Bac	Bac	Bac	Bac	Aqu	Syn	Bac	Bac	Bac	Bac	Bac	Bac	Aqu	Aqu	Bac	Fir	Fir	Bac	Bac	Fir	Bac	Bac	Bac	Bac	Bac	Pro|47%,Fir|25%,Act|8%	TopoIIA_Trans_ScTopoIIA|250..403,HATPase_c|61..168,TOPRIM|440..561	TopoIIA_Trans_ScTopoIIA|250..403,HATPase_c|61..168,TOP4c|686..1123,TOPRIM|440..561
2465	290995679	B	630	1135	583	21	2	Pro	Dei	Pro	Pro	Dei	Eur	Syn	Pro	Pro	Pro	Syn	Pro	Pro	Pro	Pro	Pro	Pro	Pro	Pro	Eur	Pro	Pro	Pro	Pro	Pro	Pro|50%,Chl|18%,Act|10%	TOP4c|686..1123	TopoIIA_Trans_ScTopoIIA|250..403,HATPase_c|61..168,TOP4c|686..1123,TOPRIM|440..561
2465	291000712	A	8	716	4408	61	2	Aqu	Syn	Fir	Syn	Aqu	Aqu	Aqu	Bac	Pro	Syn	Bac	Fir	Spi	Clo	Pro	Spi	Pro	Spi	Pro	Pro	Pro	Pro	Eur	Spi	Fir	Pro|46%,Fir|24%,Act|9%	TOPRIM_TopoIIA|467..587,TopoIIA_Trans_ScTopoIIA|290..430,HATPase_c|103..210	TOP4c|714..1163,TOPRIM_TopoIIA|467..587,TopoIIA_Trans_ScTopoIIA|290..430,HATPase_c|103..210
2465	291000712	B	663	1256	522	7	2	Pro	Spi	Spi	Spi	Eur	Spi	Spi	Spi	Pro	Pro	Pro	Pro	Pro	Pro	Pro	Pro	Pro	Pro	Pro	Pro	Pro	Spi	Pro	Pro	Pro	Pro|49%,Act|11%,Spi|9%	TOP4c|714..1163	TOP4c|714..1163,TOPRIM_TopoIIA|467..587,TopoIIA_Trans_ScTopoIIA|290..430,HATPase_c|103..210
2465	302844478	A	3	760	4344	61	2	The	The	The	The	Pro	The	Fir	Fir	Pro	The	Aqu	Bac	Spi	Cya	Bac	Bac	Fir	Pro	Pro	Pro	The	Pro	Bac	Pro	Pro	Pro|46%,Fir|24%,Act|8%	TOPRIM_TopoIIA|439..557,TopoIIA_Trans_ScTopoIIA|234..402,HATPase_c|48..151	TOP4c|683..1061,TOPRIM_TopoIIA|439..557,TopoIIA_Trans_ScTopoIIA|234..402,HATPase_c|48..151
2465	302844478	B	620	1081	584	8	2	Pro	Spi	Spi	Spi	Spi	Spi	Spi	Spi	Pro	Pro	Pro	Pro	Pro	Pro	Pro	Pro	Pro	Pro	Pro	Pro	Pro	Pro	Pro	Pro	Pro	Pro|46%,Fir|12%,Chl|12%	TOP4c|683..1061	TOP4c|683..1061,TOPRIM_TopoIIA|439..557,TopoIIA_Trans_ScTopoIIA|234..402,HATPase_c|48..151
2465	303276424	A	2	736	4396	61	2	Aqu	Pro	Aqu	The	The	The	The	The	Bac	Pro	Pro	Fir	Pro	Pro	Pro	Pro	Pro	Pro	Pro	Pro	Pro	Pro	Pro	Pro	Spi	Pro|46%,Fir|24%,Act|9%	TOPRIM_TopoIIA|478..596,TopoIIA_Trans_ScTopoIIA|293..441,HATPase_c|107..200	TOP4c|724..1178,TOPRIM_TopoIIA|478..596,TopoIIA_Trans_ScTopoIIA|293..441,HATPase_c|107..200
2465	303276424	B	692	1221	528	13	2	Spi	Spi	Spi	Pro	Spi	Spi	Act	Act	Act	Act	Act	Pro	Act	Spi	Act	Pro	Spi	Pro	Pro	Pro	Pro	Pro	Pro	Pro	Act	Pro|39%,Act|31%,Chl|16%	TOP4c|724..1178	TOP4c|724..1178,TOPRIM_TopoIIA|478..596,TopoIIA_Trans_ScTopoIIA|293..441,HATPase_c|107..200
2465	307110827	A	2	690	4365	61	2	Pro	Pro	Pro	Pro	The	Pro	Pro	Pro	Pro	Pro	Pro	Pro	Pro	Pro	Pro	Pro	Pro	Pro	Pro	Pro	Pro	Pro	Pro	Pro	Pro	Pro|46%,Fir|24%,Act|8%	TOPRIM_TopoIIA|450..568,TopoIIA_Trans_ScTopoIIA|266..413,HATPase_c|80..184	TOP4c|692..1148,TOPRIM_TopoIIA|450..568,TopoIIA_Trans_ScTopoIIA|266..413,HATPase_c|80..184
2465	307110827	B	643	1167	561	12	2	Spi	Spi	Spi	Spi	Spi	Pro	Spi	Spi	Act	Pro	Act	Pro	Act	Act	Act	Pro	Pro	Pro	Act	Pro	Pro	Act	Pro	Pro	Act	Act|34%,Pro|28%,Chl|17%	TOP4c|692..1148	TOP4c|692..1148,TOPRIM_TopoIIA|450..568,TopoIIA_Trans_ScTopoIIA|266..413,HATPase_c|80..184
2465	308810347	A	12	717	4423	61	2	Pro	Pro	The	Pro	The	Pro	Aqu	Pro	Pro	Pro	Pro	Pro	Pro	Pro	Pro	Pro	Pro	Pro	Pro	Pro	Pro	Pro	Pro	Pro	Pro	Pro|46%,Fir|24%,Act|9%	TOPRIM_TopoIIA|476..594,TopoIIA_Trans_ScTopoIIA|291..439,HATPase_c|104..197	TOPRIM_TopoIIA|476..594,TopoIIA_Trans_ScTopoIIA|291..439,HATPase_c|104..197,TOP4c|720..1072
2465	308810347	B	687	1076	510	4	2	Pro	Spi	Spi	Spi	Spi	Spi	Spi	Pro	Spi	Pro	Pro	Pro	Pro	Pro	Pro	Pro	Pro	Pro	Pro	Pro	Pro	Pro	Pro	Spi	Pro	Pro|49%,Chl|16%,Act|9%	TOP4c|720..1072	TOPRIM_TopoIIA|476..594,TopoIIA_Trans_ScTopoIIA|291..439,HATPase_c|104..197,TOP4c|720..1072
2465	323455286	A	8	762	4364	61	2	Pro	Pro	Pro	The	Pro	Pro	The	Pro	Pro	Pro	Pro	Pro	Pro	Pro	Pro	Pro	Pro	Pla	Pro	Pro	Pro	Pro	Pro	Pro	Pro	Pro|46%,Fir|24%,Act|8%	TOPRIM_TopoIIA|463..583,TopoIIA_Trans_ScTopoIIA|282..426,HATPase_c|92..196	TOPRIM_TopoIIA|463..583,TopoIIA_Trans_ScTopoIIA|282..426,HATPase_c|92..196,TOP4c|712..1183
2465	323455286	B	660	1205	559	13	2	Pro	Pro	Pro	Pro	Pro	Pro	Pro	Pro	Pro	Pro	Pro	Pro	Pro	Pro	Pro	Eur	Pro	Pro	Pro	Pro	Pro	Pro	Pro	Pro	Pro	Pro|63%,Fir|15%,Act|5%	TOP4c|712..1183	TOPRIM_TopoIIA|463..583,TopoIIA_Trans_ScTopoIIA|282..426,HATPase_c|92..196,TOP4c|712..1183
2465	384250310	A	1	684	4349	61	2	Aqu	Spi	Bac	Aqu	Pro	The	Fir	Eur	Bac	Bac	Bac	Fir	Fir	Act	Pro	Ten	Spi	Bac	Ten	Spi	Fir	Pro	Spi	Pro	Spi	Pro|46%,Fir|25%,Act|8%	TOPRIM_TopoIIA|445..563,TopoIIA_Trans_ScTopoIIA|263..408,HATPase_c|77..181	TOP4c|686..1142,TOPRIM_TopoIIA|445..563,TopoIIA_Trans_ScTopoIIA|263..408,HATPase_c|77..181
2465	384250310	B	580	1156	573	13	2	Pro	Act	Spi	Spi	Spi	Act	Act	Act	Act	Act	Act	Act	Act	Act	Pro	Pro	Spi	Pro	Spi	Pro	Spi	Pro	Pro	Pro	Eur	Pro|38%,Chl|19%,Act|17%	TOP4c|686..1142	TOP4c|686..1142,TOPRIM_TopoIIA|445..563,TopoIIA_Trans_ScTopoIIA|263..408,HATPase_c|77..181
2465	398364937	A	1	690	4315	61	2	Fir	Aqu	Aqu	Fir	Spi	Aqu	Fir	Fir	Aqu	Spi	Fir	Pro	Fir	Spi	Fir	Fir	Fir	Pro	The	The	Pro	Spi	The	Spi	The	Pro|47%,Fir|25%,Act|7%	TOPRIM_TopoIIA|443..561,TopoIIA_Trans_ScTopoIIA|245..406,HATPase_c|60..153	TOP4c|688..1162,TOPRIM_TopoIIA|443..561,TopoIIA_Trans_ScTopoIIA|245..406,HATPase_c|60..153
2465	398364937	B	640	1202	593	29	2	Pro	Aqu	Aqu	Aqu	Ten	Spi	Ten	Eur	Fir	Fir	Fir	Fir	Fir	Fir	Fir	Ten	Ten	Ten	Ten	Ten	Ten	Ten	Ten	Ten	Ten	Pro|47%,Fir|18%,Ten|8%	TOP4c|688..1162	TOP4c|688..1162,TOPRIM_TopoIIA|443..561,TopoIIA_Trans_ScTopoIIA|245..406,HATPase_c|60..153
2465	428169756	A	1	724	4378	61	2	Bac	The	Pro	The	Eur	The	Bac	Fir	Bac	Bac	The	The	The	The	The	Pro	The	Pro	Pro	Bac	The	Pro	Pro	Pro	Pro	Pro|46%,Fir|24%,Act|9%	TOPRIM_TopoIIA|450..569,TopoIIA_Trans_ScTopoIIA|261..410,HATPase_c|75..181	TOP4c|697..1157,TOPRIM_TopoIIA|450..569,TopoIIA_Trans_ScTopoIIA|261..410,HATPase_c|75..181
2465	428169756	B	648	1238	549	7	2	Pro	Spi	Spi	Spi	Spi	Spi	Spi	Spi	Pro	Pro	Pro	Pro	Pro	Pro	Pro	Pro	Pro	Pro	Pro	Pro	Pro	Pro	Pro	Pro	Pro	Pro|56%,Act|21%,Spi|5%	TOP4c|697..1157	TOP4c|697..1157,TOPRIM_TopoIIA|450..569,TopoIIA_Trans_ScTopoIIA|261..410,HATPase_c|75..181
2465	428171891	A	70	146	4	0	2	Cya	Pro	Cya	Cya																						Cya|75%,Pro|25%	fer2|72..115	fer2|72..115,TOP4c|965..1362,TOPRIM|703..828,TopoII_MutL_Trans|507..664,HATPase_c|317..425
2465	428171891	B	219	957	4431	62	2	The	Fir	Fir	Fir	Fir	The	Pla	Pro	Fir	The	The	The	Fus	Spi	Fir	Fir	Spi	Fus	Chl	Eur	Fus	Fir	Spi	Chl	Fir	Pro|46%,Fir|24%,Act|9%	TOPRIM|703..828,TopoII_MutL_Trans|507..664,HATPase_c|317..425	fer2|72..115,TOP4c|965..1362,TOPRIM|703..828,TopoII_MutL_Trans|507..664,HATPase_c|317..425
2465	440796916	A	69	917	4421	61	2	Bac	Bac	Bac	Bac	Bac	Bac	Bac	Bac	Bac	Bac	Bac	Ten	Bac	Bac	Bac	The	Eur	Bac	Bac	Bac	Bac	Act	Bac	Bac	Chl	Pro|46%,Fir|25%,Act|9%	TOPRIM_TopoIIA|529..659,TopoIIA_Trans_ScTopoIIA|341..488,HATPase_c|152..262	TOPRIM_TopoIIA|529..659,TopoIIA_Trans_ScTopoIIA|341..488,HATPase_c|152..262,TOP4c|809..1137
2465	440796916	B	767	1137	504	8	2	Pro	Act	Spi	Act	Spi	Pro	Act	Act	Act	Act	Pro	Act	Act	Act	Act	Act	Act	Act	Act	Act	Act	Act	Act	Act	Act	Pro|42%,Act|28%,Fir|13%	TOP4c|809..1137	TOPRIM_TopoIIA|529..659,TopoIIA_Trans_ScTopoIIA|341..488,HATPase_c|152..262,TOP4c|809..1137
2465	449015438	A	1	687	4357	61	2	Aqu	Fir	Fir	Bac	Fir	The	Fir	Aqu	Pro	The	The	Fir	Fir	Fir	Fir	Bac	Fir	Fir	Bac	Fir	Aqu	Fir	Fir	Pro	Fir	Pro|46%,Fir|25%,Act|8%	TOPRIM_TopoIIA|448..568,TopoIIA_Trans_ScTopoIIA|265..411,HATPase_c|82..186	TOPRIM_TopoIIA|448..568,TopoIIA_Trans_ScTopoIIA|265..411,HATPase_c|82..186,TOP4c|696..1194
2465	449015438	B	639	1232	560	18	2	Dei	Pro	Pro	Pro	Pro	Pro	Pro	Pro	Pro	Pro	Pro	Pro	Pro	Pro	Spi	The	Pro	Pro	Pro	Pro	Pro	Pro	Pro	Pro	Spi	Pro|50%,Act|17%,Chl|15%	TOP4c|696..1194	TOPRIM_TopoIIA|448..568,TopoIIA_Trans_ScTopoIIA|265..411,HATPase_c|82..186,TOP4c|696..1194
2465	449017495	A	11	725	4198	60	2	The	Pro	Pro	Pro	Eur	Pro	Chl	Pro	Pro	Aqu	Pro	Aqu	Chl	Pro	Pro	Pro	Pro	Bac	Act	Pro	Pro	Pro	Pro	Pro	Pro	Pro|48%,Fir|25%,Act|7%	TOPRIM_TopoIIA|486..607,HATPase_c|88..191,TopoII_MutL_Trans|285..413	TOPRIM_TopoIIA|486..607,HATPase_c|88..191,TOP4c|746..1171,TopoII_MutL_Trans|285..413
2465	449017495	B	698	1200	704	35	2	Pro	Spi	Spi	Spi	Spi	Spi	Spi	Spi	Act	Spi	Act	Cya	Act	Act	Chl	Spi	Dei	Act	Act	Pro	Spi	Pro	Eur	Spi	Pro	Pro|34%,Fir|25%,Act|10%	TOP4c|746..1171	TOPRIM_TopoIIA|486..607,HATPase_c|88..191,TOP4c|746..1171,TopoII_MutL_Trans|285..413
2465	452825658	A	1	669	4336	61	2	Aqu	Aqu	Fir	The	Pro	Fir	Pro	Fir	Pro	Bac	Fir	Bac	Fir	Fir	Aqu	Pro	Fir	Pro	Aqu	Aqu	Pro	Chl	Pro	Fir	Pro	Pro|47%,Fir|25%,Act|8%	TOPRIM_TopoIIA|429..549,TopoIIA_Trans_ScTopoIIA|246..392,HATPase_c|62..156	TOP4c|675..1127,TOPRIM_TopoIIA|429..549,TopoIIA_Trans_ScTopoIIA|246..392,HATPase_c|62..156
2465	452825658	B	627	1224	587	15	2	Pro	Pro	Pro	Cya	Cya	Pro	Pro	Pro	Pro	Eur	Act	Pro	Pro	Cya	Pro	Pro	Pro	Spi	Pro	Cya	Spi	Spi	Pro	Pro	Pro	Pro|33%,Cya|19%,Fir|16%	TOP4c|675..1127	TOP4c|675..1127,TOPRIM_TopoIIA|429..549,TopoIIA_Trans_ScTopoIIA|246..392,HATPase_c|62..156
2465	470325944	A	3	719	4433	61	2	Bac	Fir	Fib	Fir	Bac	Fir	Fir	Fir	Bac	Bac	Fir	Pro	Fir	Bac	Bac	Aqu	Bac	Pla	Pro	Chl	Chl	Eur	Pro	Bac	Fir	Pro|46%,Fir|24%,Act|9%	TOPRIM_TopoIIA|471..589,TopoIIA_Trans_ScTopoIIA|289..429,HATPase_c|102..195	TOP4c|715..1178,TOPRIM_TopoIIA|471..589,TopoIIA_Trans_ScTopoIIA|289..429,HATPase_c|102..195
2465	470325944	B	652	1197	497	8	2	Pro	Spi	Spi	Spi	Pro	Pro	Pro	Spi	Spi	Pro	Pro	Pro	Spi	Spi	Pro	Pro	Pro	Pro	Pro	Pro	Pro	Pro	Pro	Pro	Pro	Pro|48%,Act|21%,Spi|7%	TOP4c|715..1178	TOP4c|715..1178,TOPRIM_TopoIIA|471..589,TopoIIA_Trans_ScTopoIIA|289..429,HATPase_c|102..195
2465	471223012	A	1	496	3369	36	2	Pro	Pro	Syn	Pro	Pro	Pro	Pro	Pro	Pro	Pro	Pro	Pro	Pro	Pro	Pro	Pro	Pro	Pro	Pro	Pro	Pro	Pro	Pro	Pro	Pro	Pro|51%,Fir|23%,Chl|7%	TOPRIM_TopoIIA|225..344,TopoIIA_Trans_ScTopoIIA|39..187	TOPRIM_TopoIIA|225..344,TopoIIA_Trans_ScTopoIIA|39..187,TOP4c|469..911
2465	471223012	B	419	955	1537	56	2	Pro	Eur	Eur	Eur	Eur	Pro	Spi	Pro	Spi	Pro	Pro	Pro	Pro	Pro	Eur	Pro	Pro	Pro	Pro	Pro	Spi	Pro	Pro	Pro	Spi	Pro|47%,Chl|13%,Fir|10%	TOP4c|469..911	TOPRIM_TopoIIA|225..344,TopoIIA_Trans_ScTopoIIA|39..187,TOP4c|469..911
2465	471229167	A	1	661	4273	61	2	Spi	Spi	Spi	Spi	Spi	Fir	Aqu	Fir	Fir	Fir	Fir	Fir	Fir	Fir	Aqu	Aqu	Aqu	Eur	Aqu	Spi	Eur	Fir	Spi	Spi	The	Pro|47%,Fir|25%,Act|7%	TOPRIM_TopoIIA|434..552,TopoIIA_Trans_ScTopoIIA|241..396	TOP4c|677..1136,TOPRIM_TopoIIA|434..552,TopoIIA_Trans_ScTopoIIA|241..396
2465	471229167	B	637	1294	623	39	2	Pro	Pro	Pro	Eur	Aqu	Aqu	Aqu	Pro	Pro	Act	Spi	Pro	Pro	Spi	Pro	Pro	Aqu	Pro	Pro	Aqu	Act	Act	Pro	Fir	Act	Pro|50%,Fir|11%,Ten|9%	TOP4c|677..1136	TOP4c|677..1136,TOPRIM_TopoIIA|434..552,TopoIIA_Trans_ScTopoIIA|241..396
2465	485621368	A	1	734	4193	62	2	Aqu	Aqu	Fir	Pro	Fir	Aqu	Aqu	Fir	Fir	Fir	Fir	Ten	Eur	Fir	Pro	Ten	Ten	Eur	Pro	Fir	The	Pro	Pro	The	The	Pro|47%,Fir|23%,Act|9%	TopoIIA_Trans_ScTopoIIA|255..386,HATPase_c|68..161,TOPRIM|423..590	TopoIIA_Trans_ScTopoIIA|255..386,HATPase_c|68..161,TOP4c|723..1152,TOPRIM|423..590
2465	485621368	B	661	1203	724	20	2	Spi	Spi	Spi	Spi	Spi	Spi	Spi	Spi	Pro	Pro	Pro	Pro	Spi	Spi	Pro	Pro	Bac	Pro	Pro	Act	Pro	Act	Pro	Pro	Pro	Pro|49%,Fir|15%,Act|12%	TOP4c|723..1152	TopoIIA_Trans_ScTopoIIA|255..386,HATPase_c|68..161,TOP4c|723..1152,TOPRIM|423..590
2465	485626793	A	1	734	4213	62	2	Aqu	Aqu	Fir	Pro	Fir	Aqu	Aqu	Fir	Fir	Fir	Fir	Ten	Fir	Eur	Ten	Pro	Ten	Eur	Pro	Pro	The	Pro	Fir	The	The	Pro|47%,Fir|23%,Act|9%	TopoIIA_Trans_ScTopoIIA|255..386,HATPase_c|68..161,TOPRIM|423..590	TopoIIA_Trans_ScTopoIIA|255..386,HATPase_c|68..161,TOP4c|723..1152,TOPRIM|423..590
2465	485626793	B	661	1203	705	19	2	Spi	Spi	Spi	Spi	Spi	Spi	Spi	Spi	Pro	Pro	Pro	Pro	Spi	Spi	Bac	Pro	Pro	Pro	Pro	Act	Act	Pro	Pro	Pro	Pro	Pro|47%,Fir|15%,Act|13%	TOP4c|723..1152	TopoIIA_Trans_ScTopoIIA|255..386,HATPase_c|68..161,TOP4c|723..1152,TOPRIM|423..590
2465	569436801	A	1	676	4237	63	2	Pro	Pro	Pro	Pro	Pro	Pro	Pro	Pro	Pro	Pro	Pro	Pro	Pro	Pro	Pro	Pro	Pro	Pro	Pro	Pro	Pro	Pro	Pro	Pro	Pro	Pro|48%,Fir|25%,Act|6%	HATPase_c|70..165,TOPRIM|421..544,TopoII_MutL_Trans|259..379	HATPase_c|70..165,TOP4c|672..1061,TOPRIM|421..544,TopoII_MutL_Trans|259..379
2465	569436801	B	602	1063	679	16	2	Pro	Act	Act	Spi	Act	Pro	Act	Act	Pro	Act	Act	Spi	Spi	Spi	Spi	The	Spi	Ten	Pro	Pro	Spi	Act	Pro	Pro	Pro	Pro|49%,Fir|25%,Ten|8%	TOP4c|672..1061	HATPase_c|70..165,TOP4c|672..1061,TOPRIM|421..544,TopoII_MutL_Trans|259..379
2465	1000027236	A	12	814	3520	45	2	Aqu	Act	Aqu	Aqu	Fir	Act	Eur	Act	Aqu	Pro	Act	Aqu	Act	Pro	Act	Pro	Pro	Pro	Chl	Ten	Pro	Syn	Aqu	Act	Ten	Pro|43%,Fir|25%,Act|9%	TOPRIM|546..659,TopoII_MutL_Trans|387..482	TOP4c|856..1302,TOPRIM|546..659,TopoII_MutL_Trans|387..482
2465	1000027236	B	809	1317	1387	45	2	Pro	Spi	Spi	Spi	Spi	Ten	Ten	Spi	Ten	Spi	Spi	Def	Ten	Ten	Ten	Pro	Fir	Pro	Pro	Ten	Fir	Eur	Pro	Pro	Def	Pro|36%,Fir|23%,Act|10%	TOP4c|856..1302	TOP4c|856..1302,TOPRIM|546..659,TopoII_MutL_Trans|387..482
2465	1000031355	A	1	683	4384	61	2	Aqu	Aqu	The	Bac	Bac	Bac	The	The	Bac	Bac	The	Fir	The	Fir	The	Bac	Fir	Bac	Fib	The	Bac	Bac	Bac	Pro	Pro	Pro|46%,Fir|25%,Act|8%	TOPRIM_TopoIIA|445..565,TopoIIA_Trans_ScTopoIIA|262..408,HATPase_c|76..169	TOP4c|692..1164,TOPRIM_TopoIIA|445..565,TopoIIA_Trans_ScTopoIIA|262..408,HATPase_c|76..169
2465	1000031355	B	636	1164	548	5	2	Pro	Act	Act	Act	Act	Act	Act	Act	Act	Act	Act	Pro	Pro	Pro	Pro	Pro	Pro	Pro	Pro	Pro	Pro	Eur	Pro	Pro	Pro	Pro|42%,Fir|28%,Chl|15%	TOP4c|692..1164	TOP4c|692..1164,TOPRIM_TopoIIA|445..565,TopoIIA_Trans_ScTopoIIA|262..408,HATPase_c|76..169
2465	1000036400	A	1	668	4316	61	2	Eur	Eur	Chl	Aqu	Spi	Eur	Chl	Chl	Pro	Act	Chl	Pro	Pro	Pro	Spi	Pro	Spi	Pro	Pro	Pro	Syn	Chl	Chl	Act	Pro	Pro|46%,Fir|25%,Act|8%	TOPRIM_TopoIIA|428..546,TopoIIA_Trans_ScTopoIIA|246..390,HATPase_c|58..163	TOPRIM_TopoIIA|428..546,TopoIIA_Trans_ScTopoIIA|246..390,HATPase_c|58..163,TOP4c|678..1151
2465	1000036400	B	625	1176	615	7	2	Pro	Spi	Spi	Spi	Spi	Spi	Spi	Spi	Pro	Pro	Pro	Eur	Pro	Pro	Pro	Pro	Pro	Act	Pro	Pro	Pro	Pro	Pro	Pro	Pro	Pro|52%,Chl|27%,Act|7%	TOP4c|678..1151	TOPRIM_TopoIIA|428..546,TopoIIA_Trans_ScTopoIIA|246..390,HATPase_c|58..163,TOP4c|678..1151
2465	1000041092	A	1	817	4141	61	2	Ten	Eur	Ten	Ten	Ten	Ten	Ten	Ten	Ten	Chl	Ten	Ten	Ten	Eur	Ten	Bac	Chl	Bac	Ten	Bac	Ten	Chl	Ten	Ten	Ten	Pro|47%,Fir|24%,Act|7%	TOPRIM_TopoIIA|444..563,TopoII_MutL_Trans|238..415,HATPase_c|52..161	TOPRIM_TopoIIA|444..563,TOP4c|690..1128,TopoII_MutL_Trans|238..415,HATPase_c|52..161
2465	1000041092	B	651	1160	778	17	2	Spi	Spi	Pro	Fir	Spi	Spi	Act	Spi	Spi	Spi	Act	Act	Pro	Act	Fir	Pro	Cya	Act	Act	Cya	Pro	Pro	Act	Pro	Fir	Pro|35%,Fir|25%,Act|15%	TOP4c|690..1128	TOPRIM_TopoIIA|444..563,TOP4c|690..1128,TopoII_MutL_Trans|238..415,HATPase_c|52..161
2465	1000078527	A	25	751	4342	61	2	Bac	Bac	Fir	Bac	Bac	Fir	Fir	Fir	Fir	Fir	Fir	Fir	Fir	Fir	Fir	Fir	Pro	Fir	Fir	Fir	Fir	Fir	Fir	Fir	Aqu	Pro|46%,Fir|25%,Act|8%	TOPRIM_TopoIIA|503..621,TopoIIA_Trans_ScTopoIIA|313..466,HATPase_c|128..221	TOP4c|749..1199,TOPRIM_TopoIIA|503..621,TopoIIA_Trans_ScTopoIIA|313..466,HATPase_c|128..221,DTHCT|1462..1541
2465	1000078527	B	691	1230	568	28	2	Pro	Spi	Spi	Spi	Spi	Spi	Spi	Spi	Act	Act	Act	Act	Act	Act	Eur	Act	Act	Act	Act	Pro	Eur	Act	Act	Act	Pro	Pro|38%,Act|22%,Chl|14%	TOP4c|749..1199	TOP4c|749..1199,TOPRIM_TopoIIA|503..621,TopoIIA_Trans_ScTopoIIA|313..466,HATPase_c|128..221,DTHCT|1462..1541
2465	1000091369	A	1	692	4391	61	2	The	Bac	Fir	Fir	The	Bac	Pro	Bac	The	Pro	Pro	Pro	Pro	Pro	Pro	Fir	Pro	Chl	Fir	Bac	Pro	Pro	Fir	Pro	Pro	Pro|46%,Fir|24%,Act|9%	TOPRIM_TopoIIA|445..563,TopoIIA_Trans_ScTopoIIA|266..408,HATPase_c|73..168	TOP4c|688..1138,TOPRIM_TopoIIA|445..563,TopoIIA_Trans_ScTopoIIA|266..408,HATPase_c|73..168
2465	1000091369	B	634	1173	523	22	2	Pro	Spi	Spi	Spi	Spi	Spi	Dei	Fib	Fib	Spi	Spi	Act	Pro	Eur	Bac	Act	Eur	Pro	Eur	Pro	Pro	Act	Pro	Act	Act	Pro|34%,Act|21%,Chl|15%	TOP4c|688..1138	TOP4c|688..1138,TOPRIM_TopoIIA|445..563,TopoIIA_Trans_ScTopoIIA|266..408,HATPase_c|73..168
2465	1000111741	A	1	664	4303	61	2	Fir	Aqu	Fir	Cya	Aqu	The	The	The	The	The	Spi	Spi	Aqu	Spi	Pro	Aqu	Fir	Pro	Fir	Pro	Cya	Pro	Spi	The	Cya	Pro|47%,Fir|25%,Act|7%	TOPRIM_TopoIIA|430..548,TopoIIA_Trans_ScTopoIIA|246..392,HATPase_c|65..158	TOP4c|673..1120,TOPRIM_TopoIIA|430..548,TopoIIA_Trans_ScTopoIIA|246..392,HATPase_c|65..158
2465	1000111741	B	618	1175	619	15	2	Pro	Spi	Spi	Spi	Spi	Spi	Spi	Spi	Pro	Bac	Pro	Fib	Fib	Pro	Aqu	Aqu	Pro	Pro	Pro	Pro	Spi	Pro	Aqu	Aqu	Aqu	Pro|38%,Act|24%,Chl|14%	TOP4c|673..1120	TOP4c|673..1120,TOPRIM_TopoIIA|430..548,TopoIIA_Trans_ScTopoIIA|246..392,HATPase_c|65..158
2465	1000128543	A	13	755	4381	61	2	Aqu	Aqu	Aqu	Fib	Pro	Aqu	Pro	Fir	Pro	Pro	Pro	Aqu	Pro	Fir	Pro	Spi	Pro	Aqu	Aqu	Pro	Bac	Pro	Pro	Bac	Pro	Pro|46%,Fir|25%,Act|8%	TOPRIM_TopoIIA|510..628,TopoIIA_Trans_ScTopoIIA|328..471,HATPase_c|143..236	TOP4c|751..1195,TOPRIM_TopoIIA|510..628,TopoIIA_Trans_ScTopoIIA|328..471,HATPase_c|143..236
2465	1000128543	B	701	1353	537	16	2	Pro	Spi	Spi	Spi	Spi	Spi	Spi	Spi	Act	Act	Act	Act	Act	Act	Spi	Pro	Act	Spi	Act	Act	Act	Pro	Pro	Chl	Pro	Pro|43%,Fir|18%,Ten|10%	TOP4c|751..1195	TOP4c|751..1195,TOPRIM_TopoIIA|510..628,TopoIIA_Trans_ScTopoIIA|328..471,HATPase_c|143..236
2465	1000129993	A	15	753	4378	62	2	Aqu	Fib	Spi	Aqu	Aqu	Spi	Aqu	Spi	The	The	The	The	The	Aqu	Pro	Spi	Pro	Pro	Spi	Pro	Spi	Pro	Aqu	Pro	Pro	Pro|46%,Fir|25%,Act|8%	TOPRIM_TopoIIA|508..626,TopoIIA_Trans_ScTopoIIA|326..469,HATPase_c|141..242	TOP4c|749..1192,TOPRIM_TopoIIA|508..626,TopoIIA_Trans_ScTopoIIA|326..469,HATPase_c|141..242
2465	1000129993	B	683	1244	542	15	2	Pro	Spi	Spi	Spi	Spi	Spi	Spi	Spi	Act	Act	Act	Act	Act	Spi	Spi	Act	Cya	Act	Act	Act	Pro	Act	Pro	Aqu	Pro	Pro|44%,Fir|13%,Ten|11%	TOP4c|749..1192	TOP4c|749..1192,TOPRIM_TopoIIA|508..626,TopoIIA_Trans_ScTopoIIA|326..469,HATPase_c|141..242
2465	1000194218	A	2	732	4393	61	2	The	The	The	The	The	Bac	The	The	The	The	Fir	The	The	Aqu	Eur	The	Fir	Eur	Fir	Cya	Pro	Fus	Bac	Fir	Fir	Pro|46%,Fir|24%,Act|9%	TopoIIA_Trans_ScTopoIIA|273..424,TOPRIM_TopoIIA|463..580,HATPase_c|86..180	TOP4c|705..1160,TopoIIA_Trans_ScTopoIIA|273..424,TOPRIM_TopoIIA|463..580,HATPase_c|86..180,HC2|1172..1305
2465	1000194218	B	664	1227	524	18	2	Pro	Spi	Spi	Spi	Spi	Spi	Pro	Spi	Spi	Spi	Pro	Pro	Act	Spi	Spi	Spi	Spi	Spi	Spi	Spi	Spi	Spi	Spi	Spi	Spi	Act|28%,Pro|27%,Chl|16%	TOP4c|705..1160	TOP4c|705..1160,TopoIIA_Trans_ScTopoIIA|273..424,TOPRIM_TopoIIA|463..580,HATPase_c|86..180,HC2|1172..1305
2465	1000207380	A	1	701	4370	61	2	Eur	Fus	Fir	Eur	Spi	Fus	Ten	Fir	Fib	Fus	The	Bac	Aqu	Ten	Chl	Fus	Pro	Pro	Fir	Act	Chl	The	Eur	Act	Fir	Pro|46%,Fir|24%,Act|9%	HATPase_c|34..137,TOPRIM|431..559,TopoII_MutL_Trans|237..391	HATPase_c|34..137,TOP4c|694..1153,TOPRIM|431..559,TopoII_MutL_Trans|237..391
2465	1000207380	B	653	1154	543	23	2	Pro	Spi	Spi	Spi	Spi	Spi	Spi	Pro	Spi	Spi	Pro	Spi	Spi	Spi	Spi	Spi	Spi	Spi	Ver	Spi	Act	Pro	Pro	Spi	Pro	Pro|59%,Act|11%,Fir|7%	TOP4c|694..1153	HATPase_c|34..137,TOP4c|694..1153,TOPRIM|431..559,TopoII_MutL_Trans|237..391
2465	1000218560	A	5	735	4370	61	2	Aqu	Aqu	Aqu	Bac	Aqu	Bac	Fir	Bac	Bac	Bac	Bac	Bac	Fir	Bac	Fir	Bac	Bac	Fib	Bac	Bac	Bac	Bac	Bac	Fir	Bac	Pro|46%,Fir|25%,Act|8%	TOPRIM_TopoIIA|487..607,TopoIIA_Trans_ScTopoIIA|303..450,HATPase_c|109..202	TOPRIM_TopoIIA|487..607,TopoIIA_Trans_ScTopoIIA|303..450,HATPase_c|109..202,TOP4c|763..1216
2465	1000218560	B	699	1250	548	17	2	Pro	Spi	Spi	Spi	Act	Act	Act	Spi	Spi	Act	Act	Ver	Pro	Pro	Bac	Bac	Act	Act	Act	Bac	Spi	Act	Pro	Fir	Pro	Pro|40%,Act|16%,Spi|9%	TOP4c|763..1216	TOPRIM_TopoIIA|487..607,TopoIIA_Trans_ScTopoIIA|303..450,HATPase_c|109..202,TOP4c|763..1216
2465	1000231999	A	1	720	4301	61	2	Eur	Chl	Fir	Fir	Chl	Chl	Pro	The	Chl	Fir	Fir	Fir	Fir	Fir	Fir	Fir	Pro	Pro	Chl	Eur	Aqu	Pro	Pro	The	Chl	Pro|47%,Fir|25%,Act|7%	TOPRIM_TopoIIA|468..586,TopoIIA_Trans_ScTopoIIA|282..426,HATPase_c|95..202	TOPRIM_TopoIIA|468..586,TopoIIA_Trans_ScTopoIIA|282..426,HATPase_c|95..202,TOP4c|710..994,P-loop_NTPase|1026..1194
2465	1000231999	B	647	1099	631	6	2	Pro	Pro	Spi	Spi	Spi	Spi	Spi	Pro	Pro	Pro	Spi	Pro	Pro	Spi	Pro	Pro	Pro	Pro	Pro	Pro	Pro	Pro	Pro	Pro	Pro	Pro|41%,Fir|15%,Chl|14%	TOP4c|710..994	TOPRIM_TopoIIA|468..586,TopoIIA_Trans_ScTopoIIA|282..426,HATPase_c|95..202,TOP4c|710..994,P-loop_NTPase|1026..1194
2465	1000241320	A	116	832	4314	60	2	Pro	Pro	Pro	Pro	Pro	Pro	Pro	Bac	Chl	Pro	Pro	Chl	Bac	Pro	Bac	Pro	Bac	Fib	Pro	Chl	Pro	Chl	Pro	Pro	Chl	Pro|46%,Fir|24%,Act|8%	TOPRIM_TopoIIA|572..689,TopoIIA_Trans_ScTopoIIA|387..533,HATPase_c|209..313	TOPRIM_TopoIIA|572..689,TopoIIA_Trans_ScTopoIIA|387..533,ANK|6..81,HATPase_c|209..313,TOP4c|815..1237
2465	1000241320	B	759	1313	602	21	2	Spi	Spi	Spi	Spi	Spi	Pro	Spi	Spi	Act	Act	Act	Act	Act	Act	Fir	Pro	Act	Cya	Cya	Cya	Cya	Cya	Cya	Act	Pro	Pro|38%,Fir|16%,Chl|13%	TOP4c|815..1237	TOPRIM_TopoIIA|572..689,TopoIIA_Trans_ScTopoIIA|387..533,ANK|6..81,HATPase_c|209..313,TOP4c|815..1237
2491	6322639	A	1	291	227	27	4	Pro	Pro	Pro	Pro	Pro	Pro	Pro	Pro	Pro	Pro	Pro	Pro	Eur	Pro	Cre	Eur	Pro	Cre	Pro	Pro	Pro	Pro	Pro	Eur	Eur	Pro|67%,Fir|16%,Cre|6%	Ube1_repeat1|18..401	Ube1_repeat2|436..978,Ube1_repeat1|18..401
2491	6322639	B	311	647	1877	133	4	Lok	Pla	Lok	Eur	Cre	Cre	Eur	Fir	Eur	Pro	Eur	Pla	Cre	Cre	Tha	Cre	Cre	Pro	Eur	Fir	Pro	Pla	Bac	Pro	Fib	Pro|53%,Fir|16%,Act|15%		Ube1_repeat2|436..978,Ube1_repeat1|18..401
2491	66818453	A	31	191	5	2	4	Eur	Pro	Eur	Pro	Pro	Pro	Pro																			Pro|71%,Eur|28%	Ube1_repeat1|37..446	Ube1_repeat1|37..446,E1_enzyme_family|505..1120,E1_enzyme_family|300..440
2491	66818453	B	422	734	938	109	4	Lok	Lok	Tha	Pla	Tha	Tha	Bac	Tha	Cre	Eur	Pro	Pla	Pla	Cre	Eur	Cre	Tha	Pro	Eur	Eur	Pro	Eur	Fir	Cre	Cre	Pro|53%,Fir|19%,Act|10%		Ube1_repeat1|37..446,E1_enzyme_family|505..1120,E1_enzyme_family|300..440
2491	66826621	A	1	226	69	21	4	Cre	Eur	Pro	Pro	Pro	Eur	Pro	Pro	Pro	Pro	Pro	Pro	Pro	Pro	Eur	Pro	Pro	Pro	Pro	Pro	Eur	Bac	Pro	Pro	Tha	Pro|63%,Eur|14%,Bac|7%	E1_enzyme_family|17..395	Ube1_repeat2|430..969,E1_enzyme_family|17..395
2491	66826621	B	325	648	1697	120	4	Lok	Tha	Lok	Pla	Fir	Pro	Pro	Eur	Pro	Pro	Fir	Tha	Pro	Pro	Bac	Cre	Pro	Nit	Fir	Eur	Ver	Bac	Ign	Bac	Eur	Pro|50%,Fir|18%,Act|15%		Ube1_repeat2|430..969,E1_enzyme_family|17..395
2491	71745744	A	27	195	19	1	4	Pro	Pro	Pro	Pro	Pro	Pro	Pro	Pro	Cre	Pro	Pro	Pro	Pro	Fir	Fir	Pro	Pro	Pro	Pro	Pro						Pro|85%,Fir|10%,Cre|5%		E1_enzyme_family|547..1143,E1_enzyme_family|73..361
2491	71745744	B	469	758	1510	146	4	Lok	Tha	Cre	Cre	Cre	Eur	Cre	Pla	Pla	Tha	Eur	Cre	Cre	Lok	Eur	Pro	Cre	Eur	Cre	Cre	Cre	Pro	Pro	Pro	Pro	Pro|46%,Fir|27%,Act|8%		E1_enzyme_family|547..1143,E1_enzyme_family|73..361
2491	72392593	A	1	171	28	10	4	Cre	Cre	Cre	Cre	Fir	Bac	Pro	Pla	Pro	Cre	Pro	Pro	Pro	Tha	Pro	Pro	Act	Act	Pro	Pro	Pro	Pro	Pro	Bac	Cal	Pro|53%,Cre|21%,Act|8%	E1_enzyme_family|10..415	E1_enzyme_family|455..1009,E1_enzyme_family|10..415
2491	72392593	B	378	669	2342	142	4	Lok	Lok	Tha	Eur	Pla	Cre	Cre	Cre	Pro	Cre	Cre	Tha	Pro	Pro	Eur	Act	Act	Pro	Pro	Nit	Pro	Bac	Pro	Bac	Pro	Pro|57%,Fir|15%,Act|12%		E1_enzyme_family|455..1009,E1_enzyme_family|10..415
2491	118372041	A	399	726	2035	160	4	Tha	Lok	Pro	Lok	Cre	Eur	Cre	Pro	Act	Pro	Tha	Tha	Fir	Pro	Eur	Act	Pro	Act	Pro	Eur	Cre	Ver	Pro	Cre	Pro	Pro|56%,Fir|14%,Act|13%		Ube1_repeat2|494..1043,E1_enzyme_family|70..463
2491	118383519	A	22	223	5	2	4	Eur	Cre	Spi	Fir	Fir	Fir	Fir																			Fir|56%,Spi|14%,Eur|14%	E1_enzyme_family|28..423	E1_enzyme_family|452..1025,E1_enzyme_family|28..423
2491	118383519	B	385	664	1433	121	4	Lok	Fir	Fir	Pla	Lok	Bac	Pro	Ver	Pro	Tha	Pro	Pro	Eur	Chl	Tha	Fir	Fib	Fib	Eur	Eur	Bac	Cre	Pro	Pro	Bac	Pro|52%,Act|16%,Fir|11%		E1_enzyme_family|452..1025,E1_enzyme_family|28..423
2491	145496143	A	297	654	1115	119	4	Cre	Tha	Lok	Bac	Lok	Tha	Cal	Cre	Eur	Cre	Ver	Pro	Pro	Pro	Pro	Pro	Pro	Pla	Pro	Pro	Pro	Eur	Pro	Tha	Pro	Pro|48%,Fir|15%,Act|13%		E1_enzyme_family|411..946,E1_enzyme_family|13..382
2491	145541022	A	4	196	24	10	4	Bac	Cre	Pro	Pro	Pro	Pro	Pro	Pro	Pro	Eur	Eur	Bac	Pro	Pro	Pro	Pro	Pro	Pro	Pro	Pro	Pro	Cre	Pro	Cre	Cre	Pro|62%,Cre|24%,Bac|6%	E1_enzyme_family|12..401	E1_enzyme_family|430..973,E1_enzyme_family|12..401
2491	145541022	B	369	727	1147	116	4	Tha	Lok	Tha	Tha	Ver	Tha	Fir	Bac	Fir	Bac	Fir	Lok	Pro	Fir	Pro	Chl	Cre	Pro	Pro	Eur	Bac	Act	Act	Eur	Eur	Pro|56%,Act|13%,Fir|11%	E1_enzyme_family|430..973	E1_enzyme_family|430..973,E1_enzyme_family|12..401
2491	159474126	A	12	334	171	27	4	Eur	Cre	Cre	Cre	Pro	Eur	Pro	Bac	Fir	Fir	Eur	The	Pro	Fir	Pro	Eur	Pro	Pro	Pro	Pro	Pro	Act	Act	Bac	Act	Pro|68%,Fir|9%,Cre|7%	Ube1_repeat1|40..426	Ube1_repeat2|463..1014,Ube1_repeat1|40..426
2491	159474126	B	322	681	1579	120	4	Lok	Cre	Cre	Lok	Tha	Pla	Cre	Cre	Cre	Pro	Cre	Pro	Tha	Pla	Pro	Pro	Tha	Pro	Cre	Pro	Pro	Pro	Pro	Pro	Pro	Pro|56%,Act|16%,Fir|8%		Ube1_repeat2|463..1014,Ube1_repeat1|40..426
2491	167526776	A	1	277	280	37	4	Cre	Pro	Pro	Pro	Pro	Pro	Pro	Pro	Pro	Pro	Eur	Cre	Bac	Eur	Spi	Fir	Pro	Eur	Fir	Pro	Pro	Pro	Pro	Eur	Pro	Pro|68%,Fir|7%,Bac|7%	Ube1_repeat1|12..390	Ube1_repeat2|421..959,Ube1_repeat1|12..390
2491	167526776	B	322	666	1694	112	4	Lok	Eur	Cre	Pla	Tha	Eur	Pro	Eur	Pla	Eur	Fir	Eur	Lok	Tha	Eur	Eur	Cre	Eur	Cre	Pro	Pro	Fir	Pro	Tha	Pro	Pro|60%,Act|14%,Fir|11%		Ube1_repeat2|421..959,Ube1_repeat1|12..390
2491	219117892	A	414	755	2040	152	4	Lok	Pla	Lok	Tha	Bac	Tha	Tha	Cre	Pla	Cre	Eur	Eur	Pla	Fir	Tha	Eur	Pro	Eur	Eur	Nit	Act	Cre	Pro	The	Eur	Pro|52%,Fir|16%,Act|13%		E1_enzyme_family|488..1035,E1_enzyme_family|66..453
2491	219123337	A	378	714	1176	120	4	Lok	Fir	Pla	Tha	Pro	Bac	Tha	Cre	Pla	Eur	Cre	Cre	Eur	Pro	Eur	Cya	Tha	Chl	Lok	Eur	Spi	Eur	Pro	Bac	Eur	Pro|48%,Fir|17%,Act|17%		Ube1_repeat2|453..1001,E1_enzyme_family|18..417
2491	223997680	A	298	670	1261	133	4	Lok	Pla	Pro	Fir	Pro	Cre	Tha	Pla	Cya	Fir	Tha	Chl	Eur	Fir	Fir	Eur	Fir	Tha	Lok	Fir	Bac	Eur	Cre	Eur	Tha	Pro|48%,Fir|20%,Act|13%		Ube1_repeat2|415..966,E1_enzyme_family|1..380,UBACT|706..767
2491	223998989	A	379	631	1180	111	4	Tha	Tha	Pla	Lok	Tha	Pro	Lok	Tha	Eur	Pla	Pro	Eur	Cya	Bac	Eur	Cre	Pro	Pro	Nit	Pro	Bac	Cre	Bac	Bac	Fir	Pro|59%,Act|13%,Fir|8%	E1_enzyme_family|421..961	E1_enzyme_family|421..961,E1_enzyme_family|5..384
2491	223999371	A	364	643	1283	120	4	Lok	Lok	Tha	Cre	Cre	Cre	Cre	Tha	Tha	Pla	Cre	Tha	Cre	Cre	Cre	Pro	Nit	Bac	Eur	Pro	Cre	Bac	Eur	Pro	Cre	Pro|57%,Act|15%,Fir|10%	E1_enzyme_family|370..397	E1_enzyme_family|437..947,E1_enzyme_family|1..249,E1_enzyme_family|370..397
2491	281202052	A	25	227	13	7	4	Eur	Bac	Cre	Tha	Eur	Eur	Act	Fir	Cre	Pro	Cre	Bac	Pro	Pro	Bac	Pro	Fir	Bac	Pro	Pro						Pro|30%,Bac|20%,Eur|15%	E1_enzyme_family|35..409	Ube1_repeat2|441..980,E1_enzyme_family|35..409
2491	281202052	B	307	669	1618	132	4	Lok	Lok	Tha	Tha	Tha	Pla	Pro	Cre	Pro	Pro	Act	Bac	Fir	Eur	Cre	Nit	Cre	Spi	Bac	Eur	Fir	Act	Act	Act	Bac	Pro|52%,Act|16%,Fir|13%		Ube1_repeat2|441..980,E1_enzyme_family|35..409
2491	290984017	A	12	228	59	15	4	Tha	Eur	Fir	Bac	Cal	Eur	Pro	Pro	Pro	Pro	Bac	Pro	Pro	Pro	Pro	Pro	Pro	Eur	Bac	Bac	Pro	Pro	Pro	Cre	Eur	Pro|43%,Bac|12%,Eur|12%	E1_enzyme_family|40..442	E1_enzyme_family|493..1076,E1_enzyme_family|40..442
2491	290984017	B	391	712	2199	139	4	Lok	Tha	Lok	Pla	Pla	Cre	Tha	Cre	Tha	Ver	Bac	Pla	Pro	Eur	Chl	Eur	Eur	Act	Pro	Fir	Act	Eur	Act	Bac	Pro	Pro|59%,Fir|13%,Act|12%		E1_enzyme_family|493..1076,E1_enzyme_family|40..442
2491	290998081	A	1	223	448	31	4	Pro	Pro	Pro	Pro	Eur	Pro	Pro	Pro	Pro	Pro	Pro	Pro	Pro	Pro	Bac	Pro	Pro	Cre	Pro	Pro	Fir	Fir	Pro	Eur	Pro	Pro|64%,Act|13%,Fir|10%	Ube1_repeat1|17..399	Ube1_repeat2|434..974,Ube1_repeat1|17..399
2491	290998081	B	312	677	1587	116	4	Lok	Lok	Cre	Pla	Bac	Eur	Cre	Pla	Eur	Eur	Cre	Cre	Cre	Cre	Cre	Cre	Pro	Cre	Pro	Tha	Pro	Bac	Cre	Pro	Eur	Pro|59%,Fir|14%,Act|11%		Ube1_repeat2|434..974,Ube1_repeat1|17..399
2491	302831357	A	9	320	115	30	4	Eur	Eur	Eur	Cre	Eur	Pro	Pro	Eur	Pro	Pro	Pro	Bac	Pro	Pro	Fir	Eur	Cre	Cre	Fir	Pro	Pro	Pro	Act	Act	Eur	Pro|48%,Fir|16%,Eur|13%	Ube1_repeat1|39..424	Ube1_repeat2|463..1011,Ube1_repeat1|39..424
2491	302831357	B	349	679	1424	109	4	Tha	Lok	Cre	Tha	Pla	Lok	Cre	Cre	Tha	Cre	Pro	Pro	Cre	Cre	Cre	Pro	Cre	Bac	Fir	Pro	Bac	Pro	Pro	Bac	Pro	Pro|56%,Act|18%,Fir|7%		Ube1_repeat2|463..1011,Ube1_repeat1|39..424
2491	303272379	A	1	218	125	27	4	Eur	Eur	Cre	Fir	Cre	Pro	Eur	Pro	Act	Eur	Eur	Pro	Pro	Cre	Pro	Pro	Pro	Pro	Pro	Pro	Pro	Pro	Pro	Pro	Pro	Pro|68%,Eur|9%,Act|9%	Ube1_repeat1|11..397	Ube1_repeat2|430..969,Ube1_repeat1|11..397
2491	303272379	B	313	627	1786	120	4	Tha	Lok	Cre	Pla	Tha	Pro	Pro	Pro	Pro	Pro	Pla	Tha	Pro	Pro	Pro	Pro	Pro	Cre	Fir	Cre	Pro	Fir	Pro	Act	Tha	Pro|50%,Fir|19%,Act|14%		Ube1_repeat2|430..969,Ube1_repeat1|11..397
2491	323450794	A	395	652	1422	111	4	Lok	Pla	Fir	Tha	Cre	Pla	Lok	Bac	Tha	Tha	Eur	Eur	Tha	Eur	Eur	Eur	Cya	Eur	Eur	Eur	Pro	Fir	Pro	Pro	Fir	Pro|56%,Act|17%,Fir|12%	E1_enzyme_family|437..989	E1_enzyme_family|437..989,E1_enzyme_family|14..408
2491	323450814	A	364	646	346	88	4	Lok	Lok	Pla	Tha	Eur	Tha	Eur	Pro	Pro	Pro	Pro	Tha	Eur	Cre	Pro	Cre	Pro	Pro	Eur	Eur	Pla	Pro	Cre	Fir	Fir	Pro|51%,Fir|17%,Eur|12%		E1_enzyme_family|435..922,E1_enzyme_family|4..403
2491	384249095	A	32	337	49	23	4	Cre	Pro	Eur	Pro	Pro	Pro	Eur	Cre	Gem	Tha	Pro	Pro	Pro	Pro	Bac	Pro	Pro	Pro	Bac	Cre	Cre	Pro	Pro	Pro	Pro	Pro|33%,Eur|15%,Cre|15%	Ube1_repeat1|42..424	Ube1_repeat2|458..998,Ube1_repeat1|42..424
2491	384249095	B	339	689	1946	121	4	Tha	Lok	Lok	Pla	Cre	Cre	Cre	Pla	Cre	Cre	Fir	Pro	Pro	Pro	Pro	Pro	Pro	Pro	Pro	Tha	Pro	Eur	Bac	Pro	Eur	Pro|57%,Act|14%,Fir|12%		Ube1_repeat2|458..998,Ube1_repeat1|42..424
2491	428165564	A	1	216	751	66	4	Pro	Pro	Pro	Pro	Pro	Pro	Pro	Eur	Fir	Fir	Bac	Pro	Bac	Bac	Bac	Fir	Cre	Bac	Bac	Bac	Fir	Pro	Pro	Pro	Bac	Pro|53%,Fir|13%,Act|11%	Ube1_repeat1|10..389	Ube1_repeat2|422..964,Ube1_repeat1|10..389
2491	428165564	B	287	656	1206	101	4	Lok	Lok	Tha	Pro	Pro	Eur	Fir	Pla	Eur	Fir	Cre	Eur	Cre	Tha	Pla	Eur	Eur	Eur	Nit	Pro	Bac	Eur	Cre	Pro	Cre	Pro|55%,Fir|15%,Act|14%		Ube1_repeat2|422..964,Ube1_repeat1|10..389
2491	428183157	A	67	328	667	50	4	Pro	Pro	Cre	Pro	Fir	Bac	Pro	Cre	Pro	Pro	Pro	Pro	Pro	Pro	Pro	Pro	Pro	Pro	Pro	Pro	Pro	Pro	Dei	Pro	Pro	Pro|62%,Act|15%,Fir|6%		E1_enzyme_family|546..1067,E1_enzyme_family|126..514
2491	428183157	B	481	789	907	91	4	Lok	Lok	Pla	Pro	Eur	Pro	Fir	Eur	Eur	Cre	Pla	Eur	Eur	Bac	Eur	Bac	Cal	Cre	Eur	Fir	Eur	Fir	Cre	Cre	Bac	Pro|48%,Fir|15%,Act|13%		E1_enzyme_family|546..1067,E1_enzyme_family|126..514
2491	428184304	A	11	176	2	9	4	Cre	Pro	Eur	Cre	Cre	Cre	Cre	Lok	Cre	Pro	Eur															Cre|55%,Pro|18%,Eur|18%	E1_enzyme_family|23..421	E1_enzyme_family|455..1014,E1_enzyme_family|23..421
2491	428184304	B	382	700	1519	136	4	Lok	Cre	Tha	Cre	Cre	Pro	Cre	Cre	Cre	Eur	Pro	Eur	Eur	Cre	Tha	Tha	Bac	Pro	Bac	Pro	Pro	Pro	Pro	Pro	Pro	Pro|56%,Act|14%,Fir|11%		E1_enzyme_family|455..1014,E1_enzyme_family|23..421
2491	440789622	A	3	181	18	8	4	Pro	Pro	Pro	Pro	Pro	Pro	Pro	Pro	Pro	Pro	Pro	Pro	Cre	Cre	Cre	Cre	Cre	Cal	Eur	Pro	Act	Bac	Cre	Cre	Pro	Pro|54%,Cre|27%,Bac|4%	Ube1_repeat1|17..421	Ube1_repeat2|453..1000,Ube1_repeat1|17..421
2491	440789622	B	333	662	1854	144	4	Tha	Eur	Lok	Lok	Pla	Cre	Eur	Eur	Tha	Fir	Cre	Eur	Eur	Eur	Eur	Bac	Eur	Eur	Fir	Pla	Eur	Eur	Cre	Cre	Cre	Pro|51%,Fir|17%,Act|14%		Ube1_repeat2|453..1000,Ube1_repeat1|17..421
2491	440790438	A	1	201	146	11	4	Fir	Eur	Act	Act	Act	Pro	Act	Eur	Act	Tha	Act	Pro	Pro	Pro	Act	Act	Act	Pro	Act	Act	Fir	Act	Act	Pro	Act	Pro|54%,Act|25%,Fir|4%	E1_enzyme_family|20..424	Ube1_repeat2|455..1006,E1_enzyme_family|20..424
2491	440790438	B	384	692	1862	139	4	Lok	Lok	Pla	Tha	Cre	Eur	Cre	Tha	Eur	Cre	Cre	Eur	Cre	Tha	Fir	Cre	Cre	Cre	Cre	Cya	Eur	Eur	Cre	Cre	Eur	Pro|57%,Fir|14%,Act|12%		Ube1_repeat2|455..1006,E1_enzyme_family|20..424
2491	440793286	A	364	627	1503	146	4	Lok	Fir	Eur	Cre	Aci	Tha	Pla	Cre	Pro	Cre	Eur	Cre	Cre	Lok	Tha	Chl	Pro	Eur	Eur	Cre	Pro	Pro	Pro	Pro	Eur	Pro|52%,Act|16%,Fir|11%		Ube1_repeat2|436..999,E1_enzyme_family|20..404
2491	440802682	A	9	225	50	7	4	Bac	Pro	Pro	Pro	Pro	Pro	Pro	Pro	Pro	Pro	Pro	Pro	Pro	Pro	Pro	Pro	Pro	Pro	Pro	Pro	Pro	Pro	Act	Pro	Eur	Pro|79%,Eur|9%,Fir|4%	Ube1_repeat1|24..405	Ube1_repeat2|438..984,Ube1_repeat1|24..405
2491	440802682	B	344	698	1824	150	4	Lok	Tha	Lok	Cre	Pla	Pla	Pro	Cre	Eur	Pro	Fir	Cre	Nit	Eur	Bac	Pro	Eur	Fib	Fib	Pro	Pro	Eur	Cre	Fir	Eur	Pro|52%,Fir|15%,Act|15%		Ube1_repeat2|438..984,Ube1_repeat1|24..405
2491	449016540	A	362	711	984	114	4	Lok	Fir	Cre	Cre	Cre	Eur	Cre	Fir	Cre	Eur	Pro	Pro	Nit	Pro	Lok	Eur	Eur	Cal	Act	Tha	Pro	Pla	Tha	Pro	Pro	Pro|51%,Act|18%,Fir|8%		Ube1_repeat2|457..1038,E1_enzyme_family|27..423,UBACT|742..803
2491	452821088	A	1	226	166	37	4	Cre	Pro	Pro	Pro	Cre	Pro	Cre	Pro	Eur	Eur	Pro	Eur	Cre	Eur	Eur	Pro	Pro	Cre	Pro	Pro	Cre	Cre	Pro	Pro	Pro	Pro|73%,Eur|9%,Cre|8%	Ube1_repeat1|14..384	Ube1_repeat2|420..992,Ube1_repeat1|14..384
2491	452821088	B	295	637	1857	118	4	Lok	Eur	Lok	Cre	Pla	Fir	Eur	Eur	Eur	Cre	Eur	Cre	Cre	Eur	Cre	Tha	Eur	Pro	Cre	Pro	Fir	Fir	Nit	Cre	Cre	Pro|53%,Fir|18%,Act|13%		Ube1_repeat2|420..992,Ube1_repeat1|14..384
2491	470296401	A	1	295	159	27	4	Pro	Pro	Pro	Pro	Pro	Pro	Pro	Pro	Pro	Pro	Cre	Cre	Pro	Pro	Pro	Pro	Bac	Spi	Spi	Eur	Eur	Pro	Pro	Pro	Pro	Pro|71%,Cre|8%,Eur|6%	Ube1_repeat1|16..394	Ube1_repeat2|432..972,Ube1_repeat1|16..394
2491	470296401	B	356	675	989	91	4	Lok	Pro	Fir	Pla	Pro	Lok	Cre	Pla	Tha	Eur	Eur	Ver	Eur	Fir	Tha	Act	Eur	Act	Bac	Eur	Pro	Eur	Eur	Pro	Act	Pro|52%,Act|21%,Fir|9%		Ube1_repeat2|432..972,Ube1_repeat1|16..394
2491	471219078	A	404	674	460	69	4	Pla	Lok	Tha	Bac	Cal	Cre	Bac	Cre	Cre	Cre	Pro	Fir	Pla	Bac	Pro	Pro	Cre	Fir	Lok	Pla	Bac	Cre	roo	Fir	Chl	Pro|48%,Fir|9%,Bac|8%	E1_enzyme_family|439..975	E1_enzyme_family|439..975,E1_enzyme_family|28..274
2491	471225783	A	380	648	2176	134	4	Lok	Tha	Ver	Tha	Tha	Pro	Pro	Act	Cre	Act	Eur	Act	Act	Act	Act	Act	Pro	Fir	Pro	Pro	Pro	Fir	Pro	Pro	Pro	Pro|56%,Act|14%,Fir|13%		E1_enzyme_family|438..966,E1_enzyme_family|11..408
2491	485635169	A	5	204	200	30	4	Cre	Cre	Fir	Cre	Pro	Pro	Pro	Pro	Pro	Cre	Pro	Pro	Pro	Pro	Pro	Pro	Pro	Bac	Pro	Pro	Pro	Pro	Pro	Pro	Pro	Pro|80%,Cre|7%,Eur|6%	Ube1_repeat1|19..365	Ube1_repeat1|19..365,E1_enzyme_family|402..1003
2491	485635169	B	368	483	7	3	4	Pla	Bac	Tha	Bac	Pla	Eur	Fir	Bac	Lok	Act																Bac|30%,Pla|20%,Fir|10%		Ube1_repeat1|19..365,E1_enzyme_family|402..1003
2491	485638107	A	5	204	176	18	4	Cre	Pro	Pro	Cre	Pro	Pro	Pro	Pro	Bac	Pro	Bac	Pro	Pro	Pro	Pro	Pro	Pro	Pro	Bac	Pro	Pro	Pro	Pro	Pro	Pro	Pro|82%,Cre|6%,Bac|5%	Ube1_repeat1|19..372	Ube1_repeat2|409..968,Ube1_repeat1|19..372
2491	485638107	B	346	663	663	85	4	Lok	Tha	Lok	Pla	Pla	Eur	Cya	Tha	Cre	Cre	Cre	Tha	Pro	Tha	Fir	Pro	Eur	Bac	Nit	Pro	Cre	Pro	Pro	Cre	Pro	Pro|60%,Fir|10%,Act|9%	Ube1_repeat2|409..968	Ube1_repeat2|409..968,Ube1_repeat1|19..372
2491	485649031	A	1	190	11	10	4	Eur	Cre	Cre	Cre	Cre	Cre	Pro	Pro	Pro	Pro	Fir	Pro	Act	Act	Cre	Act	Pro	Eur	Eur	Fir	Eur					Pro|28%,Cre|28%,Eur|19%	E1_enzyme_family|11..416	E1_enzyme_family|452..978,E1_enzyme_family|11..416
2491	485649031	B	376	696	705	84	4	Lok	Lok	Cre	Tha	Pla	Pro	Tha	Cre	Eur	Cre	Pro	Eur	Pla	Tha	Nit	Pro	Bac	Cya	Cre	Tha	Cre	Cre	Ver	Eur	Eur	Pro|53%,Act|14%,Fir|10%		E1_enzyme_family|452..978,E1_enzyme_family|11..416
2491	514685869	A	1	248	188	28	4	Tha	Pro	Pro	Cre	Pro	Pro	Pro	Pro	Pro	Cre	Spi	Pro	Pro	Pro	Pro	Pro	Pro	Pro	Bac	Pro	Bac	Pro	Pro	Pro	Pro	Pro|72%,Eur|7%,Bac|7%	E1_enzyme_family|20..252	E1_enzyme_family|450..987,E1_enzyme_family|20..252,UBA_e1_C|1068..1102,E1_enzyme_family|381..417
2491	514685869	B	319	676	2236	133	4	Lok	Cre	Cre	Tha	Lok	Eur	Pla	Cre	Cre	Cre	Tha	Eur	Eur	Cre	Pro	Pro	Eur	Pro	Pro	Pro	Pro	Bac	Bac	Eur	Cre	Pro|53%,Fir|18%,Act|13%	E1_enzyme_family|381..417	E1_enzyme_family|450..987,E1_enzyme_family|20..252,UBA_e1_C|1068..1102,E1_enzyme_family|381..417
2491	514687687	A	1	232	262	31	4	Cre	Pro	Pro	Pro	Pro	Pro	Pro	Pro	Pro	Spi	Pro	Pro	Pro	Pro	Pro	Pro	Cre	Pro	Pro	Pro	Pro	Pro	Cre	Bac	Cre	Pro|68%,Bac|9%,Fir|8%	Ube1_repeat1|18..397	Ube1_repeat2|428..966,Ube1_repeat1|18..397
2491	514687687	B	198	637	1585	105	4	Lok	Tha	Tha	Fir	Eur	Tha	Fir	Pro	Pla	Pro	Ver	Bac	Pro	Tha	Pla	Cre	Cre	Cre	Pro	Cre	Cre	Pro	Pro	Eur	Pro	Pro|56%,Fir|17%,Act|13%		Ube1_repeat2|428..966,Ube1_repeat1|18..397
2491	1000029676	A	1	209	165	2	4	Pro	Pro	Pro	Pro	Fir	Fir	Pro	Pro	Pro	Pro	Eur	Pro	Pro	Pro	Pro	Pro	Pro	Pro	Pro	Pro	Pro	Pro	Pro	Pro	Fir	Pro|80%,Fir|12%,Act|6%	E1_enzyme_family|12..408	Ube1_repeat2|441..1045,E1_enzyme_family|12..408
2491	1000029676	B	338	666	1280	155	4	Lok	Tha	Lok	Cre	Tha	Cre	Pla	Cre	Cre	Pro	Cre	Cre	Cre	Tha	Cre	Bac	Eur	Pro	Fir	Fir	Eur	Bac	Cre	Tha	Cre	Pro|54%,Fir|15%,Act|10%		Ube1_repeat2|441..1045,E1_enzyme_family|12..408
2491	1000039936	A	76	181	4	0	4	Pro	Pro	Pro	Pro																						Pro|100%	E1_enzyme_family|85..527	E1_enzyme_family|563..1133,E1_enzyme_family|85..527
2491	1000039936	B	516	750	1416	130	4	Lok	Tha	Lok	Cre	Cre	Tha	Pro	Pro	Cre	Cre	Cre	Eur	Eur	Pro	Cre	Cre	Pro	Cre	Pro	Pro	Tha	Bac	Cre	Pla	Eur	Pro|56%,Fir|16%,Act|10%		E1_enzyme_family|563..1133,E1_enzyme_family|85..527
2491	1000039937	A	48	243	4	3	4	Cre	Eur	Eur	Pro	Pro	Pro	Pro																			Pro|56%,Eur|28%,Cre|14%	E1_enzyme_family|85..527	E1_enzyme_family|563..1133,E1_enzyme_family|85..527
2491	1000039937	B	516	750	1417	128	4	Lok	Tha	Lok	Cre	Tha	Pro	Pro	Cre	Cre	Cre	Eur	Eur	Pro	Cre	Cre	Pro	Cre	Pro	Pro	Tha	Bac	Cre	Pla	Eur	Pro	Pro|56%,Fir|16%,Act|10%		E1_enzyme_family|563..1133,E1_enzyme_family|85..527
2491	1000039938	A	48	243	4	3	4	Cre	Eur	Eur	Pro	Pro	Pro	Pro																			Pro|56%,Eur|28%,Cre|14%	E1_enzyme_family|85..527	E1_enzyme_family|563..1133,E1_enzyme_family|85..527
2491	1000039938	B	516	750	1417	128	4	Lok	Tha	Lok	Cre	Tha	Pro	Pro	Cre	Cre	Cre	Eur	Eur	Pro	Cre	Cre	Pro	Cre	Pro	Pro	Tha	Bac	Cre	Pla	Eur	Pro	Pro|56%,Fir|16%,Act|10%		E1_enzyme_family|563..1133,E1_enzyme_family|85..527
2491	1000047867	A	254	572	1437	110	4	Lok	Tha	Lok	Pro	Pro	Pla	Pro	Fir	Pro	Eur	Tha	Pro	Eur	Tha	Eur	Dei	Dei	Chl	Tha	Act	Pla	Bac	Pro	Spi	Bac	Pro|63%,Fir|12%,Act|6%		E1_enzyme_family|324..846,E1_enzyme_family|1..291
2491	1000065909	A	2	204	202	25	4	Eur	Cre	Pro	Pro	Pro	Pro	Pro	Pro	Pro	Pro	Pro	Pro	Pro	Pro	Pro	Pro	Spi	Pro	Pro	Pro	Pro	Pro	Pro	Pro	Pro	Pro|53%,Fir|28%,Cre|7%	Ube1_repeat1|13..389	Ube1_repeat2|424..959,Ube1_repeat1|13..389
2491	1000065909	B	309	682	1448	114	4	Tha	Lok	Cre	Pro	Eur	Pro	Cre	Pla	Fir	Eur	Eur	Tha	Eur	Cre	Tha	Eur	Eur	Eur	Fir	Eur	Pla	Eur	Bac	Nit	Bac	Pro|54%,Act|17%,Fir|11%		Ube1_repeat2|424..959,Ube1_repeat1|13..389
2491	1000082064	A	1	283	333	42	4	Pro	Pro	Pro	Pro	Pro	Pro	Pro	Pro	Pro	Pro	Pro	Bac	Cre	Cre	Pro	Pro	Pro	Pro	Pro	Pro	Pro	Pro	Pro	Pro	Pro	Pro|47%,Fir|28%,Bac|6%	Ube1_repeat1|19..399	Ube1_repeat2|432..964,Ube1_repeat1|19..399
2491	1000082064	B	343	644	1099	93	4	Lok	Lok	Cre	Pro	Tha	Eur	Pro	Tha	Fir	Bac	Tha	Pro	Pla	Cya	Pro	Fir	Fib	Fib	Eur	Cre	Pro	Bac	Eur	Pro	Eur	Pro|59%,Act|17%,Fir|8%		Ube1_repeat2|432..964,Ube1_repeat1|19..399
2491	1000089838	A	14	185	49	11	4	Cre	Cre	Bac	Bac	Pro	Cre	Cre	Cre	Pro	Pro	Pro	Pro	Pro	Cre	Pro	Pro	Pro	Pro	Pro	Pro	Pro	Pro	Pro	Pro	Pro	Pro|77%,Cre|10%,Eur|7%	E1_enzyme_family|30..450	E1_enzyme_family|486..1100,E1_enzyme_family|30..450
2491	1000089838	B	402	674	1693	125	4	Lok	Lok	Pla	Tha	Tha	Cre	Eur	Pro	Pro	Nit	Pro	Cre	Pro	Pro	Cre	Fib	Fib	Pro	Tha	Pla	Nit	Pro	Pro	Eur	Fir	Pro|55%,Act|15%,Fir|12%		E1_enzyme_family|486..1100,E1_enzyme_family|30..450
2491	1000097041	A	11	227	71	16	4	Cre	Pro	Pro	Eur	Cre	Bac	Bac	Pro	Pro	Pro	Pro	Cre	Eur	Pro	Cre	Pro	Pro	Pro	Pro	Pro	Pro	Pro	Pro	Bac	Pro	Pro|67%,Cre|11%,Eur|7%	E1_enzyme_family|26..479	E1_enzyme_family|514..1075,E1_enzyme_family|26..479
2491	1000097041	B	357	728	855	80	4	Tha	Pro	Lok	Lok	Cre	Pro	Pla	Nit	Pro	Pro	Pro	Act	Bac	Act	Pro	Eur	Pro	Eur	Pro	Pro	Pro	Pro	Pla	Pro	Chl	Pro|52%,Act|22%,Fir|7%		E1_enzyme_family|514..1075,E1_enzyme_family|26..479
2491	1000097657	A	1	197	17	1	4	Fir	Fir	Fir	Pro	Bac	Pro	Fir	Act	Fir	Act	Pro	Act	Fir	Fir	Eur	Pro	Fir	Pro								Fir|44%,Pro|28%,Act|17%	E1_enzyme_family|2..375	E1_enzyme_family|409..939,E1_enzyme_family|2..375
2491	1000097657	B	270	639	1608	161	4	Lok	Tha	Pla	Cre	Pla	Cre	Lok	Pla	Cal	Eur	Ver	Cre	Cre	Eur	Eur	Fir	Cre	Eur	Tha	Eur	Spi	Cre	Spi	Tha	Nit	Pro|50%,Fir|18%,Act|14%		E1_enzyme_family|409..939,E1_enzyme_family|2..375
2491	1000106961	A	483	777	1491	125	4	Lok	Pla	Pla	Tha	Lok	Ver	Tha	Eur	Cre	Eur	Fir	Tha	Chl	Bac	Fib	Fib	Eur	Act	Cre	Pro	Pro	Pro	Eur	Pro	Fir	Pro|56%,Act|17%,Fir|7%	E1_enzyme_family|521..1106	E1_enzyme_family|521..1106,E1_enzyme_family|19..493
2491	1000111717	A	1	181	378	42	4	Cre	Cre	Bac	Cre	Pro	Eur	Cre	Pro	Pro	Pro	Act	Bac	Eur	Bac	Pro	Pro	Cre	Cre	Cre	Pro	Cre	Cre	Act	Bac	Fir	Pro|39%,Act|35%,Bac|5%	E1_enzyme_family|13..405	E1_enzyme_family|438..992,E1_enzyme_family|13..405
2491	1000111717	B	363	661	1013	91	4	Lok	Lok	Tha	Pla	Fir	Pro	Pla	Cya	Bac	Pro	Cre	Pro	Eur	Act	Bac	Cre	Cre	Eur	Tha	Cre	Eur	Pla	Eur	Cre	Cre	Pro|60%,Fir|15%,Act|8%		E1_enzyme_family|438..992,E1_enzyme_family|13..405
2491	1000120902	A	9	153	2	1	4	Aci	Cre	Spi																							Spi|33%,Aci|33%,Cre|33%	E1_enzyme_family|13..392	E1_enzyme_family|421..975,E1_enzyme_family|13..392
2491	1000120902	B	307	619	1250	116	4	Lok	Lok	Pla	Pla	Eur	Eur	Eur	Eur	Ver	Fir	Pro	Pro	Eur	Eur	Cre	Eur	Fir	Bac	Eur	Cre	Fir	Eur	Eur	Tha	Tha	Pro|54%,Act|16%,Fir|9%		E1_enzyme_family|421..975,E1_enzyme_family|13..392
2491	1000120951	A	310	641	564	99	4	Lok	Lok	Pla	Pla	Cre	Tha	Eur	Eur	Cre	Eur	Cre	Ver	Eur	Eur	Pro	Pro	Eur	Eur	Eur	Cre	Eur	Pro	Pro	Pro	Eur	Pro|48%,Fir|12%,Act|10%		E1_enzyme_family|419..962,E1_enzyme_family|7..390
2491	1000123952	A	10	235	11	2	4	Pro	Bac	Chr	Pro	Eur	Chl	Bac	Bac	Pro	Bac	Pro	Fir	Eur													Bac|31%,Pro|31%,Eur|15%	E1_enzyme_family|17..402	E1_enzyme_family|448..1059,E1_enzyme_family|17..402
2491	1000123952	B	395	672	314	86	4	Lok	Lok	Tha	Tha	Tha	Pro	Tha	Eur	Cre	Pro	Pla	Cre	Eur	Cre	Pla	Fir	Cre	Cya	Eur	Bac	Tha	Eur	Cre	Cre	Eur	Pro|46%,Eur|14%,Fir|14%	E1_enzyme_family|448..1059	E1_enzyme_family|448..1059,E1_enzyme_family|17..402
2491	1000131103	A	6	232	132	18	4	Pro	Pro	Pro	Pro	Pro	Pro	Pro	Pro	Pro	Pro	Pro	Pro	Pro	Pro	Pro	Pro	Pro	Pro	Pro	Pro	Pro	Pro	Pro	Pro	Pro	Pro|72%,Cre|8%,Fir|7%	Ube1_repeat1|21..398	Ube1_repeat2|433..967,Ube1_repeat1|21..398
2491	1000131103	B	319	695	1699	136	4	Lok	Cre	Fir	Lok	Cre	Pla	Pro	Eur	Tha	Fir	Eur	Pro	Cre	Eur	Act	Eur	Act	Pla	Bac	Fir	Eur	Eur	Fir	Eur	Tha	Pro|55%,Act|15%,Fir|12%		Ube1_repeat2|433..967,Ube1_repeat1|21..398
2491	1000136943	A	56	330	128	18	4	Tha	Cre	Cre	Pro	Pro	Eur	Pro	Pro	Pro	Pro	Pro	Pro	Pro	Cre	Cre	Pro	Pro	Fir	Fir	Pro	Fir	Fir	Bac	Pro	Pro	Pro|75%,Cre|8%,Fir|5%	Ube1_repeat1|65..445	Ube1_repeat2|480..1012,Ube1_repeat1|65..445
2491	1000136943	B	429	691	1518	102	4	Lok	Lok	Tha	Tha	Pro	Pla	Pla	Bac	Pro	Bac	Nit	Nit	Pro	Bac	Pro	Fir	Fir	Pro	Pro	Bac	Bac	Pro	Pro	Pro	Pro	Pro|61%,Act|15%,Fir|10%	Ube1_repeat2|480..1012	Ube1_repeat2|480..1012,Ube1_repeat1|65..445
2491	1000209231	A	315	656	1756	136	4	Tha	Lok	Pro	Fir	Pla	Pla	Pro	Eur	Cya	Eur	Eur	Eur	Cre	Fir	Eur	Eur	Pro	Eur	Eur	Cre	Eur	Eur	Tha	Bac	Fir	Pro|57%,Fir|16%,Act|12%		Ube1_repeat2|454..1002,E1_enzyme_family|21..419,UBACT|745..804
2491	1000215471	A	414	773	2148	147	4	Lok	Tha	Lok	Tha	Cre	Pla	Tha	Pla	Cre	Tha	Pro	Fir	Pro	Pro	Pro	Cre	Fir	Chl	Fib	Pro	Fib	Eur	Chl	Bac	Cre	Pro|59%,Fir|13%,Act|12%	E1_enzyme_family|485..1057	E1_enzyme_family|485..1057,E1_enzyme_family|38..450
2558	6319672	A	77	422	48	0	3	Cya	Cya	Act	Cya	Act	Act	Cya	Act	Cya	Cya	Act	Act	Cya	Cya	Cya	Cya	Cya	Cya	Act	Pla	Cya	Cya	Cya	Cya	Pro	Cya|69%,Act|25%,Pro|4%	WD40|141..413	WD40|141..413,CAF1C_H4-bd|20..88
2558	6323779	A	208	506	23	0	3	Act	Act	Act	Act	Cya	Act	Act	Cya	Act	Pro	Cya	Act	Cya	Cya	Cya	Pla	Pro	Cya	Act	Cya	Act	Act	Cya			Act|48%,Cya|39%,Pro|9%	WD40|264..448	WD40|264..448,CAF1C_H4-bd|106..177
2558	66802926	A	86	481	431	3	3	Cya	Spi	Act	Cya	Act	Cya	Act	Act	Act	Act	Cya	Act	Act	Act	Cya	Cya	Cya	Cya	Cya	Cya	Cya	Cya	Cya	Cya	Cya	Cya|73%,Act|13%,Pro|6%	WD40|192..435,CAF1C_H4-bd|80..151	WD40|192..435,CAF1C_H4-bd|80..151
2558	66811852	A	18	423	750	5	3	Cya	Cya	Cya	Cya	Cya	Cya	Cya	Act	Cya	Cya	Act	Cya	Cya	Pro	Cya	Cya	Cya	Cya	Cya	Chl	Cya	Cya	Cya	Chl	Act	Cya|70%,Act|14%,Pro|7%	WD40|107..398,CAF1C_H4-bd|14..86	WD40|107..398,CAF1C_H4-bd|14..86
2558	118383864	A	248	551	35	1	3	Act	Cya	Cya	Spi	Cya	Cya	Cya	Cya	Cya	Cya	Cya	Cya	Cya	Cya	Cya	Cya	Cya	Cya	Pro	Pro	Cya	Cya	Cya	Cya	Eur	Cya|81%,Pro|8%,Act|6%	WD40|336..491	WD40|336..491,CAF1C_H4-bd|148..224
2558	145482739	A	6	396	492	5	3	Cya	Cya	Cya	Cya	Cya	Cya	Cya	Cya	Cya	Cya	Cya	Cya	Cya	Cya	Cya	Cya	Cya	Act	Cya	Cya	Cya	Cya	Cya	Cya	Cya	Cya|80%,Act|6%,Pro|5%	WD40|91..377,CAF1C_H4-bd|14..85	WD40|91..377,CAF1C_H4-bd|14..85
2558	145482761	A	84	405	191	2	3	Cya	Cya	Cya	Cya	Cya	Cya	Cya	Act	Cya	Cya	Cya	Cya	Cya	Cya	Cya	Cya	Cya	Cya	Act	Act	Cya	Cya	Cya	Cya	Cya	Cya|77%,Act|7%,Pro|7%	WD40|175..397	WD40|175..397,CAF1C_H4-bd|19..91
2558	145492991	A	236	515	50	0	3	Act	Cya	Cya	Cya	Act	Cya	Cya	Cya	Cya	Cya	Act	Cya	Act	Cya	Act	Cya	Cya	Cya	Cya	Cya	Cya	Cya	Cya	Cya	Cya	Cya|80%,Act|12%,Chl|4%	WD40|261..465	WD40|261..465,CAF1C_H4-bd|130..203
2558	145495617	A	235	492	51	0	3	Act	Cya	Cya	Cya	Cya	Cya	Act	Act	Cya	Act	Cya	Cya	Cya	Cya	Cya	Cya	Cya	Cya	Cya	Cya	Cya	Cya	Cya	Act	Cya	Cya|71%,Act|20%,Chl|6%	WD40|260..464	WD40|260..464,CAF1C_H4-bd|129..202
2558	145543645	A	4	391	498	5	3	Cya	Cya	Cya	Cya	Cya	Cya	Cya	Cya	Cya	Cya	Cya	Cya	Cya	Cya	Cya	Cya	Cya	Cya	Act	Cya	Cya	Cya	Cya	Spi	Cya	Cya|80%,Act|7%,Pro|4%	WD40|98..377,CAF1C_H4-bd|14..85	WD40|98..377,CAF1C_H4-bd|14..85
2558	145551540	A	84	405	204	1	3	Cya	Cya	Cya	Cya	Cya	Cya	Cya	Cya	Cya	Cya	Act	Cya	Cya	Act	Act	Cya	Cya	Cya	Cya	Cya	Cya	Cya	Cya	Cya	Cya	Cya|73%,Act|10%,Pro|8%	WD40|175..398	WD40|175..398,CAF1C_H4-bd|19..91
2558	145551560	A	51	396	440	3	3	Cya	Cya	Cya	Cya	Cya	Cya	Cya	Cya	Chl	Cya	Cya	Cya	Cya	Cya	Cya	Cya	Cya	Cya	Cya	Cya	Cya	Cya	Cya	Cya	Cya	Cya|83%,Pro|5%,Act|4%	WD40|91..377	WD40|91..377,CAF1C_H4-bd|14..85
2558	146183749	A	50	425	423	1	3	Cya	Cya	Cya	Cya	Cya	Cya	Cya	Cya	Cya	Cya	Cya	Cya	Cya	Cya	Cya	Cya	Act	Cya	Cya	Cya	Cya	Cya	Cya	Cya	Cya	Cya|79%,Act|8%,Pro|5%	WD40|127..410	WD40|127..410,CAF1C_H4-bd|19..91
2558	159477621	A	57	418	457	0	3	Cya	Cya	Cya	Cya	Cya	Cya	Cya	Cya	Cya	Act	Act	Act	Cya	Cya	Act	Cya	Act	Cya	Cya	Cya	Cya	Cya	Cya	Act	Act	Cya|78%,Act|14%,Chl|2%	WD40|124..407	CAF1C_H4-bd|18..90,WD40|124..407
2558	167517929	A	69	414	565	3	3	Cya	Cya	Cya	Cya	Cya	Cya	Cya	Cya	Cya	Cya	Cya	Cya	Cya	Cya	Cya	Cya	Cya	Cya	Cya	Cya	Cya	Cya	Cya	Cya	Cya	Cya|76%,Act|14%,Pro|4%	WD40|113..392	WD40|113..392,CAF1C_H4-bd|8..79
2558	167536375	A	11	365	347	3	3	Cya	Cya	Cya	Cya	Act	Cya	Cya	Pla	Spi	Cya	Act	Cya	Cya	Cya	Cya	Cya	Cya	Act	Cya	Cya	Cya	Cya	Act	Cya	Cya	Cya|72%,Act|16%,Chl|3%	WD40|140..304,CAF1C_H4-bd|2..54	WD40|140..304,CAF1C_H4-bd|2..54
2558	219111529	A	66	466	612	3	3	Cya	Cya	Cya	Fir	Cya	Cya	Cya	Cya	Cya	Cya	Cya	Cya	Cya	Cya	Cya	Cya	Cya	Cya	Bac	Cya	Pla	Cya	Cya	Cya	Cya	Cya|73%,Act|16%,Pro|5%	WD40|154..442	WD40|154..442,CAF1C_H4-bd|40..108
2558	223992775	A	100	414	22	0	3	Pro	Act	Act	Act	Act	Act	Cya	Act	Act	Cya	Act	Act	Act	Cya	Act	Act	Act	Act	Act	Act	Act	Act				Act|82%,Cya|14%,Pro|5%	WD40|223..407	WD40|223..407,CAF1C_H4-bd|49..115
2558	224010543	A	47	464	773	5	3	Cya	Cya	Cya	Cya	Act	Cya	Cya	Cya	Act	Cya	Cya	Act	Act	Act	Cya	Cya	Act	Act	Cya	Cya	Cya	Cya	Cya	Act	Cya	Cya|68%,Act|16%,Pro|7%	WD40|140..428	WD40|140..428,CAF1C_H4-bd|22..91
2558	281208987	A	1	462	395	4	3	Cya	Cya	Act	Cya	Cya	Act	Chl	Cya	Act	Pla	Cya	Cya	Spi	Cya	Cya	Act	Cya	Pro	Chl	Cya	Cya	Cya	Cya	Pro	Chl	Cya|73%,Act|13%,Pro|5%	WD40|181..406,CAF1C_H4-bd|74..145	WD40|181..406,CAF1C_H4-bd|74..145
2558	290987922	A	17	420	728	4	3	Cya	Cya	Cya	Cya	Cya	Cya	Cya	Cya	Cya	Act	Cya	Cya	Cya	Pro	Cya	Cya	Cya	Cya	Cya	Bac	Act	Cya	Cya	Act	Act	Cya|72%,Act|14%,Pro|6%	WD40|111..400,CAF1C_H4-bd|13..83	WD40|111..400,CAF1C_H4-bd|13..83
2558	290988702	A	57	447	267	0	3	Act	Act	Cya	Cya	Act	Act	Act	Act	Act	Act	Act	Act	Cya	Cya	Cya	Cya	Act	Cya	Cya	Act	Act	Cya	Act	Spi	Cya	Cya|72%,Act|19%,Pla|3%	WD40|148..387	WD40|148..387,CAF1C_H4-bd|46..100
2558	302830153	A	137	443	112	0	3	Act	Act	Cya	Cya	Cya	Cya	Cya	Cya	Act	Cya	Cya	Act	Act	Act	Act	Cya	Cya	Cya	Cya	Cya	Cya	Cya	Cya	Cya	Cya	Cya|65%,Act|25%,Pro|7%	WD40|198..383	WD40|198..383,CAF1C_H4-bd|10..79
2558	302833102	A	66	418	441	0	3	Cya	Cya	Cya	Cya	Cya	Cya	Cya	Act	Cya	Cya	Cya	Cya	Cya	Cya	Cya	Cya	Cya	Cya	Act	Act	Act	Cya	Act	Cya	Cya	Cya|77%,Act|14%,Pro|3%	WD40|124..405	CAF1C_H4-bd|18..90,WD40|124..405
2558	303277653	A	74	519	165	0	3	Cya	Cya	Cya	Cya	Pro	Cya	Cya	Cya	Cya	Cya	Cya	Cya	Cya	Cya	Cya	Cya	Pro	Pla	Cya	Cya	Cya	Cya	Cya	Cya	Cya	Cya|79%,Act|12%,Pro|5%	WD40|177..461	WD40|177..461,CAF1C_H4-bd|8..77
2558	303279631	A	207	578	273	2	3	Cya	Cya	Cya	Cya	Cya	Act	Cya	Cya	Cya	Act	Cya	Act	Cya	Cya	Cya	Cya	Cya	Cya	Cya	Cya	Cya	Act	Pro	Cya	Cya	Cya|71%,Act|18%,Pro|8%	WD40|256..510	WD40|256..510,CAF1C_H4-bd|133..200
2558	303282819	A	53	425	505	3	3	Cya	Cya	Cya	Act	Cya	Cya	Cya	Cya	Cya	Cya	Cya	Cya	Act	Act	Cya	Act	Cya	Cya	Cya	Cya	Act	Act	Cya	Cya	Act	Cya|72%,Act|16%,Pro|4%	WD40|123..405	WD40|123..405,CAF1C_H4-bd|19..90
2558	307106084	A	115	465	323	3	3	Act	Act	Act	Act	Act	Cya	Cya	Cya	Act	Cya	Cya	Act	Cya	Cya	Cya	Cya	Cya	Cya	Cya	Cya	Cya	Cya	Cya	Cya	Act	Cya|75%,Act|16%,Pro|4%	WD40|168..399	WD40|168..399,CAF1C_H4-bd|40..107
2558	307106620	A	47	387	613	5	3	Cya	Cya	Cya	Cya	Cya	Cya	Cya	Cya	Act	Cya	Pro	Pro	Act	Cya	Cya	Cya	Cya	Cya	Cya	Cya	Act	Cya	Cya	Cya	Cya	Cya|72%,Act|16%,Pro|5%	WD40|143..379	WD40|143..379,CAF1C_H4-bd|20..92
2558	307110562	A	37	461	252	3	3	Cya	Cya	Cya	Cya	Cya	Cya	Cya	Cya	Cya	Cya	Cya	Cya	Act	Cya	Cya	Cya	Act	Spi	Cya	Cya	Cya	Act	Cya	Cya	Cya	Cya|78%,Act|13%,Pro|3%	WD40|156..343	WD40|156..343,CAF1C_H4-bd|5..75
2558	308805845	A	68	480	184	0	3	Cya	Act	Act	Cya	Pla	Cya	Act	Cya	Act	Act	Cya	Cya	Cya	Cya	Cya	Cya	Cya	Cya	Cya	Cya	Pla	Cya	Cya	Cya	Cya	Cya|76%,Act|14%,Pro|4%	WD40|164..447	WD40|164..447,CAF1C_H4-bd|4..79
2558	308809714	A	2	428	457	0	3	Cya	Cya	Cya	Act	Cya	Cya	Cya	Cya	Pla	Cya	Cya	Chl	Cya	Cya	Act	Cya	Cya	Cya	Cya	Cya	Cya	Cya	Cya	Cya	Cya	Cya|74%,Act|15%,Pro|4%	CAF1C_H4-bd|30..101,WD40|135..414	CAF1C_H4-bd|30..101,WD40|135..414
2558	323447388	A	59	297	345	0	3	Cya	Cya	Cya	Cya	Cya	Cya	Chl	Cya	Cya	Cya	Cya	Cya	Cya	Cya	Cya	Cya	Cya	Act	Cya	Cya	Cya	Cya	Cya	Cya	Cya	Cya|79%,Act|13%,Pro|2%	WD40|100..294	CAF1C_H4-bd|17..79,WD40|100..294
2558	323448501	A	129	450	40	0	3	Pla	Cya	Cya	Cya	Cya	Cya	Act	Cya	Cya	Cya	Cya	Pro	Cya	Pro	Cya	Cya	Cya	Cya	Cya	Cya	Act	Cya	Cya	Cya	Act	Cya|75%,Act|10%,Pro|8%	WD40|165..406	CAF1C_H4-bd|20..90,WD40|165..406
2558	323449267	A	37	406	611	3	3	Cya	Cya	Cya	Cya	Cya	Cya	Act	Cya	Act	Cya	Cya	Cya	Cya	Cya	Cya	Cya	Act	Cya	Act	Cya	Cya	Cya	Cya	Cya	Cya	Cya|74%,Act|14%,Pro|5%	WD40|115..393	WD40|115..393,CAF1C_H4-bd|16..87
2558	384244952	A	94	466	374	1	3	Cya	Act	Cya	Cya	Cya	Cya	Cya	Cya	Cya	Cya	Cya	Cya	Cya	Cya	Cya	Cya	Act	Cya	Cya	Cya	Cya	Cya	Cya	Cya	Cya	Cya|71%,Act|19%,Pro|5%	WD40|166..401	WD40|166..401,CAF1C_H4-bd|55..124
2558	384250475	A	64	467	27	0	3	Cya	Cya	Cya	Cya	Act	Cya	Cya	Cya	Act	Cya	Cya	Cya	Cya	Act	Cya	Cya	Cya	Cya	Cya	Cya	Cya	Cya	Cya	Cya	Cya	Cya|89%,Act|11%	WD40|111..465	WD40|111..465,CAF1C_H4-bd|12..76
2558	384253904	A	47	417	459	1	3	Cya	Cya	Cya	Cya	Cya	Cya	Cya	Cya	Cya	Cya	Cya	Cya	Cya	Cya	Cya	Cya	Cya	Cya	Cya	Cya	Cya	Cya	Cya	Cya	Cya	Cya|75%,Act|15%,Pro|4%	WD40|124..402	WD40|124..402,CAF1C_H4-bd|18..89
2558	398364231	A	89	397	81	0	3	Cya	Cya	Cya	Cya	Cya	Cya	Cya	Cya	Cya	Act	Cya	Cya	Pla	Pro	Act	Cya	Act	Cya	Cya	Cya	Cya	Cya	Cya	Cya	Cya	Cya|79%,Act|10%,Pro|5%	WD40|115..387	CAF1C_H4-bd|11..83,WD40|115..387
2558	428165790	A	10	396	389	1	3	Cya	Cya	Cya	Cya	Cya	Cya	Cya	Cya	Cya	Cya	Cya	Cya	Cya	Cya	Cya	Cya	Chl	Cya	Cya	Cya	Cya	Cya	Cya	Pro	Cya	Cya|83%,Act|8%,Pro|4%	WD40|174..391,CAF1C_H4-bd|18..88	WD40|174..391,CAF1C_H4-bd|18..88
2558	428171447	A	122	412	25	0	3	Cya	Cya	Spi	Cya	Cya	Cya	Cya	Cya	Cya	Cya	Cya	Cya	Cya	Cya	Cya	Cya	Cya	Cya	Cya	Cya	Cya	Act	Cya	Cya	Cya	Cya|92%,Spi|4%,Act|4%	WD40|182..386,Periplasmic_Binding_Protein_Type_2|365..409	WD40|182..386,CAF1C_H4-bd|77..148,Periplasmic_Binding_Protein_Type_2|365..409
2558	428175443	A	39	394	361	0	3	Cya	Cya	Cya	Cya	Act	Cya	Cya	Cya	Cya	Cya	Act	Chl	Cya	Cya	Cya	Cya	Act	Cya	Cya	Cya	Cya	Act	Cya	Cya	Cya	Cya|75%,Act|14%,Pro|4%	WD40|149..378	WD40|149..378,CAF1C_H4-bd|18..87
2558	428177655	A	48	433	166	0	3	Act	Act	Act	Act	Act	Act	Act	Act	Act	Cya	Cya	Act	Cya	Cya	Cya	Cya	Act	Chl	Act	Cya	Cya	Cya	Cya	Cya	Act	Cya|67%,Act|26%,Pro|4%	WD40|117..413	WD40|117..413,CAF1C_H4-bd|7..72
2558	440800696	A	1	419	533	1	3	Cya	Cya	Cya	Cya	Cya	Pla	Cya	Cya	Act	Cya	Cya	Cya	Cya	Chl	Pro	Cya	Cya	Act	Cya	Cya	Cya	Cya	Cya	Cya	Act	Cya|73%,Act|13%,Pro|5%	CAF1C_H4-bd|17..89,WD40|121..400	CAF1C_H4-bd|17..89,WD40|121..400
2558	449020037	A	51	481	663	2	3	Cya	Cya	Cya	Cya	Cya	Cya	Cya	Cya	Cya	Act	Cya	Cya	Cya	Cya	Cya	Cya	Cya	Cya	Cya	Cya	Cya	Cya	Cya	Cya	Act	Cya|73%,Act|15%,Pro|3%	WD40|107..429	WD40|107..429,CAF1C_H4-bd|12..84
2558	452820622	A	60	401	223	0	3	Cya	Dei	Dei	Cya	Pla	Cya	Cya	Cya	Cya	Cya	Cya	Cya	Cya	Cya	Cya	Cya	Cya	Cya	Cya	Cya	Cya	Cya	Cya	Cya	Cya	Cya|82%,Act|7%,Pro|4%	WD40|175..392	WD40|175..392,CAF1C_H4-bd|20..70
2558	452820623	A	76	423	629	1	3	Cya	Cya	Cya	Cya	Cya	Cya	Act	Cya	Cya	Cya	Cya	Cya	Cya	Cya	Cya	Cya	Cya	Cya	Cya	Cya	Cya	Cya	Cya	Pla	Cya	Cya|70%,Act|15%,Pro|8%	WD40|121..401	WD40|121..401,CAF1C_H4-bd|14..85
2558	452822747	A	95	373	54	0	3	Cya	Act	Cya	Cya	Cya	Cya	Cya	Cya	Cya	Cya	Cya	Cya	Cya	Cya	Cya	Cya	Cya	Def	Cya	Cya	Cya	Cya	Cya	Pla	Cya	Cya|81%,Act|9%,Pla|4%	WD40|164..355	WD40|164..355,CAF1C_H4-bd|27..88
2558	470290066	A	132	500	398	1	3	Cya	Pro	Cya	Cya	Act	Act	Act	Act	Act	Pro	Cya	Bac	Cya	Cya	Cya	Chl	Cya	Cya	Cya	Cya	Act	Def	Cya	Cya	Spi	Cya|76%,Act|13%,Pro|5%	WD40|211..443	WD40|211..443,CAF1C_H4-bd|107..182
2558	470306299	A	18	435	774	2	3	Cya	Cya	Cya	Cya	Cya	Cya	Cya	Cya	Cya	Cya	Cya	Cya	Cya	Cya	Cya	Cya	Pla	Cya	Cya	Cya	Pro	Cya	Cya	Cya	Cya	Cya|72%,Act|15%,Pro|6%	WD40|132..416,CAF1C_H4-bd|27..98	WD40|132..416,CAF1C_H4-bd|27..98
2558	471219429	A	32	387	407	2	3	Cya	Cya	Cya	Cya	Cya	Cya	Cya	Cya	Cya	Cya	Pro	Pro	Eur	Cya	Cya	Cya	Pro	Spi	Cya	Cya	Cya	Cya	Cya	Pro	Cya	Cya|87%,Pro|4%,Chl|3%	WD40|150..373	WD40|150..373,CAF1C_H4-bd|7..77
2558	471226951	A	71	427	603	4	3	Cya	Cya	Cya	Cya	Cya	Cya	Cya	Cya	Cya	Cya	Cya	Cya	Cya	Cya	Cya	Cya	Cya	Cya	Cya	Cya	Cya	Cya	Cya	Cya	Cya	Cya|76%,Act|11%,Pro|6%	WD40|140..408	WD40|140..408,CAF1C_H4-bd|19..91
2558	471229790	A	251	551	36	0	3	Act	Act	Act	Cya	Cya	Act	Cya	Cya	Cya	Pro	Cya	Cya	Act	Act	Cya	Cya	Cya	Pro	Cya	Cya	Cya	Cya	Cya	Cya	Cya	Cya|72%,Act|22%,Pro|6%	WD40|337..551	WD40|337..551,CAF1C_H4-bd|167..237
2558	471236623	A	93	497	440	3	3	Cya	Cya	Cya	Cya	Cya	Cya	Cya	Cya	Cya	Act	Cya	Cya	Cya	Cya	Cya	Pro	Cya	Cya	Pro	Cya	Cya	Cya	Cya	Cya	Cya	Cya|82%,Act|6%,Pro|4%	WD40|211..473,CAF1C_H4-bd|89..161	WD40|211..473,CAF1C_H4-bd|89..161
2558	485612321	A	90	373	57	0	3	Cya	Cya	Pro	Cya	Act	Cya	Cya	Act	Cya	Cya	Cya	Cya	Cya	Cya	Cya	Cya	Cya	Cya	Cya	Cya	Act	Cya	Chl	Cya	Cya	Cya|82%,Act|11%,Pro|5%	WD40|137..340	WD40|137..340,CAF1C_H4-bd|22..93
2558	485617597	A	76	428	715	2	3	Cya	Cya	Cya	Cya	Def	Cya	Cya	Cya	Cya	Cya	Cya	Cya	Cya	Cya	Cya	Cya	Cya	Cya	Cya	Cya	Cya	Cya	Chl	Cya	Cya	Cya|71%,Act|14%,Pro|7%	WD40|123..404	WD40|123..404,CAF1C_H4-bd|17..77
2558	485636000	A	36	361	60	0	3	Cya	Cya	Pro	Cya	Cya	Cya	Act	Cya	Cya	Cya	Cya	Chl	Cya	Cya	Cya	Cya	Cya	Cya	Cya	Cya	Cya	Act	Act	Act	Act	Cya|78%,Act|13%,Pro|5%	WD40|124..323	WD40|124..323,CAF1C_H4-bd|1..62
2558	514696550	A	107	473	243	0	3	Cya	Cya	Chl	Cya	Cya	Act	Cya	Cya	Cya	Cya	Cya	Chl	Cya	Cya	Cya	Cya	Chl	Cya	Cya	Chl	Cya	Cya	Cya	Cya	Cya	Cya|75%,Act|14%,Pro|4%	WD40|238..413	WD40|238..413,CAF1C_H4-bd|90..155
2558	514697577	A	96	429	473	2	3	Cya	Cya	Cya	Cya	Cya	Cya	Act	Cya	Cya	Cya	Cya	Cya	Cya	Cya	Cya	Cya	Cya	Cya	Pro	Cya	Cya	Cya	Chl	Cya	Cya	Cya|75%,Act|13%,Pro|4%	WD40|179..410	CAF1C_H4-bd|23..94,WD40|179..410
2558	569392209	A	310	541	3	0	3	Cya	Cya	Cya																							Cya|100%	WD40|197..529	CAF1C_H4-bd|10..84,WD40|197..529
2558	569422971	A	113	476	220	0	3	Act	Cya	Cya	Cya	Cya	Cya	Cya	Act	Cya	Cya	Act	Cya	Cya	Act	Cya	Cya	Cya	Cya	Pro	Act	Chl	Cya	Cya	Pro	Cya	Cya|84%,Act|9%,Pro|3%	WD40|196..453	WD40|196..453,CAF1C_H4-bd|11..86
2558	1000031698	A	296	564	6	0	3	Pro	Cya	Cya	Act	Cya	Pla																				Cya|50%,Pro|17%,Pla|17%	WD40|352..536	WD40|352..536,CAF1C_H4-bd|155..227,Nop25|41..117
2558	1000033101	A	42	450	551	0	3	Cya	Cya	Cya	Cya	Cya	Cya	Cya	Cya	Cya	Cya	Cya	Cya	Cya	Cya	Cya	Cya	Cya	Cya	Cya	Cya	Act	Cya	Cya	Cya	Cya	Cya|75%,Act|15%,Pro|4%	WD40|129..421	CAF1C_H4-bd|15..87,WD40|129..421
2558	1000056490	A	122	476	91	0	3	Act	Act	Act	Act	Act	Pro	Cya	Pro	Act	Act	Pro	Cya	Cya	Cya	Cya	Cya	Act	Cya	Cya	Cya	Act	Cya	Act	Cya	Cya	Cya|60%,Act|28%,Pro|5%	WD40|194..429	WD40|194..429,CAF1C_H4-bd|92..163
2558	1000063363	A	94	431	628	3	3	Cya	Cya	Cya	Cya	Act	Cya	Act	Cya	Cya	Act	Cya	Cya	Cya	Cya	Chl	Cya	Cya	Cya	Cya	Cya	Cya	Cya	Cya	Cya	Cya	Cya|72%,Act|15%,Pro|5%	WD40|181..412	WD40|181..412,CAF1C_H4-bd|26..98
2558	1000063364	A	95	432	629	3	3	Cya	Cya	Cya	Cya	Act	Cya	Cya	Cya	Cya	Cya	Cya	Cya	Cya	Chl	Cya	Cya	Cya	Cya	Cya	Cya	Cya	Act	Cya	Cya	Cya	Cya|72%,Act|15%,Pro|5%	WD40|182..413	WD40|182..413,CAF1C_H4-bd|27..99
2558	1000077622	A	32	432	736	3	3	Cya	Cya	Cya	Cya	Act	Cya	Cya	Cya	Cya	Cya	Cya	Cya	Cya	Cya	Cya	Cya	Cya	Cya	Act	Act	Cya	Cya	Cya	Cya	Cya	Cya|72%,Act|15%,Pro|5%	WD40|183..413,CAF1C_H4-bd|27..99	WD40|183..413,CAF1C_H4-bd|27..99
2558	1000084292	A	192	478	44	0	3	Cya	Cya	Pro	Pla	Cya	Cya	Act	Cya	Cya	Cya	Cya	Cya	Cya	Cya	Cya	Act	Act	Act	Cya	Cya	Cya	Cya	Cya	Cya	Act	Cya|70%,Act|20%,Pro|5%	WD40|302..430	CAF1C_H4-bd|100..171,WD40|302..430
2558	1000091351	A	79	454	637	4	3	Act	Cya	Cya	Cya	Cya	Cya	Cya	Cya	Cya	Act	Cya	Cya	Cya	Act	Cya	Cya	Cya	Cya	Cya	Cya	Cya	Cya	Act	Pro	Cya	Cya|71%,Act|14%,Pro|6%	WD40|143..420	WD40|143..420,CAF1C_H4-bd|37..109
2558	1000099246	A	62	442	707	3	3	Cya	Cya	Cya	Spi	Cya	Chl	Cya	Act	Cya	Cya	Cya	Cya	Cya	Cya	Cya	Cya	Cya	Cya	Cya	Cya	Cya	Cya	Cya	Cya	Cya	Cya|71%,Act|14%,Pro|6%	WD40|142..423	WD40|142..423,CAF1C_H4-bd|37..109
2558	1000106927	A	70	422	526	3	3	Cya	Cya	Cya	Cya	Act	Cya	Pro	Cya	Cya	Cya	Act	Act	Cya	Cya	Cya	Act	Chl	Cya	Cya	Cya	Act	Cya	Cya	Cya	Act	Cya|73%,Act|14%,Pro|4%	WD40|114..405	CAF1C_H4-bd|20..92,WD40|114..405
2558	1000119801	A	65	409	526	3	3	Cya	Cya	Cya	Cya	Cya	Cya	Cya	Cya	Cya	Cya	Cya	Cya	Cya	Cya	Cya	Cya	Cya	Cya	Cya	Cya	Cya	Cya	Cya	Cya	Cya	Cya|75%,Act|13%,Pro|5%	WD40|115..348	WD40|115..348,CAF1C_H4-bd|18..89
2558	1000129563	A	68	448	43	0	3	Act	Act	Pla	Cya	Cya	Cya	Cya	Cya	Cya	Cya	Pro	Cya	Act	Act	Act	Act	Cya	Cya	Act	Cya	Cya	Cya	Cya	Cya	Act	Cya|60%,Act|30%,Pro|5%	WD40|123..428	WD40|123..428,CAF1C_H4-bd|17..87
2558	1000131908	A	34	485	81	0	3	Cya	Cya	Cya	Cya	Pla	Cya	Act	Cya	Cya	Cya	Act	Cya	Cya	Act	Cya	Cya	Cya	Cya	Cya	Cya	Cya	Cya	Cya	Cya	Cya	Cya|80%,Act|15%,Pro|2%	WD40|158..468,CAF1C_H4-bd|52..122	WD40|158..468,CAF1C_H4-bd|52..122
2558	1000134482	A	105	429	401	1	3	Cya	Cya	Cya	Cya	Cya	Act	Cya	Act	Cya	Cya	Cya	Act	Cya	Cya	Cya	Cya	Act	Cya	Act	Pro	Cya	Cya	Cya	Act	Cya	Cya|75%,Act|14%,Chl|4%	WD40|172..410	CAF1C_H4-bd|23..93,WD40|172..410
2558	1000142897	A	82	436	391	1	3	Cya	Cya	Cya	Act	Cya	Cya	Cya	Act	Cya	Cya	Cya	Cya	Cya	Cya	Act	Cya	Cya	Cya	Cya	Cya	Cya	Act	Cya	Chl	Cya	Cya|73%,Act|16%,Chl|4%	WD40|172..410	CAF1C_H4-bd|23..93,WD40|172..410
2558	1000188178	A	90	422	200	0	3	Cya	Cya	Cya	Cya	Cya	Cya	Act	Cya	Cya	Cya	Cya	Act	Pro	Cya	Act	Cya	Cya	Cya	Cya	Cya	Cya	Cya	Cya	Cya	Act	Cya|73%,Act|17%,Pro|4%	WD40|192..372	WD40|192..372,CAF1C_H4-bd|48..109
2558	1000195875	A	1	402	440	3	3	Cya	Cya	Cya	Cya	Cya	Cya	Cya	Cya	Act	Cya	Act	Cya	Cya	Cya	Cya	Cya	Cya	Cya	Cya	Cya	Cya	Chl	Cya	Cya	Cya	Cya|76%,Act|11%,Pro|7%	WD40|115..387,CAF1C_H4-bd|14..90	WD40|115..387,CAF1C_H4-bd|14..90
2558	1000217828	A	93	465	625	1	3	Cya	Cya	Cya	Spi	Cya	Cya	Cya	Cya	Cya	Cya	Cya	Cya	Act	Act	Cya	Cya	Cya	Cya	Act	Cya	Cya	Cya	Cya	Cya	Chl	Cya|69%,Act|18%,Pro|5%	WD40|154..434	WD40|154..434,CAF1C_H4-bd|38..110
2610	12580747	A	17	140	1	2	1	Tha	Lok	Fir																							Lok|33%,Fir|33%,Tha|33%	MPN_RPN11_CSN5|6..208	MPN_RPN11_CSN5|6..208
2610	14318526	A	9	234	0	5	1	Tha	Lok	Lok	Lok	Lok																					Lok|80%,Tha|20%	MPN_RPN11_CSN5|22..282	MPN_RPN11_CSN5|22..282
2610	66809537	A	52	182	0	5	1	Lok	Tha	Lok	Lok	Lok																					Lok|80%,Tha|20%	MPN_RPN11_CSN5|43..310	MPN_RPN11_CSN5|43..310
2610	118363404	A	28	176	2	3	1	Lok	Tha	Lok	Pla	Fir																					Lok|40%,Fir|20%,Pla|20%	MPN_RPN11_CSN5|23..292	MPN_RPN11_CSN5|23..292
2610	118368363	A	34	205	0	4	1	Tha	Lok	Lok	Lok																						Lok|75%,Tha|25%	MPN_RPN11_CSN5|29..285	MPN_RPN11_CSN5|29..285
2610	159462386	A	23	167	1	2	1	Tha	Lok	Fir																							Lok|33%,Fir|33%,Tha|33%	MPN_RPN11_CSN5|15..280	MPN_RPN11_CSN5|15..280
2610	167518484	A	71	207	0	4	1	Tha	Lok	Lok	Lok																						Lok|75%,Tha|25%	MPN_RPN11_CSN5|64..334	MPN_RPN11_CSN5|64..334
2610	167536334	A	24	158	0	3	1	Tha	Lok	Lok																							Lok|67%,Tha|33%	MPN_RPN11_CSN5|14..279	MPN_RPN11_CSN5|14..279
2610	219118504	A	31	175	1	3	1	Tha	Lok	Lok	Fir																						Lok|50%,Fir|25%,Tha|25%	MPN_RPN11_CSN5|25..288	MPN_RPN11_CSN5|25..288
2610	223999663	A	30	168	0	3	1	Tha	Lok	Lok																							Lok|67%,Tha|33%	MPN_RPN11_CSN5|22..286	MPN_RPN11_CSN5|22..286
2610	281208863	A	51	181	0	4	1	Tha	Lok	Lok	Lok																						Lok|75%,Tha|25%	MPN_RPN11_CSN5|42..310	MPN_RPN11_CSN5|42..310
2610	281209358	A	33	156	0	3	1	Tha	Lok	Lok																							Lok|67%,Tha|33%	MPN_RPN11_CSN5|24..284	MPN_RPN11_CSN5|24..284
2610	302847482	A	29	165	0	3	1	Tha	Lok	Lok																							Lok|67%,Tha|33%	MPN_RPN11_CSN5|25..286	MPN_RPN11_CSN5|25..286
2610	303272723	A	20	156	0	3	1	Tha	Lok	Lok																							Lok|67%,Tha|33%	MPN_RPN11_CSN5|11..275	MPN_RPN11_CSN5|11..275
2610	308804455	A	69	203	0	4	1	Tha	Lok	Lok	Lok																						Lok|75%,Tha|25%	MPN_RPN11_CSN5|36..302	MPN_RPN11_CSN5|36..302
2610	308805739	A	16	177	0	3	1	Lok	Tha	Lok																							Lok|67%,Tha|33%	MPN_RPN11_CSN5|18..298	MPN_RPN11_CSN5|18..298
2610	384247775	A	25	161	0	3	1	Tha	Lok	Lok																							Lok|67%,Tha|33%	MPN_RPN11_CSN5|17..282	MPN_RPN11_CSN5|17..282
2610	384250109	A	51	195	0	4	1	Lok	Tha	Lok	Lok																						Lok|75%,Tha|25%	MPN_RPN11_CSN5|42..315	MPN_RPN11_CSN5|42..315
2610	428184612	A	26	172	0	3	1	Tha	Lok	Lok																							Lok|67%,Tha|33%	MPN_RPN11_CSN5|18..283	MPN_RPN11_CSN5|18..283
2610	440802745	A	31	158	0	3	1	Tha	Lok	Lok																							Lok|67%,Tha|33%	MPN_RPN11_CSN5|23..288	MPN_RPN11_CSN5|23..288
2610	440802995	A	51	181	1	2	1	Lok	Tha	Aci																							Lok|33%,Aci|33%,Tha|33%	MPN_RPN11_CSN5|43..313	MPN_RPN11_CSN5|43..313
2610	452823040	A	28	162	0	3	1	Tha	Lok	Lok																							Lok|67%,Tha|33%	MPN_RPN11_CSN5|17..283	MPN_RPN11_CSN5|17..283
2610	471222548	A	10	181	1	3	1	Tha	Lok	Lok	Aci																						Lok|50%,Aci|25%,Tha|25%	MPN_RPN11_CSN5|5..272	MPN_RPN11_CSN5|5..272
2610	471225305	A	1	159	0	3	1	Tha	Lok	Lok																							Lok|67%,Tha|33%	MPN_RPN11_CSN5|1..246	MPN_RPN11_CSN5|1..246
2610	471227703	A	34	157	0	3	1	Tha	Lok	Lok																							Lok|67%,Tha|33%	MPN_RPN11_CSN5|23..289	MPN_RPN11_CSN5|23..289
2610	485621210	A	49	190	1	2	1	Tha	Lok	Pla																							Lok|33%,Pla|33%,Tha|33%	MPN_RPN11_CSN5|40..308	MPN_RPN11_CSN5|40..308
2610	485643341	A	49	190	1	2	1	Tha	Lok	Pla																							Lok|33%,Pla|33%,Tha|33%	MPN_RPN11_CSN5|40..308	MPN_RPN11_CSN5|40..308
2610	1000027598	A	29	167	0	3	1	Tha	Lok	Lok																							Lok|67%,Tha|33%	MPN_RPN11_CSN5|19..284	MPN_RPN11_CSN5|19..284
2610	1000060692	A	52	197	0	3	1	Tha	Lok	Lok																							Lok|67%,Tha|33%	MPN_RPN11_CSN5|42..324	MPN_RPN11_CSN5|42..324
2610	1000064387	A	32	166	0	3	1	Tha	Lok	Lok																							Lok|67%,Tha|33%	MPN_RPN11_CSN5|24..287	MPN_RPN11_CSN5|24..287
2610	1000082627	A	32	168	0	3	1	Tha	Lok	Lok																							Lok|67%,Tha|33%	MPN_RPN11_CSN5|22..287	MPN_RPN11_CSN5|22..287
2610	1000085773	A	51	181	0	4	1	Lok	Tha	Lok	Lok																						Lok|75%,Tha|25%	MPN_RPN11_CSN5|42..312	MPN_RPN11_CSN5|42..312
2610	1000099230	A	34	159	1	3	1	Tha	Lok	Aci	Lok																						Lok|50%,Aci|25%,Tha|25%	MPN_RPN11_CSN5|23..288	MPN_RPN11_CSN5|23..288
2610	1000118840	A	36	171	0	3	1	Tha	Lok	Lok																							Lok|67%,Tha|33%	MPN_RPN11_CSN5|25..290	MPN_RPN11_CSN5|25..290
2610	1000131406	A	30	155	0	3	1	Tha	Lok	Lok																							Lok|67%,Tha|33%	MPN_RPN11_CSN5|25..285	MPN_RPN11_CSN5|25..285
2610	1000132623	A	30	155	0	3	1	Tha	Lok	Lok																							Lok|67%,Tha|33%	MPN_RPN11_CSN5|25..285	MPN_RPN11_CSN5|25..285
2610	1000195042	A	13	149	0	3	1	Tha	Lok	Lok																							Lok|67%,Tha|33%	MPN_RPN11_CSN5|3..268	MPN_RPN11_CSN5|3..268
2610	1000212132	A	32	176	1	2	1	Tha	Lok	Fir																							Lok|33%,Fir|33%,Tha|33%	MPN_RPN11_CSN5|24..288	MPN_RPN11_CSN5|24..288
2610	1000232660	A	1	48	0	3	1	Tha	Lok	Lok																							Lok|67%,Tha|33%	MPN|1..180	MPN|1..180
2755	6320214	A	89	791	273	5	3	Cya	Cya	Cya	Cya	Pro	Cya	Cya	Pro	Cya	Pro	Fir	Cya	Cya	Eur	Fir	Cre	Act	Tha	Cya	Cre	Pro	Pro	Pro	Pro	Pro	Pro|49%,Fir|19%,Act|13%	ABCG_PDR_domain1|173..392,ABC2_membrane|502..710,ABC_trans_N|81..154	ABCG_PDR_domain2|850..1077,ABCG_PDR_domain1|173..392,ABC2_membrane|502..710,PDR_CDR|720..818,ABC2_membrane|1170..1382,ABC_trans_N|81..154,PDR_CDR|1437..1469
2755	6320214	B	767	1483	4471	251	3	Pro	Act	Cya	Cya	Act	Cya	Act	Act	Act	Act	Act	Bac	Act	Act	Bac	Act	Bac	Act	Cya	Cya	Cya	Cya	Cya	Bac	Cya	Fir|32%,Pro|30%,Act|19%	ABCG_PDR_domain2|850..1077,ABC2_membrane|1170..1382,PDR_CDR|1437..1469	ABCG_PDR_domain2|850..1077,ABCG_PDR_domain1|173..392,ABC2_membrane|502..710,PDR_CDR|720..818,ABC2_membrane|1170..1382,ABC_trans_N|81..154,PDR_CDR|1437..1469
2755	6320614	A	142	719	186	2	3	Bac	Pro	Bac	Cya	Cya	Aci	Cya	Cya	Fir	Act	Pro	Act	Cya	Act	Act	Cya	Act	Cya	Cya	Pro	Cya	Act	Act	Cya	Cya	Act|49%,Pro|21%,Fir|15%	ABCG_PDR_domain1|174..402,ABC2_membrane|513..725	ABCG_PDR_domain2|883..1109,ABCG_PDR_domain1|174..402,ABC2_membrane|513..725,ABC2_membrane|1201..1416,PDR_CDR|734..842,ABC_trans_N|79..163
2755	6320614	B	703	1429	4653	159	3	Cya	Cya	Cya	Cya	Cya	Cya	Cya	Cya	Cya	Cya	Cya	Cya	Bac	Cya	Cya	Cya	Cya	Act	Cya	Cya	Cya	Act	Act	Act	Act	Pro|38%,Fir|28%,Act|19%	ABCG_PDR_domain2|883..1109,ABC2_membrane|1201..1416,PDR_CDR|734..842	ABCG_PDR_domain2|883..1109,ABCG_PDR_domain1|174..402,ABC2_membrane|513..725,ABC2_membrane|1201..1416,PDR_CDR|734..842,ABC_trans_N|79..163
2755	6322177	A	10	275	69	0	3	Fir	Cya	Act	Cya	Cya	Bac	Act	Act	Act	Act	Act	Act	Cya	Fir	Cya	Act	Act	Act	Cya	Act	Cya	Act	Act	Fir	Fir	Act|36%,Cya|26%,Fir|22%	ABCG_PDR_domain1|45..255	ABCG_PDR_domain2|748..961,ABCG_PDR_domain1|45..255,ABC2_membrane|1072..1283,ABC2_membrane|365..575,PDR_CDR|585..666,PDR_CDR|1338..1376
2755	6322177	B	681	1288	4743	184	3	Bac	Cya	Cya	Cya	Cya	Cya	Cya	Cya	Cya	Cya	Act	Bac	Act	Cya	Cya	Pro	Pro	Cya	Act	Act	Act	Act	Cya	Act	Cya	Fir|42%,Pro|32%,Act|12%	ABCG_PDR_domain2|748..961,ABC2_membrane|1072..1283	ABCG_PDR_domain2|748..961,ABCG_PDR_domain1|45..255,ABC2_membrane|1072..1283,ABC2_membrane|365..575,PDR_CDR|585..666,PDR_CDR|1338..1376
2755	6324585	A	18	307	330	4	3	Act	Cya	Act	Cya	Act	Act	Cya	Act	Act	Act	Act	Cya	Act	Act	Act	Act	Act	Act	Act	Act	Act	Act	Act	Cya	Act	Act|34%,Fir|27%,Pro|25%	ABCG_PDR_domain1|49..255	ABCG_PDR_domain2|748..961,ABCG_PDR_domain1|49..255,ABC2_membrane|1062..1273,ABC2_membrane|370..579,PDR_CDR|589..663,PDR_CDR|1324..1391
2755	6324585	B	668	1321	4455	210	3	Bac	Cya	Bac	Bac	Act	Cya	Act	Cya	Act	Act	Cya	Act	Cya	Act	Act	Act	Cya	Act	Act	Act	Act	Cya	Act	Cya	Cya	Fir|40%,Pro|33%,Act|12%	ABCG_PDR_domain2|748..961,ABC2_membrane|1062..1273	ABCG_PDR_domain2|748..961,ABCG_PDR_domain1|49..255,ABC2_membrane|1062..1273,ABC2_membrane|370..579,PDR_CDR|589..663,PDR_CDR|1324..1391
2755	6324904	A	149	766	146	0	3	Bac	Bac	Cya	Bac	Cya	Bac	Pro	Pro	Aci	Cya	Cya	Bac	Act	Cya	Pro	Cya	Cya	Cya	Cya	Act	Act	Cya	Act	Act	Act	Act|55%,Pro|15%,Cya|14%	ABCG_PDR_domain1|166..412,ABC2_membrane|524..735	ABCG_PDR_domain2|922..1148,ABCG_PDR_domain1|166..412,ABC2_membrane|524..735,ABC2_membrane|1240..1458,PDR_CDR|744..839,ABC_trans_N|100..165
2755	6324904	B	826	1499	4701	153	3	Act	Act	Cya	Cya	Cya	Cya	Act	Cya	Cya	Act	Act	Cya	Cya	Act	Cya	Cya	Act	Cya	Act	Act	Act	Act	Act	Cya	Act	Pro|37%,Fir|32%,Act|18%	ABCG_PDR_domain2|922..1148,ABC2_membrane|1240..1458	ABCG_PDR_domain2|922..1148,ABCG_PDR_domain1|166..412,ABC2_membrane|524..735,ABC2_membrane|1240..1458,PDR_CDR|744..839,ABC_trans_N|100..165
2755	6325199	A	36	458	151	1	3	Cya	Pro	Bac	Pro	Pro	Pro	Cya	Fir	Cya	Chl	Cya	Cya	Cya	Cya	Pro	Act	Fir	Act	Ver	Act	Pro	Act	Eur	Act	Act	Act|31%,Pro|26%,Fir|22%	ABCG_PDR_domain1|138..379,ABC_trans_N|67..140	ABCG_PDR_domain2|839..1067,ABCG_PDR_domain1|138..379,ABC2_membrane|491..705,PDR_CDR|715..806,ABC2_membrane|1159..1368,ABC_trans_N|67..140,PDR_CDR|1434..1462
2755	6325199	B	721	1342	4668	178	3	Bac	Act	Cya	Cya	Cya	Act	Cya	Cya	Cya	Cya	Act	Act	Act	Act	Pro	Act	Act	Act	Act	Cya	Act	Cya	Act	Bac	Cya	Fir|36%,Pro|33%,Act|17%	ABCG_PDR_domain2|839..1067,PDR_CDR|715..806,ABC2_membrane|1159..1368	ABCG_PDR_domain2|839..1067,ABCG_PDR_domain1|138..379,ABC2_membrane|491..705,PDR_CDR|715..806,ABC2_membrane|1159..1368,ABC_trans_N|67..140,PDR_CDR|1434..1462
2755	66800401	A	20	704	294	9	3	Cya	Act	Cya	Cya	Cya	Fir	Act	Act	Cya	Cya	Bac	Act	Act	Act	Act	Act	Act	Act	Aci	Act	Act	Act	Act	Act	Act	Act|34%,Pro|25%,Fir|17%	ABCG_PDR_domain1|124..367,ABC2_membrane|476..686,ABC_trans_N|53..130	ABCG_PDR_domain2|819..1048,ABCG_PDR_domain1|124..367,ABC2_membrane|476..686,ABC2_membrane|1139..1352,PDR_CDR|698..797,ABC_trans_N|53..130
2755	66800401	B	684	1400	4411	286	3	Cya	Cya	Cya	Cya	Cya	Act	Cya	Cya	Cya	Cya	Cya	Cya	Pro	Pro	Cya	Act	Cya	Act	Act	Act	Act	Act	Bac	Cya	Act	Pro|34%,Fir|28%,Act|18%	ABCG_PDR_domain2|819..1048,ABC2_membrane|1139..1352,PDR_CDR|698..797	ABCG_PDR_domain2|819..1048,ABCG_PDR_domain1|124..367,ABC2_membrane|476..686,ABC2_membrane|1139..1352,PDR_CDR|698..797,ABC_trans_N|53..130
2755	66800873	A	11	714	235	6	3	Cya	Cya	Cya	Cya	Cya	Cya	Aci	Act	Act	Act	Cya	Chl	Act	Act	Act	Act	Act	Act	Act	Act	Act	Cya	Act	Act	Pro	Act|43%,Fir|21%,Pro|18%	ABCG_PDR_domain1|151..374,ABC2_membrane|483..693,ABC_trans_N|55..137	ABCG_PDR_domain2|838..1064,ABCG_PDR_domain1|151..374,ABC2_membrane|483..693,ABC2_membrane|1159..1369,PDR_CDR|710..812,ABC_trans_N|55..137,PDR_CDR|1421..1453
2755	66800873	B	740	1418	4443	316	3	Cya	Cya	Cya	Cya	Act	Act	Act	Cya	Cya	Act	Cya	Cya	Cya	Cya	Cya	Cya	Cya	Bac	Act	Act	Act	Act	Act	Chl	Act	Pro|36%,Fir|27%,Act|17%	ABCG_PDR_domain2|838..1064,ABC2_membrane|1159..1369	ABCG_PDR_domain2|838..1064,ABCG_PDR_domain1|151..374,ABC2_membrane|483..693,ABC2_membrane|1159..1369,PDR_CDR|710..812,ABC_trans_N|55..137,PDR_CDR|1421..1453
2755	66805097	A	128	729	1104	31	3	Cya	Cya	Cya	Cya	Cya	Bac	Cya	Bac	Cya	Fir	Chl	Pro	Fir	Fir	Pro	Pro	Fir	Act	Fir	Act	Act	Spi	Fir	Fir	Fir	Fir|44%,Pro|30%,Act|12%	ABCG_PDR_domain1|170..394,ABC2_membrane|496..705	ABCG_PDR_domain2|834..1067,ABCG_PDR_domain1|170..394,ABC2_membrane|496..705,ABC2_membrane|1246..1441
2755	66805097	B	737	1140	3717	148	3	Bac	Act	Act	Act	Bac	Cya	Cya	Cya	Cya	Pro	Act	Cya	Bac	Pro	Cya	Cya	Ver	Cya	Act	Act	Cya	Cya	Act	Act	Act	Fir|37%,Pro|28%,Act|16%	ABCG_PDR_domain2|834..1067	ABCG_PDR_domain2|834..1067,ABCG_PDR_domain1|170..394,ABC2_membrane|496..705,ABC2_membrane|1246..1441
2755	66806953	A	33	568	1688	134	3	Bac	Act	Act	Act	Act	Act	Act	Cya	Act	Act	Act	Act	Pro	Act	Act	Cya	Act	Fir	Cya	Act	Cya	Cya	Act	Cya	Act	Fir|34%,Pro|28%,Act|15%	ABCG_PDR_domain1|97..336	ABCG_PDR_domain2|780..1017,ABCG_PDR_domain1|97..336,ABC2_membrane|455..665,ABC2_membrane|1104..1315
2755	66806953	B	725	1324	2965	213	3	Act	Cya	Pro	Act	Act	Cya	Act	Act	Cya	Cya	Act	Pro	Act	Cya	Cya	Act	Aci	Act	Pro	Act	Act	Act	Act	Act	Act	Fir|36%,Pro|25%,Act|16%	ABCG_PDR_domain2|780..1017,ABC2_membrane|1104..1315	ABCG_PDR_domain2|780..1017,ABCG_PDR_domain1|97..336,ABC2_membrane|455..665,ABC2_membrane|1104..1315
2755	66813060	A	98	747	2195	88	3	Cya	Cya	Cya	Act	Cya	Act	Cya	Cya	Act	Act	Act	Cya	Act	Cya	Bac	Act	Act	Pro	Act	Act	Act	Act	Cya	Cya	Act	Pro|40%,Fir|36%,Act|12%	P-loop_NTPase|132..358,ABC2_membrane|458..668	ABCG_PDR_domain2|885..1124,P-loop_NTPase|132..358,ABC2_membrane|458..668,ABC2_membrane|1217..1429
2755	66813060	B	837	1432	2629	87	3	Pro	Bac	Cya	Cya	Act	Bac	Cya	Cya	Bac	Pro	Cya	Act	Pro	Act	Act	Act	Cya	Act	Act	Cya	Cya	Act	Cya	Act	Act	Pro|41%,Fir|33%,Act|15%	ABCG_PDR_domain2|885..1124,ABC2_membrane|1217..1429	ABCG_PDR_domain2|885..1124,P-loop_NTPase|132..358,ABC2_membrane|458..668,ABC2_membrane|1217..1429
2755	66813062	A	109	755	2222	87	3	Cya	Cya	Cya	Cya	Aci	Act	Act	Pro	Chl	Cya	Chl	Act	Cya	Chl	Cya	Pro	Cya	Act	Act	Cya	Pro	Act	Act	Act	Act	Pro|41%,Fir|34%,Act|13%	P-loop_NTPase|141..367,ABC2_membrane|467..677	ABCG_PDR_domain2|910..1149,P-loop_NTPase|141..367,ABC2_membrane|467..677,ABC2_membrane|1242..1454
2755	66813062	B	877	1457	2591	99	3	Bac	Cya	Cya	Bac	Cya	Pro	Bac	Cya	Act	Act	Cya	Act	Cya	Act	Act	Act	Act	Cya	Act	Act	Act	Act	Act	Act	Cya	Pro|44%,Fir|31%,Act|14%	ABCG_PDR_domain2|910..1149,ABC2_membrane|1242..1454	ABCG_PDR_domain2|910..1149,P-loop_NTPase|141..367,ABC2_membrane|467..677,ABC2_membrane|1242..1454
2755	66819687	A	17	636	2079	86	3	Cya	Chl	Chl	Act	Cya	Cya	Act	Act	Act	Cya	Cya	Cya	Aci	Cya	Cya	Cya	Act	Cya	Cya	Cya	Cya	Act	Cya	Act	Cya	Pro|43%,Fir|33%,Act|11%	ABCG_PDR_domain1|66..294,ABC2_membrane|431..640	ABCG_PDR_domain2|805..1036,ABCG_PDR_domain1|66..294,ABC2_membrane|431..640,ABC2_membrane|1187..1399
2755	66819687	B	731	1092	2687	148	3	Cya	Pro	Cya	Bac	Cya	Cya	Cya	Cya	Cya	Cya	Cya	Cya	Act	Cya	Bac	Cya	Cya	Act	Act	Cya	Act	Cya	Bac	Act	Act	Pro|38%,Fir|32%,Act|14%	ABCG_PDR_domain2|805..1036	ABCG_PDR_domain2|805..1036,ABCG_PDR_domain1|66..294,ABC2_membrane|431..640,ABC2_membrane|1187..1399
2755	66819689	A	10	605	1664	76	3	Chl	Cya	Cya	Cya	Chl	Cya	Cya	Cya	Cya	Act	Chl	Cya	Cya	Act	Pro	Act	Cya	Cya	Act	Chl	Act	Act	Cya	Cya	Act	Pro|37%,Fir|33%,Act|14%	P-loop_NTPase|50..281,ABC2_membrane|374..583	ABCG_PDR_domain2|712..943,P-loop_NTPase|50..281,ABC2_membrane|374..583,ABC2_membrane|1035..1247
2755	66819689	B	630	1292	3086	174	3	Pro	Pro	Cya	Cya	Act	Act	Act	Act	Cya	Act	Cya	Act	Cya	Act	Act	Act	Act	Cya	Cya	Chl	Cya	Cya	Cya	Act	Cya	Pro|33%,Fir|31%,Act|19%	ABCG_PDR_domain2|712..943,ABC2_membrane|1035..1247	ABCG_PDR_domain2|712..943,P-loop_NTPase|50..281,ABC2_membrane|374..583,ABC2_membrane|1035..1247
2755	66822305	A	87	698	461	10	3	Cya	Cya	Cya	Cya	Pro	Act	Act	Cya	Act	Act	Fir	Chl	Act	Act	Pro	Act	Act	Act	Chl	Act	Act	Cya	Act	Act	Cya	Pro|33%,Fir|31%,Act|22%	ABCG_PDR_domain1|150..384,ABC2_membrane|494..703	ABCG_PDR_domain2|835..1064,ABCG_PDR_domain1|150..384,ABC2_membrane|494..703,ABC2_membrane|1164..1375,PDR_CDR|727..811,PDR_CDR|1430..1470,ABC_trans_N|69..133
2755	66822305	B	704	1385	4224	305	3	Cya	Cya	Cya	Act	Act	Cya	Cya	Cya	Cya	Act	Cya	Cya	Cya	Act	Act	Act	Act	Act	Act	Act	Act	Act	Act	Act	Act	Pro|37%,Fir|22%,Act|21%	ABCG_PDR_domain2|835..1064,ABC2_membrane|1164..1375,PDR_CDR|727..811	ABCG_PDR_domain2|835..1064,ABCG_PDR_domain1|150..384,ABC2_membrane|494..703,ABC2_membrane|1164..1375,PDR_CDR|727..811,PDR_CDR|1430..1470,ABC_trans_N|69..133
2755	66822777	A	103	722	463	7	3	Cya	Cya	Cya	Cya	Cya	Cya	Cya	Pro	Act	Cya	Act	Act	Cya	Cya	Act	Fir	Act	Act	Act	Pro	Act	Act	Act	Act	Act	Pro|32%,Fir|30%,Act|23%	ABCG_PDR_domain1|150..384,ABC2_membrane|494..703	ABCG_PDR_domain2|835..1064,ABCG_PDR_domain1|150..384,ABC2_membrane|494..703,ABC2_membrane|1164..1375,PDR_CDR|727..811,PDR_CDR|1430..1470,ABC_trans_N|69..133
2755	66822777	B	704	1374	4222	308	3	Cya	Cya	Cya	Cya	Act	Act	Act	Act	Act	Pro	Cya	Cya	Act	Pro	Act	Act	Cya	Act	Cya	Act	Act	Act	Act	Act	Act	Pro|37%,Fir|22%,Act|20%	ABCG_PDR_domain2|835..1064,ABC2_membrane|1164..1375,PDR_CDR|727..811	ABCG_PDR_domain2|835..1064,ABCG_PDR_domain1|150..384,ABC2_membrane|494..703,ABC2_membrane|1164..1375,PDR_CDR|727..811,PDR_CDR|1430..1470,ABC_trans_N|69..133
2755	66825431	A	40	693	416	11	3	Cya	Cya	Cya	Cya	Cya	Cya	Cya	Act	Pro	Cya	Act	Act	Chl	Cya	Act	Act	Chl	Act	Act	Act	Act	Act	Act	Act	Act	Pro|40%,Act|26%,Fir|17%	ABCG_PDR_domain1|112..352,ABC2_membrane|461..671,ABC_trans_N|63..118	ABCG_PDR_domain2|802..1031,ABCG_PDR_domain1|112..352,ABC2_membrane|461..671,ABC2_membrane|1123..1336,PDR_CDR|681..778,ABC_trans_N|63..118,PDR_CDR|1394..1431
2755	66825431	B	663	1333	4252	321	3	Cya	Bac	Cya	Cya	Cya	Pro	Pro	Cya	Cya	Cya	Cya	Cya	Cya	Cya	Cya	Cya	Cya	Cya	Act	Act	Act	Act	Act	Act	Act	Pro|37%,Fir|26%,Act|16%	ABCG_PDR_domain2|802..1031,ABC2_membrane|1123..1336,PDR_CDR|681..778	ABCG_PDR_domain2|802..1031,ABCG_PDR_domain1|112..352,ABC2_membrane|461..671,ABC2_membrane|1123..1336,PDR_CDR|681..778,ABC_trans_N|63..118,PDR_CDR|1394..1431
2755	66825449	A	48	680	386	12	3	Cya	Cya	Cya	Cya	Cya	Cya	Cya	Cya	Chl	Act	Act	Pro	Act	Aci	Ver	Act	Act	Act	Chl	Bac	Act	Act	Act	Act	Act	Act|35%,Pro|28%,Fir|17%	ABCG_PDR_domain1|133..355,ABC2_membrane|464..674,ABC_trans_N|66..119	ABCG_PDR_domain2|805..1034,ABCG_PDR_domain1|133..355,ABC2_membrane|464..674,ABC2_membrane|1126..1339,PDR_CDR|684..781,ABC_trans_N|66..119,PDR_CDR|1397..1434
2755	66825449	B	653	1338	4260	342	3	Cya	Cya	Cya	Cya	Cya	Cya	Pro	Pro	Cya	Cya	Cya	Cya	Cya	Cya	Act	Cya	Cya	Cya	Cya	Act	Act	Act	Act	Act	Act	Pro|38%,Fir|24%,Act|17%	ABCG_PDR_domain2|805..1034,ABC2_membrane|1126..1339,PDR_CDR|684..781	ABCG_PDR_domain2|805..1034,ABCG_PDR_domain1|133..355,ABC2_membrane|464..674,ABC2_membrane|1126..1339,PDR_CDR|684..781,ABC_trans_N|66..119,PDR_CDR|1397..1434
2755	66826583	A	28	715	219	5	3	Cya	Cya	Cya	Cya	Fir	Chl	Cya	Act	Act	Cya	Act	Cya	Act	Act	Act	Act	Act	Fir	Cya	Act	Act	Bac	Pro	Act	Act	Act|45%,Pro|22%,Cya|13%	ABCG_PDR_domain1|129..365,ABC2_membrane|474..684,ABC_trans_N|54..131	ABCG_PDR_domain2|815..1044,ABCG_PDR_domain1|129..365,ABC2_membrane|474..684,ABC2_membrane|1134..1346,PDR_CDR|698..793,ABC_trans_N|54..131,PDR_CDR|1404..1441
2755	66826583	B	655	1372	4474	302	3	Cya	Cya	Bac	Cya	Cya	Cya	Cya	Act	Cya	Pro	Cya	Pro	Cya	Cya	Cya	Act	Cya	Cya	Act	Cya	Act	Act	Act	Cya	Act	Pro|40%,Fir|23%,Act|17%	ABCG_PDR_domain2|815..1044,ABC2_membrane|1134..1346,PDR_CDR|698..793	ABCG_PDR_domain2|815..1044,ABCG_PDR_domain1|129..365,ABC2_membrane|474..684,ABC2_membrane|1134..1346,PDR_CDR|698..793,ABC_trans_N|54..131,PDR_CDR|1404..1441
2755	66826585	A	66	707	193	8	3	Cya	Cya	Cya	Act	Act	Cya	Act	Cya	Act	Chl	Cya	Cya	Bac	Act	Chl	Fir	Cya	Act	Act	Act	Chl	Act	Act	Act	Act	Act|39%,Pro|21%,Fir|14%	ABCG_PDR_domain1|126..365,ABC2_membrane|474..684,ABC_trans_N|52..131	ABCG_PDR_domain2|815..1044,ABCG_PDR_domain1|126..365,ABC2_membrane|474..684,ABC2_membrane|1134..1346,PDR_CDR|696..791,ABC_trans_N|52..131,PDR_CDR|1404..1441
2755	66826585	B	681	1351	4482	317	3	Cya	Act	Cya	Cya	Cya	Bac	Cya	Cya	Cya	Act	Act	Act	Cya	Cya	Cya	Cya	Cya	Cya	Cya	Act	Cya	Cya	Cya	Chl	Act	Pro|40%,Fir|23%,Act|17%	ABCG_PDR_domain2|815..1044,ABC2_membrane|1134..1346,PDR_CDR|696..791	ABCG_PDR_domain2|815..1044,ABCG_PDR_domain1|126..365,ABC2_membrane|474..684,ABC2_membrane|1134..1346,PDR_CDR|696..791,ABC_trans_N|52..131,PDR_CDR|1404..1441
2755	66827837	A	88	733	464	10	3	Cya	Cya	Cya	Chl	Cya	Cya	Cya	Cya	Act	Act	Cya	Cya	Act	Act	Cya	Act	Pro	Fir	Act	Act	Act	Act	Act	Act	Act	Pro|36%,Fir|25%,Act|24%	ABCG_PDR_domain1|155..386,ABC2_membrane|494..703,ABC_trans_N|93..149	ABCG_PDR_domain2|839..1069,ABCG_PDR_domain1|155..386,ABC2_membrane|1162..1372,ABC2_membrane|494..703,PDR_CDR|715..815,ABC_trans_N|93..149,PDR_CDR|1430..1470
2755	66827837	B	740	1383	4227	299	3	Cya	Pro	Cya	Cya	Pro	Cya	Cya	Act	Cya	Cya	Cya	Cya	Cya	Cya	Cya	Cya	Cya	Cya	Cya	Cya	Bac	Act	Act	Cya	Act	Pro|40%,Fir|24%,Act|18%	ABCG_PDR_domain2|839..1069,ABC2_membrane|1162..1372	ABCG_PDR_domain2|839..1069,ABCG_PDR_domain1|155..386,ABC2_membrane|1162..1372,ABC2_membrane|494..703,PDR_CDR|715..815,ABC_trans_N|93..149,PDR_CDR|1430..1470
2755	159468071	A	58	412	107	4	3	Bac	Act	Fir	Bac	Fir	Act	Act	Act	Eur	Act	Fir	Act	Act	Act	Cya	Cya	Bac	Act	Act	Act	Act	Act	Act	Cya	Cya	Act|38%,Pro|25%,Cya|14%	P-loop_NTPase|94..333	P-loop_NTPase|800..1014,P-loop_NTPase|94..333,ABC2_membrane|445..654,ABC2_membrane|1111..1322,PDR_assoc|659..717
2755	159468071	B	690	1326	4626	263	3	Cya	Act	Cya	Act	Act	Pro	Act	Pro	Act	Act	Act	Act	Bac	Act	Cya	Bac	Chl	Cya	Pro	Cya	Act	Act	Cya	Act	Act	Fir|37%,Pro|26%,Act|20%	P-loop_NTPase|800..1014,ABC2_membrane|1111..1322	P-loop_NTPase|800..1014,P-loop_NTPase|94..333,ABC2_membrane|445..654,ABC2_membrane|1111..1322,PDR_assoc|659..717
2755	159468273	A	22	612	171	5	3	Act	Bac	Act	Cya	Pro	Act	Cya	Act	Cya	Cya	Act	Cya	Act	Act	Act	Act	Act	Act	Act	Act	Act	Act	Cya	Fir	Act	Act|47%,Pro|27%,Cya|12%	P-loop_NTPase|32..300,ABC2_membrane|385..598	P-loop_NTPase|747..962,P-loop_NTPase|32..300,ABC2_membrane|385..598,ABC2_membrane|1062..1273,PDR_assoc|603..663
2755	159468273	B	682	1286	4537	287	3	Cya	Cya	Pro	Bac	Bac	Act	Bac	Cya	Cya	Bac	Act	Cya	Act	Act	Act	Act	Cya	Cya	Cya	Chl	Cya	Cya	Act	Cya	Act	Fir|36%,Pro|28%,Act|17%	P-loop_NTPase|747..962,ABC2_membrane|1062..1273	P-loop_NTPase|747..962,P-loop_NTPase|32..300,ABC2_membrane|385..598,ABC2_membrane|1062..1273,PDR_assoc|603..663
2755	159472941	A	20	605	179	10	3	Pro	Eur	Cre	Pro	Pro	Ver	Pro	Pro	Pro	Act	Fir	Act	Pro	Fir	Cya	Pro	Pro	Pro	Act	Pro	Act	Act	Act	Pro	Cya	Pro|43%,Act|27%,Fir|14%	P-loop_NTPase|65..310,ABC2_membrane|426..610	P-loop_NTPase|713..970,P-loop_NTPase|65..310,ABC2_membrane|1065..1278,ABC2_membrane|426..610,PDR_assoc|618..670
2755	159472941	B	624	1276	4590	218	3	Bac	Cya	Cya	Pro	Cya	Pro	Act	Bac	Cya	Act	Act	Bac	Cya	Cya	Chl	Act	Cya	Act	Act	Cya	Act	Act	Act	Act	Cya	Pro|37%,Fir|26%,Act|20%	P-loop_NTPase|713..970,ABC2_membrane|1065..1278,PDR_assoc|618..670	P-loop_NTPase|713..970,P-loop_NTPase|65..310,ABC2_membrane|1065..1278,ABC2_membrane|426..610,PDR_assoc|618..670
2755	159478090	A	17	415	9	0	3	Bac	Pro	Pro	Fir	Fir	Fir	Act	Act	Pro																	Fir|33%,Pro|33%,Act|22%	P-loop_NTPase|15..297	P-loop_NTPase|850..1094,P-loop_NTPase|15..297,ABC2_membrane|413..622,ABC2_membrane|1214..1421,PDR_assoc|630..688
2755	159478090	B	706	1189	4730	245	3	Pro	Pro	Bac	Cya	Act	Act	Bac	Cya	Act	Act	Act	Act	Act	Act	Act	Cya	Act	Cya	Act	Act	Pro	Cya	Act	Chl	Act	Fir|30%,Pro|30%,Act|23%	P-loop_NTPase|850..1094	P-loop_NTPase|850..1094,P-loop_NTPase|15..297,ABC2_membrane|413..622,ABC2_membrane|1214..1421,PDR_assoc|630..688
2755	159478090	C	857	1417	11	0	3	Cya	Cya	Cya	Act	Cya	Act	Cya	Cya	Cya	Cya	Ver															Cya|73%,Act|18%,Ver|9%	P-loop_NTPase|850..1094,ABC2_membrane|1214..1421	P-loop_NTPase|850..1094,P-loop_NTPase|15..297,ABC2_membrane|413..622,ABC2_membrane|1214..1421,PDR_assoc|630..688
2755	159479624	A	30	683	132	2	3	Act	Act	Chl	Cya	Cya	Cya	Cya	Act	Cya	Cya	Cya	Bac	Act	Bac	Act	Act	Act	Act	Pro	Act	Act	Pro	Cya	Act	Act	Act|56%,Cya|13%,Pro|13%	P-loop_NTPase|91..339,ABC2_membrane|457..650	ABCG_PDR_domain2|778..1012,P-loop_NTPase|91..339,ABC2_membrane|1102..1316,ABC2_membrane|457..650,ABC_trans_N|18..71
2755	159479624	B	641	1379	4663	201	3	Pro	Act	Act	Act	Pro	Act	Act	Act	Act	Act	Act	Act	Act	Act	Act	Act	Act	Act	Act	Act	Act	Act	Act	Act	Act	Fir|36%,Pro|30%,Act|17%	ABCG_PDR_domain2|778..1012,ABC2_membrane|1102..1316	ABCG_PDR_domain2|778..1012,P-loop_NTPase|91..339,ABC2_membrane|1102..1316,ABC2_membrane|457..650,ABC_trans_N|18..71
2755	219109648	A	1	587	132	4	3	Act	Cya	Act	Cya	Cya	Cya	Chl	Chl	Act	Cya	Pro	Pro	Cya	Act	Act	Act	Act	Cya	Act	Bac	Act	Act	Act	Pro	Act	Act|41%,Pro|20%,Fir|16%	P-loop_NTPase|1..212,ABC2_membrane|310..518	ABCG_PDR_domain2|616..847,P-loop_NTPase|1..212,ABC2_membrane|939..1152,ABC2_membrane|310..518
2755	219109648	B	526	1155	4635	227	3	Bac	Pro	Bac	Bac	Act	Act	Act	Cya	Cya	Cya	Act	Cya	Cya	Act	Cya	Act	Cya	Pro	Act	Act	Act	Act	Act	Act	Act	Fir|42%,Pro|21%,Act|20%	ABCG_PDR_domain2|616..847,ABC2_membrane|939..1152	ABCG_PDR_domain2|616..847,P-loop_NTPase|1..212,ABC2_membrane|939..1152,ABC2_membrane|310..518
2755	219122937	A	1	563	395	3	3	Cya	Cya	Act	Bac	Cya	Fir	Fir	Cya	Cya	Fir	Act	Cya	Bac	Cya	Pro	Pro	Pro	Cya	Cya	Act	Act	Fir	Cya	Act	Fir	Fir|43%,Act|27%,Pro|16%	P-loop_NTPase|3..235,ABC2_membrane|299..505	ABCG_PDR_domain2|570..803,P-loop_NTPase|3..235,ABC2_membrane|299..505,ABC2_membrane|896..1104
2755	219122937	B	438	1103	4347	255	3	Bac	Bac	Act	Bac	Cya	Cya	Act	Act	Cya	Act	Cya	Act	Cya	Act	Act	Act	Act	Cya	Act	Act	Act	Act	Act	Act	Act	Fir|41%,Pro|25%,Act|16%	ABCG_PDR_domain2|570..803,ABC2_membrane|896..1104	ABCG_PDR_domain2|570..803,P-loop_NTPase|3..235,ABC2_membrane|299..505,ABC2_membrane|896..1104
2755	219125716	A	146	573	278	11	3	Pro	Pro	Bac	Fir	Pro	Bac	Fir	Fir	Fir	Fir	Fir	Fir	Pro	Pro	Fir	Cya	Bac	Fir	Fir	Fir	Ten	Fir	Pro	Fir	Fir	Pro|40%,Fir|24%,Act|18%	P-loop_NTPase|187..416	P-loop_NTPase|831..1063,P-loop_NTPase|187..416,ABC2_membrane|536..746,ABC2_membrane|1153..1365
2755	219125716	B	753	1363	4427	284	3	Bac	Aci	Act	Cya	Cya	Cya	Pro	Bac	Cya	Cya	Act	Act	Cya	Cya	Act	Act	Cya	Act	Act	Act	Act	Act	Act	Act	Act	Fir|34%,Pro|28%,Act|19%	P-loop_NTPase|831..1063,ABC2_membrane|1153..1365	P-loop_NTPase|831..1063,P-loop_NTPase|187..416,ABC2_membrane|536..746,ABC2_membrane|1153..1365
2755	224010770	A	2	606	166	4	3	Pro	Bac	Bac	Cya	Cya	Cya	Cya	Cya	Act	Cya	Fir	Fir	Act	Act	Cya	Cya	Act	Cya	Act	Cya	Cya	Act	Act	Act	Act	Act|49%,Pro|16%,Fir|14%	P-loop_NTPase|19..238,ABC2_membrane|334..544	P-loop_NTPase|679..873,P-loop_NTPase|19..238,ABC2_membrane|957..1165,ABC2_membrane|334..544
2755	224010770	B	600	1162	4532	295	3	Pro	Bac	Act	Cya	Act	Cya	Bac	Cya	Act	Cya	Act	Act	Cya	Act	Bac	Act	Act	Act	Act	Cya	Act	Act	Act	Act	Act	Pro|47%,Fir|22%,Act|14%	P-loop_NTPase|679..873,ABC2_membrane|957..1165	P-loop_NTPase|679..873,P-loop_NTPase|19..238,ABC2_membrane|957..1165,ABC2_membrane|334..544
2755	224012335	A	1	530	795	20	3	Cya	Bac	Bac	Cya	Cya	Pro	Cya	Cya	Fir	Cya	Cya	Cya	Fir	Pro	Pro	Cya	Eur	Pro	Cya	Cya	Cya	Bac	Eur	Pro	Eur	Pro|45%,Fir|22%,Act|21%	P-loop_NTPase|3..230,ABC2_membrane|331..536	ABCG_PDR_domain2|636..867,P-loop_NTPase|3..230,ABC2_membrane|331..536,ABC2_membrane|963..1171
2755	224012335	B	560	1170	3896	288	3	Pro	Pro	Bac	Cya	Pro	Act	Act	Bac	Act	Cya	Act	Act	Act	Act	Act	Act	Cya	Act	Act	Act	Act	Act	Act	Act	Act	Fir|37%,Pro|25%,Act|20%	ABCG_PDR_domain2|636..867,ABC2_membrane|963..1171	ABCG_PDR_domain2|636..867,P-loop_NTPase|3..230,ABC2_membrane|331..536,ABC2_membrane|963..1171
2755	281202666	A	52	679	3213	168	3	Cya	Cya	Pro	Cya	Act	Act	Bac	Pro	Cya	Cya	Act	Act	Pro	Act	Cya	Act	Act	Act	Aci	Cya	Act	Cya	Act	Act	Act	Pro|45%,Fir|31%,Act|7%	ABCG_PDR_domain1|127..338,ABC2_membrane|447..657,ABC_trans_N|61..114	ABCG_PDR_domain1|127..338,P-loop_NTPase|785..967,ABC2_membrane|447..657,ABC2_membrane|1066..1276,PDR_CDR|667..761,ABC_trans_N|61..114,PDR_CDR|1331..1371
2755	281202666	B	748	1273	1422	195	3	Cya	Cya	Act	Act	Act	Act	Act	Act	Act	Act	Cya	Cya	Act	Act	Act	Act	Act	Act	Act	Act	Act	Act	Act	Act	Act	Act|26%,Pro|25%,Fir|19%	P-loop_NTPase|785..967,ABC2_membrane|1066..1276	ABCG_PDR_domain1|127..338,P-loop_NTPase|785..967,ABC2_membrane|447..657,ABC2_membrane|1066..1276,PDR_CDR|667..761,ABC_trans_N|61..114,PDR_CDR|1331..1371
2755	281203172	A	121	598	145	1	3	Cya	Cya	Cya	Cya	Act	Act	Cya	Act	Act	Chl	Act	Act	Act	Act	Cya	Act	Cya	Pro	Act	Act	Act	Act	Fir	Fir	Act	Act|41%,Fir|38%,Cya|14%	P-loop_NTPase|200..290,ABC2_membrane|389..579	P-loop_NTPase|723..957,ABC2_membrane|1042..1253,P-loop_NTPase|200..290,ABC2_membrane|389..579,PDR_CDR|1284..1329
2755	281203172	B	591	1262	4618	234	3	Pro	Cya	Cya	Pro	Act	Act	Cya	Act	Act	Act	Act	Cya	Aci	Cya	Act	Pro	Act	Act	Act	Act	Act	Act	Cya	Cya	Act	Fir|39%,Pro|28%,Act|16%	P-loop_NTPase|723..957,ABC2_membrane|1042..1253	P-loop_NTPase|723..957,ABC2_membrane|1042..1253,P-loop_NTPase|200..290,ABC2_membrane|389..579,PDR_CDR|1284..1329
2755	281203363	A	64	695	403	6	3	Cya	Pro	Act	Cya	Pro	Pro	Bac	Cya	Pro	Fir	Act	Act	Act	Cya	Cya	Chl	Act	Act	Cya	Act	Act	Act	Act	Act	Cya	Pro|46%,Act|32%,Fir|10%	ABCG_PDR_domain1|127..338,ABC2_membrane|447..657,ABC_trans_N|61..114	ABCG_PDR_domain2|785..1015,ABCG_PDR_domain1|127..338,ABC2_membrane|447..657,ABC2_membrane|1114..1324,PDR_CDR|667..761,ABC_trans_N|61..114,PDR_CDR|1379..1426
2755	281203363	B	688	1321	4307	283	3	Act	Cya	Cya	Cya	Act	Cya	Act	Cya	Cya	Cya	Act	Cya	Cya	Cya	Cya	Cya	Act	Cya	Act	Cya	Bac	Act	Act	Act	Act	Pro|42%,Fir|22%,Act|18%	ABCG_PDR_domain2|785..1015,ABC2_membrane|1114..1324	ABCG_PDR_domain2|785..1015,ABCG_PDR_domain1|127..338,ABC2_membrane|447..657,ABC2_membrane|1114..1324,PDR_CDR|667..761,ABC_trans_N|61..114,PDR_CDR|1379..1426
2755	281205317	A	5	675	391	12	3	Act	Cya	Act	Act	Act	Act	Cya	Act	Act	Act	Act	Act	Act	Act	Cya	Act	Bac	Act	Act	Fir	Cya	Act	Act	Act	Act	Fir|34%,Act|26%,Pro|23%	ABCG_PDR_domain1|140..358,ABC2_membrane|467..677,ABC_trans_N|71..124	ABCG_PDR_domain2|806..1035,ABCG_PDR_domain1|140..358,ABC2_membrane|467..677,ABC2_membrane|1128..1339,PDR_CDR|689..784,ABC_trans_N|71..124
2755	281205317	B	625	1379	4293	304	3	Cya	Act	Bac	Cya	Act	Act	Cya	Act	Cya	Cya	Cya	Cya	Cya	Cya	Pro	Cya	Act	Act	Act	Act	Cya	Cya	Cya	Bac	Act	Pro|45%,Fir|23%,Act|15%	ABCG_PDR_domain2|806..1035,ABC2_membrane|1128..1339,PDR_CDR|689..784	ABCG_PDR_domain2|806..1035,ABCG_PDR_domain1|140..358,ABC2_membrane|467..677,ABC2_membrane|1128..1339,PDR_CDR|689..784,ABC_trans_N|71..124
2755	281205551	A	41	693	260	10	3	Cya	Cya	Act	Act	Act	Act	Act	Act	Act	Act	Act	Act	Act	Act	Cya	Act	Act	Act	Act	Act	Act	Cya	Act	Cya	Cya	Act|42%,Pro|23%,Fir|17%	ABCG_PDR_domain1|121..357,ABC2_membrane|466..676,ABC_trans_N|72..125	ABCG_PDR_domain2|806..1035,ABCG_PDR_domain1|121..357,ABC2_membrane|466..676,ABC2_membrane|1125..1336,PDR_CDR|686..786,ABC_trans_N|72..125,PDR_CDR|1388..1428
2755	281205551	B	691	1382	4444	286	3	Cya	Bac	Cya	Cya	Cya	Act	Cya	Cya	Cya	Cya	Pro	Act	Act	Cya	Cya	Cya	Cya	Pro	Act	Cya	Act	Act	Act	Cya	Act	Pro|42%,Fir|22%,Act|18%	ABCG_PDR_domain2|806..1035,ABC2_membrane|1125..1336,PDR_CDR|686..786	ABCG_PDR_domain2|806..1035,ABCG_PDR_domain1|121..357,ABC2_membrane|466..676,ABC2_membrane|1125..1336,PDR_CDR|686..786,ABC_trans_N|72..125,PDR_CDR|1388..1428
2755	281206550	A	5	694	385	6	3	Cya	Cya	Cya	Cya	Act	Act	Cya	Cya	Cya	Act	Bac	Act	Act	Act	Act	Act	Chl	Chl	Chl	Aci	Cya	Bac	Act	Cya	Pro	Act|33%,Pro|32%,Fir|16%	ABCG_PDR_domain1|114..345,ABC2_membrane|454..664,ABC_trans_N|54..96	ABCG_PDR_domain2|792..1021,ABCG_PDR_domain1|114..345,ABC2_membrane|454..664,ABC2_membrane|1117..1327,PDR_CDR|674..768,ABC_trans_N|54..96,PDR_CDR|1382..1421
2755	281206550	B	726	1351	4326	282	3	Act	Act	Pro	Cya	Act	Cya	Act	Act	Act	Act	Act	Bac	Cya	Cya	Act	Cya	Act	Cya	Act	Act	Cya	Act	Act	Act	Act	Pro|41%,Fir|23%,Act|17%	ABCG_PDR_domain2|792..1021,ABC2_membrane|1117..1327	ABCG_PDR_domain2|792..1021,ABCG_PDR_domain1|114..345,ABC2_membrane|454..664,ABC2_membrane|1117..1327,PDR_CDR|674..768,ABC_trans_N|54..96,PDR_CDR|1382..1421
2755	281207823	A	50	704	498	13	3	Cya	Cya	Cya	Act	Cya	Cya	Cya	Act	Cya	Cya	Act	Act	Cya	Act	Act	Act	Act	Act	Pro	Act	Act	Act	Act	Pro	Aci	Pro|41%,Act|25%,Fir|19%	ABCG_PDR_domain1|124..355,ABC2_membrane|464..674,ABC_trans_N|64..106	ABCG_PDR_domain2|802..1032,ABCG_PDR_domain1|124..355,ABC2_membrane|464..674,ABC2_membrane|1128..1338,PDR_CDR|684..778,ABC_trans_N|64..106,PDR_CDR|1373..1432
2755	281207823	B	721	1335	4213	276	3	Cya	Pro	Cya	Act	Cya	Cya	Act	Act	Cya	Cya	Act	Pro	Act	Act	Bac	Act	Act	Act	Act	Act	Act	Cya	Act	Act	Bac	Pro|40%,Fir|22%,Act|19%	ABCG_PDR_domain2|802..1032,ABC2_membrane|1128..1338	ABCG_PDR_domain2|802..1032,ABCG_PDR_domain1|124..355,ABC2_membrane|464..674,ABC2_membrane|1128..1338,PDR_CDR|684..778,ABC_trans_N|64..106,PDR_CDR|1373..1432
2755	281209250	A	4	505	2550	128	3	Act	Act	Act	Cya	Cya	Chl	Chl	Act	Bac	Bac	Chl	Cya	Chl	Cya	Bac	Cya	Cya	Act	Bac	Act	Act	Cya	Cya	Act	Act	Pro|41%,Fir|31%,Act|11%	P-loop_NTPase|64..292,ABC2_membrane|386..533	ABCG_PDR_domain2|670..901,P-loop_NTPase|64..292,ABC2_membrane|986..1195,ABC2_membrane|386..533
2755	281209250	B	583	1250	2186	135	3	Pro	Act	Act	Cya	Act	Act	Chl	Pro	Act	Act	Act	Cya	Act	Cya	Act	Cya	Bac	Act	Act	Act	Act	Act	Act	Act	Act	Pro|40%,Fir|26%,Act|18%	ABCG_PDR_domain2|670..901,ABC2_membrane|986..1195	ABCG_PDR_domain2|670..901,P-loop_NTPase|64..292,ABC2_membrane|986..1195,ABC2_membrane|386..533
2755	281210028	A	3	620	820	25	3	Cya	Cya	Cya	Cya	Cya	Cya	Cya	Cya	Bac	Act	Pro	Cya	Cya	Act	Bac	Cya	Cya	Cya	Pro	Act	Act	Act	Act	Act	Cya	Fir|47%,Act|21%,Pro|13%	P-loop_NTPase|100..292,ABC2_membrane|383..591	ABCG_PDR_domain2|714..946,P-loop_NTPase|100..292,ABC2_membrane|1088..1298,ABC2_membrane|383..591
2755	281210028	B	624	1022	3972	182	3	Pro	Cya	Act	Cya	Act	Bac	Act	Act	Act	Act	Cya	Act	Act	Cya	Act	Act	Act	Act	Act	Act	Act	Act	Act	Act	Act	Fir|45%,Pro|21%,Act|19%	ABCG_PDR_domain2|714..946	ABCG_PDR_domain2|714..946,P-loop_NTPase|100..292,ABC2_membrane|1088..1298,ABC2_membrane|383..591
2755	281210807	A	1	603	1382	88	3	Cya	Cya	Act	Cya	Act	Act	Cya	Pro	Chl	Chl	Act	Pro	Act	Cya	Act	Act	Act	Cya	Cya	Act	Bac	Cya	Chl	Cya	Act	Fir|32%,Pro|31%,Act|16%	P-loop_NTPase|32..263,ABC2_membrane|356..565	ABCG_PDR_domain2|689..920,P-loop_NTPase|32..263,ABC2_membrane|356..565,ABC2_membrane|1012..1224
2755	281210807	B	619	1224	3305	224	3	Pro	Cya	Cya	Act	Act	Act	Cya	Pro	Cya	Cya	Cya	Act	Bac	Cya	Act	Act	Act	Cya	Cya	Act	Act	Chl	Act	Cya	Act	Pro|28%,Fir|28%,Act|23%	ABCG_PDR_domain2|689..920,ABC2_membrane|1012..1224	ABCG_PDR_domain2|689..920,P-loop_NTPase|32..263,ABC2_membrane|356..565,ABC2_membrane|1012..1224
2755	281210984	A	16	714	1209	105	3	Cya	Cya	Cya	Bac	Cya	Cya	Pro	Cya	Cya	Act	Cya	Cya	Act	Cya	Act	Act	Act	Act	Fir	Cya	Cya	Cya	Cya	Cya	Act	Pro|33%,Fir|28%,Act|16%	ABCG_PDR_domain1|78..317,ABC2_membrane|419..627	ABCG_PDR_domain2|741..979,ABCG_PDR_domain1|78..317,ABC2_membrane|1062..1274,ABC2_membrane|419..627
2755	281210984	B	604	1338	3468	218	3	Act	Act	Act	Pro	Cya	Bac	Cya	Bac	Act	Aci	Act	Act	Act	Act	Act	Act	Act	Act	Act	Act	Act	Act	Act	Act	Act	Fir|37%,Pro|28%,Act|14%	ABCG_PDR_domain2|741..979,ABC2_membrane|1062..1274	ABCG_PDR_domain2|741..979,ABCG_PDR_domain1|78..317,ABC2_membrane|1062..1274,ABC2_membrane|419..627
2755	281211686	A	139	754	2963	104	3	Cya	Cya	Act	Cya	Cya	Chl	Cya	Chl	Cya	Cya	Act	Chl	Act	Act	Chl	Act	Chl	Cya	Cya	Act	Act	Act	Cya	Bac	Act	Pro|43%,Fir|34%,Act|11%	P-loop_NTPase|177..409,ABC2_membrane|507..734	P-loop_NTPase|928..1148,P-loop_NTPase|177..409,ABC2_membrane|507..734,ABC2_membrane|1241..1346,P-loop_NTPase|1034..1200
2755	281211686	B	913	1381	1862	70	3	Cya	Bac	Act	Cya	Act	Act	Act	Act	Act	Act	Act	Act	Act	Act	Act	Act	Act	Act	Act	Act	Act	Act	Act	Act	Act	Pro|39%,Fir|33%,Act|15%	P-loop_NTPase|928..1148,ABC2_membrane|1241..1346,P-loop_NTPase|1034..1200	P-loop_NTPase|928..1148,P-loop_NTPase|177..409,ABC2_membrane|507..734,ABC2_membrane|1241..1346,P-loop_NTPase|1034..1200
2755	302855118	A	450	1096	4736	262	3	Bac	Pro	Pro	Bac	Bac	Bac	Cya	Act	Cya	Act	Cya	Cya	Act	Cya	Cya	Cya	Act	Cya	Cya	Cya	Act	Act	Cya	Cya	Act	Fir|35%,Pro|28%,Act|18%	ABCG_PDR_domain2|562..792,ABC2_membrane|879..1089	ABCG_PDR_domain2|562..792,ABC2_membrane|879..1089,ABC2_membrane|203..411,P-loop_NTPase|13..105
2755	307104945	A	1	541	180	5	3	Aci	Cya	Bac	Act	Act	Cya	Chl	Act	Act	Act	Act	Act	Chl	Pro	Act	Cya	Act	Cya	Cya	Act	Cya	Pro	Act	Bac	Chl	Act|44%,Fir|23%,Pro|18%	P-loop_NTPase|6..241,ABC2_membrane|334..544	ABCG_PDR_domain2|659..901,P-loop_NTPase|6..241,ABC2_membrane|334..544,ABC2_membrane|992..1205
2755	307104945	B	571	1214	4561	252	3	Bac	Pro	Pro	Bac	Act	Act	Cya	Cya	Cya	Act	Cya	Act	Act	Cya	Cya	Cya	Act	Act	Act	Act	Act	Act	Act	Act	Act	Fir|38%,Pro|21%,Act|20%	ABCG_PDR_domain2|659..901,ABC2_membrane|992..1205	ABCG_PDR_domain2|659..901,P-loop_NTPase|6..241,ABC2_membrane|334..544,ABC2_membrane|992..1205
2755	307110098	A	3	479	27	2	3	Bac	Cya	Act	Bac	Act	Pro	Act	Eur	Act	Act	Chl	Act	Act	Act	Fir	Fir	Chl	Act	Pro	Bac	Eur	Pro	Pro	Fir	Fir	Act|31%,Fir|24%,Pro|17%	P-loop_NTPase|4..257	P-loop_NTPase|715..955,P-loop_NTPase|4..257,ABC2_membrane|357..567,ABC2_membrane|1049..1266
2755	307110098	B	699	1272	465	19	3	Cya	Cya	Act	Pro	Chl	Act	Chl	Act	Cya	Pro	Cya	Bac	Act	Pro	Cya	Cya	Act	Act	Act	Act	Cya	Act	Cya	Cya	Cya	Act|49%,Fir|18%,Cya|13%	P-loop_NTPase|715..955,ABC2_membrane|1049..1266	P-loop_NTPase|715..955,P-loop_NTPase|4..257,ABC2_membrane|357..567,ABC2_membrane|1049..1266
2755	307110901	A	732	1550	4853	145	3	Act	Act	Cya	Cya	Cya	Cya	Act	Act	Bac	Bac	Act	Act	Act	Act	Act	Cya	Cya	Act	Pro	Act	Pro	Cya	Act	Act	Act	Pro|40%,Fir|27%,Act|21%	ABCG_PDR_domain2|951..1193,ABC2_membrane|1283..1497,PDR_assoc|744..778	ABCG_PDR_domain2|951..1193,ABC2_membrane|1283..1497,P-loop_NTPase|180..410,ABC2_membrane|534..739,ABC_trans_N|111..156,PDR_assoc|744..778
2755	323454840	A	19	638	650	36	3	Ver	Bac	Act	Pro	Act	Cre	Act	Act	Bac	Fir	Act	Act	Act	Fir	Pro	Pro	Bac	Fir	Fir	Fir	Fir	Fir	Fir	Fir	Fir	Pro|32%,Fir|31%,Act|21%	P-loop_NTPase|39..280,ABC2_membrane|387..579	ABCG_PDR_domain2|685..925,P-loop_NTPase|39..280,ABC2_membrane|1010..1221,ABC2_membrane|387..579
2755	323454840	B	500	1296	4074	240	3	Bac	Cya	Pro	Pro	Cya	Act	Act	Act	Cya	Cya	Act	Pro	Act	Cya	Act	Act	Act	Pro	Act	Cya	Act	Act	Cya	Act	Act	Pro|38%,Fir|28%,Act|15%	ABCG_PDR_domain2|685..925,ABC2_membrane|1010..1221	ABCG_PDR_domain2|685..925,P-loop_NTPase|39..280,ABC2_membrane|1010..1221,ABC2_membrane|387..579
2755	384244504	A	40	653	98	5	3	Pro	Pro	Bac	Cya	Bac	Bac	Act	Cya	Act	Act	Cre	Act	Act	Act	Cya	Pro	Act	Act	Pro	Act	Pro	Act	Cya	Act	Pro	Act|52%,Pro|17%,Cya|13%	P-loop_NTPase|81..313,ABC2_membrane|396..607	ABCG_PDR_domain2|694..926,P-loop_NTPase|81..313,ABC2_membrane|1024..1230,ABC2_membrane|396..607,ABC_trans_N|24..78
2755	384244504	B	548	1291	4688	208	3	Act	Cya	Cya	Cya	Cya	Cya	Bac	Act	Act	Cya	Act	Act	Act	Act	Act	Cya	Act	Act	Act	Act	Act	Act	Act	Cya	Act	Fir|36%,Pro|30%,Act|19%	ABCG_PDR_domain2|694..926,ABC2_membrane|1024..1230	ABCG_PDR_domain2|694..926,P-loop_NTPase|81..313,ABC2_membrane|1024..1230,ABC2_membrane|396..607,ABC_trans_N|24..78
2755	384244696	A	125	716	176	4	3	Pro	Cya	Bac	Cya	Bac	Cya	Pro	Cya	Cya	Cya	Cya	Cya	Pro	Cya	Pro	Aci	Cya	Cya	Ver	Cya	Act	Act	Act	Act	Act	Pro|28%,Act|27%,Fir|22%	P-loop_NTPase|164..422,ABC2_membrane|519..730	ABCG_PDR_domain2|800..1028,P-loop_NTPase|164..422,ABC2_membrane|1118..1332,ABC2_membrane|519..730,ABC_trans_N|99..159
2755	384244696	B	651	1381	4633	185	3	Cya	Cya	Cya	Act	Cya	Cya	Act	Act	Bac	Act	Act	Act	Act	Act	Act	Act	Cya	Cya	Act	Act	Act	Act	Act	Act	Act	Fir|38%,Pro|27%,Act|21%	ABCG_PDR_domain2|800..1028,ABC2_membrane|1118..1332	ABCG_PDR_domain2|800..1028,P-loop_NTPase|164..422,ABC2_membrane|1118..1332,ABC2_membrane|519..730,ABC_trans_N|99..159
2755	384250437	A	18	697	127	3	3	Cya	Cya	Cya	Cya	Cya	Pro	Cya	Pro	Cya	Act	Cya	Pro	Cya	Cya	Cya	Bac	Ver	Cya	Pro	Cya	Cya	Cya	Cya	Cya	Pro	Act|43%,Pro|23%,Cya|17%	P-loop_NTPase|91..337,ABC2_membrane|434..647,PDR_assoc|652..704,ABC_trans_N|21..75	ABCG_PDR_domain2|733..972,P-loop_NTPase|91..337,ABC2_membrane|1062..1276,ABC2_membrane|434..647,PDR_assoc|652..704,ABC_trans_N|21..75
2755	384250437	B	567	1330	4673	196	3	Bac	Cya	Bac	Bac	Bac	Act	Act	Act	Cya	Act	Act	Act	Act	Cya	Act	Act	Cya	Act	Act	Act	Act	Act	Act	Act	Act	Fir|41%,Pro|23%,Act|20%	ABCG_PDR_domain2|733..972,ABC2_membrane|1062..1276,PDR_assoc|652..704	ABCG_PDR_domain2|733..972,P-loop_NTPase|91..337,ABC2_membrane|1062..1276,ABC2_membrane|434..647,PDR_assoc|652..704,ABC_trans_N|21..75
2755	384252437	A	66	671	177	7	3	Pro	Cya	Bac	Bac	Cya	Cre	Act	Act	Cre	Bac	Act	Act	Act	Act	Aci	Act	Cya	Chl	Act	Act	Cya	Chl	Cya	Cya	Act	Act|33%,Fir|24%,Pro|16%	P-loop_NTPase|107..361,ABC2_membrane|457..670	ABCG_PDR_domain2|778..1020,P-loop_NTPase|107..361,ABC2_membrane|1110..1323,ABC2_membrane|457..670,PDR_assoc|676..723,ABC_trans_N|51..92
2755	384252437	B	653	1379	4565	251	3	Cya	Bac	Cya	Cya	Act	Act	Act	Act	Act	Act	Act	Act	Act	Act	Act	Act	Act	Act	Act	Act	Act	Act	Act	Act	Act	Fir|41%,Pro|24%,Act|16%	ABCG_PDR_domain2|778..1020,ABC2_membrane|1110..1323,PDR_assoc|676..723	ABCG_PDR_domain2|778..1020,P-loop_NTPase|107..361,ABC2_membrane|1110..1323,ABC2_membrane|457..670,PDR_assoc|676..723,ABC_trans_N|51..92
2755	384252577	A	53	716	106	11	3	Bac	Cya	Cya	Cya	Pro	Pro	Pro	Pro	Act	Cya	Act	Cya	Act	Act	Cya	Act	Fir	Act	Act	Cya	Cya	Act	Act	Act	Act	Act|50%,Fir|19%,Cya|9%	P-loop_NTPase|163..413,ABC2_membrane|498..708,ABC_trans_N|102..153	ABCG_PDR_domain2|822..1046,P-loop_NTPase|163..413,ABC2_membrane|1137..1340,ABC2_membrane|498..708,ABC_trans_N|102..153,PDR_assoc|713..777
2755	384252577	B	690	1403	4638	245	3	Cya	Bac	Bac	Cya	Bac	Cya	Pro	Act	Act	Chl	Act	Act	Cya	Cya	Act	Act	Act	Act	Act	Act	Act	Cya	Cya	Act	Act	Fir|35%,Pro|28%,Act|17%	ABCG_PDR_domain2|822..1046,ABC2_membrane|1137..1340,PDR_assoc|713..777	ABCG_PDR_domain2|822..1046,P-loop_NTPase|163..413,ABC2_membrane|1137..1340,ABC2_membrane|498..708,ABC_trans_N|102..153,PDR_assoc|713..777
2755	384253331	A	53	762	50	1	3	Cya	Bac	Cya	Cya	Pro	Cya	Pro	Cya	Act	Bac	Ver	Cya	Act	Cya	Cya	Cya	Act	Act	Cya	Act	Act	Act	Act	Act	Fir	Act|39%,Cya|24%,Pro|16%	P-loop_NTPase|173..414,ABC2_membrane|517..730,ABC_trans_N|97..152	ABCG_PDR_domain2|911..1159,P-loop_NTPase|173..414,ABC2_membrane|1250..1459,ABC2_membrane|517..730,PDR_CDR|1482..1530,ABC_trans_N|97..152,PDR_assoc|735..798
2755	384253331	B	822	1531	4725	223	3	Cya	Bac	Chl	Act	Act	Cya	Act	Act	Bac	Act	Act	Cya	Cya	Act	Act	Act	Act	Act	Act	Act	Act	Cya	Chl	Chl	Act	Fir|34%,Pro|28%,Act|23%	ABCG_PDR_domain2|911..1159,ABC2_membrane|1250..1459,PDR_CDR|1482..1530	ABCG_PDR_domain2|911..1159,P-loop_NTPase|173..414,ABC2_membrane|1250..1459,ABC2_membrane|517..730,PDR_CDR|1482..1530,ABC_trans_N|97..152,PDR_assoc|735..798
2755	384253898	A	7	604	70	5	3	Pro	Bac	Cya	Bac	Act	Act	Act	Fir	Fir	Fir	Act	Ver	Cya	Act	Cya	Act	Act	Act	Fir	Act	Fir	Fir	Fir	Cya	Act	Act|49%,Fir|19%,Cya|12%	P-loop_NTPase|57..292,ABC2_membrane|378..589	ABCG_PDR_domain2|728..944,P-loop_NTPase|57..292,ABC2_membrane|378..589,ABC2_membrane|1046..1258,PDR_assoc|606..651
2755	384253898	B	523	1281	4547	377	3	Bac	Chl	Pro	Pro	Bac	Bac	Cya	Cya	Act	Cya	Chl	Cya	Chl	Cya	Pro	Cya	Cya	Act	Act	Cya	Chl	Pro	Cya	Cya	Cya	Fir|43%,Pro|19%,Act|16%	ABCG_PDR_domain2|728..944,ABC2_membrane|1046..1258,PDR_assoc|606..651	ABCG_PDR_domain2|728..944,P-loop_NTPase|57..292,ABC2_membrane|378..589,ABC2_membrane|1046..1258,PDR_assoc|606..651
2755	398365429	A	127	711	140	0	3	Bac	Bac	Cya	Cya	Bac	Cya	Pro	Pro	Cya	Cya	Cya	Cya	Cya	Act	Bac	Cya	Pro	Cya	Pro	Act	Act	Cya	Cya	Cya	Act	Act|39%,Pro|23%,Cya|19%	ABCG_PDR_domain1|164..392,ABC2_membrane|503..715	ABCG_PDR_domain2|868..1094,ABCG_PDR_domain1|164..392,ABC2_membrane|503..715,ABC2_membrane|1186..1402,PDR_CDR|725..831,ABC_trans_N|70..155
2755	398365429	B	725	1203	4683	172	3	Cya	Cya	Cya	Cya	Cya	Act	Cya	Cya	Act	Act	Act	Act	Cya	Act	Cya	Cya	Act	Pro	Act	Act	Chl	Act	Cya	Act	Act	Pro|39%,Fir|31%,Act|16%	ABCG_PDR_domain2|868..1094,PDR_CDR|725..831	ABCG_PDR_domain2|868..1094,ABCG_PDR_domain1|164..392,ABC2_membrane|503..715,ABC2_membrane|1186..1402,PDR_CDR|725..831,ABC_trans_N|70..155
2755	398365429	C	872	1388	4	0	3	Act	Act	Act	Act																						Act|100%	ABCG_PDR_domain2|868..1094,ABC2_membrane|1186..1402	ABCG_PDR_domain2|868..1094,ABCG_PDR_domain1|164..392,ABC2_membrane|503..715,ABC2_membrane|1186..1402,PDR_CDR|725..831,ABC_trans_N|70..155
2755	398365893	A	9	666	1027	20	3	Cya	Cya	Cya	Cya	Cya	Cya	Bac	Fir	Chl	Aci	Pro	Fir	Cya	Chl	Act	Pro	Pro	Cre	Cre	Cre	Eur	Pro	Act	Fir	Cya	Pro|60%,Act|15%,Fir|13%	ABCG_PDR_domain1|34..263,ABC2_membrane|373..581	ABCG_PDR_domain2|727..953,ABCG_PDR_domain1|34..263,ABC2_membrane|373..581,PDR_CDR|591..694,ABC2_membrane|1045..1257
2755	398365893	B	621	1288	3805	148	3	Pro	Act	Pro	Cya	Act	Cya	Cya	Act	Cya	Act	Act	Act	Cya	Act	Act	Act	Act	Act	Act	Act	Act	Act	Act	Act	Act	Pro|37%,Fir|28%,Act|18%	ABCG_PDR_domain2|727..953,ABC2_membrane|1045..1257	ABCG_PDR_domain2|727..953,ABCG_PDR_domain1|34..263,ABC2_membrane|373..581,PDR_CDR|591..694,ABC2_membrane|1045..1257
2755	428163259	A	44	651	142	3	3	Bac	Cya	Cya	Cya	Act	Fir	Cya	Cya	Cya	Cya	Cya	Cya	Bac	Act	Act	Chl	Fir	Pro	Chl	Fir	Pro	Cya	Cya	Cya	Act	Act|35%,Pro|19%,Cya|19%	P-loop_NTPase|112..341,ABC2_membrane|441..647	ABCG_PDR_domain2|773..1003,P-loop_NTPase|112..341,ABC2_membrane|441..647,ABC2_membrane|1105..1320
2755	428163259	B	686	1354	4617	238	3	Pro	Pro	Bac	Act	Cya	Cya	Act	Act	Act	Act	Act	Act	Act	Act	Act	Act	Act	Act	Act	Act	Act	Act	Act	Act	Act	Fir|33%,Pro|27%,Act|22%	ABCG_PDR_domain2|773..1003,ABC2_membrane|1105..1320	ABCG_PDR_domain2|773..1003,P-loop_NTPase|112..341,ABC2_membrane|441..647,ABC2_membrane|1105..1320
2755	428164165	A	1	634	204	6	3	Cya	Cya	Act	Pro	Cya	Fir	Cya	Bac	Cya	Act	Act	Act	Pro	Bac	Cya	Act	Act	Cya	Act	Pro	Act	Act	Act	Act	Bac	Act|48%,Fir|16%,Cya|15%	P-loop_NTPase|15..243,ABC2_membrane|344..548,PDR_assoc|559..611	P-loop_NTPase|675..905,P-loop_NTPase|15..243,ABC2_membrane|344..548,ABC2_membrane|1006..1220,PDR_assoc|559..611
2755	428164165	B	584	1291	4584	206	3	Cya	Bac	Act	Cya	Cya	Cya	Cya	Cya	Cya	Cya	Cya	Pro	Cya	Cya	Cya	Act	Cya	Act	Act	Act	Act	Act	Cya	Act	Act	Fir|38%,Pro|28%,Act|19%	P-loop_NTPase|675..905,ABC2_membrane|1006..1220	P-loop_NTPase|675..905,P-loop_NTPase|15..243,ABC2_membrane|344..548,ABC2_membrane|1006..1220,PDR_assoc|559..611
2755	428164885	A	74	654	98	8	3	Act	Act	Bac	Act	Act	Act	Chl	Cya	Cya	Act	Cya	Cya	Act	Act	Cya	Cya	Fir	Cya	Cya	Cya	Cya	Pro	Act	Cya	Cya	Act|27%,Cya|25%,Fir|18%	P-loop_NTPase|117..346,ABC2_membrane|447..650	ABCG_PDR_domain2|779..1009,P-loop_NTPase|117..346,ABC2_membrane|447..650,ABC2_membrane|1105..1320
2755	428164885	B	650	1319	4646	247	3	Pro	Pro	Bac	Chl	Act	Cya	Cya	Cya	Cya	Act	Act	Act	Act	Bac	Chl	Bac	Act	Act	Act	Act	Act	Act	Pro	Act	Cya	Fir|46%,Pro|20%,Act|17%	ABCG_PDR_domain2|779..1009,ABC2_membrane|1105..1320	ABCG_PDR_domain2|779..1009,P-loop_NTPase|117..346,ABC2_membrane|447..650,ABC2_membrane|1105..1320
2755	428165942	A	1	542	142	14	3	Act	Act	Act	Act	Bac	Act	Ver	Bac	Cya	Act	Act	Act	Bac	Act	Act	Cya	Fir	Cya	Cya	Act	Act	Cya	Cya	Cya	Act	Act|32%,Cya|19%,Fir|17%	P-loop_NTPase|1..230,ABC2_membrane|331..535	ABCG_PDR_domain2|661..895,P-loop_NTPase|1..230,ABC2_membrane|331..535,ABC2_membrane|998..1204
2755	428165942	B	609	1204	4681	163	3	Act	Cya	Act	Act	Act	Act	Act	Act	Act	Act	Act	Act	Act	Chl	Chl	Act	Act	Act	Act	Act	Act	Act	Act	Act	Act	Fir|41%,Pro|27%,Act|17%	ABCG_PDR_domain2|661..895,ABC2_membrane|998..1204	ABCG_PDR_domain2|661..895,P-loop_NTPase|1..230,ABC2_membrane|331..535,ABC2_membrane|998..1204
2755	428182656	A	10	618	1484	87	3	Pro	Act	Act	Bac	Act	Cya	Cya	Act	Bac	Act	Act	Act	Act	Pro	Cya	Cya	Pro	Act	Cya	Cya	Cya	Cya	Cya	Cya	Cya	Fir|38%,Pro|28%,Act|15%	P-loop_NTPase|71..280,ABC2_membrane|383..585	ABCG_EPDR|735..941,P-loop_NTPase|71..280,ABC2_membrane|383..585,ABC2_membrane|1039..1254
2755	428182656	B	611	1248	3259	170	3	Act	Act	Act	Act	Bac	Act	Act	Act	Act	Act	Pro	Act	Act	Act	Act	Act	Act	Bac	Act	Act	Act	Act	Chl	Act	Act	Fir|35%,Pro|33%,Act|17%	ABCG_EPDR|735..941,ABC2_membrane|1039..1254	ABCG_EPDR|735..941,P-loop_NTPase|71..280,ABC2_membrane|383..585,ABC2_membrane|1039..1254
2755	428186030	A	65	706	87	7	3	Bac	Cya	Cya	Act	Bac	Cya	Act	Pro	Act	Cya	Cya	Act	Act	Act	Act	Act	Chl	Act	Pro	Act	Act	Act	Act	Fir	Fir	Act|52%,Pro|13%,Fir|12%	P-loop_NTPase|119..356,ABC2_membrane|457..661	ABCG_PDR_domain2|784..1018,P-loop_NTPase|119..356,ABC2_membrane|457..661,ABC2_membrane|1121..1336
2755	428186030	B	698	1366	4665	241	3	Pro	Pro	Cya	Cya	Bac	Cya	Cya	Bac	Act	Cya	Act	Cya	Cya	Cya	Cya	Chl	Chl	Cya	Chl	Act	Act	Act	Act	Cya	Act	Fir|45%,Pro|19%,Act|18%	ABCG_PDR_domain2|784..1018,ABC2_membrane|1121..1336	ABCG_PDR_domain2|784..1018,P-loop_NTPase|119..356,ABC2_membrane|457..661,ABC2_membrane|1121..1336
2755	440789643	A	8	629	173	2	3	Bac	Cya	Act	Bac	Cya	Cya	Act	Act	Act	Act	Act	Act	Act	Act	Act	Pro	Act	Cya	Act	Cya	Cya	Cya	Act	Act	Act	Act|62%,Pro|14%,Cya|14%	P-loop_NTPase|90..271,ABC2_membrane|418..609	ABCG_PDR_domain2|751..981,P-loop_NTPase|90..271,ABC2_membrane|1110..1320,ABC2_membrane|418..609
2755	440789643	B	641	1088	4559	263	3	Pro	Bac	Act	Act	Cya	Act	Cya	Act	Pro	Act	Act	Chl	Cya	Act	Cya	Act	Act	Cya	Cya	Cya	Act	Act	Pro	Cya	Act	Pro|39%,Fir|30%,Act|14%	ABCG_PDR_domain2|751..981	ABCG_PDR_domain2|751..981,P-loop_NTPase|90..271,ABC2_membrane|1110..1320,ABC2_membrane|418..609
2755	440790984	A	51	649	2593	125	3	Cya	Pro	Cya	Act	Cya	Bac	Act	Cya	Cya	Cya	Act	Cya	Act	Act	Cya	Act	Act	Cya	Act	Cya	Cya	Act	Act	Act	Act	Pro|50%,Fir|24%,Act|12%	P-loop_NTPase|103..329,ABC2_membrane|460..693	ABCG_PDR_domain2|865..1098,P-loop_NTPase|103..329,ABC2_membrane|1227..1435,ABC2_membrane|460..693
2755	440790984	B	829	1499	2139	143	3	Bac	Pro	Pro	Bac	Bac	Bac	Act	Act	Act	Act	Chl	Cya	Chl	Act	Cya	Act	Act	Cya	Act	Act	Act	Act	Cya	Cya	Act	Fir|38%,Pro|31%,Act|14%	ABCG_PDR_domain2|865..1098,ABC2_membrane|1227..1435	ABCG_PDR_domain2|865..1098,P-loop_NTPase|103..329,ABC2_membrane|1227..1435,ABC2_membrane|460..693
2755	440790987	A	48	406	2649	135	3	Pro	Cya	Bac	Cya	Bac	Act	Cya	Cya	Act	Act	Act	Act	Cya	Act	Act	Cya	Cya	Act	Act	Act	Act	Act	Act	Act	Cya	Pro|49%,Fir|25%,Act|13%	P-loop_NTPase|93..319	ABCG_PDR_domain2|838..1071,P-loop_NTPase|93..319,ABC2_membrane|454..666,ABC2_membrane|1195..1404
2755	440790987	B	791	1481	2077	137	3	Pro	Cya	Bac	Cya	Bac	Cya	Cya	Act	Act	Act	Act	Act	Act	Act	Chl	Chl	Act	Chl	Cya	Act	Cya	Cya	Cya	Cya	Act	Fir|36%,Pro|27%,Act|18%	ABCG_PDR_domain2|838..1071,ABC2_membrane|1195..1404	ABCG_PDR_domain2|838..1071,P-loop_NTPase|93..319,ABC2_membrane|454..666,ABC2_membrane|1195..1404
2755	440793296	A	16	448	3124	143	3	Pro	Bac	Act	Bac	Act	Cya	Cya	Act	Bac	Cya	Act	Ver	Cya	Act	Cya	Cya	Cya	Act	Cya	Bac	Act	Cya	Act	Act	Act	Pro|53%,Fir|20%,Act|12%	P-loop_NTPase|93..311	ABCG_PDR_domain2|812..1044,P-loop_NTPase|93..311,ABC2_membrane|441..650,ABC2_membrane|1186..1394
2755	440793296	B	748	1105	1647	82	3	Pro	Bac	Act	Act	Chl	Act	Act	Cya	Cya	Act	Cya	Cya	Act	Act	Cya	Chl	Act	Act	Act	Act	Cya	Cya	Cya	Cya	Act	Pro|41%,Fir|28%,Act|17%	ABCG_PDR_domain2|812..1044	ABCG_PDR_domain2|812..1044,P-loop_NTPase|93..311,ABC2_membrane|441..650,ABC2_membrane|1186..1394
2755	440795269	A	2	724	3507	147	3	Cya	Bac	Pro	Cya	Act	Act	Act	Cya	Cya	Cya	Act	Act	Cya	Cya	Cya	Cya	Bac	Act	Chl	Cya	Cya	Act	Cya	Cya	Cya	Pro|60%,Fir|18%,Act|9%	P-loop_NTPase|118..349,ABC2_membrane|473..666	ABCG_PDR_domain2|772..995,P-loop_NTPase|118..349,ABC2_membrane|1125..1334,ABC2_membrane|473..666
2755	440795269	B	726	1331	1274	72	3	Pro	Act	Act	Act	Cya	Act	Pro	Cya	Act	Act	Act	Act	Pro	Act	Act	Cya	Act	Cya	Cya	Act	Cya	Cya	Cya	Cya	Cya	Pro|46%,Act|19%,Fir|18%	ABCG_PDR_domain2|772..995,ABC2_membrane|1125..1334	ABCG_PDR_domain2|772..995,P-loop_NTPase|118..349,ABC2_membrane|1125..1334,ABC2_membrane|473..666
2755	440799003	A	47	691	3076	173	3	Act	Act	Act	Act	Act	Act	Cya	Act	Act	Act	Bac	Act	Act	Act	Act	Act	Act	Act	Act	Act	Act	Act	Cya	Bac	Act	Pro|46%,Fir|27%,Act|11%	P-loop_NTPase|112..324,ABC2_membrane|445..626	ABCG_PDR_domain2|771..993,P-loop_NTPase|112..324,ABC2_membrane|1122..1331,ABC2_membrane|445..626
2755	440799003	B	749	1331	1643	107	3	Bac	Bac	Pro	Pro	Cya	Cya	Cya	Cya	Act	Cya	Act	Act	Act	Act	Cya	Cya	Act	Cya	Cya	Cya	Aci	Act	Cya	Cya	Chl	Fir|33%,Pro|31%,Act|16%	ABCG_PDR_domain2|771..993,ABC2_membrane|1122..1331	ABCG_PDR_domain2|771..993,P-loop_NTPase|112..324,ABC2_membrane|1122..1331,ABC2_membrane|445..626
2755	440800897	A	59	721	3092	158	3	Cya	Pro	Pro	Cya	Cya	Act	Chl	Cya	Cya	Act	Cya	Act	Cya	Cya	Cya	Cya	Bac	Cya	Act	Cya	Act	Cya	Chl	Act	Act	Pro|55%,Fir|19%,Act|12%	P-loop_NTPase|75..325,ABC2_membrane|447..640	ABCG_PDR_domain2|777..1009,P-loop_NTPase|75..325,ABC2_membrane|1132..1341,ABC2_membrane|447..640
2755	440800897	B	728	1363	1670	80	3	Bac	Bac	Bac	Bac	Act	Act	Cya	Cya	Act	Cya	Act	Act	Cya	Cya	Act	Act	Act	Cya	Cya	Act	Cya	Cya	Cya	Cya	Act	Pro|42%,Fir|25%,Act|16%	ABCG_PDR_domain2|777..1009,ABC2_membrane|1132..1341	ABCG_PDR_domain2|777..1009,P-loop_NTPase|75..325,ABC2_membrane|1132..1341,ABC2_membrane|447..640
2755	452822519	A	139	712	207	10	3	Bac	Bac	Act	Bac	Pro	Pro	Act	Chl	Cya	Act	Act	Act	Act	Act	Cya	Act	Act	Act	Act	Act	Cya	Act	Act	Act	Act	Act|45%,Fir|24%,Pro|11%	P-loop_NTPase|182..404,ABC2_membrane|507..718	ABCG_PDR_domain2|893..1133,P-loop_NTPase|182..404,ABC2_membrane|507..718,ABC2_membrane|1241..1446,ABC_trans_N|101..163
2755	452822519	B	790	1450	4514	269	3	Cya	Cya	Cya	Cya	Cya	Cya	Bac	Cya	Cya	Cya	Cya	Pro	Act	Cya	Act	Cya	Cya	Cya	Cya	Cya	Cya	Cya	Act	Cya	Cya	Fir|39%,Pro|24%,Act|18%	ABCG_PDR_domain2|893..1133,ABC2_membrane|1241..1446	ABCG_PDR_domain2|893..1133,P-loop_NTPase|182..404,ABC2_membrane|507..718,ABC2_membrane|1241..1446,ABC_trans_N|101..163
2755	470292247	A	94	724	1923	121	3	Pro	Chl	Chl	Cya	Cya	Pro	Bac	Act	Act	Cya	Cya	Cya	Cya	Cya	Act	Cya	Cya	Act	Act	Cya	Aci	Cya	Act	Act	Cya	Pro|32%,Fir|32%,Act|17%	P-loop_NTPase|168..384,ABC2_membrane|478..705	ABCG_PDR_domain2|865..1095,P-loop_NTPase|168..384,ABC2_membrane|1179..1389,ABC2_membrane|478..705
2755	470292247	B	794	1460	2796	160	3	Pro	Pro	Bac	Cya	Act	Bac	Act	Act	Act	Act	Act	Cya	Act	Act	Act	Cya	Act	Act	Act	Act	Act	Act	Act	Act	Cya	Fir|43%,Act|22%,Pro|20%	ABCG_PDR_domain2|865..1095,ABC2_membrane|1179..1389	ABCG_PDR_domain2|865..1095,P-loop_NTPase|168..384,ABC2_membrane|1179..1389,ABC2_membrane|478..705
2755	470299716	A	180	855	1807	136	3	Pro	Pro	Chl	Cya	Chl	Cya	Cya	Act	Cya	Cya	Act	Cya	Cya	Cya	Act	Cya	Cya	Bac	Cya	Cya	Cya	Act	Act	Act	Cya	Fir|36%,Pro|31%,Act|14%	P-loop_NTPase|235..464,ABC2_membrane|559..768	ABCG_PDR_domain2|928..1158,P-loop_NTPase|235..464,ABC2_membrane|1243..1453,ABC2_membrane|559..768
2755	470299716	B	862	1478	2892	165	3	Act	Act	Act	Bac	Act	Act	Act	Cya	Cya	Act	Act	Act	Cya	Cya	Act	Cya	Act	Cya	Act	Act	Act	Act	Cya	Act	Act	Fir|45%,Pro|22%,Act|16%	ABCG_PDR_domain2|928..1158,ABC2_membrane|1243..1453	ABCG_PDR_domain2|928..1158,P-loop_NTPase|235..464,ABC2_membrane|1243..1453,ABC2_membrane|559..768
2755	470302634	A	79	730	1793	112	3	Cya	Act	Act	Act	Cya	Act	Chl	Act	Cya	Cya	Act	Act	Act	Cya	Cya	Cya	Cya	Act	Cya	Pro	Act	Act	Pro	Cya	Pro	Fir|39%,Pro|30%,Act|16%	P-loop_NTPase|141..364,ABC2_membrane|458..657	ABCG_PDR_domain2|774..1007,P-loop_NTPase|141..364,ABC2_membrane|1092..1302,ABC2_membrane|458..657
2755	470302634	B	690	1368	2923	171	3	Act	Act	Cya	Act	Act	Act	Act	Act	Act	Cya	Act	Act	Cya	Bac	Chl	Act	Act	Cya	Act	Pro	Act	Act	Act	Act	Act	Fir|43%,Pro|23%,Act|18%	ABCG_PDR_domain2|774..1007,ABC2_membrane|1092..1302	ABCG_PDR_domain2|774..1007,P-loop_NTPase|141..364,ABC2_membrane|1092..1302,ABC2_membrane|458..657
2755	470322417	A	103	773	1960	155	3	Pro	Pro	Chl	Cya	Chl	Cya	Cya	Cya	Cya	Cya	Cya	Act	Cya	Cya	Act	Cya	Pro	Cya	Cya	Cya	Cya	Cya	Chl	Act	Act	Fir|36%,Pro|31%,Act|13%	P-loop_NTPase|184..400,ABC2_membrane|494..704	ABCG_PDR_domain2|864..1094,P-loop_NTPase|184..400,ABC2_membrane|1179..1404,ABC2_membrane|494..704
2755	470322417	B	756	1429	2705	180	3	Bac	Cya	Act	Act	Act	Act	Act	Act	Act	Act	Act	Act	Act	Act	Act	Bac	Act	Act	Act	Cya	Act	Act	Cya	Act	Act	Fir|40%,Pro|26%,Act|17%	ABCG_PDR_domain2|864..1094,ABC2_membrane|1179..1404	ABCG_PDR_domain2|864..1094,P-loop_NTPase|184..400,ABC2_membrane|1179..1404,ABC2_membrane|494..704
2755	470365300	A	189	882	2287	244	3	Cya	Act	Act	Pro	Act	Act	Cya	Act	Pro	Act	Act	Act	Cya	Cya	Chl	Act	Act	Cya	Chl	Act	Cya	Cya	Act	Cya	Cya	Fir|38%,Pro|33%,Act|8%	P-loop_NTPase|279..498,ABC2_membrane|592..802	ABCG_PDR_domain2|939..1167,P-loop_NTPase|279..498,ABC2_membrane|1252..1462,ABC2_membrane|592..802
2755	470365300	B	874	1496	2319	149	3	Act	Bac	Act	Cya	Act	Act	Act	Act	Act	Act	Pro	Act	Act	Pro	Act	Act	Act	Act	Bac	Act	Bac	Bac	Pro	Act	Act	Fir|46%,Pro|26%,Act|11%	ABCG_PDR_domain2|939..1167,ABC2_membrane|1252..1462	ABCG_PDR_domain2|939..1167,P-loop_NTPase|279..498,ABC2_membrane|1252..1462,ABC2_membrane|592..802
2755	514696230	A	43	456	1794	68	3	Act	Act	Act	Pro	Fir	Cya	Fir	Pro	Act	Act	Ver	Act	Pro	Act	Act	Cya	Cya	Act	Bac	Aci	Act	Act	Pro	Act	Act	Pro|45%,Fir|27%,Act|15%	P-loop_NTPase|123..347	ABCG_PDR_domain2|866..1101,P-loop_NTPase|123..347,ABC2_membrane|515..721,ABC2_membrane|1226..1437
2755	514696230	B	797	1443	2945	190	3	Cya	Bac	Pro	Cya	Act	Bac	Pro	Cya	Cya	Chl	Act	Cya	Chl	Act	Cya	Cya	Act	Act	Act	Act	Act	Act	Act	Act	Act	Fir|36%,Pro|33%,Act|15%	ABCG_PDR_domain2|866..1101,ABC2_membrane|1226..1437	ABCG_PDR_domain2|866..1101,P-loop_NTPase|123..347,ABC2_membrane|515..721,ABC2_membrane|1226..1437
2755	1000029960	A	70	764	1166	64	3	Act	Pro	Act	Act	Act	Act	Pro	Bac	Act	Act	Act	Act	Act	Bac	Pro	Act	Act	Spi	Act	Act	Act	Act	Act	Act	Pro	Pro|47%,Fir|27%,Act|11%	P-loop_NTPase|125..364,ABC2_membrane|472..682,PDR_CDR|696..766	ABCG_PDR_domain2|825..1054,P-loop_NTPase|125..364,ABC2_membrane|1149..1355,ABC2_membrane|472..682,PDR_CDR|696..766
2755	1000029960	B	613	1409	3503	266	3	Bac	Pro	Act	Act	Bac	Aci	Chl	Act	Act	Act	Act	Act	Pro	Cya	Act	Cya	Act	Act	Act	Act	Act	Act	Act	Cya	Act	Fir|39%,Pro|24%,Act|16%	ABCG_PDR_domain2|825..1054,ABC2_membrane|1149..1355,PDR_CDR|696..766	ABCG_PDR_domain2|825..1054,P-loop_NTPase|125..364,ABC2_membrane|1149..1355,ABC2_membrane|472..682,PDR_CDR|696..766
2755	1000032366	A	37	739	668	45	3	Bac	Act	Act	Bac	Act	Act	Act	Act	Act	Act	Cya	Act	Cya	Act	Act	Bac	Fir	Bac	Act	Pro	Cya	Chl	Pro	Chl	Cya	Pro|48%,Fir|16%,Act|16%	P-loop_NTPase|102..341,ABC2_membrane|449..658,ABC_trans_N|25..91,PDR_CDR|672..742	ABCG_PDR_domain2|786..1015,P-loop_NTPase|102..341,ABC2_membrane|1108..1316,ABC2_membrane|449..658,ABC_trans_N|25..91,PDR_CDR|672..742,PDR_CDR|1370..1414
2755	1000032366	B	504	1019	5	0	3	Bac	Fir	Fir	Cya	Fir																					Fir|60%,Cya|20%,Bac|20%	ABCG_PDR_domain2|786..1015,PDR_CDR|672..742	ABCG_PDR_domain2|786..1015,P-loop_NTPase|102..341,ABC2_membrane|1108..1316,ABC2_membrane|449..658,ABC_trans_N|25..91,PDR_CDR|672..742,PDR_CDR|1370..1414
2755	1000032366	C	690	1323	4053	229	3	Bac	Cya	Act	Pro	Act	Cya	Act	Act	Act	Cya	Cya	Act	Act	Act	Pro	Act	Act	Act	Act	Cya	Act	Act	Act	Act	Act	Fir|33%,Pro|32%,Act|18%	ABCG_PDR_domain2|786..1015,ABC2_membrane|1108..1316	ABCG_PDR_domain2|786..1015,P-loop_NTPase|102..341,ABC2_membrane|1108..1316,ABC2_membrane|449..658,ABC_trans_N|25..91,PDR_CDR|672..742,PDR_CDR|1370..1414
2755	1000054985	A	151	754	159	12	3	Cya	Pro	Bac	Cya	Cya	Act	Cya	Cya	Cya	Bac	Act	Act	Cya	Act	Cya	Cya	Act	Act	Act	Act	Act	Act	Act	Act	Act	Act|51%,Cya|15%,Pro|13%	ABCG_PDR_domain1|179..414,ABC2_membrane|524..732	ABCG_PDR_domain2|871..1103,ABCG_PDR_domain1|179..414,ABC2_membrane|524..732,ABC2_membrane|1193..1403,PDR_CDR|745..840,ABC_trans_N|91..169,PDR_CDR|1445..1501
2755	1000054985	B	771	1414	4601	226	3	Pro	Act	Bac	Act	Cya	Cya	Cya	Act	Act	Act	Act	Act	Act	Cya	Cya	Cya	Chl	Act	Cya	Act	Cya	Act	Act	Act	Act	Pro|37%,Fir|26%,Act|19%	ABCG_PDR_domain2|871..1103,ABC2_membrane|1193..1403	ABCG_PDR_domain2|871..1103,ABCG_PDR_domain1|179..414,ABC2_membrane|524..732,ABC2_membrane|1193..1403,PDR_CDR|745..840,ABC_trans_N|91..169,PDR_CDR|1445..1501
2755	1000058153	A	180	757	112	4	3	Cya	Bac	Bac	Chl	Chl	Cya	Act	Cya	Act	Bac	Cya	Act	Cya	Act	Chl	Chl	Fir	Pro	Aci	Act	Act	Act	Act	Act	Act	Act|63%,Cya|13%,Pro|7%	ABCG_PDR_domain1|184..412,ABC2_membrane|522..731	ABCG_PDR_domain2|872..1104,ABCG_PDR_domain1|184..412,ABC2_membrane|522..731,ABC2_membrane|1194..1395,PDR_CDR|744..839,ABC_trans_N|88..165
2755	1000058153	B	709	1406	4596	288	3	Pro	Cya	Cya	Cya	Act	Cya	Cya	Cya	Act	Act	Act	Cya	Act	Cya	Cya	Cya	Cya	Cya	Cya	Act	Act	Act	Act	Cya	Cya	Pro|34%,Fir|26%,Act|21%	ABCG_PDR_domain2|872..1104,ABC2_membrane|1194..1395,PDR_CDR|744..839	ABCG_PDR_domain2|872..1104,ABCG_PDR_domain1|184..412,ABC2_membrane|522..731,ABC2_membrane|1194..1395,PDR_CDR|744..839,ABC_trans_N|88..165
2755	1000060564	A	109	804	123	8	3	Bac	Cya	Cya	Cya	Bac	Pro	Cya	Act	Act	Act	Act	Act	Act	Act	Pro	Act	Act	Aci	Act	Act	Act	Act	Pro	Cya	Act	Act|63%,Cya|15%,Pro|7%	ABCG_PDR_domain1|226..460,ABC2_membrane|574..783,ABC_trans_N|157..213	ABCG_PDR_domain2|939..1171,ABCG_PDR_domain1|226..460,ABC2_membrane|574..783,ABC2_membrane|1259..1470,PDR_CDR|794..887,ABC_trans_N|157..213
2755	1000060564	B	854	1480	4604	265	3	Pro	Cya	Cya	Cya	Act	Cya	Act	Cya	Act	Act	Cya	Cya	Bac	Act	Act	Act	Cya	Act	Act	Act	Act	Cya	Act	Cya	Act	Fir|30%,Pro|30%,Act|22%	ABCG_PDR_domain2|939..1171,ABC2_membrane|1259..1470	ABCG_PDR_domain2|939..1171,ABCG_PDR_domain1|226..460,ABC2_membrane|574..783,ABC2_membrane|1259..1470,PDR_CDR|794..887,ABC_trans_N|157..213
2755	1000085436	A	100	750	141	3	3	Bac	Cya	Pro	Pro	Cya	Bac	Cya	Pro	Cya	Pro	Act	Cya	Tha	Pro	Fir	Act	Aci	Cya	Cya	Pro	Ver	Pro	Pro	Pro	Chl	Pro|37%,Act|20%,Fir|17%	ABCG_PDR_domain1|173..399,ABC2_membrane|509..719	ABCG_PDR_domain2|846..1072,ABCG_PDR_domain1|173..399,ABC2_membrane|509..719,ABC2_membrane|1162..1347,PDR_CDR|732..821,ABC_trans_N|64..160,PDR_CDR|1402..1439
2755	1000085436	B	680	1317	4634	222	3	Act	Cya	Cya	Cya	Cya	Cya	Cya	Act	Act	Cya	Cya	Cya	Cya	Cya	Cya	Cya	Cya	Act	Act	Act	Act	Act	Act	Cya	Cya	Pro|44%,Fir|24%,Act|18%	ABCG_PDR_domain2|846..1072,ABC2_membrane|1162..1347,PDR_CDR|732..821	ABCG_PDR_domain2|846..1072,ABCG_PDR_domain1|173..399,ABC2_membrane|509..719,ABC2_membrane|1162..1347,PDR_CDR|732..821,ABC_trans_N|64..160,PDR_CDR|1402..1439
2755	1000086493	A	204	884	252	23	3	Cya	Cya	Cya	Cya	Cya	Pro	Act	Act	Bac	Act	Act	Act	Act	Act	Act	Act	Cya	Act	Cya	Act	Act	Act	Aci	Cya	Act	Act|37%,Fir|21%,Cya|14%	ABCG_PDR_domain1|266..483,ABC2_membrane|595..804	ABCG_PDR_domain2|956..1182,ABCG_PDR_domain1|266..483,ABC2_membrane|1282..1493,ABC2_membrane|595..804,PDR_CDR|817..923,PDR_CDR|1549..1585,ABC_trans_N|161..241
2755	1000086493	B	760	1525	4495	230	3	Pro	Act	Cya	Act	Act	Act	Act	Act	Pro	Act	Act	Cya	Cya	Cya	Cya	Cya	Cya	Act	Act	Act	Act	Cya	Act	Cya	Cya	Pro|34%,Fir|32%,Act|16%	ABCG_PDR_domain2|956..1182,ABC2_membrane|1282..1493,PDR_CDR|817..923	ABCG_PDR_domain2|956..1182,ABCG_PDR_domain1|266..483,ABC2_membrane|1282..1493,ABC2_membrane|595..804,PDR_CDR|817..923,PDR_CDR|1549..1585,ABC_trans_N|161..241
2755	1000113394	A	1	670	227	2	3	Ver	Act	Pro	Cya	Cya	Aci	Cya	Cya	Act	Act	Ver	Bac	Cya	Act	Act	Cya	Cya	Act	Act	Act	Cya	Chl	Cya	Bac	Bac	Act|38%,Fir|32%,Cya|14%	P-loop_NTPase|1..198,ABC2_membrane|297..507	P-loop_NTPase|630..867,P-loop_NTPase|1..198,ABC2_membrane|964..1176,ABC2_membrane|297..507
2755	1000113394	B	565	1206	4526	245	3	Pro	Pro	Bac	Pro	Cya	Cya	Act	Pro	Act	Act	Cya	Cya	Act	Act	Cya	Cya	Cya	Act	Act	Cya	Act	Cya	Act	Act	Cya	Pro|37%,Fir|32%,Act|15%	P-loop_NTPase|630..867,ABC2_membrane|964..1176	P-loop_NTPase|630..867,P-loop_NTPase|1..198,ABC2_membrane|964..1176,ABC2_membrane|297..507
2755	1000124039	A	1	604	237	11	3	Pro	Cya	Pro	Act	Cya	Cya	Aci	Cya	Bac	Chl	Act	Act	Cya	Act	Cya	Act	Act	Act	Cya	Cya	Act	Act	Cya	Fir	Bac	Act|42%,Fir|21%,Cya|16%	P-loop_NTPase|1..198,ABC2_membrane|288..500	P-loop_NTPase|630..868,P-loop_NTPase|1..198,ABC2_membrane|288..500,ABC2_membrane|986..1197
2755	1000124039	B	592	1210	4523	229	3	Bac	Pro	Cya	Cya	Pro	Cya	Cya	Cya	Ver	Act	Cya	Cya	Act	Act	Act	Cya	Act	Cya	Act	Act	Act	Act	Pro	Cya	Cya	Pro|42%,Fir|31%,Act|13%	P-loop_NTPase|630..868,ABC2_membrane|986..1197	P-loop_NTPase|630..868,P-loop_NTPase|1..198,ABC2_membrane|288..500,ABC2_membrane|986..1197
2755	1000206856	A	6	636	353	6	3	Act	Act	Pro	Act	Cya	Cya	Cya	Act	Cya	Cya	Pro	Pro	Fir	Fir	Cya	Act	Cya	Act	Act	Aci	Fir	Fir	Act	Fir	Act	Pro|38%,Act|30%,Fir|19%	P-loop_NTPase|47..292,ABC2_membrane|366..570	ABCG_PDR_domain2|636..869,P-loop_NTPase|47..292,ABC2_membrane|366..570,ABC2_membrane|960..1169
2755	1000206856	B	556	1193	4460	181	3	Bac	Bac	Pro	Pro	Bac	Cya	Cya	Cya	Cya	Cya	Cya	Act	Cya	Cya	Act	Act	Act	Act	Act	Act	Cya	Act	Cya	Act	Cya	Fir|35%,Pro|31%,Act|19%	ABCG_PDR_domain2|636..869,ABC2_membrane|960..1169	ABCG_PDR_domain2|636..869,P-loop_NTPase|47..292,ABC2_membrane|366..570,ABC2_membrane|960..1169
2755	1000214649	A	16	520	20	0	3	Cya	Cya	Pro	Pro	Cya	Bac	Bac	Act	Bac	Pro	Act	Cya	Fir	Act	Fir	Act	Cya	Fir	Act	Act						Act|30%,Cya|25%,Fir|15%	ABC2_membrane|312..521,P-loop_NTPase|2..201	P-loop_NTPase|628..859,ABC2_membrane|312..521,ABC2_membrane|950..1163,P-loop_NTPase|2..201
2755	1000214649	B	442	1202	4712	267	3	Bac	Bac	Act	Act	Pro	Act	Act	Act	Act	Act	Act	Act	Act	Act	Cya	Act	Cya	Cya	Act	Cya	Cya	Cya	Cya	Cya	Act	Fir|37%,Pro|24%,Act|20%	P-loop_NTPase|628..859,ABC2_membrane|950..1163	P-loop_NTPase|628..859,ABC2_membrane|312..521,ABC2_membrane|950..1163,P-loop_NTPase|2..201
2821	118358108	A	383	829	4976	19	5	Fir	Fir	Act	Fir	Act	Fir	Fir	Fir	Act	Pro	Act	Act	Pla	Act	Fir	Fir	Act	Act	Act	Fir	Act	Pla	Act	Pla	Act	Act|43%,Pro|21%,Fir|13%	STKc_cGK|505..764	STKc_cGK|505..764,CAP_ED|102..202,CAP_ED|244..347,CAP_ED|365..437
2821	118362826	A	84	399	23	0	5	Pro	Pro	Pro	Chl	Pro	Pro	Pro	Pro	Spi	Pro	Pro	Chl	Chl	Pro	Ver	Pro	Pro	Fir	Ten	Pro	Chl	Pro	Pro			Pro|65%,Chl|17%,Spi|4%	CAP_ED|203..304,CAP_ED|91..185,CAP_ED|324..370	STKc_cGK|490..748,CAP_ED|203..304,CAP_ED|91..185,CAP_ED|324..370
2821	118362826	B	349	805	4950	23	5	Fir	Act	Pro	Act	Act	Act	Act	Act	Act	Act	Act	Act	Act	Act	Act	Act	Act	Act	Act	Act	Act	Act	Act	Act	Act	Act|40%,Pro|23%,Fir|13%	STKc_cGK|490..748	STKc_cGK|490..748,CAP_ED|203..304,CAP_ED|91..185,CAP_ED|324..370
2821	118399031	A	231	483	20	0	5	Pro	Pro	Spi	Pro	Pro	Pro	Pro	Pro	Pro	Aci	Pro	Pro	Pro	Pro	Pro	Pro	Ver	Pro	Aci	Pro						Pro|80%,Aci|10%,Spi|5%	CAP_ED|368..467,CAP_ED|250..363	STKc_cGK|629..888,CAP_ED|368..467,CAP_ED|250..363,cNMP_binding|508..590
2821	118399031	B	555	948	4963	15	5	Chl	Fir	Pla	Aci	Pro	Pla	Act	Fir	Fir	Chl	Fir	Fir	Act	Fir	Fir	Act	Act	Pla	Act	Fir	Act	Aci	Act	Fir	Fir	Act|44%,Pro|20%,Fir|13%	STKc_cGK|629..888	STKc_cGK|629..888,CAP_ED|368..467,CAP_ED|250..363,cNMP_binding|508..590
2821	118401740	A	214	454	9	0	5	Act	Pro	Pro	Pro	Pro	Ten	Fir	Pro	Pro																	Pro|67%,Ten|11%,Fir|11%	CAP_ED|347..452,CAP_ED|230..329	STKc_cGK|613..871,CAP_ED|347..452,CAP_ED|230..329,CAP_ED|468..565
2821	118401740	B	528	929	4968	22	5	Fir	Fir	Act	Pla	Act	Act	Act	Act	Pro	Act	Fir	Fir	Act	Pro	Aci	Act	Fir	Fir	Fir	Fir	Cya	Act	Fir	Chl	Fir	Act|43%,Pro|21%,Fir|13%	STKc_cGK|613..871	STKc_cGK|613..871,CAP_ED|347..452,CAP_ED|230..329,CAP_ED|468..565
2821	145474161	A	83	340	18	0	5	Pro	Pro	Pro	Pro	Spi	Fir	Pro	Pro	Pro	Pro	Pro	Pro	Pro	Fir	Fir	Fir	Chl	Pla								Pro|61%,Fir|22%,Spi|6%	CAP_ED|115..214,CAP_ED|233..338	STKc_cGK|493..750,CAP_ED|115..214,CAP_ED|233..338,CAP_ED|354..450
2821	145474161	B	390	813	4962	17	5	Act	Act	Act	Pro	Fir	Act	Fir	Fir	Pro	Fir	Fir	Act	Act	Act	Act	Act	Pro	Act	Fir	Fir	Act	Act	Act	Fir	Act	Act|44%,Pro|19%,Fir|14%	STKc_cGK|493..750	STKc_cGK|493..750,CAP_ED|115..214,CAP_ED|233..338,CAP_ED|354..450
2821	145476363	A	53	308	30	0	5	Act	Act	Pro	Pro	Act	Pro	Pro	Pro	Pro	Pro	Pro	Pro	Pro	Pla	Pro	Pro	Pro	Pro	Act	Act	Pro	Fir	Chl	Fir	Pro	Pro|63%,Act|17%,Fir|13%	CAP_ED|64..164,CAP_ED|182..284	CAP_ED|64..164,CAP_ED|182..284,PKc_like|431..688
2821	145476363	B	219	747	4953	16	5	Fir	Pro	Fir	Eur	Aci	Fir	Act	Act	Aci	Fir	Fir	Pro	Fir	Eur	Act	Fir	Act	Bac	Act	Fir	Fir	Pro	Pla	Act	Pro	Act|41%,Pro|22%,Fir|13%	PKc_like|431..688	CAP_ED|64..164,CAP_ED|182..284,PKc_like|431..688
2821	145476401	A	393	821	4973	23	5	Pro	Act	Act	Act	Act	Fir	Act	Pla	Fir	Act	Eur	Act	Cya	Pla	Fir	Act	Fir	Act	Act	Act	Pla	Pla	Pro	Act	Act	Act|45%,Pro|21%,Fir|13%	STKc_cGK|504..761	STKc_cGK|504..761,CAP_ED|117..228,CAP_ED|247..344,CAP_ED|368..462
2821	145479071	A	98	308	3	0	5	Pro	Pro	Pro																							Pro|100%	CAP_ED|98..211,CAP_ED|216..319	STKc_cGK|475..735,CAP_ED|98..211,CAP_ED|216..319,CAP_ED|339..433
2821	145479071	B	334	791	4984	11	5	Pro	Act	Act	Fir	Act	Fir	Fir	Fir	Act	Act	Fir	Fir	Act	Pla	Fir	Act	Pro	Pro	Chl	Fir	Pro	Pro	Fir	Act	Fir	Act|46%,Pro|20%,Fir|13%	STKc_cGK|475..735,CAP_ED|339..433	STKc_cGK|475..735,CAP_ED|98..211,CAP_ED|216..319,CAP_ED|339..433
2821	145483287	A	74	313	5	0	5	Pro	Pro	Pro	Pro	Chl																					Pro|80%,Chl|20%	CAP_ED|203..308,CAP_ED|85..192	STKc_cGK|463..722,CAP_ED|203..308,CAP_ED|85..192,CAP_ED|325..421
2821	145483287	B	310	769	4977	17	5	Fir	Fir	Fir	Cya	Fir	Fir	Fir	Fir	Fir	Fir	Fir	Fir	Fir	Fir	Fir	Fir	Fir	Fir	Pro	Fir	Pro	Fir	Cya	Fir	Fir	Act|42%,Pro|19%,Fir|13%	STKc_cGK|463..722,CAP_ED|325..421	STKc_cGK|463..722,CAP_ED|203..308,CAP_ED|85..192,CAP_ED|325..421
2821	145484276	A	56	311	10	0	5	Pro	Act	Act	Pro	Pro	Aci	Pro	Pro	Pro	Chl																Pro|60%,Act|20%,Chl|10%	CAP_ED|98..211,CAP_ED|216..319	STKc_cGK|475..735,CAP_ED|98..211,CAP_ED|216..319,CAP_ED|339..432
2821	145484276	B	211	438	3	0	5	Act	Pro	Pro																							Pro|67%,Act|33%	CAP_ED|216..319,CAP_ED|339..432	STKc_cGK|475..735,CAP_ED|98..211,CAP_ED|216..319,CAP_ED|339..432
2821	145484276	C	334	795	4972	14	5	Fir	Fir	Bac	Pro	Act	Act	Pro	Act	Pro	Pro	Pro	Act	Fir	Fir	Act	Fir	Act	Act	roo	Act	Act	Act	Act	Fir	Pla	Act|46%,Pro|20%,Fir|13%	STKc_cGK|475..735,CAP_ED|339..432	STKc_cGK|475..735,CAP_ED|98..211,CAP_ED|216..319,CAP_ED|339..432
2821	145484683	A	330	662	1893	2	5	Fir	Fir	Fir	Ten	Fir	Fir	Pla	Fir	Fir	Fir	Fir	Fir	Fir	Fir	Act	Fir	Fir	Act	Fir	Fir	Fir	Act	Fir	Fir	Fir	Act|35%,Fir|31%,Pro|18%	PKc_like|410..647	PKc_like|410..647,CAP_ED|67..160
2821	145489103	A	43	304	11	0	5	Pro	Pro	Pro	Pro	Pro	Pro	Act	Act	Pro	Act	Act															Pro|64%,Act|36%	CAP_ED|82..195,CAP_ED|200..306	STKc_cGK|458..718,CAP_ED|82..195,CAP_ED|200..306
2821	145489103	B	335	778	4981	7	5	Act	Act	Pla	Act	Fir	Fir	Act	Pro	Fir	Act	Fir	Act	Pla	Act	Fir	Fir	Fir	Fir	Pro	Act	roo	Act	Gem	Act	Fir	Act|45%,Pro|20%,Fir|13%	STKc_cGK|458..718	STKc_cGK|458..718,CAP_ED|82..195,CAP_ED|200..306
2821	145491429	A	115	403	18	0	5	Act	Act	Pro	Ver	Spi	Pro	Pro	Pro	Pro	Pro	Cya	Cya	Cya	Pro	Spi	Pro	Act	Pro								Pro|50%,Cya|17%,Act|17%	CAP_ED|126..226,CAP_ED|244..348,CAP_ED|364..409	STKc_cGK|503..754,CAP_ED|126..226,CAP_ED|244..348,CAP_ED|364..409
2821	145491429	B	336	823	4962	19	5	Eur	Pro	Fir	Fir	Fir	Fir	Fir	Act	Fir	Act	Fir	Fir	Fir	Act	Act	Fir	Nit	Fir	Fir	Bac	Pro	Act	Act	Act	Act	Act|45%,Pro|20%,Fir|13%	STKc_cGK|503..754,CAP_ED|364..409	STKc_cGK|503..754,CAP_ED|126..226,CAP_ED|244..348,CAP_ED|364..409
2821	145495095	A	107	379	12	0	5	Act	Pro	Act	Pro	Pro	Pro	Chl	Pro	Pro	Pro	Chl	Pro														Pro|67%,Chl|17%,Act|17%	CAP_ED|239..343,CAP_ED|121..221	STKc_cGK|498..749,CAP_ED|239..343,CAP_ED|121..221,CAP_ED|359..457
2821	145495095	B	380	814	4964	21	5	Act	Pro	Pro	Act	Pla	Eur	Fir	Fir	Fir	Act	Act	Fir	Pro	Fir	Fir	Fir	Pro	Act	Pla	Pro	Fir	Fir	Fir	Pla	Act	Act|45%,Pro|18%,Fir|13%	STKc_cGK|498..749	STKc_cGK|498..749,CAP_ED|239..343,CAP_ED|121..221,CAP_ED|359..457
2821	145496844	A	61	337	12	0	5	Pro	Pro	Pro	Pro	Pro	Act	Act	Act	Pro	Pro	Aci	Pro														Pro|67%,Act|25%,Aci|8%	CAP_ED|83..196,CAP_ED|201..307	STKc_cGK|459..719,CAP_ED|83..196,CAP_ED|201..307,CAP_ED|324..418
2821	145496844	B	319	779	4976	11	5	Act	Act	Act	Pla	Pro	Fir	Fir	Fir	Pla	Act	Fir	Act	Fir	Fir	Gem	Fir	Fir	Pro	Act	Act	Fir	Act	Fir	Fir	Act	Act|45%,Pro|20%,Fir|13%	STKc_cGK|459..719,CAP_ED|324..418	STKc_cGK|459..719,CAP_ED|83..196,CAP_ED|201..307,CAP_ED|324..418
2821	145498638	A	49	298	4	0	5	Pro	Pro	Pro	Pro																						Pro|100%	CAP_ED|63..176,CAP_ED|181..282	CAP_ED|63..176,CAP_ED|181..282,PKc_like|443..703,CAP_ED|301..397
2821	145498638	B	314	761	4989	6	5	Fir	Fir	Fir	Fir	Fir	Fir	Fir	Fir	Pro	Act	Act	Fir	Act	Pro	Fir	Pro	Fir	Act	Act	Act	Act	Act	Act	Act	Fir	Act|45%,Pro|23%,Fir|13%	PKc_like|443..703,CAP_ED|301..397	CAP_ED|63..176,CAP_ED|181..282,PKc_like|443..703,CAP_ED|301..397
2821	145505303	A	93	411	40	0	5	Pro	Pro	Pro	Spi	Pro	Pro	Pla	Pro	Pro	Pro	Pro	Pla	Fir	Pro	Pro	Pro	Pro	Fir	Fir	Fir	Chl	Fir	Pro	Fir	Fir	Pro|57%,Fir|27%,Pla|5%	CAP_ED|109..208,CAP_ED|227..332	STKc_cGK|487..745,CAP_ED|109..208,CAP_ED|227..332,CAP_ED|348..444
2821	145505303	B	306	806	4942	17	5	Fir	Act	Fir	Fir	Act	Fir	Act	Fir	Fir	Fir	Act	Fir	Fir	Fir	Fir	Fir	Fir	Pro	Fir	Fir	Fir	Pro	Fir	Chl	Pro	Act|45%,Pro|19%,Fir|13%	STKc_cGK|487..745,CAP_ED|348..444	STKc_cGK|487..745,CAP_ED|109..208,CAP_ED|227..332,CAP_ED|348..444
2821	145507498	A	93	355	16	0	5	Pro	Pro	Pro	Spi	Pro	Pro	Pro	Fir	Pro	Pro	Pro	Pro	Pla	Pro	Act	Pro										Pro|75%,Spi|6%,Fir|6%	CAP_ED|109..208,CAP_ED|227..332	STKc_cGK|487..745,CAP_ED|109..208,CAP_ED|227..332,CAP_ED|348..444
2821	145507498	B	306	807	4969	14	5	Fir	Fir	Fir	Act	Fir	Fir	Act	Act	Fir	Fir	Act	Fir	Fir	Fir	Fir	Fir	Fir	Fir	Fir	Act	Fir	Fir	Pro	Fir	Act	Act|45%,Pro|19%,Fir|13%	STKc_cGK|487..745,CAP_ED|348..444	STKc_cGK|487..745,CAP_ED|109..208,CAP_ED|227..332,CAP_ED|348..444
2821	145509038	A	1	286	23	0	5	Pro	Pro	Pro	Pro	Pro	Pro	Pro	Pro	Fir	Act	Pla	Pro	Pro	Pro	Pro	Pro	Pro	Pro	Pro	Pro	Pro	Fir	Pro			Pro|83%,Fir|9%,Pla|4%	CAP_ED|103..203,CAP_ED|1..85,CAP_ED|223..283	STKc_cGK|361..618,CAP_ED|103..203,CAP_ED|1..85,CAP_ED|223..283
2821	145509038	B	217	680	4961	14	5	Pro	Act	Act	Act	Pro	Fir	Fir	Fir	Act	Fir	Pro	Pla	Act	Act	Fir	Pla	Pro	Fir	Chl	Pro	Pla	Fir	Pro	Fir	Fir	Act|44%,Pro|19%,Fir|13%	STKc_cGK|361..618,CAP_ED|223..283	STKc_cGK|361..618,CAP_ED|103..203,CAP_ED|1..85,CAP_ED|223..283
2821	145513230	A	75	414	20	0	5	Act	Pro	Pro	Pro	Pro	Pro	Pro	Pro	Pro	Pro	Aci	Pro	Pro	Pro	Chl	Pro	Pro	Pro	Pro	Pro						Pro|85%,Chl|5%,Aci|5%	CAP_ED|228..332,CAP_ED|110..210	STKc_cGK|486..745,CAP_ED|228..332,CAP_ED|110..210,CAP_ED|348..445
2821	145513230	B	343	801	4970	10	5	Fir	Fir	Pro	Cya	Fir	Fir	Fir	Fir	Fir	Fir	Eur	Pro	Act	Pro	Pla	Act	Pro	Fir	Act	Act	Act	Pro	Act	Bac	Fib	Act|43%,Pro|19%,Fir|13%	STKc_cGK|486..745,CAP_ED|348..445	STKc_cGK|486..745,CAP_ED|228..332,CAP_ED|110..210,CAP_ED|348..445
2821	145519549	A	52	403	30	0	5	Pro	Pro	Pro	Pro	Fir	Ver	Spi	Cya	Pro	Pro	Cya	Pro	Act	Pro	Chl	Pro	Pro	Pro	Chl	Chl	Spi	Cya	Pro	Chl	Chl	Pro|47%,Chl|17%,Cya|13%	CAP_ED|190..294,CAP_ED|72..172,CAP_ED|310..411	STKc_cGK|454..714,CAP_ED|190..294,CAP_ED|72..172,CAP_ED|310..411
2821	145519549	B	292	774	4957	13	5	Bac	Act	Act	Act	Act	Act	Act	Act	Act	Act	Act	Fir	Act	Act	Act	Act	Act	Act	Act	Act	Act	Act	Act	Act	Act	Act|42%,Pro|22%,Fir|13%	STKc_cGK|454..714,CAP_ED|310..411	STKc_cGK|454..714,CAP_ED|190..294,CAP_ED|72..172,CAP_ED|310..411
2821	145522388	A	94	403	19	0	5	Act	Act	Pro	Pro	Ver	Pro	Spi	Pro	Pro	Pro	Chl	Cya	Pro	Pro	Cya	Cya	Chl	Chl	Pro							Pro|47%,Chl|16%,Cya|16%	CAP_ED|126..226,CAP_ED|244..348	STKc_cGK|503..754,CAP_ED|126..226,CAP_ED|244..348,CAP_ED|364..416
2821	145522388	B	384	821	4962	18	5	Eur	Pro	Fir	Fir	Fir	Fir	Fir	Act	Fir	Act	Act	Act	Fir	Fir	Nit	Fir	Fir	Act	Fir	Fir	Bac	Pro	Act	Act	Fir	Act|45%,Pro|20%,Fir|13%	STKc_cGK|503..754	STKc_cGK|503..754,CAP_ED|126..226,CAP_ED|244..348,CAP_ED|364..416
2821	145524653	A	40	404	64	0	5	Pro	Pro	Pro	Pla	Pro	Ver	Spi	Fir	Pro	Chl	Pro	Pro	Pro	Pro	Pro	Act	Chl	Pro	Pro	Pro	Chl	Spi	Pro	Chl	Cya	Pro|47%,Chl|19%,Act|9%	CAP_ED|191..295,CAP_ED|73..173,CAP_ED|311..412	STKc_cGK|455..715,CAP_ED|191..295,CAP_ED|73..173,CAP_ED|311..412
2821	145524653	B	293	774	4919	17	5	Bac	Act	Act	Act	Fir	Act	Act	Act	Act	Act	Act	Fir	Act	Act	Fir	Act	Fir	Act	Fir	Act	Act	Nit	Act	Act	Act	Act|40%,Pro|23%,Fir|13%	STKc_cGK|455..715,CAP_ED|311..412	STKc_cGK|455..715,CAP_ED|191..295,CAP_ED|73..173,CAP_ED|311..412
2821	145525040	A	51	370	36	0	5	Act	Act	Act	Pro	Pro	Pro	Pro	Pro	Pro	Pro	Act	Act	Pro	Pro	Spi	Ver	Chl	Cya	Pro	Fir	Fir	Fir	Fir	Cya	Pro	Pro|53%,Act|14%,Fir|11%	CAP_ED|64..164,CAP_ED|182..284,CAP_ED|309..347	CAP_ED|64..164,CAP_ED|182..284,PKc_like|431..688,CAP_ED|309..347
2821	145525040	B	309	747	4945	17	5	Act	Fir	Act	Fir	Pro	Fir	Fir	Fir	Aci	Eur	Eur	Fir	Pro	Act	Act	Fir	Fir	Act	Pro	Fir	Pro	Fir	Pla	Fir	Act	Act|41%,Pro|23%,Fir|13%	PKc_like|431..688,CAP_ED|309..347	CAP_ED|64..164,CAP_ED|182..284,PKc_like|431..688,CAP_ED|309..347
2821	145528369	A	39	357	26	0	5	Pro	Pro	Pro	Pro	Pla	Fir	Ver	Spi	Cya	Pro	Pro	Pro	Pro	Chl	Pro	Pro	Pro	Chl	Chl	Spi	Cya	Cya	Cya	Def	Act	Pro|46%,Cya|15%,Chl|12%	CAP_ED|190..294,CAP_ED|72..172,CAP_ED|310..357	STKc_cGK|454..714,CAP_ED|190..294,CAP_ED|72..172,CAP_ED|310..357
2821	145528369	B	299	773	4964	10	5	Bac	Act	Act	Act	Act	Act	Act	Act	Fir	Act	Act	Act	Act	Act	Act	Act	Act	Act	Act	Fir	Fir	Act	Act	Act	Fir	Act|42%,Pro|22%,Fir|13%	STKc_cGK|454..714,CAP_ED|310..357	STKc_cGK|454..714,CAP_ED|190..294,CAP_ED|72..172,CAP_ED|310..357
2821	145528564	A	113	401	21	0	5	Act	Act	Pro	Pro	Pro	Pro	Pro	Pro	Pro	Chl	Act	Spi	Pro	Chl	Act	Act	Pro	Pro	Pla	Chl	Pro					Pro|52%,Act|24%,Chl|14%	CAP_ED|238..342,CAP_ED|120..220	STKc_cGK|497..748,CAP_ED|238..342,CAP_ED|120..220,CAP_ED|358..464
2821	145528564	B	379	816	4958	21	5	Pro	Eur	Act	Fir	Pla	Pro	Pro	Cya	Pro	Act	Pro	Pro	Act	Pro	Fir	Fir	Pro	Act	Fir	Fir	Fir	Fir	Fir	Act	Act	Act|45%,Pro|19%,Fir|13%	STKc_cGK|497..748,CAP_ED|358..464	STKc_cGK|497..748,CAP_ED|238..342,CAP_ED|120..220,CAP_ED|358..464
2821	145530922	A	116	307	20	0	5	Cya	Cya	Cya	Cya	Cya	Cya	Pro	Cya	Pro	Chl	Pro	Chl	Cya	Cya	Pro	Cya	Cya	Fir	Aci	Cya						Cya|60%,Pro|20%,Chl|10%	CAP_ED|179..286	STKc_cGK|402..654,CAP_ED|179..286,CAP_ED|75..158
2821	145530922	B	295	684	4540	4	5	Act	Ten	Act	Act	Act	Fir	Fir	Act	Pro	Fir	Fir	Fir	Chl	Pro	Pro	Pro	Act	Fir	Act	Act	Pro	Act	Act	Act	Act	Act|43%,Pro|17%,Fir|15%	STKc_cGK|402..654	STKc_cGK|402..654,CAP_ED|179..286,CAP_ED|75..158
2821	145532821	A	78	346	13	0	5	Spi	Act	Pro	Pro	Pro	Pro	Pro	Pro	Chl	Chl	Pro	Pro	Pro													Pro|69%,Chl|15%,Spi|8%	CAP_ED|112..213,CAP_ED|232..332	STKc_cGK|487..747,CAP_ED|112..213,CAP_ED|232..332
2821	145532821	B	364	801	4966	17	5	Pro	Pro	Pla	Chl	Fir	Act	Fir	Pro	Chl	Pla	Pro	Act	Pla	Fir	Pro	Fir	Fir	Act	Fir	Act	Fir	Dic	Act	Eur	Dic	Act|44%,Pro|20%,Fir|13%	STKc_cGK|487..747	STKc_cGK|487..747,CAP_ED|112..213,CAP_ED|232..332
2821	145535718	A	1	286	26	0	5	Pro	Pro	Pro	Pro	Pro	Pro	Pro	Pro	Pla	Act	Fir	Pro	Pro	Pro	Pro	Pro	Pro	Pro	Pro	Fir	Pro	Pro	Pro	Pro	Fir	Pro|81%,Fir|12%,Pla|4%	CAP_ED|103..203,CAP_ED|1..85,CAP_ED|223..283	STKc_cGK|361..618,CAP_ED|103..203,CAP_ED|1..85,CAP_ED|223..283
2821	145535718	B	217	680	4956	16	5	Act	Act	Act	Act	Fir	Fir	Pro	Chl	Pro	Act	Act	Fir	Act	Fir	Fir	Fir	Fir	Pro	Pro	Fir	Pro	Fir	Fir	Fir	Fir	Act|44%,Pro|19%,Fir|13%	STKc_cGK|361..618,CAP_ED|223..283	STKc_cGK|361..618,CAP_ED|103..203,CAP_ED|1..85,CAP_ED|223..283
2821	145537538	A	364	766	4979	19	5	Fir	Fir	Fir	Fir	Fir	Fir	Fir	Fir	Fir	Fir	Cya	Pro	Pro	Fir	Fir	Fir	Fir	Fir	Fir	Fir	Fir	Fir	Fir	Fir	Fir	Act|40%,Pro|21%,Fir|13%	STKc_cGK|463..722	STKc_cGK|463..722,CAP_ED|203..308,CAP_ED|85..192,CAP_ED|325..421
2821	145540972	A	321	772	4976	20	5	Fir	Fir	Fir	Cya	Pro	Fir	Fir	Fir	Pro	Fir	Fir	Fir	Fir	Fir	Pro	Fir	Fir	Fir	Fir	Fir	Fir	Fir	Fir	Fir	Fir	Act|40%,Pro|20%,Fir|13%	STKc_cGK|472..731,CAP_ED|334..430	STKc_cGK|472..731,CAP_ED|212..317,CAP_ED|94..201,CAP_ED|334..430
2821	145543089	A	86	469	16	0	5	Act	Act	Ver	Fir	Pro	Pro	Act	Pro	Pro	Pro	Chl	Chl	Pro	Chl	Pro	Pro										Pro|50%,Chl|19%,Act|19%	CAP_ED|235..336,CAP_ED|117..224,CAP_ED|356..465	STKc_cGK|501..759,CAP_ED|235..336,CAP_ED|117..224,CAP_ED|356..465
2821	145543089	B	350	852	4964	16	5	Pro	Fir	Fir	Fir	Fir	Fir	Fir	Fir	Pro	Fir	Pro	Fir	Fir	Pro	Fir	Fir	Ign	Pro	Fir	Fir	Fir	Act	Pro	Fir	Pro	Act|45%,Pro|20%,Fir|13%	STKc_cGK|501..759,CAP_ED|356..465	STKc_cGK|501..759,CAP_ED|235..336,CAP_ED|117..224,CAP_ED|356..465
2821	145544150	A	101	422	17	0	5	Act	Act	Act	Pro	Pro	Fir	Chl	Ver	Fir	Pro	Pro	Pro	Pro	Pro	Pro	Pro	Pro									Pro|59%,Act|18%,Fir|12%	CAP_ED|235..336,CAP_ED|117..221	STKc_cGK|501..759,CAP_ED|235..336,CAP_ED|117..221,CAP_ED|356..465
2821	145544150	B	350	817	4965	18	5	Pro	Fir	Fir	Fir	Pro	Pro	Fir	Fir	Pro	Fir	Fir	Fir	Fir	Fir	Fir	Chl	Fir	Act	Fir	Pla	Act	Act	Pro	Fir	Fir	Act|46%,Pro|21%,Fir|13%	STKc_cGK|501..759,CAP_ED|356..465	STKc_cGK|501..759,CAP_ED|235..336,CAP_ED|117..221,CAP_ED|356..465
2821	145544673	A	83	346	20	0	5	Pro	Pro	Pro	Pro	Pro	Spi	Fir	Pro	Pro	Pro	Pro	Pro	Pro	Pro	Pro	Chl	Fir	Fir	Fir	Pro						Pro|70%,Fir|20%,Spi|5%	CAP_ED|115..214,CAP_ED|233..338	STKc_cGK|493..750,CAP_ED|115..214,CAP_ED|233..338,CAP_ED|354..450
2821	145544673	B	312	813	4964	13	5	Fir	Act	Act	Fir	Fir	Fir	Act	Act	Act	Fir	Act	Act	Fir	Pro	Fir	Act	Fir	Act	Act	Act	Pro	Fir	Act	Fir	Fir	Act|45%,Pro|19%,Fir|13%	STKc_cGK|493..750,CAP_ED|354..450	STKc_cGK|493..750,CAP_ED|115..214,CAP_ED|233..338,CAP_ED|354..450
2821	145546965	A	89	346	8	0	5	Spi	Act	Pro	Pro	Pro	Pro	Pro	Pro																		Pro|75%,Spi|13%,Act|13%	CAP_ED|112..213,CAP_ED|232..332	STKc_cGK|487..747,CAP_ED|112..213,CAP_ED|232..332
2821	145546965	B	364	801	4973	15	5	Pro	Pro	Pla	Chl	Fir	Fir	Fir	Chl	Fir	Fir	Fir	Pla	Fir	Fir	Fir	Pro	Pro	Fir	Fir	Dic	Fir	Act	Fir	Pro	Act	Act|43%,Pro|21%,Fir|13%	STKc_cGK|487..747	STKc_cGK|487..747,CAP_ED|112..213,CAP_ED|232..332
2821	145549315	A	96	313	4	0	5	Pro	Pro	Pro	Pro																						Pro|100%	CAP_ED|203..308,CAP_ED|85..192	STKc_cGK|463..722,CAP_ED|203..308,CAP_ED|85..192,CAP_ED|325..421
2821	145549315	B	295	766	4975	19	5	Fir	Fir	Fir	Fir	Fir	Fir	Fir	Pro	Fir	Cya	Fir	Fir	Fir	Fir	Fir	Fir	Fir	Cya	Fir	Fir	Fir	Fir	Fir	Fir	Fir	Act|43%,Pro|20%,Cya|13%	STKc_cGK|463..722,CAP_ED|325..421	STKc_cGK|463..722,CAP_ED|203..308,CAP_ED|85..192,CAP_ED|325..421
2821	145550842	A	47	311	3	0	5	Pro	Pro	Pro																							Pro|100%	CAP_ED|84..197,CAP_ED|202..308	STKc_cGK|460..720,CAP_ED|84..197,CAP_ED|202..308
2821	145550842	B	287	775	4983	13	5	Act	Act	Act	Fir	Act	Fir	Fir	Act	Pla	Act	Pla	Fir	Act	Fir	Pro	Fir	Pro	Fir	Pro	Fir	Fir	Fir	Pro	Pro	roo	Act|45%,Pro|20%,Fir|13%	STKc_cGK|460..720	STKc_cGK|460..720,CAP_ED|84..197,CAP_ED|202..308
2821	145551207	A	47	311	5	0	5	Pro	Pro	Pro	Pro	Pro																					Pro|100%	CAP_ED|84..184,CAP_ED|202..308	STKc_cGK|460..720,CAP_ED|84..184,CAP_ED|202..308
2821	145551207	B	313	770	4981	12	5	Act	Act	Act	Act	Act	Fir	Pro	Pla	Fir	Act	Fir	Pla	Fir	Act	Fir	Fir	Fir	Fir	Act	Fir	Pro	Fir	Fir	roo	Fir	Act|44%,Pro|20%,Fir|13%	STKc_cGK|460..720	STKc_cGK|460..720,CAP_ED|84..184,CAP_ED|202..308
2821	146169354	A	292	755	4977	21	5	Pla	Pro	Chl	Aci	Pro	Act	Dic	Chl	Aci	Chl	Act	Act	Fir	Fir	Fir	Act	Act	Fir	Pla	Act	Act	Fir	Dic	Act	Fir	Act|44%,Pro|22%,Fir|13%	STKc_cGK|438..699,CAP_ED|299..391	STKc_cGK|438..699,CAP_ED|177..282,CAP_ED|59..159,CAP_ED|299..391
2821	146181550	A	466	892	4984	13	5	Act	Fir	Pla	Act	Act	Act	Act	Fir	Act	Act	Fir	Act	Act	Act	Fir	Fir	Fir	Fir	Fir	Pro	Fir	Fir	Fir	Act	Act	Act|45%,Pro|21%,Fir|13%	STKc_cGK|574..832	STKc_cGK|574..832,CAP_ED|307..410,CAP_ED|190..289,CAP_ED|430..500
2821	471218906	A	27	293	3	0	5	Pro	Act	Pro																							Pro|67%,Act|33%	CAP_ED|35..135,CAP_ED|153..259	CAP_ED|35..135,CAP_ED|153..259,PKc_like|415..671
2821	471218906	B	253	731	4976	18	5	Pla	Fir	Cya	Fir	Pla	Pla	Fir	Dic	Fir	Pro	Act	Aci	Fir	Fir	Fir	Fir	Bac	Cya	Pla	Fir	Act	Fir	Fir	Act	Fir	Act|41%,Pro|21%,Fir|13%	PKc_like|415..671	CAP_ED|35..135,CAP_ED|153..259,PKc_like|415..671
2821	471219618	A	44	323	5	0	5	Act	Pro	Pro	Act	Pro																					Pro|60%,Act|40%	CAP_ED|199..298,CAP_ED|81..181	CAP_ED|199..298,CAP_ED|81..181,CAP_ED|319..419,PKc_like|460..720
2821	471219618	B	347	778	4982	11	5	Pro	Cya	Act	Pro	Act	Pla	Act	Ign	Pro	Chl	Pro	Act	Act	Pla	Fir	Act	Act	Act	Act	Fir	Act	Fir	Act	Fir	Aci	Act|43%,Pro|20%,Fir|13%	PKc_like|460..720	CAP_ED|199..298,CAP_ED|81..181,CAP_ED|319..419,PKc_like|460..720
2821	471219939	A	26	297	3	0	5	Pro	Act	Ver																							Ver|33%,Pro|33%,Act|33%	CAP_ED|159..259,CAP_ED|42..141	CAP_ED|159..259,CAP_ED|42..141,CAP_ED|280..351,PKc_like|428..686
2821	471219939	B	311	740	4985	12	5	Act	Fir	Fir	Fir	Act	Act	Act	Act	Act	Act	Pro	Act	Fir	Act	Fir	Fir	Fir	Act	Pro	Act	Fir	Act	Act	Act	Act	Act|45%,Pro|21%,Fir|13%	PKc_like|428..686	CAP_ED|159..259,CAP_ED|42..141,CAP_ED|280..351,PKc_like|428..686
2821	471220728	A	327	791	4985	14	5	Pla	Pla	Act	Act	Pla	Aci	Pla	Nit	Pro	Act	Fir	Pro	Pro	Pla	Act	Act	Aci	Act	Act	Act	Act	Act	Act	Chl	Act	Act|43%,Pro|23%,Fir|13%	PKc_like|460..720	CAP_ED|181..282,CAP_ED|71..163,PKc_like|460..720
2821	471223556	A	12	212	5	0	5	Pro	Pro	Pro	Ver	Pro																					Pro|80%,Ver|20%	CAP_ED|12..87,CAP_ED|105..209	CAP_ED|12..87,CAP_ED|105..209,PKc_like|361..619,CAP_ED|225..315
2821	471223556	B	249	674	4951	39	5	Dic	Act	Dic	Pro	Pro	Act	Eur	Pla	Pro	Act	Pla	Act	Nit	Pro	Pro	Pro	Act	Act	Act	Act	Act	Pro	Act	Act	Act	Act|41%,Pro|20%,Fir|13%	PKc_like|361..619	CAP_ED|12..87,CAP_ED|105..209,PKc_like|361..619,CAP_ED|225..315
2821	471229462	A	79	357	11	0	5	Pro	Pla	Pro	Pro	Chl	Pro	Ver	Fib	Fib	Pro	Pro															Pro|55%,Fib|18%,Chl|9%	CAP_ED|243..343,CAP_ED|110..208	CAP_ED|243..343,CAP_ED|110..208,PKc_like|503..763,CAP_ED|363..462
2821	471229462	B	285	821	4962	25	5	Pla	Eur	Ign	Act	Cya	Act	Act	Fir	Act	Chl	Cya	Act	Pro	Pro	Pro	Pla	Pro	Pla	Pro	Fir	Act	Act	Fir	Act	Fir	Act|43%,Pro|20%,Fir|13%	PKc_like|503..763,CAP_ED|363..462	CAP_ED|243..343,CAP_ED|110..208,PKc_like|503..763,CAP_ED|363..462
2821	471229464	A	376	808	4978	18	5	Pla	Chl	Dic	Act	Cya	Pro	Eur	Act	Pro	Act	Dic	Pro	Fir	Fir	Fir	Fir	Fir	Aci	Pro	Pla	Pro	Pro	Pla	Fir	Aci	Act|43%,Pro|20%,Fir|13%	PKc_like|488..748	CAP_ED|228..329,CAP_ED|111..223,PKc_like|488..748
2821	471231336	A	2	240	6	0	5	Act	Pro	Pro	Fir	Spi	Pro																				Pro|50%,Spi|17%,Fir|17%	CAP_ED|135..236,CAP_ED|18..117	STKc_cGK|400..658,CAP_ED|135..236,CAP_ED|18..117,CAP_ED|257..356
2821	471231336	B	233	717	4974	19	5	Fir	Act	Fir	Gem	Fir	Fir	Cya	Act	Act	Pla	Act	Fir	Act	Fir	Fir	Fir	Pro	Fir	Cya	Pro	Act	Fir	Act	Pro	Act	Act|43%,Pro|19%,Fir|13%	STKc_cGK|400..658,CAP_ED|257..356	STKc_cGK|400..658,CAP_ED|135..236,CAP_ED|18..117,CAP_ED|257..356
3099	66825851	A	74	340	3	0	1	Pro	Act	Pro																							Pro|67%,Act|33%	FTase|58..383	FTase|58..383
3099	72387590	A	30	278	3	0	1	Act	Act	Pro																							Act|67%,Pro|33%	GGTase-II|8..291	GGTase-II|8..291
3099	118379206	A	38	313	4	0	1	Pro	Pro	Act	Fir																						Pro|50%,Fir|25%,Act|25%	GGTase-II|26..311	GGTase-II|26..311
3099	159463140	A	49	303	3	0	1	Pro	Act	Pro																							Pro|67%,Act|33%	GGTase-II|17..303	GGTase-II|17..303
3099	166240227	A	70	305	3	0	1	Pro	Act	Pro																							Pro|67%,Act|33%	GGTase-II|22..305	GGTase-II|22..305
3099	167518744	A	33	265	3	0	1	Act	Pro	Pro																							Pro|67%,Act|33%	GGTase-II|1..262	GGTase-II|1..262
3099	302834130	A	64	303	3	0	1	Pro	Act	Act																							Act|67%,Pro|33%	GGTase-II|17..303	GGTase-II|17..303
3099	303284699	A	98	330	3	0	1	Pro	Pro	Act																							Pro|67%,Act|33%	GGTase-II|32..318	GGTase-II|32..318
3099	323450189	A	71	310	3	0	1	Pro	Pro	Act																							Pro|67%,Act|33%	GGTase-II|23..310	GGTase-II|23..310
3099	323453930	A	13	248	3	0	1	Pro	Act	Pla																							Pro|33%,Pla|33%,Act|33%	FTase|15..304	FTase|15..304
3099	384252518	A	64	276	3	0	1	Pro	Act	Pro																							Pro|67%,Act|33%	GGTase-II|1..267	GGTase-II|1..267
3099	428183233	A	7	299	3	0	1	Act	Pro	Pro																							Pro|67%,Act|33%	GGTase-II|2..282	GGTase-II|2..282
3099	452822503	A	9	265	3	0	1	Act	Pro	Pro																							Pro|67%,Act|33%	GGTase-II|7..290	GGTase-II|7..290
3099	470294668	A	56	305	3	0	1	Pro	Pro	Act																							Pro|67%,Act|33%	GGTase-II|6..304	GGTase-II|6..304
3099	470363966	A	96	298	4	0	1	Act	Pro	Act	Pro																						Pro|50%,Act|50%	FTase|72..378	FTase|72..378
3099	471231791	A	51	302	3	0	1	Act	Pro	Pro																							Pro|67%,Act|33%	GGTase-II|13..298	GGTase-II|13..298
3099	1000056726	A	32	303	4	0	1	Pro	Act	Pla	Pro																						Pro|50%,Pla|25%,Act|25%	GGTase-II|18..302	GGTase-II|18..302
3099	1000058107	A	28	297	4	0	1	Pro	Pro	Pla	Act																						Pro|50%,Pla|25%,Act|25%	GGTase-II|12..297	GGTase-II|12..297
3099	1000082409	A	60	275	3	0	1	Pro	Act	Pro																							Pro|67%,Act|33%	GGTase-II|10..293	GGTase-II|10..293
3099	1000101850	A	89	276	3	0	1	Pro	Pro	Act																							Pro|67%,Act|33%	GGTase-II|6..269	GGTase-II|6..269
3099	1000136497	A	109	336	3	0	1	Act	Pro	Pro																							Pro|67%,Act|33%	GGTase-II|52..336	GGTase-II|52..336
3099	1000143242	A	114	333	3	0	1	Act	Pro	Pro																							Pro|67%,Act|33%	GGTase-II|49..333	GGTase-II|49..333
3099	1000195760	A	1	142	3	0	1	Pro	Pro	Act																							Pro|67%,Act|33%	FTase|1..253	FTase|1..253
3099	1000246685	A	27	288	3	0	1	Act	Pro	Pro																							Pro|67%,Act|33%	GGTase-II|21..306	GGTase-II|21..306
3214	6321020	A	420	1215	1220	489	8	Eur	Eur	Eur	Eur	Eur	Eur	Eur	Eur	Eur	Eur	Eur	Eur	Eur	Eur	Eur	Eur	Eur	Eur	Cre	Cre	Eur	Tha	Tha	Eur	Cre	Act|37%,Pro|21%,Eur|19%	DEXDc|515..674,HELICc|723..877	DEXDc|515..674,HELICc|723..877,DEXDc|1373..1512,SEC63|995..1309,SEC63|1843..2161
3214	6321020	B	1314	1987	5	21	8	Eur	Eur	Eur	Eur	Eur	Eur	Eur	Eur	Eur	Eur	Act	Eur	Eur	Eur	Eur	Act	Eur	Eur	Act	Eur	Eur	Eur	Act	Eur	Eur	Eur|81%,Act|19%	DEXDc|1373..1512	DEXDc|515..674,HELICc|723..877,DEXDc|1373..1512,SEC63|995..1309,SEC63|1843..2161
3214	66803771	A	423	1190	923	357	8	Eur	Eur	Eur	Eur	Eur	Eur	Eur	Eur	Eur	Eur	Eur	Eur	Eur	Eur	Cre	Tha	Eur	Eur	Tha	Eur	Tha	Eur	Eur	Eur	Cre	Act|31%,Pro|24%,Eur|19%	DEXDc|499..657,HELICc|696..857	DEXDc|499..657,DEXDc|1343..1490,HELICc|696..857,HELICc|1605..1703,Sec63|981..1286,Sec63|1810..2165
3214	66803771	B	1257	2028	433	235	8	Eur	Eur	Eur	Eur	Eur	Eur	Eur	Eur	Eur	Eur	Eur	Eur	Eur	Eur	Eur	Eur	Eur	Eur	Cre	Eur	Eur	Cre	Eur	Cre	Cre	Act|37%,Eur|24%,Pro|12%	DEXDc|1343..1490,HELICc|1605..1703	DEXDc|499..657,DEXDc|1343..1490,HELICc|696..857,HELICc|1605..1703,Sec63|981..1286,Sec63|1810..2165
3214	66826277	A	496	1256	1055	387	8	Eur	Eur	Eur	Eur	Eur	Eur	Eur	Eur	Eur	Eur	Eur	Eur	Eur	Eur	Eur	Eur	Eur	Eur	Eur	Eur	Cre	Cre	Cre	Eur	Eur	Act|42%,Pro|19%,Eur|17%	DEXDc|568..727,HELICc|755..939	DEXDc|568..727,HELICc|755..939,DEXDc|1415..1563,HELICc|1598..1766,Sec63|1050..1356,Sec63|1892..2215
3214	66826277	B	1341	2186	150	119	8	Eur	Eur	Eur	Eur	Eur	Eur	Eur	Eur	Eur	Eur	Eur	Eur	Eur	Eur	Eur	Eur	Eur	Tha	Eur	Eur	Eur	Eur	Eur	Eur	Eur	Eur|33%,Fir|27%,Act|10%	DEXDc|1415..1563,HELICc|1598..1766,Sec63|1892..2215	DEXDc|568..727,HELICc|755..939,DEXDc|1415..1563,HELICc|1598..1766,Sec63|1050..1356,Sec63|1892..2215
3214	72389216	A	257	1063	1160	467	8	Eur	Eur	Eur	Eur	Eur	Eur	Eur	Eur	Eur	Eur	Eur	Eur	Eur	Eur	Eur	Eur	Eur	Eur	Eur	Eur	Eur	Cre	Eur	Cre	Cre	Act|36%,Pro|23%,Eur|19%	DEXDc|419..578,HELICc|713..787	DEXDc|419..578,HELICc|713..787,Sec63|908..1220,P-loop_NTPase|1275..1458
3214	72389216	B	1259	1819	0	9	8	Eur	Eur	Eur	Eur	Eur	Eur	Eur	Eur	Eur																	Eur|100%	P-loop_NTPase|1275..1458	DEXDc|419..578,HELICc|713..787,Sec63|908..1220,P-loop_NTPase|1275..1458
3214	118358423	A	389	1182	818	350	8	Eur	Eur	Eur	Eur	Eur	Eur	Eur	Eur	Eur	Eur	Eur	Eur	Eur	Eur	Tha	Cre	Cre	Eur	Eur	Eur	Cre	Eur	Eur	Cre	Eur	Act|36%,Eur|20%,Pro|18%	DEXDc|515..671,HELICc|709..875	DEXDc|515..671,DEXDc|1416..1565,HELICc|1609..1762,HELICc|709..875,Sec63|997..1360,Sec63|1883..2238,Peptidase_C37|2384..2553
3214	118358423	B	1364	2067	366	198	8	Eur	Eur	Eur	Eur	Eur	Eur	Eur	Eur	Eur	Eur	Eur	Eur	Eur	Eur	Eur	Eur	Eur	Eur	Tha	Tha	Cre	Cre	Eur	Cre	Cre	Act|41%,Eur|26%,Pro|12%	DEXDc|1416..1565,HELICc|1609..1762	DEXDc|515..671,DEXDc|1416..1565,HELICc|1609..1762,HELICc|709..875,Sec63|997..1360,Sec63|1883..2238,Peptidase_C37|2384..2553
3214	118382948	A	516	1308	791	354	8	Eur	Eur	Eur	Eur	Eur	Eur	Eur	Eur	Eur	Eur	Eur	Eur	Eur	Eur	Eur	Cre	Cre	Eur	Cre	Cre	Eur	Cre	Cre	Eur	Eur	Act|43%,Eur|19%,Pro|11%	DEXDc|576..734,HELICc|769..960	DEXDc|576..734,DEXDc|1458..1575,HELICc|769..960,Sec63|1071..1399,Sec63|1948..2259,HELICc|1742..1819
3214	118382948	B	1292	2175	8	117	8	Eur	Eur	Eur	Eur	Eur	Eur	Eur	Eur	Eur	Eur	Eur	Eur	Eur	Eur	Cre	Eur	Eur	Eur	Eur	Cre	Eur	Cre	Cre	Cre	Eur	Eur|67%,Cre|25%,Act|3%	DEXDc|1458..1575,HELICc|1742..1819	DEXDc|576..734,DEXDc|1458..1575,HELICc|769..960,Sec63|1071..1399,Sec63|1948..2259,HELICc|1742..1819
3214	145481097	A	389	1240	1098	498	8	Eur	Eur	Eur	Eur	Eur	Eur	Eur	Eur	Eur	Eur	Eur	Eur	Eur	Eur	Eur	Cre	Eur	Cre	Eur	Eur	Tha	Cre	Tha	Eur	Cre	Act|37%,Eur|21%,Pro|20%	DEXDc|455..612,HELICc|640..828,Sec63|937..1243	DEXDc|455..612,HELICc|640..828,Sec63|937..1243,Sec63|1740..2053,DEAD|1291..1446
3214	145481097	B	1259	1958	2	35	8	Eur	Eur	Eur	Eur	Eur	Eur	Eur	Eur	Eur	Eur	Eur	Eur	Eur	Act	Eur	Cre	Cre	Cre	Eur	Chl	Eur	Eur	Eur	Eur	Eur	Eur|70%,Cre|24%,Chl|3%	DEAD|1291..1446	DEXDc|455..612,HELICc|640..828,Sec63|937..1243,Sec63|1740..2053,DEAD|1291..1446
3214	145484190	A	382	1098	1150	477	8	Eur	Eur	Eur	Eur	Eur	Eur	Eur	Eur	Eur	Eur	Eur	Eur	Cre	Cre	Eur	Cre	Cre	Eur	Cre	Cre	Cre	Cre	Cre	Cre	Eur	Act|39%,Pro|19%,Eur|19%	DEXDc|454..611,HELICc|639..827	DEXDc|454..611,HELICc|639..827,Sec63|936..1242,Sec63|1741..2054
3214	145484190	B	1258	1949	2	55	8	Eur	Eur	Eur	Eur	Eur	Eur	Eur	Eur	Eur	Eur	Eur	Eur	Eur	Eur	Eur	Eur	Act	Act	Eur	Eur	Eur	Eur	Eur	Eur	Eur	Eur|70%,Cre|23%,Tha|4%		DEXDc|454..611,HELICc|639..827,Sec63|936..1242,Sec63|1741..2054
3214	145514241	A	338	1119	988	365	8	Eur	Eur	Eur	Eur	Eur	Eur	Eur	Eur	Eur	Eur	Eur	Cre	Cre	Tha	Eur	Eur	Eur	Eur	Eur	Cre	Eur	Eur	Eur	Eur	Eur	Act|33%,Pro|25%,Eur|19%	DEXDc|475..632,HELICc|679..847	DEXDc|475..632,DEXDc|1349..1494,HELICc|679..847,HELICc|1604..1696,Sec63|958..1280,Sec63|1814..2116
3214	145514241	B	1275	1995	425	225	8	Eur	Eur	Eur	Eur	Eur	Eur	Eur	Eur	Eur	Eur	Eur	Eur	Eur	Eur	Eur	Eur	Eur	Cre	Eur	Tha	Eur	Eur	Cre	Cre	Eur	Act|38%,Eur|22%,Pro|11%	DEXDc|1349..1494,HELICc|1604..1696	DEXDc|475..632,DEXDc|1349..1494,HELICc|679..847,HELICc|1604..1696,Sec63|958..1280,Sec63|1814..2116
3214	145514572	A	3	502	308	123	8	Eur	Eur	Eur	Eur	Eur	Eur	Eur	Eur	Eur	Eur	Eur	Eur	Eur	Eur	Eur	Eur	Eur	Eur	Eur	Eur	Eur	Eur	Eur	Eur	Eur	Act|59%,Eur|22%,Cya|6%	HELICc|76..247	DEXDc|743..888,HELICc|76..247,HELICc|951..1090,Sec63|358..679,Sec63|1208..1510
3214	145514572	B	674	1383	560	294	8	Eur	Eur	Eur	Eur	Eur	Eur	Eur	Eur	Eur	Eur	Eur	Eur	Tha	Eur	Tha	Eur	Cre	Eur	Cre	Cre	Cre	Cre	Eur	Cre	Cre	Act|32%,Eur|22%,Pro|17%	DEXDc|743..888,HELICc|951..1090	DEXDc|743..888,HELICc|76..247,HELICc|951..1090,Sec63|358..679,Sec63|1208..1510
3214	159491302	A	421	1215	1019	433	8	Eur	Eur	Eur	Eur	Eur	Eur	Eur	Eur	Eur	Eur	Cre	Eur	Eur	Eur	Eur	Eur	Cre	Eur	Eur	Cre	Cre	Cre	Cre	Cre	Eur	Act|36%,Pro|22%,Eur|21%	DEXDc|525..684,HELICc|713..887	DEXDc|525..684,HELICc|713..887,DEXDc|1375..1525,Sec63|1011..1317,Sec63|1845..2167,HELICc|1649..1731
3214	159491302	B	1319	2070	171	138	8	Eur	Eur	Eur	Eur	Eur	Eur	Eur	Eur	Eur	Eur	Eur	Eur	Eur	Eur	Eur	Eur	Eur	Eur	Eur	Eur	Eur	Eur	Eur	Eur	Tha	Act|39%,Eur|27%,Cre|16%	DEXDc|1375..1525,HELICc|1649..1731	DEXDc|525..684,HELICc|713..887,DEXDc|1375..1525,Sec63|1011..1317,Sec63|1845..2167,HELICc|1649..1731
3214	167522693	A	403	1273	784	389	8	Eur	Eur	Eur	Eur	Eur	Eur	Eur	Eur	Eur	Eur	Eur	Eur	Eur	Eur	Eur	Eur	Eur	Eur	Eur	Eur	Eur	Eur	Eur	Cre	Cre	Act|37%,Eur|23%,Pro|18%	DEXDc|497..652,HELICc|681..856,Sec63|979..1284	DEXDc|497..652,HELICc|681..856,DEXDc|1342..1491,HELICc|1549..1703,Sec63|979..1284,Sec63|1811..2130
3214	167522693	B	1207	1932	189	103	8	Eur	Eur	Eur	Eur	Eur	Eur	Eur	Eur	Eur	Eur	Eur	Eur	Cre	Eur	Eur	Eur	Cre	Eur	Eur	Eur	Cre	Cre	Cre	Cre	Cre	Act|39%,Eur|25%,Cre|10%	DEXDc|1342..1491,HELICc|1549..1703	DEXDc|497..652,HELICc|681..856,DEXDc|1342..1491,HELICc|1549..1703,Sec63|979..1284,Sec63|1811..2130
3214	219111171	A	2	714	861	367	8	Eur	Eur	Eur	Eur	Eur	Eur	Eur	Eur	Eur	Eur	Eur	Eur	Eur	Eur	Eur	Tha	Eur	Eur	Eur	Eur	Eur	Cre	Eur	Eur	Eur	Act|38%,Pro|22%,Eur|21%	DEXDc|69..231,HELICc|367..447	DEXDc|69..231,DEXDc|960..1107,HELICc|1261..1351,Sec63|573..901,Sec63|1462..1589,HELICc|367..447
3214	219111171	B	684	1589	380	128	8	Eur	Eur	Eur	Eur	Eur	Eur	Eur	Eur	Eur	Eur	Eur	Eur	Eur	Eur	Eur	Eur	Eur	Eur	Eur	Eur	Cre	Cre	Cre	Cre	Cre	Act|44%,Eur|20%,Pro|14%	DEXDc|960..1107,HELICc|1261..1351,Sec63|1462..1589	DEXDc|69..231,DEXDc|960..1107,HELICc|1261..1351,Sec63|573..901,Sec63|1462..1589,HELICc|367..447
3214	219121764	A	437	1305	1038	406	8	Eur	Eur	Eur	Eur	Eur	Eur	Eur	Eur	Eur	Eur	Eur	Eur	Eur	Eur	Eur	Eur	Eur	Eur	Eur	Eur	Eur	Eur	Eur	Eur	Eur	Act|39%,Pro|19%,Eur|19%	DEXDc|522..689,HELICc|738..905,Sec63|1016..1322	DEXDc|522..689,HELICc|738..905,DEXDc|1378..1534,Sec63|1016..1322,Sec63|1850..2175
3214	219121764	B	1311	2001	68	110	8	Eur	Eur	Eur	Eur	Eur	Eur	Eur	Eur	Eur	Eur	Eur	Eur	Eur	Eur	Eur	Eur	Eur	Eur	Eur	Eur	Eur	Tha	Eur	Eur	Eur	Eur|45%,Act|31%,Cre|14%	DEXDc|1378..1534	DEXDc|522..689,HELICc|738..905,DEXDc|1378..1534,Sec63|1016..1322,Sec63|1850..2175
3214	224004514	A	315	1193	1036	391	8	Eur	Eur	Eur	Eur	Eur	Eur	Eur	Eur	Eur	Eur	Eur	Cre	Cre	Eur	Cre	Eur	Eur	Eur	Eur	Eur	Eur	Eur	Eur	Cre	Eur	Act|37%,Pro|22%,Eur|18%	DEXDc|416..577,HELICc|626..793,Sec63|904..1210	DEXDc|416..577,HELICc|626..793,DEXDc|1266..1403,Sec63|904..1210,Sec63|1741..2071
3214	224004514	B	1216	1893	143	116	8	Eur	Eur	Eur	Eur	Eur	Eur	Eur	Eur	Eur	Eur	Eur	Eur	Eur	Eur	Eur	Eur	Eur	Eur	Eur	Cre	Eur	Tha	Eur	Eur	Eur	Act|44%,Eur|33%,Cre|11%	DEXDc|1266..1403	DEXDc|416..577,HELICc|626..793,DEXDc|1266..1403,Sec63|904..1210,Sec63|1741..2071
3214	224006195	A	1	710	941	378	8	Eur	Eur	Eur	Eur	Eur	Eur	Eur	Eur	Eur	Eur	Eur	Eur	Eur	Eur	Eur	Eur	Cre	Eur	Eur	Cre	Eur	Tha	Eur	Cre	Eur	Act|35%,Pro|25%,Eur|18%	DEXDc|70..239,HELICc|279..448	DEXDc|948..1096,DEXDc|70..239,HELICc|1234..1342,HELICc|279..448,Sec63|572..886,Sec63|1453..1581
3214	224006195	B	880	1558	413	175	8	Eur	Eur	Eur	Eur	Eur	Eur	Eur	Eur	Eur	Eur	Eur	Eur	Eur	Eur	Cre	Eur	Eur	Eur	Eur	Eur	Eur	Eur	Eur	Eur	Eur	Act|46%,Eur|23%,Pro|10%	DEXDc|948..1096,HELICc|1234..1342,Sec63|1453..1581	DEXDc|948..1096,DEXDc|70..239,HELICc|1234..1342,HELICc|279..448,Sec63|572..886,Sec63|1453..1581
3214	281200302	A	378	1229	866	366	8	Eur	Eur	Eur	Eur	Eur	Eur	Eur	Eur	Eur	Eur	Eur	Eur	Eur	Eur	Eur	Eur	Eur	Eur	Eur	Cre	Eur	Eur	Cre	Cre	Eur	Act|37%,Pro|20%,Eur|19%	DEXDc|533..691,HELICc|719..903	DEXDc|533..691,HELICc|719..903,DEXDc|1376..1523,Sec63|1015..1319,Sec63|1846..2164,HELICc|1628..1725
3214	281200302	B	1315	2076	303	148	8	Eur	Eur	Eur	Eur	Eur	Eur	Eur	Eur	Eur	Eur	Eur	Eur	Eur	Eur	Eur	Eur	Eur	Eur	Eur	Eur	Eur	Eur	Tha	Cre	Eur	Act|34%,Eur|25%,Pro|14%	DEXDc|1376..1523,HELICc|1628..1725	DEXDc|533..691,HELICc|719..903,DEXDc|1376..1523,Sec63|1015..1319,Sec63|1846..2164,HELICc|1628..1725
3214	281212309	A	415	1191	814	325	8	Eur	Eur	Eur	Eur	Eur	Eur	Eur	Eur	Eur	Eur	Eur	Eur	Cre	Eur	Eur	Cre	Eur	Tha	Eur	Cre	Cre	Cre	Eur	Cre	Cre	Act|33%,Pro|23%,Eur|18%	DEXDc|488..646,HELICc|684..846	DEXDc|488..646,DEXDc|1334..1481,HELICc|684..846,HELICc|1544..1691,Sec63|969..1277,Sec63|1798..2116
3214	281212309	B	1249	1930	524	260	8	Eur	Eur	Eur	Eur	Eur	Eur	Eur	Eur	Eur	Eur	Eur	Eur	Eur	Eur	Eur	Eur	Eur	Eur	Eur	Eur	Eur	Cre	Cre	Cre	Cre	Act|37%,Eur|24%,Pro|12%	DEXDc|1334..1481,HELICc|1544..1691	DEXDc|488..646,DEXDc|1334..1481,HELICc|684..846,HELICc|1544..1691,Sec63|969..1277,Sec63|1798..2116
3214	290975236	A	444	1279	801	259	8	Eur	Eur	Eur	Eur	Eur	Eur	Eur	Eur	Eur	Eur	Cre	Eur	Eur	Eur	Eur	Tha	Eur	Cre	Eur	Eur	Cre	Eur	Eur	Eur	Eur	Act|33%,Pro|32%,Eur|16%	DEXDc|586..743,HELICc|864..950	DEXDc|1450..1597,DEXDc|586..743,HELICc|1641..1811,HELICc|864..950,Sec63|1073..1391,Sec63|1957..2288
3214	290975236	B	1314	2042	581	296	8	Eur	Eur	Eur	Eur	Eur	Eur	Eur	Eur	Eur	Eur	Eur	Eur	Eur	Eur	Eur	Eur	Eur	Eur	Eur	Eur	Eur	Eur	Cre	Eur	Cre	Act|35%,Eur|22%,Pro|14%	DEXDc|1450..1597,HELICc|1641..1811	DEXDc|1450..1597,DEXDc|586..743,HELICc|1641..1811,HELICc|864..950,Sec63|1073..1391,Sec63|1957..2288
3214	291001131	A	316	1104	964	381	8	Eur	Eur	Eur	Eur	Eur	Eur	Eur	Eur	Eur	Eur	Eur	Cre	Cre	Eur	Cre	Eur	Eur	Eur	Eur	Eur	Eur	Eur	Cre	Cre	Cre	Act|36%,Pro|22%,Eur|18%	DEXDc|414..573,HELICc|601..777	DEXDc|414..573,HELICc|601..777,DEXDc|1264..1412,Sec63|899..1204,Sec63|1730..2042,HELICc|1526..1611
3214	291001131	B	1169	1938	192	163	8	Eur	Eur	Eur	Eur	Eur	Eur	Eur	Eur	Eur	Eur	Eur	Eur	Eur	Eur	Eur	Eur	Eur	Eur	Eur	Tha	Eur	Cre	Tha	Eur	Eur	Eur|33%,Act|32%,Cre|12%	DEXDc|1264..1412,HELICc|1526..1611	DEXDc|414..573,HELICc|601..777,DEXDc|1264..1412,Sec63|899..1204,Sec63|1730..2042,HELICc|1526..1611
3214	302844937	A	1	651	243	125	8	Eur	Eur	Eur	Eur	Eur	Eur	Eur	Eur	Eur	Eur	Eur	Eur	Eur	Eur	Eur	Eur	Eur	Eur	Eur	Eur	Eur	Eur	Eur	Eur	Eur	Act|51%,Eur|24%,Cre|10%	DEXDc|31..126,HELICc|284..379,Sec63|505..651	HELICc|1108..1200,DEXDc|31..126,HELICc|284..379,DEXDc|832..920,Sec63|505..651,Sec63|1321..1405
3214	302844937	B	772	1402	331	97	8	Eur	Eur	Eur	Eur	Eur	Eur	Eur	Eur	Eur	Eur	Eur	Eur	Eur	Cre	Cre	Cre	Cre	Cre	Cre	Cre	Cre	Cre	Cre	Eur	Eur	Act|55%,Eur|17%,Cya|11%	HELICc|1108..1200,DEXDc|832..920,Sec63|1321..1405	HELICc|1108..1200,DEXDc|31..126,HELICc|284..379,DEXDc|832..920,Sec63|505..651,Sec63|1321..1405
3214	303279270	A	3	705	763	303	8	Eur	Eur	Eur	Eur	Eur	Eur	Eur	Eur	Eur	Eur	Eur	Eur	Eur	Eur	Eur	Eur	Cre	Cre	Cre	Cre	Tha	Cre	Cre	Eur	Eur	Act|30%,Pro|27%,Eur|18%	DEXDc|74..232,HELICc|292..439	DEXDc|931..1078,DEXDc|74..232,HELICc|1200..1292,HELICc|292..439,Sec63|561..866,Sec63|1399..1741
3214	303279270	B	854	1622	639	263	8	Eur	Eur	Eur	Eur	Eur	Eur	Eur	Eur	Eur	Eur	Eur	Eur	Eur	Eur	Eur	Eur	Eur	Eur	Eur	Eur	Eur	Eur	Eur	Eur	Eur	Act|41%,Eur|21%,Pro|14%	DEXDc|931..1078,HELICc|1200..1292	DEXDc|931..1078,DEXDc|74..232,HELICc|1200..1292,HELICc|292..439,Sec63|561..866,Sec63|1399..1741
3214	303284461	A	473	1228	1111	458	8	Eur	Eur	Eur	Eur	Eur	Eur	Eur	Eur	Eur	Eur	Eur	Eur	Eur	Cre	Cre	Eur	Cre	Cre	Cre	Cre	Cre	Cre	Eur	Cre	Cre	Act|36%,Pro|23%,Eur|19%	DEXDc|545..703,HELICc|732..906	DEXDc|545..703,HELICc|732..906,DEXDc|1393..1543,HELICc|1603..1760,Sec63|1029..1334,Sec63|1867..2182
3214	303284461	B	1313	2188	165	119	8	Eur	Eur	Eur	Eur	Eur	Eur	Eur	Eur	Eur	Eur	Eur	Eur	Eur	Eur	Eur	Eur	Eur	Eur	Eur	Eur	Eur	Tha	Eur	Eur	Eur	Eur|31%,Act|30%,Fir|14%	DEXDc|1393..1543,HELICc|1603..1760,Sec63|1867..2182	DEXDc|545..703,HELICc|732..906,DEXDc|1393..1543,HELICc|1603..1760,Sec63|1029..1334,Sec63|1867..2182
3214	307104210	A	461	1189	458	205	8	Eur	Eur	Eur	Eur	Eur	Eur	Eur	Eur	Eur	Eur	Eur	Eur	Eur	Eur	Tha	Eur	Eur	Cre	Eur	Eur	Eur	Tha	Eur	Cre	Cre	Act|34%,Pro|23%,Eur|21%	DEXDc|524..713,HELICc|763..917	DEXDc|1398..1543,DEXDc|524..713,HELICc|1586..1757,HELICc|763..917,Sec63|1041..1340,Sec63|1865..2216
3214	307104210	B	1316	2085	643	295	8	Eur	Eur	Eur	Eur	Eur	Eur	Eur	Eur	Eur	Eur	Eur	Eur	Eur	Eur	Eur	Eur	Eur	Eur	Eur	Eur	Eur	Cre	Eur	Eur	Cre	Act|38%,Eur|22%,Pro|17%	DEXDc|1398..1543,HELICc|1586..1757	DEXDc|1398..1543,DEXDc|524..713,HELICc|1586..1757,HELICc|763..917,Sec63|1041..1340,Sec63|1865..2216
3214	308806918	A	424	1062	498	308	8	Eur	Eur	Eur	Eur	Eur	Eur	Eur	Eur	Eur	Eur	Eur	Eur	Tha	Eur	Cre	Tha	Cre	Eur	Eur	Eur	Eur	Eur	Cre	Cre	Cre	Pro|30%,Eur|27%,Act|20%	DEXDc|514..672	DEXDc|514..672,DEXDc|1302..1448,HELICc|1546..1662,Sec63|1770..2096,Sec63|955..1243
3214	308806918	B	1188	2017	921	273	8	Eur	Eur	Eur	Eur	Eur	Eur	Eur	Eur	Eur	Eur	Eur	Eur	Eur	Eur	Eur	Eur	Eur	Eur	Eur	Eur	Eur	Cre	Cre	Eur	Eur	Act|42%,Pro|17%,Eur|16%	DEXDc|1302..1448,HELICc|1546..1662	DEXDc|514..672,DEXDc|1302..1448,HELICc|1546..1662,Sec63|1770..2096,Sec63|955..1243
3214	308809255	A	1	358	13	51	8	Eur	Eur	Eur	Eur	Eur	Eur	Eur	Eur	Eur	Eur	Eur	Eur	Eur	Eur	Cre	Eur	Eur	Eur	Eur	Cre	Cre	Cre	Cre	Cre	Cre	Eur|59%,Cre|19%,Cya|14%	HELICc|1..114	DEXDc|582..692,HELICc|1..114,Sec63|219..524,Sec63|1037..1342
3214	308809255	B	499	1263	516	276	8	Eur	Eur	Eur	Eur	Eur	Eur	Eur	Eur	Eur	Eur	Eur	Eur	Eur	Eur	Eur	Eur	Eur	Eur	Eur	Eur	Eur	Eur	Eur	Eur	Eur	Act|34%,Eur|25%,Fir|16%	DEXDc|582..692	DEXDc|582..692,HELICc|1..114,Sec63|219..524,Sec63|1037..1342
3214	323451332	A	1	672	618	250	8	Eur	Eur	Eur	Eur	Eur	Eur	Eur	Eur	Eur	Eur	Eur	Eur	Eur	Cre	Eur	Eur	Eur	Cre	Tha	Eur	Cre	Cre	Eur	Eur	Eur	Act|38%,Pro|21%,Eur|20%	DEXDc|19..197,HELICc|225..402	DEXDc|19..197,DEXDc|913..1071,HELICc|1203..1281,HELICc|225..402,Sec63|525..848,Sec63|1401..1555
3214	323451332	B	802	1532	529	268	8	Eur	Eur	Eur	Eur	Eur	Eur	Eur	Eur	Eur	Eur	Eur	Eur	Eur	Eur	Eur	Eur	Cre	Cre	Cre	Cre	Cre	Cre	Cre	Cre	Eur	Act|36%,Eur|23%,Pro|17%	DEXDc|913..1071,HELICc|1203..1281,Sec63|1401..1555	DEXDc|19..197,DEXDc|913..1071,HELICc|1203..1281,HELICc|225..402,Sec63|525..848,Sec63|1401..1555
3214	323452338	A	359	1222	734	271	8	Eur	Eur	Eur	Eur	Eur	Eur	Eur	Eur	Eur	Eur	Eur	Eur	Eur	Eur	Eur	Cre	Cre	Cre	Cre	Eur	Cre	Cre	Cre	Cre	Eur	Act|48%,Eur|18%,Pro|11%	DEXDc|512..674,HELICc|703..889	DEXDc|512..674,HELICc|703..889,Sec63|999..1303,SEC63|1841..2163,DEAD|1346..1517
3214	323452338	B	1300	2075	56	103	8	Eur	Eur	Eur	Eur	Eur	Eur	Eur	Eur	Eur	Eur	Eur	Eur	Eur	Eur	Eur	Cre	Eur	Eur	Eur	Cre	Eur	Eur	Eur	Eur	Eur	Eur|48%,Act|26%,Cre|15%	DEAD|1346..1517	DEXDc|512..674,HELICc|703..889,Sec63|999..1303,SEC63|1841..2163,DEAD|1346..1517
3214	384251216	A	434	1203	829	346	8	Eur	Eur	Eur	Eur	Eur	Eur	Eur	Eur	Eur	Eur	Eur	Eur	Eur	Eur	Eur	Eur	Eur	Eur	Cre	Eur	Cre	Cre	Tha	Cre	Cre	Act|36%,Pro|23%,Eur|19%	DEXDc|509..667,HELICc|696..870	DEXDc|509..667,DEXDc|1353..1504,HELICc|696..870,Sec63|993..1295,Sec63|1827..2141,HELICc|1627..1709
3214	384251216	B	1271	2053	431	205	8	Eur	Eur	Eur	Eur	Eur	Eur	Eur	Eur	Eur	Eur	Eur	Eur	Eur	Eur	Eur	Act	Eur	Eur	Eur	Eur	Eur	Eur	Eur	Eur	Eur	Act|31%,Eur|22%,Pro|14%	DEXDc|1353..1504,HELICc|1627..1709	DEXDc|509..667,DEXDc|1353..1504,HELICc|696..870,Sec63|993..1295,Sec63|1827..2141,HELICc|1627..1709
3214	384251335	A	1	732	736	324	8	Eur	Eur	Eur	Eur	Eur	Eur	Eur	Eur	Eur	Eur	Eur	Eur	Eur	Eur	Eur	Eur	Cre	Eur	Eur	Cre	Eur	Eur	Cre	Tha	Eur	Act|30%,Pro|28%,Eur|19%	DEXDc|31..188,HELICc|323..399	DEXDc|31..188,DEXDc|888..1035,HELICc|1078..1245,HELICc|323..399,Sec63|523..832,Sec63|1352..1688
3214	384251335	B	821	1485	570	235	8	Eur	Eur	Eur	Eur	Eur	Eur	Eur	Eur	Eur	Eur	Eur	Eur	Eur	Eur	Eur	Eur	Eur	Eur	Eur	Eur	Tha	Eur	Cre	Eur	Tha	Act|44%,Eur|22%,Pro|12%	DEXDc|888..1035,HELICc|1078..1245	DEXDc|31..188,DEXDc|888..1035,HELICc|1078..1245,HELICc|323..399,Sec63|523..832,Sec63|1352..1688
3214	398366359	A	236	1008	609	297	8	Eur	Eur	Eur	Eur	Eur	Eur	Eur	Eur	Eur	Eur	Eur	Eur	Eur	Eur	Eur	Eur	Eur	Eur	Cre	Eur	Cre	Cre	Eur	Eur	Eur	Act|32%,Pro|23%,Eur|21%	DEXDc|304..467,HELICc|511..641	DEXDc|304..467,DEXDc|1156..1303,HELICc|1426..1519,HELICc|511..641,SEC63|792..1101,SEC63|1623..1967
3214	398366359	B	1043	1822	620	241	8	Eur	Eur	Eur	Eur	Eur	Eur	Eur	Eur	Eur	Eur	Eur	Eur	Act	Act	Eur	Eur	Eur	Eur	Eur	Cre	Cre	Eur	Cre	Cre	Cre	Act|47%,Eur|19%,Pro|11%	DEXDc|1156..1303,HELICc|1426..1519	DEXDc|304..467,DEXDc|1156..1303,HELICc|1426..1519,HELICc|511..641,SEC63|792..1101,SEC63|1623..1967
3214	428177564	A	52	863	708	312	8	Eur	Eur	Eur	Eur	Eur	Eur	Eur	Eur	Eur	Eur	Eur	Eur	Eur	Eur	Eur	Tha	Tha	Eur	Eur	Eur	Cre	Eur	Eur	Eur	Cre	Act|34%,Pro|22%,Eur|20%	DEXDc|165..322,HELICc|364..538	DEXDc|165..322,DEXDc|1019..1165,HELICc|1289..1367,HELICc|364..538,Sec63|650..962,Sec63|1485..1649
3214	428177564	B	910	1648	591	264	8	Eur	Eur	Eur	Eur	Eur	Eur	Eur	Eur	Eur	Eur	Eur	Eur	Eur	Eur	Eur	Eur	Eur	Eur	Eur	Cre	Eur	Eur	Cre	Eur	Cre	Act|40%,Eur|21%,Pro|15%	DEXDc|1019..1165,HELICc|1289..1367,Sec63|1485..1649	DEXDc|165..322,DEXDc|1019..1165,HELICc|1289..1367,HELICc|364..538,Sec63|650..962,Sec63|1485..1649
3214	428185251	A	366	1214	882	371	8	Eur	Eur	Eur	Eur	Eur	Eur	Eur	Eur	Eur	Eur	Eur	Eur	Eur	Eur	Cre	Eur	Cre	Cre	Tha	Eur	Eur	Cre	Eur	Eur	Eur	Act|33%,Pro|25%,Eur|18%	DEXDc|440..598,HELICc|627..801,Sec63|924..1230	DEXDc|440..598,DEXDc|1289..1437,HELICc|627..801,Sec63|924..1230,Sec63|1758..2073
3214	428185251	B	1188	1988	341	192	8	Eur	Eur	Eur	Eur	Eur	Eur	Eur	Eur	Eur	Eur	Eur	Eur	Eur	Eur	Eur	Eur	Eur	Eur	Eur	Eur	Eur	Cre	Eur	Eur	Cre	Act|34%,Eur|28%,Pro|11%	DEXDc|1289..1437	DEXDc|440..598,DEXDc|1289..1437,HELICc|627..801,Sec63|924..1230,Sec63|1758..2073
3214	440796186	A	451	1206	962	402	8	Eur	Eur	Eur	Eur	Eur	Eur	Eur	Eur	Eur	Eur	Eur	Eur	Eur	Eur	Eur	Cre	Cre	Eur	Eur	Cre	Eur	Eur	Tha	Eur	Cre	Act|38%,Pro|21%,Eur|19%	DEXDc|525..682,HELICc|711..899	DEXDc|525..682,HELICc|711..899,DEXDc|1373..1517,HELICc|1676..1766,Sec63|1010..1314,Sec63|1885..2203
3214	440796186	B	1310	2095	229	144	8	Eur	Eur	Eur	Eur	Eur	Eur	Eur	Eur	Eur	Eur	Eur	Eur	Eur	Eur	Eur	Cre	Tha	Cre	Cre	Cre	Cre	Cre	Cre	Eur	Eur	Eur|28%,Act|26%,Pro|10%	DEXDc|1373..1517,HELICc|1676..1766	DEXDc|525..682,HELICc|711..899,DEXDc|1373..1517,HELICc|1676..1766,Sec63|1010..1314,Sec63|1885..2203
3214	440802575	A	392	1100	809	336	8	Eur	Eur	Eur	Eur	Eur	Eur	Eur	Eur	Eur	Eur	Eur	Cre	Eur	Eur	Eur	Tha	Tha	Cre	Tha	Eur	Eur	Cre	Cre	Cre	Eur	Act|30%,Pro|25%,Eur|18%	DEXDc|495..652,HELICc|706..870	DEXDc|495..652,DEXDc|1343..1490,HELICc|1534..1693,HELICc|706..870,Sec63|981..1287,SEC63|1814..2188
3214	440802575	B	1261	1929	531	241	8	Eur	Eur	Eur	Eur	Eur	Eur	Eur	Eur	Eur	Eur	Eur	Eur	Eur	Eur	Eur	Eur	Eur	Eur	Eur	Eur	Eur	Eur	Eur	Eur	Eur	Act|40%,Eur|23%,Pro|14%	DEXDc|1343..1490,HELICc|1534..1693	DEXDc|495..652,DEXDc|1343..1490,HELICc|1534..1693,HELICc|706..870,Sec63|981..1287,SEC63|1814..2188
3214	452821738	A	377	1141	1157	438	8	Eur	Eur	Eur	Eur	Eur	Eur	Eur	Eur	Eur	Eur	Eur	Eur	Eur	Eur	Eur	Eur	Eur	Eur	Eur	Eur	Eur	Eur	Eur	Eur	Eur	Act|42%,Pro|18%,Eur|18%	DEXDc|512..669,HELICc|725..877	DEXDc|512..669,HELICc|725..877,Sec63|1000..1308,Sec63|1907..2181,DEAD|1365..1497
3214	452821738	B	1326	2149	1	72	8	Eur	Eur	Eur	Eur	Eur	Eur	Eur	Eur	Eur	Eur	Eur	Eur	Eur	Eur	Eur	Eur	Eur	Eur	Eur	Eur	Eur	Eur	Eur	Eur	Eur	Eur|68%,Cre|25%,Tha|4%	Sec63|1907..2181,DEAD|1365..1497	DEXDc|512..669,HELICc|725..877,Sec63|1000..1308,Sec63|1907..2181,DEAD|1365..1497
3214	452823515	A	312	1187	876	299	8	Eur	Eur	Eur	Eur	Eur	Eur	Eur	Eur	Eur	Eur	Eur	Eur	Eur	Eur	Eur	Eur	Eur	Eur	Eur	Cre	Eur	Eur	Eur	Eur	Eur	Act|37%,Pro|24%,Eur|18%	DEXDc|443..603,HELICc|682..849	DEXDc|443..603,HELICc|682..849,HELICc|1568..1711,DEXDc|1355..1497,Sec63|962..1296,Sec63|1873..2203
3214	452823515	B	1231	1951	532	271	8	Eur	Eur	Eur	Eur	Eur	Eur	Eur	Eur	Eur	Eur	Eur	Eur	Eur	Eur	Eur	Eur	Eur	Cre	Cre	Cre	Cre	Eur	Cre	Cre	Cre	Act|36%,Eur|22%,Pro|17%	HELICc|1568..1711,DEXDc|1355..1497	DEXDc|443..603,HELICc|682..849,HELICc|1568..1711,DEXDc|1355..1497,Sec63|962..1296,Sec63|1873..2203
3214	470322640	A	512	1209	603	260	8	Eur	Eur	Eur	Eur	Eur	Eur	Eur	Eur	Eur	Eur	Eur	Eur	Eur	Eur	Eur	Eur	Tha	Eur	Eur	Cre	Eur	Cre	Eur	Eur	Eur	Act|35%,Pro|22%,Eur|19%	DEXDc|579..738,HELICc|850..954	DEXDc|1427..1574,DEXDc|579..738,HELICc|1699..1789,HELICc|850..954,Sec63|1066..1371,SEC63|1935..2263
3214	470322640	B	1350	2057	628	264	8	Eur	Eur	Eur	Eur	Eur	Eur	Eur	Eur	Eur	Eur	Eur	Eur	Eur	Eur	Eur	Eur	Cre	Eur	Eur	Cre	Cre	Cre	Eur	Cre	Cre	Act|39%,Eur|22%,Pro|19%	DEXDc|1427..1574,HELICc|1699..1789	DEXDc|1427..1574,DEXDc|579..738,HELICc|1699..1789,HELICc|850..954,Sec63|1066..1371,SEC63|1935..2263
3214	471231350	A	363	1201	816	323	8	Eur	Eur	Eur	Eur	Eur	Eur	Eur	Eur	Eur	Eur	Eur	Eur	Eur	Eur	Eur	Cre	Cre	Eur	Eur	Cre	Eur	Eur	Cre	Eur	Eur	Act|36%,Pro|22%,Eur|20%	DEXDc|491..648,HELICc|686..864	DEXDc|491..648,DEXDc|1395..1542,HELICc|1659..1745,HELICc|686..864,Sec63|976..1339,Sec63|1866..2202
3214	471231350	B	1306	1980	451	218	8	Eur	Eur	Eur	Eur	Eur	Eur	Eur	Eur	Eur	Eur	Eur	Eur	Eur	Eur	Eur	Cre	Eur	Eur	Eur	Eur	Cre	Cre	Cre	Cre	Eur	Act|42%,Eur|22%,Pro|12%	DEXDc|1395..1542,HELICc|1659..1745	DEXDc|491..648,DEXDc|1395..1542,HELICc|1659..1745,HELICc|686..864,Sec63|976..1339,Sec63|1866..2202
3214	485614682	A	444	1197	833	382	8	Eur	Eur	Eur	Eur	Eur	Eur	Eur	Eur	Eur	Eur	Eur	Eur	Eur	Eur	Eur	Cre	Eur	Eur	Cre	Eur	Eur	Cre	Eur	Cre	Cre	Act|33%,Pro|24%,Eur|20%	DEXDc|515..673,HELICc|702..895	DEXDc|515..673,DEXDc|1348..1495,HELICc|702..895,Sec63|989..1292,Sec63|1816..2135,HELICc|1613..1698,DUF2514|335..419
3214	485614682	B	1250	2025	344	163	8	Eur	Eur	Eur	Eur	Eur	Eur	Eur	Eur	Eur	Eur	Eur	Eur	Eur	Eur	Eur	Eur	Eur	Eur	Eur	Eur	Eur	Eur	Eur	Eur	Eur	Act|34%,Eur|26%,Fir|18%	DEXDc|1348..1495,HELICc|1613..1698	DEXDc|515..673,DEXDc|1348..1495,HELICc|702..895,Sec63|989..1292,Sec63|1816..2135,HELICc|1613..1698,DUF2514|335..419
3214	485617693	A	78	852	458	263	8	Eur	Eur	Eur	Eur	Eur	Eur	Eur	Eur	Eur	Eur	Eur	Eur	Eur	Eur	Tha	Cre	Cre	Eur	Eur	Eur	Eur	Eur	Eur	Eur	Eur	Pro|28%,Eur|25%,Act|23%	DEXDc|143..299,HELICc|391..519,RNA_pol_I_A49|335..430	DEXDc|143..299,DEXDc|1000..1136,HELICc|391..519,Sec63|639..943,Sec63|1424..1737,HELICc|1250..1302,RNA_pol_I_A49|335..430
3214	485617693	B	892	1657	669	245	8	Eur	Eur	Eur	Eur	Eur	Eur	Eur	Eur	Eur	Eur	Eur	Eur	Eur	Eur	Eur	Tha	Eur	Cre	Eur	Eur	Eur	Eur	Eur	Eur	Eur	Act|49%,Eur|18%,Pro|11%	DEXDc|1000..1136,HELICc|1250..1302	DEXDc|143..299,DEXDc|1000..1136,HELICc|391..519,Sec63|639..943,Sec63|1424..1737,HELICc|1250..1302,RNA_pol_I_A49|335..430
3214	514680582	A	434	1190	840	352	8	Eur	Eur	Eur	Eur	Eur	Eur	Eur	Eur	Eur	Eur	Eur	Eur	Eur	Eur	Eur	Cre	Cre	Eur	Eur	Eur	Cre	Eur	Eur	Eur	Eur	Act|40%,Eur|19%,Pro|18%	DEXDc|499..654,HELICc|683..869	DEXDc|499..654,DEXDc|1344..1489,HELICc|683..869,HELICc|1545..1704,Sec63|981..1285,Sec63|1812..2130
3214	514680582	B	1224	1940	169	136	8	Eur	Eur	Eur	Eur	Eur	Eur	Eur	Eur	Eur	Eur	Eur	Eur	Eur	Eur	Eur	Eur	Eur	Eur	Tha	Eur	Eur	Eur	Cre	Eur	Eur	Act|34%,Eur|34%,Cre|9%	DEXDc|1344..1489,HELICc|1545..1704	DEXDc|499..654,DEXDc|1344..1489,HELICc|683..869,HELICc|1545..1704,Sec63|981..1285,Sec63|1812..2130
3214	514700342	A	390	1110	528	281	8	Eur	Eur	Eur	Eur	Eur	Eur	Eur	Eur	Eur	Eur	Eur	Eur	Eur	Eur	Cre	Eur	Eur	Eur	Cre	Eur	Cre	Eur	Tha	Eur	Eur	Act|33%,Eur|21%,Pro|19%	DEXDc|471..629,HELICc|674..833	DEXDc|471..629,DEXDc|1327..1474,HELICc|1517..1688,HELICc|674..833,Sec63|956..1271,Sec63|1799..2121
3214	514700342	B	1210	2011	652	273	8	Eur	Eur	Eur	Eur	Eur	Eur	Eur	Eur	Eur	Eur	Eur	Eur	Eur	Eur	Eur	Eur	Eur	Eur	Eur	Eur	Eur	Cre	Eur	Eur	Eur	Act|38%,Eur|22%,Pro|19%	DEXDc|1327..1474,HELICc|1517..1688	DEXDc|471..629,DEXDc|1327..1474,HELICc|1517..1688,HELICc|674..833,Sec63|956..1271,Sec63|1799..2121
3214	569394343	A	238	925	771	330	8	Eur	Eur	Eur	Eur	Eur	Eur	Eur	Eur	Eur	Eur	Eur	Eur	Eur	Eur	Eur	Eur	Eur	Cre	Cre	Cre	Cre	Cre	Cre	Cre	Eur	Act|40%,Eur|18%,Pro|16%	DEXDc|313..473,HELICc|522..676	DEXDc|313..473,HELICc|522..676,DEXDc|1168..1320,Sec63|801..1110,Sec63|1664..1901
3214	569394343	B	1067	1761	68	104	8	Eur	Eur	Eur	Eur	Eur	Eur	Eur	Eur	Eur	Eur	Eur	Act	Eur	Eur	Eur	Eur	Eur	Eur	Eur	Eur	Eur	Cre	Eur	Eur	Eur	Eur|49%,Act|31%,Cre|10%	DEXDc|1168..1320	DEXDc|313..473,HELICc|522..676,DEXDc|1168..1320,Sec63|801..1110,Sec63|1664..1901
3214	1000033244	A	252	971	1218	310	8	Eur	Eur	Eur	Eur	Eur	Eur	Eur	Eur	Eur	Eur	Eur	Eur	Eur	Cre	Cre	Eur	Cre	Tha	Eur	Cre	Cre	Cre	Cre	Cre	Cre	Act|45%,Pro|23%,Eur|12%	DEXDc|323..487,HELICc|616..695	DEXDc|323..487,DEXDc|1214..1366,HELICc|616..695,Sec63|827..1157,Sec63|1777..2137,HELICc|1546..1590
3214	1000033244	B	1107	1939	9	83	8	Eur	Eur	Eur	Eur	Eur	Eur	Eur	Eur	Eur	Eur	Eur	Eur	Eur	Eur	Eur	Eur	Eur	Eur	Eur	Eur	Eur	Eur	Eur	Eur	Eur	Eur|78%,Cre|11%,Pro|7%	DEXDc|1214..1366,HELICc|1546..1590	DEXDc|323..487,DEXDc|1214..1366,HELICc|616..695,Sec63|827..1157,Sec63|1777..2137,HELICc|1546..1590
3214	1000039489	A	209	1047	731	322	8	Eur	Eur	Eur	Eur	Eur	Eur	Eur	Eur	Eur	Eur	Eur	Eur	Eur	Eur	Eur	Cre	Eur	Eur	Eur	Tha	Cre	Cre	Eur	Eur	Eur	Act|34%,Pro|21%,Eur|20%	DEXDc|345..502,HELICc|531..702	DEXDc|345..502,DEXDc|1203..1347,HELICc|1409..1562,HELICc|531..702,Sec63|826..1147,Sec63|1679..1997
3214	1000039489	B	1034	1891	618	259	8	Eur	Eur	Eur	Eur	Eur	Eur	Eur	Eur	Eur	Eur	Eur	Eur	Eur	Cre	Eur	Eur	Eur	Eur	Eur	Eur	Eur	Tha	Eur	Cre	Eur	Act|39%,Eur|22%,Pro|18%	DEXDc|1203..1347,HELICc|1409..1562	DEXDc|345..502,DEXDc|1203..1347,HELICc|1409..1562,HELICc|531..702,Sec63|826..1147,Sec63|1679..1997
3214	1000043201	A	217	1148	808	403	8	Eur	Eur	Eur	Eur	Eur	Eur	Eur	Eur	Eur	Eur	Eur	Eur	Eur	Eur	Eur	Eur	Eur	Eur	Eur	Eur	Eur	Eur	Eur	Eur	Eur	Act|40%,Eur|21%,Pro|13%	DEXDc|373..548,HELICc|669..759,Sec63|881..1199	DEXDc|373..548,HELICc|669..759,DEXDc|1278..1437,Sec63|881..1199,Sec63|1773..1960
3214	1000043201	B	1241	1812	0	3	8	Eur	Eur	Eur																							Eur|100%	DEXDc|1278..1437	DEXDc|373..548,HELICc|669..759,DEXDc|1278..1437,Sec63|881..1199,Sec63|1773..1960
3214	1000059103	A	448	1209	986	360	8	Eur	Eur	Eur	Eur	Eur	Eur	Eur	Eur	Eur	Eur	Eur	Eur	Eur	Eur	Tha	Tha	Eur	Eur	Cre	Eur	Cre	Cre	Cre	Cre	Cre	Act|38%,Pro|22%,Eur|18%	DEXDc|518..677,HELICc|706..895	DEXDc|518..677,DEXDc|1370..1519,HELICc|706..895,Sec63|1006..1311,Sec63|1840..2153,HELICc|1635..1723
3214	1000059103	B	1299	1962	137	111	8	Eur	Eur	Eur	Eur	Eur	Eur	Eur	Eur	Eur	Eur	Eur	Eur	Eur	Eur	Eur	Eur	Eur	Eur	Eur	Eur	Eur	Eur	Eur	Eur	Eur	Eur|32%,Fir|23%,Act|21%	DEXDc|1370..1519,HELICc|1635..1723	DEXDc|518..677,DEXDc|1370..1519,HELICc|706..895,Sec63|1006..1311,Sec63|1840..2153,HELICc|1635..1723
3214	1000065466	A	347	1234	558	260	8	Eur	Eur	Eur	Eur	Eur	Eur	Eur	Eur	Eur	Eur	Eur	Eur	Eur	Eur	Eur	Eur	Eur	Eur	Eur	Tha	Eur	Eur	Eur	Act	Eur	Act|34%,Pro|24%,Eur|21%	DEXDc|445..613,HELICc|727..818,Sec63|941..1248	DEXDc|445..613,DEXDc|1309..1453,HELICc|1496..1667,HELICc|727..818,Sec63|941..1248,SEC63|1771..2132
3214	1000065466	B	1206	1879	704	281	8	Eur	Eur	Eur	Eur	Eur	Eur	Eur	Eur	Eur	Eur	Cre	Cre	Eur	Eur	Cre	Eur	Eur	Eur	Cre	Eur	Cre	Eur	Cre	Cre	Cre	Act|38%,Eur|19%,Pro|17%	DEXDc|1309..1453,HELICc|1496..1667	DEXDc|445..613,DEXDc|1309..1453,HELICc|1496..1667,HELICc|727..818,Sec63|941..1248,SEC63|1771..2132
3214	1000078605	A	347	1149	582	265	8	Eur	Eur	Eur	Eur	Eur	Eur	Eur	Eur	Eur	Eur	Cre	Eur	Tha	Eur	Eur	Eur	Cre	Eur	Eur	Eur	Eur	Eur	Cre	Eur	Eur	Act|36%,Eur|20%,Pro|19%	DEXDc|431..595,HELICc|643..800	DEXDc|1295..1442,DEXDc|431..595,HELICc|1564..1656,HELICc|643..800,Sec63|923..1236,Sec63|1763..2127
3214	1000078605	B	1224	1993	811	325	8	Eur	Eur	Eur	Eur	Eur	Eur	Eur	Eur	Eur	Eur	Eur	Eur	Eur	Eur	Eur	Eur	Eur	Eur	Eur	Tha	Eur	Eur	Eur	Cre	Eur	Act|36%,Eur|20%,Pro|19%	DEXDc|1295..1442,HELICc|1564..1656	DEXDc|1295..1442,DEXDc|431..595,HELICc|1564..1656,HELICc|643..800,Sec63|923..1236,Sec63|1763..2127
3214	1000078949	A	392	1232	1032	397	8	Eur	Eur	Eur	Eur	Eur	Eur	Eur	Eur	Eur	Eur	Eur	Eur	Eur	Cre	Tha	Cre	Cre	Cre	Eur	Eur	Eur	Eur	Eur	Eur	Eur	Act|39%,Pro|21%,Eur|18%	DEXDc|549..707,HELICc|736..910	DEXDc|549..707,HELICc|736..910,DEXDc|1397..1534,Sec63|1034..1339,Sec63|1864..2183,HELICc|1664..1747
3214	1000078949	B	1343	2083	122	106	8	Eur	Eur	Eur	Eur	Eur	Eur	Eur	Eur	Eur	Eur	Eur	Eur	Eur	Eur	Eur	Eur	Eur	Eur	Eur	Eur	Eur	Tha	Eur	Eur	Eur	Act|39%,Eur|34%,Cre|11%	DEXDc|1397..1534,HELICc|1664..1747	DEXDc|549..707,HELICc|736..910,DEXDc|1397..1534,Sec63|1034..1339,Sec63|1864..2183,HELICc|1664..1747
3214	1000090852	A	9	737	1028	384	8	Eur	Eur	Eur	Eur	Eur	Eur	Eur	Eur	Eur	Eur	Eur	Eur	Eur	Cre	Eur	Cre	Cre	Cre	Cre	Cre	Eur	Cre	Cre	Cre	Cre	Act|39%,Pro|22%,Eur|18%	DEXDc|91..249,HELICc|278..452	DEXDc|91..249,HELICc|278..452,DEXDc|940..1099,Sec63|576..880,Sec63|1428..1756
3214	1000090852	B	896	1641	85	92	8	Eur	Eur	Eur	Eur	Eur	Eur	Eur	Eur	Eur	Eur	Eur	Eur	Eur	Eur	Eur	Eur	Eur	Eur	Eur	Cre	Eur	Eur	Cre	Eur	Cre	Act|44%,Eur|41%,Cre|10%	DEXDc|940..1099	DEXDc|91..249,HELICc|278..452,DEXDc|940..1099,Sec63|576..880,Sec63|1428..1756
3214	1000091953	A	276	409	132	0	8	Chr	Pro	Pro	Pro	Pro	Pro	Chr	Pro	Pro	Pro	Pro	Pro	Pro	Chr	Pro	Pro	Pro	Pro	Pro	Pro	Pro	Pro	Pro	Pro	Pro	Pro|94%,Chr|2%,Spi|1%	RRM2_RBM34|321..398	RRM1_RBM34|210..308,RRM2_RBM34|321..398,DEXDc|890..1048,DEXDc|1738..1894,HELICc|1161..1264,HELICc|2018..2066,Sec63|1376..1681,Sec63|2142..2514
3214	1000091953	B	793	1492	864	314	8	Eur	Eur	Eur	Eur	Eur	Eur	Eur	Eur	Eur	Eur	Eur	Eur	Eur	Eur	Eur	Eur	Eur	Eur	Eur	Eur	Eur	Tha	Cre	Eur	Eur	Act|37%,Pro|22%,Eur|18%	DEXDc|890..1048,HELICc|1161..1264	RRM1_RBM34|210..308,RRM2_RBM34|321..398,DEXDc|890..1048,DEXDc|1738..1894,HELICc|1161..1264,HELICc|2018..2066,Sec63|1376..1681,Sec63|2142..2514
3214	1000091953	C	1559	2239	557	272	8	Eur	Eur	Eur	Eur	Eur	Eur	Eur	Eur	Eur	Eur	Eur	Eur	Eur	Eur	Eur	Eur	Eur	Eur	Eur	Cre	Cre	Eur	Eur	Eur	Cre	Act|36%,Eur|22%,Pro|21%	DEXDc|1738..1894,HELICc|2018..2066	RRM1_RBM34|210..308,RRM2_RBM34|321..398,DEXDc|890..1048,DEXDc|1738..1894,HELICc|1161..1264,HELICc|2018..2066,Sec63|1376..1681,Sec63|2142..2514
3214	1000101684	A	525	1215	663	267	8	Eur	Eur	Eur	Eur	Eur	Eur	Eur	Eur	Eur	Eur	Cre	Tha	Cre	Eur	Eur	Eur	Cre	Tha	Cre	Cre	Eur	Cre	Cre	Cre	Eur	Act|35%,Pro|22%,Eur|18%	DEXDc|602..760,HELICc|880..965	DEXDc|602..760,DEXDc|1454..1600,Sec63|1088..1397,Sec63|1906..2233,HELICc|880..965,HELICc|1719..1784
3214	1000101684	B	1331	2138	512	262	8	Eur	Eur	Eur	Eur	Eur	Eur	Eur	Eur	Eur	Eur	Eur	Eur	Eur	Eur	Eur	Eur	Eur	Eur	Cre	Tha	Eur	Eur	Eur	Eur	Eur	Act|36%,Eur|25%,Pro|14%	DEXDc|1454..1600,HELICc|1719..1784	DEXDc|602..760,DEXDc|1454..1600,Sec63|1088..1397,Sec63|1906..2233,HELICc|880..965,HELICc|1719..1784
3214	1000105111	A	366	1197	1167	422	8	Eur	Eur	Eur	Eur	Eur	Eur	Eur	Eur	Eur	Eur	Eur	Eur	Eur	Eur	Eur	Eur	Eur	Cre	Eur	Eur	Cre	Eur	Tha	Eur	Eur	Act|43%,Pro|18%,Eur|18%	DEXDc|500..655,HELICc|705..872	DEXDc|500..655,HELICc|705..872,DEXDc|1340..1459,Sec63|977..1280,Sec63|1799..2111
3214	1000105111	B	1291	2019	3	73	8	Eur	Eur	Eur	Eur	Eur	Eur	Eur	Eur	Eur	Eur	Eur	Act	Act	Act	Cre	Cre	Cre	Eur	Cre	Eur	Cre	Eur	Cre	Eur	Cre	Eur|70%,Cre|26%,Act|4%	DEXDc|1340..1459	DEXDc|500..655,HELICc|705..872,DEXDc|1340..1459,Sec63|977..1280,Sec63|1799..2111
3214	1000111739	A	410	1273	765	359	8	Eur	Eur	Eur	Eur	Eur	Eur	Eur	Eur	Eur	Eur	Eur	Eur	Eur	Cre	Eur	Cre	Cre	Cre	Cre	Cre	Eur	Eur	Cre	Eur	Eur	Act|28%,Pro|25%,Eur|20%	DEXDc|497..655,HELICc|687..861,Sec63|985..1289	DEXDc|497..655,DEXDc|1347..1498,HELICc|687..861,Sec63|985..1289,Sec63|1819..2147
3214	1000111739	B	1246	2042	271	191	8	Eur	Eur	Eur	Eur	Eur	Eur	Eur	Eur	Eur	Eur	Eur	Eur	Eur	Eur	Eur	Eur	Eur	Eur	Eur	Cre	Cre	Cre	Cre	Tha	Eur	Act|35%,Eur|31%,Cre|9%	DEXDc|1347..1498	DEXDc|497..655,DEXDc|1347..1498,HELICc|687..861,Sec63|985..1289,Sec63|1819..2147
3214	1000131825	A	443	1188	973	392	8	Eur	Eur	Eur	Eur	Eur	Eur	Eur	Eur	Eur	Eur	Eur	Eur	Eur	Eur	Eur	Eur	Eur	Eur	Eur	Eur	Eur	Eur	Eur	Tha	Cre	Act|43%,Eur|19%,Pro|16%	DEXDc|529..688,HELICc|716..889	DEXDc|529..688,HELICc|716..889,DEXDc|1371..1488,Sec63|1012..1317,Sec63|1816..2139,P-loop_NTPase|1585..1701
3214	1000131825	B	1313	2056	108	101	8	Eur	Eur	Eur	Eur	Eur	Eur	Eur	Eur	Eur	Eur	Eur	Eur	Eur	Eur	Cre	Eur	Eur	Cre	Eur	Eur	Eur	Cre	Cre	Cre	Cre	Eur|37%,Act|30%,Cya|16%	DEXDc|1371..1488,P-loop_NTPase|1585..1701	DEXDc|529..688,HELICc|716..889,DEXDc|1371..1488,Sec63|1012..1317,Sec63|1816..2139,P-loop_NTPase|1585..1701
3214	1000133100	A	459	1158	301	138	8	Eur	Eur	Eur	Eur	Eur	Eur	Eur	Eur	Eur	Eur	Eur	Eur	Eur	Tha	Tha	Eur	Eur	Eur	Eur	Eur	Eur	Eur	Eur	Eur	Eur	Act|47%,Eur|21%,Cre|9%	DEXDc|479..605,HELICc|715..822	DEXDc|1315..1462,DEXDc|479..605,HELICc|1523..1676,HELICc|715..822,Sec63|930..1257,Sec63|1782..2138
3214	1000133100	B	1227	1926	962	388	8	Eur	Eur	Eur	Eur	Eur	Eur	Eur	Eur	Eur	Eur	Eur	Eur	Eur	Eur	Eur	Eur	Eur	Eur	Cre	Cre	Cre	Cre	Eur	Cre	Cre	Act|36%,Pro|23%,Eur|19%	DEXDc|1315..1462,HELICc|1523..1676	DEXDc|1315..1462,DEXDc|479..605,HELICc|1523..1676,HELICc|715..822,Sec63|930..1257,Sec63|1782..2138
3214	1000134733	A	443	1156	968	372	8	Eur	Eur	Eur	Eur	Eur	Eur	Eur	Eur	Eur	Cre	Cre	Cre	Eur	Eur	Eur	Eur	Eur	Eur	Tha	Cre	Cre	Eur	Eur	Cre	Cre	Act|43%,Eur|18%,Pro|16%	DEXDc|529..688,HELICc|716..889	DEXDc|529..688,HELICc|716..889,DEXDc|1371..1488,Sec63|1012..1317,Sec63|1837..2160,HELICc|1641..1722
3214	1000134733	B	1313	2077	113	123	8	Eur	Eur	Eur	Eur	Eur	Eur	Eur	Eur	Eur	Eur	Eur	Eur	Eur	Eur	Eur	Eur	Eur	Eur	Eur	Eur	Eur	Act	Eur	Eur	Eur	Eur|43%,Act|28%,Cya|12%	DEXDc|1371..1488,HELICc|1641..1722	DEXDc|529..688,HELICc|716..889,DEXDc|1371..1488,Sec63|1012..1317,Sec63|1837..2160,HELICc|1641..1722
3214	1000143056	A	450	1158	313	143	8	Eur	Eur	Eur	Eur	Eur	Eur	Eur	Eur	Eur	Eur	Eur	Eur	Eur	Eur	Eur	Eur	Eur	Tha	Tha	Eur	Eur	Eur	Cre	Eur	Eur	Act|51%,Eur|21%,Cre|10%	DEXDc|479..605,HELICc|715..822	DEXDc|1315..1462,DEXDc|479..605,HELICc|1523..1676,HELICc|715..822,Sec63|930..1257,Sec63|1782..2138
3214	1000143056	B	1227	1926	937	382	8	Eur	Eur	Eur	Eur	Eur	Eur	Eur	Eur	Eur	Eur	Eur	Eur	Cre	Eur	Eur	Cre	Eur	Cre	Eur	Cre	Cre	Eur	Cre	Eur	Eur	Act|34%,Pro|23%,Eur|19%	DEXDc|1315..1462,HELICc|1523..1676	DEXDc|1315..1462,DEXDc|479..605,HELICc|1523..1676,HELICc|715..822,Sec63|930..1257,Sec63|1782..2138
3214	1000183017	A	417	1121	259	182	8	Eur	Eur	Eur	Eur	Eur	Eur	Eur	Eur	Eur	Eur	Eur	Eur	Eur	Eur	Eur	Eur	Eur	Cre	Cre	Tha	Eur	Eur	Eur	Eur	Cre	Act|42%,Eur|28%,Cre|12%	DEXDc|474..609,HELICc|638..801	DEXDc|1253..1399,DEXDc|474..609,HELICc|638..801,Sec63|924..1196,Sec63|1727..1762,HELICc|1533..1609
3214	1000183017	B	1144	1762	424	188	8	Eur	Eur	Eur	Eur	Eur	Eur	Eur	Eur	Eur	Eur	Eur	Eur	Eur	Eur	Eur	Eur	Eur	Cre	Cre	Cre	Cre	Cre	Cre	Cre	Cre	Act|44%,Eur|23%,Cya|10%	DEXDc|1253..1399,Sec63|1727..1762,HELICc|1533..1609	DEXDc|1253..1399,DEXDc|474..609,HELICc|638..801,Sec63|924..1196,Sec63|1727..1762,HELICc|1533..1609
3214	1000190523	A	371	1182	955	364	8	Eur	Eur	Eur	Eur	Eur	Eur	Eur	Eur	Eur	Eur	Eur	Cre	Cre	Eur	Eur	Cre	Eur	Eur	Cre	Eur	Eur	Eur	Eur	Eur	Eur	Act|36%,Pro|23%,Eur|18%	DEXDc|481..639,HELICc|668..854	DEXDc|481..639,HELICc|668..854,DEXDc|1327..1477,Sec63|965..1270,Sec63|1805..2120,HELICc|1578..1649
3214	1000190523	B	1227	2042	180	125	8	Eur	Eur	Eur	Eur	Eur	Eur	Eur	Eur	Eur	Eur	Eur	Eur	Eur	Eur	Eur	Eur	Eur	Eur	Eur	Eur	Eur	Eur	Eur	Eur	Cre	Act|48%,Eur|34%,Cre|6%	DEXDc|1327..1477,HELICc|1578..1649	DEXDc|481..639,HELICc|668..854,DEXDc|1327..1477,Sec63|965..1270,Sec63|1805..2120,HELICc|1578..1649
3214	1000193086	A	79	800	609	283	8	Eur	Eur	Eur	Eur	Eur	Eur	Eur	Eur	Eur	Eur	Tha	Cre	Cre	Eur	Cre	Eur	Cre	Eur	Cre	Tha	Eur	Cre	Eur	Cre	Cre	Act|32%,Pro|24%,Eur|21%	DEXDc|177..335,HELICc|380..551	DEXDc|177..335,DEXDc|1023..1169,HELICc|1213..1372,HELICc|380..551,Sec63|662..959,Sec63|1492..1827
3214	1000193086	B	926	1704	684	267	8	Eur	Eur	Eur	Eur	Eur	Eur	Eur	Eur	Eur	Eur	Eur	Eur	Eur	Eur	Eur	Eur	Eur	Eur	Cre	Cre	Eur	Eur	Cre	Cre	Cre	Act|39%,Pro|20%,Eur|19%	DEXDc|1023..1169,HELICc|1213..1372	DEXDc|177..335,DEXDc|1023..1169,HELICc|1213..1372,HELICc|380..551,Sec63|662..959,Sec63|1492..1827
3214	1000213548	A	497	1274	911	368	8	Eur	Eur	Eur	Eur	Eur	Eur	Eur	Eur	Eur	Eur	Eur	Eur	Eur	Eur	Eur	Eur	Eur	Cre	Eur	Eur	Eur	Eur	Eur	Tha	Tha	Act|38%,Pro|22%,Eur|19%	DEXDc|572..738,HELICc|787..954	DEXDc|572..738,DEXDc|1430..1584,HELICc|787..954,Sec63|1067..1374,Sec63|1899..2225
3214	1000213548	B	1377	2052	147	123	8	Eur	Eur	Eur	Eur	Eur	Eur	Eur	Eur	Eur	Eur	Eur	Eur	Eur	Eur	Eur	Eur	Act	Cre	Eur	Eur	Eur	Eur	Eur	Eur	Eur	Act|41%,Eur|36%,Cya|10%	DEXDc|1430..1584	DEXDc|572..738,DEXDc|1430..1584,HELICc|787..954,Sec63|1067..1374,Sec63|1899..2225
3214	1000241736	A	424	1196	809	368	8	Eur	Eur	Eur	Eur	Eur	Eur	Eur	Eur	Eur	Eur	Eur	Eur	Eur	Cre	Cre	Cre	Cre	Cre	Cre	Cre	Cre	Eur	Eur	Cre	Eur	Act|34%,Pro|22%,Eur|20%	DEXDc|546..703,HELICc|732..918	DEXDc|546..703,HELICc|732..918,DEXDc|1394..1531,Sec63|1030..1334,Sec63|1862..2181,HELICc|1656..1745
3214	1000241736	B	1331	2108	290	154	8	Eur	Eur	Eur	Eur	Eur	Eur	Eur	Eur	Eur	Eur	Eur	Eur	Eur	Eur	Eur	Eur	Eur	Eur	Cre	Cre	Eur	Cre	Cre	Cre	Cre	Act|42%,Eur|25%,Cya|9%	DEXDc|1394..1531,HELICc|1656..1745	DEXDc|546..703,HELICc|732..918,DEXDc|1394..1531,Sec63|1030..1334,Sec63|1862..2181,HELICc|1656..1745
3337	6319630	A	137	215	0	155	8	Eur	Eur	Eur	Eur	Eur	Eur	Cre	Cre	Eur	Cre	Eur	Cre	Eur	Eur	Cre	Cre	Eur	Eur	Eur	Eur	Tha	Eur	Eur	Eur	Cre	Eur|63%,Cre|31%,Tha|4%	RNA_pol_Rpb5_C|142..215	RNA_pol_Rpb5_N|4..101,RNA_pol_Rpb5_C|142..215
3337	13794535	A	132	214	0	141	8	Eur	Eur	Eur	Eur	Eur	Eur	Eur	Eur	Eur	Eur	Eur	Eur	Tha	Eur	Cre	Eur	Eur	Eur	Eur	Eur	Eur	Eur	Eur	Eur	Eur	Eur|60%,Cre|33%,Tha|4%	RNA_pol_Rpb5_C|141..214	RNA_pol_Rpb5_C|141..214,RNA_pol_Rpb5_N|1..98
3337	66802850	A	102	181	0	156	8	Eur	Eur	Eur	Cre	Eur	Eur	Cre	Cre	Cre	Eur	Eur	Eur	Eur	Eur	Eur	Eur	Cre	Cre	Eur	Eur	Eur	Cre	Eur	Eur	Eur	Eur|64%,Cre|31%,Tha|4%	RNA_pol_Rpb5_C|108..181	RNA_pol_Rpb5_C|108..181,RNA_pol_Rpb5_N|1..64
3337	71748956	A	127	219	0	106	8	Eur	Cre	Cre	Eur	Eur	Eur	Cre	Eur	Eur	Eur	Eur	Eur	Eur	Eur	Cre	Eur	Cre	Cre	Cre	Cre	Eur	Cre	Cre	Eur	Eur	Eur|71%,Cre|25%,Tha|4%	RNA_pol_Rpb5_C|146..219	RNA_pol_Rpb5_C|146..219,RNA_pol_Rpb5_N|11..101
3337	145481253	A	134	224	0	148	8	Eur	Eur	Eur	Eur	Eur	Cre	Tha	Eur	Eur	Cre	Eur	Eur	Eur	Cre	Eur	Cre	Eur	Eur	Eur	Cre	Cre	Cre	Eur	Cre	Eur	Eur|61%,Cre|32%,Tha|4%	RNA_pol_Rpb5_C|151..224	RNA_pol_Rpb5_C|151..224,RNA_pol_Rpb5_N|9..79
3337	145481865	A	133	223	0	147	8	Eur	Eur	Eur	Eur	Eur	Cre	Tha	Eur	Eur	Cre	Cre	Eur	Eur	Eur	Cre	Eur	Eur	Eur	Eur	Eur	Cre	Cre	Cre	Cre	Cre	Eur|61%,Cre|33%,Tha|4%	RNA_pol_Rpb5_C|150..223	RNA_pol_Rpb5_C|150..223,RNA_pol_Rpb5_N|18..100
3337	159479030	A	118	203	0	150	8	Eur	Eur	Eur	Eur	Eur	Eur	Eur	Eur	Cre	Tha	Cre	Eur	Cre	Eur	Cre	Eur	Eur	Eur	Cre	Eur	Cre	Eur	Eur	Eur	Eur	Eur|63%,Cre|32%,Tha|4%	RNA_pol_Rpb5_C|129..201	RNA_pol_Rpb5_C|129..201,RNA_pol_Rpb5_N|2..87,Mrr_cat|73..115
3337	161899423	A	129	204	0	114	8	Eur	Eur	Eur	Eur	Eur	Eur	Cre	Eur	Eur	Eur	Eur	Eur	Eur	Eur	Eur	Eur	Eur	Cre	Cre	Cre	Eur	Cre	Cre	Cre	Cre	Eur|60%,Cre|37%,Tha|4%	RNA_pol_Rpb5_C|131..203	RNA_pol_Rpb5_C|131..203,RNA_pol_Rpb5_N|18..78
3337	167516220	A	125	210	0	149	8	Eur	Eur	Eur	Tha	Eur	Eur	Eur	Eur	Eur	Eur	Eur	Cre	Eur	Eur	Eur	Eur	Eur	Eur	Eur	Eur	Eur	Eur	Cre	Eur	Cre	Eur|63%,Cre|31%,Tha|4%	RNA_pol_Rpb5_C|134..206	RNA_pol_Rpb5_C|134..206,RNA_pol_Rpb5_N|1..89
3337	167517495	A	88	176	0	151	8	Cre	Eur	Eur	Eur	Cre	Eur	Cre	Eur	Eur	Eur	Eur	Eur	Eur	Eur	Eur	Eur	Cre	Eur	Cre	Eur	Eur	Eur	Eur	Cre	Eur	Eur|62%,Cre|32%,Tha|4%	RNA_pol_Rpb5_C|102..175	RNA_pol_Rpb5_C|102..175,RNA_pol_Rpb5_N|1..94
3337	219112619	A	140	228	0	152	8	Eur	Eur	Cre	Eur	Cre	Cre	Tha	Eur	Eur	Cre	Cre	Eur	Eur	Eur	Eur	Eur	Eur	Eur	Cre	Eur	Eur	Eur	Eur	Cre	Eur	Eur|62%,Cre|32%,Tha|4%	RNA_pol_Rpb5_C|155..228	RNA_pol_Rpb5_C|155..228,RNA_pol_Rpb5_N|29..112
3337	224001668	A	138	226	0	153	8	Eur	Eur	Eur	Tha	Eur	Eur	Eur	Eur	Eur	Eur	Eur	Eur	Eur	Eur	Eur	Eur	Cre	Eur	Eur	Cre	Eur	Eur	Eur	Eur	Cre	Eur|63%,Cre|31%,Tha|4%	RNA_pol_Rpb5_C|153..226	RNA_pol_Rpb5_C|153..226,RNA_pol_Rpb5_N|27..111
3337	291000790	A	149	229	0	148	8	Eur	Eur	Eur	Eur	Cre	Eur	Eur	Cre	Cre	Eur	Cre	Cre	Eur	Eur	Eur	Eur	Cre	Eur	Eur	Cre	Tha	Eur	Eur	Cre	Eur	Eur|62%,Cre|32%,Tha|4%	RNA_pol_Rpb5_C|156..229	RNA_pol_Rpb5_C|156..229,RNA_pol_Rpb5_N|6..106
3337	302854284	A	122	202	0	154	8	Eur	Eur	Cre	Eur	Cre	Eur	Eur	Cre	Eur	Cre	Eur	Eur	Eur	Eur	Cre	Eur	Tha	Eur	Eur	Eur	Cre	Eur	Eur	Eur	Eur	Eur|64%,Cre|31%,Tha|4%	RNA_pol_Rpb5_C|129..202	RNA_pol_Rpb5_C|129..202,RNA_pol_Rpb5_N|2..87
3337	303282333	A	129	206	0	151	8	Eur	Eur	Eur	Eur	Eur	Eur	Eur	Eur	Eur	Eur	Cre	Cre	Eur	Cre	Eur	Cre	Eur	Eur	Eur	Cre	Eur	Eur	Eur	Eur	Eur	Eur|63%,Cre|32%,Tha|4%	RNA_pol_Rpb5_C|133..206	RNA_pol_Rpb5_C|133..206,RNA_pol_Rpb5_N|1..90
3337	307106700	A	93	190	0	156	8	Eur	Eur	Eur	Eur	Eur	Eur	Eur	Eur	Eur	Eur	Cre	Eur	Cre	Eur	Eur	Cre	Eur	Eur	Eur	Eur	Eur	Eur	Eur	Eur	Cre	Eur|63%,Cre|31%,Tha|4%	RNA_pol_Rpb5_C|117..190	RNA_pol_Rpb5_C|117..190,RNA_pol_Rpb5_N|1..74
3337	307108804	A	106	203	0	156	8	Eur	Eur	Eur	Eur	Eur	Eur	Eur	Cre	Eur	Eur	Eur	Cre	Eur	Eur	Cre	Eur	Eur	Eur	Eur	Cre	Eur	Eur	Eur	Cre	Cre	Eur|63%,Cre|31%,Tha|4%	RNA_pol_Rpb5_C|130..203	RNA_pol_Rpb5_C|130..203,RNA_pol_Rpb5_N|6..87
3337	323449166	A	124	204	0	157	8	Eur	Cre	Tha	Cre	Cre	Eur	Eur	Eur	Eur	Eur	Eur	Eur	Eur	Eur	Cre	Eur	Cre	Eur	Eur	Eur	Eur	Eur	Cre	Cre	Eur	Eur|64%,Cre|31%,Tha|3%	RNA_pol_Rpb5_C|131..204	RNA_pol_Rpb5_C|131..204,RNA_pol_Rpb5_N|5..89
3337	384249623	A	121	202	0	156	8	Eur	Cre	Cre	Cre	Eur	Eur	Eur	Eur	Cre	Eur	Eur	Eur	Eur	Eur	Eur	Eur	Eur	Eur	Eur	Eur	Tha	Cre	Eur	Eur	Eur	Eur|63%,Cre|31%,Tha|4%	RNA_pol_Rpb5_C|129..202	RNA_pol_Rpb5_C|129..202,RNA_pol_Rpb5_N|2..86
3337	428177456	A	151	231	0	135	8	Eur	Eur	Eur	Eur	Eur	Cre	Eur	Eur	Cre	Eur	Eur	Eur	Eur	Eur	Cre	Cre	Eur	Eur	Eur	Eur	Tha	Eur	Eur	Cre	Cre	Eur|56%,Cre|36%,Tha|4%	RNA_pol_Rpb5_C|158..230	RNA_pol_Rpb5_C|158..230,RNA_pol_Rpb5_N|9..79
3337	440803359	A	125	204	0	157	8	Cre	Eur	Cre	Eur	Eur	Cre	Eur	Eur	Eur	Eur	Eur	Eur	Eur	Cre	Eur	Eur	Eur	Eur	Eur	Eur	Eur	Eur	Eur	Eur	Eur	Eur|64%,Cre|31%,Tha|4%	RNA_pol_Rpb5_C|131..204	RNA_pol_Rpb5_C|131..204,RNA_pol_Rpb5_N|2..89
3337	449019061	A	127	211	0	158	8	Eur	Eur	Eur	Eur	Eur	Eur	Eur	Eur	Eur	Cre	Eur	Eur	Cre	Cre	Cre	Cre	Cre	Cre	Eur	Eur	Eur	Cre	Cre	Eur	Eur	Eur|63%,Cre|31%,Tha|4%	RNA_pol_Rpb5_C|138..211	RNA_pol_Rpb5_C|138..211,RNA_pol_Rpb5_N|8..96
3337	452822190	A	118	212	0	156	8	Eur	Cre	Eur	Eur	Eur	Eur	Eur	Eur	Eur	Eur	Cre	Cre	Eur	Cre	Cre	Eur	Eur	Cre	Cre	Cre	Cre	Eur	Eur	Eur	Eur	Eur|63%,Cre|31%,Tha|4%	RNA_pol_Rpb5_C|139..212	RNA_pol_Rpb5_C|139..212,RNA_pol_Rpb5_N|8..97
3337	470309193	A	123	211	0	150	8	Eur	Eur	Cre	Eur	Eur	Eur	Eur	Eur	Eur	Eur	Cre	Cre	Cre	Eur	Cre	Eur	Cre	Eur	Cre	Cre	Eur	Eur	Eur	Eur	Cre	Eur|61%,Cre|33%,Tha|4%	RNA_pol_Rpb5_C|138..210	RNA_pol_Rpb5_C|138..210,RNA_pol_Rpb5_N|1..96
3337	485619518	A	124	208	0	51	8	Eur	Eur	Tha	Eur	Eur	Eur	Eur	Eur	Eur	Cre	Eur	Cre	Eur	Eur	Cre	Cre	Eur	Eur	Eur	Cre	Cre	Cre	Eur	Eur	Eur	Eur|63%,Cre|35%,Tha|2%	RNA_pol_Rpb5_C|130..207	RNA_pol_Rpb5_N|1..85,RNA_pol_Rpb5_C|130..207
3337	485624189	A	124	208	0	51	8	Eur	Eur	Tha	Eur	Eur	Eur	Eur	Eur	Eur	Cre	Eur	Cre	Eur	Eur	Cre	Cre	Eur	Eur	Eur	Cre	Cre	Cre	Eur	Eur	Eur	Eur|63%,Cre|35%,Tha|2%	RNA_pol_Rpb5_C|130..207	RNA_pol_Rpb5_N|1..85,RNA_pol_Rpb5_C|130..207
3337	514688074	A	121	201	0	145	8	Eur	Eur	Eur	Eur	Eur	Eur	Eur	Eur	Cre	Eur	Eur	Eur	Eur	Eur	Eur	Cre	Eur	Cre	Eur	Eur	Cre	Cre	Eur	Eur	Eur	Eur|61%,Cre|32%,Tha|4%	RNA_pol_Rpb5_C|127..200	RNA_pol_Rpb5_C|127..200,RNA_pol_Rpb5_N|1..83
3337	514701863	A	124	207	0	127	8	Eur	Tha	Eur	Eur	Cre	Eur	Eur	Cre	Eur	Eur	Eur	Cre	Eur	Eur	Eur	Eur	Eur	Eur	Eur	Eur	Eur	Cre	Cre	Eur	Cre	Eur|56%,Cre|37%,Tha|5%	RNA_pol_Rpb5_C|131..204	RNA_pol_Rpb5_C|131..204,RNA_pol_Rpb5_N|8..87
3337	569355724	A	127	224	0	156	8	Eur	Eur	Eur	Eur	Eur	Eur	Eur	Eur	Eur	Eur	Cre	Eur	Cre	Eur	Eur	Eur	Eur	Cre	Eur	Eur	Cre	Eur	Cre	Cre	Eur	Eur|64%,Cre|31%,Tha|4%	RNA_pol_Rpb5_C|151..224	RNA_pol_Rpb5_C|151..224,RNA_pol_Rpb5_N|1..79
3337	1000029600	A	119	209	0	152	8	Eur	Eur	Eur	Eur	Eur	Eur	Eur	Eur	Eur	Eur	Eur	Eur	Eur	Eur	Eur	Eur	Eur	Eur	Eur	Cre	Eur	Eur	Eur	Eur	Eur	Eur|63%,Cre|32%,Tha|4%	RNA_pol_Rpb5_C|136..209	RNA_pol_Rpb5_C|136..209,RNA_pol_Rpb5_N|3..94,Mrr_cat|78..135
3337	1000052896	A	115	217	0	120	8	Eur	Eur	Eur	Cre	Cre	Cre	Eur	Eur	Eur	Eur	Cre	Eur	Eur	Eur	Eur	Eur	Eur	Cre	Cre	Eur	Eur	Eur	Eur	Eur	Eur	Eur|64%,Cre|30%,Tha|4%	RNA_pol_Rpb5_C|144..217	RNA_pol_Rpb5_C|144..217,RNA_pol_Rpb5_N|1..85
3337	1000056759	A	122	208	0	150	8	Tha	Eur	Eur	Eur	Eur	Eur	Eur	Eur	Eur	Eur	Cre	Eur	Cre	Eur	Eur	Cre	Eur	Eur	Eur	Eur	Eur	Eur	Cre	Cre	Eur	Eur|63%,Cre|31%,Tha|4%	RNA_pol_Rpb5_C|135..207	RNA_pol_Rpb5_C|135..207,RNA_pol_Rpb5_N|1..92
3337	1000086298	A	128	208	0	146	8	Tha	Eur	Eur	Eur	Eur	Eur	Eur	Eur	Eur	Eur	Cre	Eur	Eur	Eur	Cre	Eur	Eur	Eur	Cre	Eur	Eur	Eur	Cre	Eur	Eur	Eur|62%,Cre|33%,Tha|4%	RNA_pol_Rpb5_C|135..207	RNA_pol_Rpb5_C|135..207,RNA_pol_Rpb5_N|5..92
3337	1000105554	A	133	212	0	149	8	Eur	Eur	Eur	Eur	Eur	Cre	Cre	Cre	Eur	Cre	Eur	Eur	Eur	Eur	Cre	Eur	Eur	Eur	Eur	Eur	Eur	Cre	Eur	Eur	Cre	Eur|62%,Cre|32%,Tha|4%	RNA_pol_Rpb5_C|139..212	RNA_pol_Rpb5_C|139..212,RNA_pol_Rpb5_N|2..98
3337	1000121187	A	111	197	0	150	8	Eur	Eur	Cre	Eur	Cre	Eur	Eur	Cre	Cre	Cre	Cre	Eur	Tha	Cre	Eur	Eur	Eur	Eur	Cre	Eur	Eur	Eur	Eur	Cre	Cre	Eur|62%,Cre|32%,Tha|4%	RNA_pol_Rpb5_C|124..196	RNA_pol_Rpb5_C|124..196,RNA_pol_Rpb5_N|6..93
3337	1000136436	A	122	212	0	154	8	Eur	Cre	Cre	Eur	Cre	Cre	Eur	Eur	Cre	Eur	Eur	Eur	Tha	Eur	Eur	Eur	Cre	Eur	Cre	Eur	Eur	Eur	Eur	Eur	Eur	Eur|63%,Cre|31%,Tha|4%	RNA_pol_Rpb5_C|139..211	RNA_pol_Rpb5_C|139..211,RNA_pol_Rpb5_N|4..96
3337	1000143317	A	121	212	0	153	8	Cre	Cre	Eur	Cre	Tha	Eur	Cre	Cre	Eur	Eur	Eur	Eur	Eur	Cre	Eur	Eur	Eur	Eur	Eur	Eur	Eur	Eur	Cre	Eur	Eur	Eur|63%,Cre|31%,Tha|4%	RNA_pol_Rpb5_C|139..211	RNA_pol_Rpb5_C|139..211,RNA_pol_Rpb5_N|4..96
3337	1000187234	A	128	208	0	154	8	Eur	Eur	Eur	Cre	Eur	Eur	Cre	Cre	Eur	Eur	Eur	Eur	Eur	Eur	Eur	Eur	Eur	Cre	Eur	Cre	Eur	Cre	Eur	Tha	Eur	Eur|64%,Cre|31%,Tha|4%	RNA_pol_Rpb5_C|135..208	RNA_pol_Rpb5_C|135..208,RNA_pol_Rpb5_N|7..93
3337	1000194372	A	104	188	0	74	8	Eur	Eur	Eur	Eur	Eur	Eur	Eur	Cre	Cre	Cre	Eur	Eur	Eur	Eur	Eur	Cre	Eur	Eur	Eur	Cre	Cre	Cre	Eur	Cre	Eur	Eur|65%,Cre|26%,Tha|7%	RNA_pol_Rpb5_C|115..187	RNA_pol_Rpb5_C|115..187,RNA_pol_Rpb5_N|1..72
3337	1000206837	A	147	228	0	155	8	Tha	Eur	Eur	Eur	Cre	Eur	Eur	Eur	Eur	Cre	Cre	Eur	Eur	Cre	Eur	Eur	Eur	Eur	Eur	Eur	Cre	Eur	Cre	Eur	Cre	Eur|63%,Cre|31%,Tha|4%	RNA_pol_Rpb5_C|153..225	RNA_pol_Rpb5_C|153..225,RNA_pol_Rpb5_N|30..111
3409	6319806	A	5	147	955	30	2	Pro	Pro	Pro	Pro	Fir	Pro	Pro	Eur	Act	Act	Act	Pro	Pro	Act	Act	Pro	Act	Pro	Spi	Pro	Pro	Pro	Pro	Pro	Pro	Pro|56%,Act|21%,Fir|8%	PDI_a_family|35..135	PDI_a_PDI_a'_C|377..480,PDI_a_family|35..135,PDI_b'_family|249..357,PDI_b_family|143..236
3409	6319806	B	361	508	146	4	2	Act	Chl	Pro	Pro	Pro	Pro	Pro	Pro	Fir	Pro	Fir	Pro	Pro	Aci	Cya	Pro	Pro	Pro	Pro	Pro	Pro	Pro	Pro	Pro	Pro	Pro|49%,Act|19%,Cya|9%	PDI_a_PDI_a'_C|377..480	PDI_a_PDI_a'_C|377..480,PDI_a_family|35..135,PDI_b'_family|249..357,PDI_b_family|143..236
3409	6320726	A	24	153	115	11	2	Tha	Cre	Cre	Cre	Cre	Fir	Fir	Pro	Cya	Cya	Cya	Aqu	Bac	Pro	Pro	Pro	Pro	Pro	Bac	Cya	Bac	Bac	Dei	Pro	Cya	Cya|24%,Pro|17%,Bac|13%	PDI_a_family|36..136	PDI_a_PDI_a'_C|377..482,PDI_a_family|36..136,PDI_b'_family|245..355,PDI_b_family|144..234
3409	6320726	B	373	478	39	0	2	Act	Elu	Act	Act	Act	Act	Act	Act	Act	Act	Act	Act	Act	Act	Act	Act	Act	Act	Act	Act	Act	Act	Act	Act	Act	Act|97%,Elu|3%	PDI_a_PDI_a'_C|377..482	PDI_a_PDI_a'_C|377..482,PDI_a_family|36..136,PDI_b'_family|245..355,PDI_b_family|144..234
3409	66802668	A	1	253	1842	73	2	Eur	Eur	Eur	Eur	Eur	Pro	Eur	Fir	Ten	Fir	Pro	Fir	Chl	Fir	Bac	Pro	Tha	Act	Pro	Bac	Dei	Pro	Eur	Pro	Act	Pro|52%,Act|14%,Fir|13%	PDI_a_family|44..140,PDI_b_family|150..246	PDI_a_PDI_a'_C|377..481,PDI_a_family|44..140,PDI_b_family|150..246,PDI_b'_family|255..357
3409	66802668	B	344	487	1275	5	2	Pro	Pro	Pro	Pro	Pro	Pro	Pro	Pro	Pro	Pro	Bac	Pro	Pro	Cya	Pro	Pro	Pro	Pro	Pro	Pro	Pro	Pro	Pro	Pro	Pro	Pro|56%,Act|11%,Fir|9%	PDI_a_PDI_a'_C|377..481	PDI_a_PDI_a'_C|377..481,PDI_a_family|44..140,PDI_b_family|150..246,PDI_b'_family|255..357
3409	71748004	A	2	227	2656	92	2	Pro	Pro	Pro	Pro	Pro	Pro	Pro	Pro	Pro	Pro	Pro	Fir	Pro	Pro	Pro	Pro	Pro	Eur	Bac	Ten	Pro	Act	Act	Pro	Chl	Pro|53%,Act|13%,Fir|11%	PDI_a_family|22..119,PDI_b_family|131..218	PDI_a_PDI_a'_C|351..450,PDI_a_family|22..119,PDI_b'_family|228..328,PDI_b_family|131..218
3409	71748004	B	337	474	258	0	2	Pro	Pro	Bac	Pro	Pro	Pro	Act	Act	Act	Act	Act	Act	Act	Act	Bac	Act	Act	Act	Act	Act	Act	Act	Bac	Pro	Bac	Pro|59%,Act|18%,Bac|7%	PDI_a_PDI_a'_C|351..450	PDI_a_PDI_a'_C|351..450,PDI_a_family|22..119,PDI_b'_family|228..328,PDI_b_family|131..218
3409	118345734	A	15	214	1928	67	2	Pro	Pro	Pro	Pro	Pro	Pro	Pro	Pro	Pro	Pro	Pro	Pro	Pro	Pro	Act	Pro	Pro	Pro	Pro	Pro	Fir	Pro	Pro	Pro	Pro	Pro|53%,Act|15%,Fir|8%	PDI_a_family|38..137	PDI_a_family|38..137,PDI_a_PDI_a'_C|375..476,PDI_b_family|145..240,Thioredoxin_like|280..354
3409	118345734	B	346	482	119	2	2	Cya	Fir	Fir	Fir	Act	Pro	Eur	Eur	Act	Pro	Bac	Act	Act	Act	Fir	Act	Pro	Act	Bac	Act	Fir	Act	Elu	Fir	Pro	Chl|40%,Act|17%,Pro|16%	PDI_a_PDI_a'_C|375..476	PDI_a_family|38..137,PDI_a_PDI_a'_C|375..476,PDI_b_family|145..240,Thioredoxin_like|280..354
3409	145477791	A	1	162	628	11	2	Pro	Pro	Pro	Pro	Pro	Pro	Pro	Pro	Pro	Pro	Pro	Pro	Pro	Pro	Pro	Act	Pro	Pro	Act	Act	Act	Act	Act	Act	Act	Pro|74%,Act|15%,Cya|2%	PDI_a_family|26..122	PDI_a_family|26..122,uS7|378..449
3409	145484719	A	1	159	624	12	2	Pro	Pro	Pro	Pro	Pro	Pro	Pro	Pro	Pro	Pro	Pro	Pro	Pro	Pro	Pro	Act	Act	Act	Act	Pro	Pro	Act	Act	Pro	Pro	Pro|74%,Act|16%,Cya|3%	PDI_a_family|26..122	PDI_a_family|26..122
3409	145503436	A	1	283	1234	48	2	Pro	Pro	Pro	Pro	Pro	Pro	Act	Fir	Pro	Pro	Pro	Pro	Pro	Pro	Pro	Act	Pro	Act	Act	Act	Act	Act	Act	Act	Pro	Pro|65%,Act|11%,Fir|5%	PDI_a_family|25..126,PDI_b_family|134..227	PDI_a_PDI_a'_C|364..466,PDI_a_family|25..126,PDI_b_family|134..227
3409	145503436	B	308	482	972	18	2	Fir	Pro	Cya	Fir	Act	Fir	Act	Aqu	Act	Act	Pla	Pro	Bac	Act	Act	Act	Act	Act	Fir	Fir	Pro	Fir	Fir	Pro	Fir	Pro|42%,Act|19%,Fir|9%	PDI_a_PDI_a'_C|364..466	PDI_a_PDI_a'_C|364..466,PDI_a_family|25..126,PDI_b_family|134..227
3409	145520891	A	10	255	433	18	2	Dei	Dei	Bac	Dei	Dei	Dei	Pla	Cya	Pro	Cre	Act	Dei	Act	Act	Pro	Eur	Act	Pro	Act	Pro	Act	Pro	Act	Eur	Pro	Fir|25%,Chl|24%,Act|22%	PDI_a_family|41..140	PDI_a_PDI_a'_C|373..476,PDI_a_family|41..140,PDI_b'_family|263..350
3409	145520891	B	342	484	624	2	2	Act	Eur	Fir	Act	Pro	Pro	Pro	Act	Act	Pla	Pro	Pro	Pro	Fir	Fir	Act	Pro	Act	Act	Act	Act	Act	Act	Act	Act	Pro|54%,Act|21%,Fir|11%	PDI_a_PDI_a'_C|373..476	PDI_a_PDI_a'_C|373..476,PDI_a_family|41..140,PDI_b'_family|263..350
3409	145537193	A	24	126	9	1	2	Aqu	Eur	Pro	Pro	Pro	Pro	Pro	Cya	Act	Pro																Pro|60%,Cya|10%,Aqu|10%	PDI_a_family|24..122	PDI_a_family|24..122,PDI_a_family|363..464
3409	145553307	A	23	126	4	1	2	Aqu	Aqu	Eur	Pro	Fir																					Aqu|40%,Pro|20%,Eur|20%	PDI_a_family|25..123	PDI_a_family|25..123,PDI_a_family|364..465
3409	146182108	A	1	212	1615	78	2	Pro	Pro	Pro	Act	Act	Pro	Pro	Pro	Eur	Pro	Bac	Fir	Pro	Eur	Pro	Pro	Act	Pro	Pro	Act	Cre	Pro	Bac	Bac	Pro	Pro|51%,Act|17%,Fir|9%	PDI_a_family|29..130	PDI_a_PDI_a'_C|368..470,PDI_a_family|29..130,PDI_b_family|138..233,Thioredoxin_like|246..348
3409	146182108	B	338	485	1517	23	2	Pro	Pro	Pro	Pro	Pro	Act	Pro	Pro	Pro	Pro	Pro	Pro	Pro	Chl	Pro	Act	Pro	Pro	Aci	Pro	Pro	Pro	Pro	Pro	Act	Pro|59%,Act|13%,Cya|8%	PDI_a_PDI_a'_C|368..470	PDI_a_PDI_a'_C|368..470,PDI_a_family|29..130,PDI_b_family|138..233,Thioredoxin_like|246..348
3409	159487489	A	1	270	1410	71	2	Pro	Pro	Pro	Pro	Eur	Pro	Eur	Pro	Chl	Pro	Pro	Pro	Pro	Pro	Pro	Eur	Eur	Pro	Eur	Pro	Pro	Pro	Pro	Pro	Pro	Pro|55%,Act|14%,Chl|8%	PDI_a_family|57..152,PDI_b_family|160..259	PDI_a_PDI_a'_C|395..497,PDI_a_family|57..152,PDI_b'_family|271..373,PDI_b_family|160..259
3409	159487489	B	389	509	56	0	2	Pro	Chl	Pro	Pro	Pro	Pro	Pro	Pro	Chl	Pro	Pro	Pro	Pro	Pro	Pro	Bac	Pro	Pro	Chl	Bac	Pro	Pro	Act	Pro	Pro	Pro|80%,Chl|7%,Bac|7%	PDI_a_PDI_a'_C|395..497	PDI_a_PDI_a'_C|395..497,PDI_a_family|57..152,PDI_b'_family|271..373,PDI_b_family|160..259
3409	167520167	A	1	223	3008	101	2	Pro	Pro	Pro	Pro	Pro	Pro	Act	Pro	Pro	Pro	Fir	Pro	Pro	Pro	Pro	Pro	Pro	Pro	Pro	Pro	Pro	Pro	Act	Pro	Act	Pro|55%,Act|15%,Fir|8%	PDI_a_family|3..100,PDI_b_family|108..203	PDI_a_PDI_a'_C|328..431,PDI_a_family|3..100,PDI_b_family|108..203,PDI_b'_family|238..302
3409	167520167	B	300	435	225	2	2	Pro	Pro	Cya	Pro	Pro	Bac	Pro	Pro	Pro	Pro	Pro	Pro	Pro	Cya	Pro	Pro	Pro	Pro	Pro	Pro	Pro	Pro	Pro	Pro	Pro	Pro|64%,Cya|12%,Act|10%	PDI_a_PDI_a'_C|328..431	PDI_a_PDI_a'_C|328..431,PDI_a_family|3..100,PDI_b_family|108..203,PDI_b'_family|238..302
3409	167521053	A	2	254	847	31	2	Fir	Pro	Pro	Eur	Pro	Pro	Pro	Pro	Pro	Pro	Pro	Pro	Pro	Pro	Pro	Pro	Pro	Pro	Pro	Pro	Pro	Pro	Pro	Pro	Pro	Pro|66%,Act|8%,Fir|5%	PDI_a_family|30..126,PDI_b_family|137..224	PDI_a_PDI_a'_C|365..463,PDI_a_family|30..126,PDI_b'_family|240..344,PDI_b_family|137..224
3409	167521053	B	337	498	835	30	2	Chl	Chl	Chl	Chl	Chl	Chl	Chl	Chl	Chl	Chl	Chl	Chl	Chl	Chl	Chl	Chl	Chl	Chl	Chl	Chl	Chl	Chl	Chl	Chl	Chl	Pro|40%,Act|12%,Fir|11%	PDI_a_PDI_a'_C|365..463	PDI_a_PDI_a'_C|365..463,PDI_a_family|30..126,PDI_b'_family|240..344,PDI_b_family|137..224
3409	167526846	A	1	174	2567	88	2	Pro	Pro	Pro	Pro	Fir	Pro	Pro	Spi	Pro	Pro	Pro	Eur	Pro	Pro	Pro	Pro	Pro	Pro	Pro	Pro	Pro	Eur	Fir	Pro	Pro	Pro|55%,Act|14%,Fir|10%	PDI_a_family|22..122	PDI_a_PDI_a'_C|350..451,PDI_a_family|22..122,Thioredoxin_like|225..330,Thioredoxin_like|143..220
3409	167526846	B	347	466	86	0	2	Act	Act	Pro	Bac	Spi	Spi	Spi	Pro	Spi	Pro	Pro	Pro	Pro	Spi	Pro	Pro	Pro	Pro	Pro	Pro	Act	Pro	Pro	Pro	Pro	Pro|79%,Spi|10%,Bac|5%	PDI_a_PDI_a'_C|350..451	PDI_a_PDI_a'_C|350..451,PDI_a_family|22..122,Thioredoxin_like|225..330,Thioredoxin_like|143..220
3409	281202430	A	18	168	192	8	2	Act	Act	Fir	Pro	Fir	Pro	Act	Pro	Ten	Pro	Pro	Pro	Act	Act	Act	Pro	Pro	Act	Pro	Eur	Pro	Pro	Eur	Pro	Act	Pro|46%,Act|28%,Fir|10%	PDI_a_family|43..142	PDI_a_PDI_a'_C|380..483,PDI_a_family|43..142,PDI_b'_family|256..360,PDI_b_family|150..246
3409	281202430	B	357	489	794	6	2	Pro	Pro	Pro	Pro	Pro	Pro	Pro	Pro	Pro	Pro	Pro	Pro	Pro	Pro	Pro	Chl	Chl	Chl	Fir	Chl	Pro	Chl	Chl	Pro	Chl	Pro|60%,Chl|14%,Bac|6%	PDI_a_PDI_a'_C|380..483	PDI_a_PDI_a'_C|380..483,PDI_a_family|43..142,PDI_b'_family|256..360,PDI_b_family|150..246
3409	281202811	A	25	156	76	7	2	Act	Tha	Act	Act	Pro	Act	Eur	Act	Act	Tha	Act	Act	Act	Fir	Act	Fir	Pro	Act	Act	Tha	Act	Act	Pro	Pro	Act	Act|59%,Pro|14%,Fir|12%	PDI_a_family|39..135	PDI_a_PDI_a'_C|360..463,PDI_a_family|39..135,PDI_b_family|146..244,PDI_b'_family|260..353
3409	281202811	B	350	467	25	0	2	Fir	Pro	Pro	Fir	Chl	Chl	Chl	Chl	Chl	Pro	Pro	Pro	Pro	Pro	Bac	Chl	Fir	Pro	Bac	Aci	Pro	Pro	Pro	Pro	Pro	Pro|52%,Chl|24%,Fir|12%	PDI_a_PDI_a'_C|360..463	PDI_a_PDI_a'_C|360..463,PDI_a_family|39..135,PDI_b_family|146..244,PDI_b'_family|260..353
3409	290991019	A	1	230	3213	90	2	Pro	Fir	Pro	Spi	Spi	Spi	Pro	Spi	Pro	Pro	Eur	Pro	Pro	Pro	Pro	Pro	Pro	Pro	Pro	Pro	Pro	Spi	Spi	Pro	Pro	Pro|51%,Fir|14%,Act|11%	PDI_a_family|25..124,PDI_b_family|132..227	PDI_a_PDI_a'_C|360..460,PDI_a_family|25..124,PDI_b'_family|239..339,PDI_b_family|132..227
3409	290991019	B	323	476	293	7	2	Chl	Pro	Pro	Pro	Pro	Pro	Pro	Pro	Pro	Pro	Pro	Chl	Pro	Pro	Pro	Pro	Pro	Pro	Pro	Pro	Pro	Act	Pro	Pro	Pro	Pro|78%,Bac|5%,Fir|4%	PDI_a_PDI_a'_C|360..460	PDI_a_PDI_a'_C|360..460,PDI_a_family|25..124,PDI_b'_family|239..339,PDI_b_family|132..227
3409	302851108	A	6	254	1714	91	2	Pro	Pro	Pro	Pro	Pro	Pro	Pro	Pro	Pro	Pro	Pro	Eur	Pro	Pro	Act	Act	Pro	Pro	Pro	Pro	Pro	Pro	Pro	Pro	Eur	Pro|56%,Act|16%,Chl|6%	PDI_a_family|55..149,PDI_b_family|157..255	PDI_a_PDI_a'_C|391..493,PDI_a_family|55..149,PDI_b'_family|267..369,PDI_b_family|157..255
3409	302851108	B	374	505	119	0	2	Chl	Pro	Pro	Pro	Pro	Pro	Pro	Pro	Pro	Pro	Pro	Pro	Pro	Chl	Pro	Pro	Pro	Pro	Chl	Pro	Pro	Pro	Pro	Pro	Pro	Pro|92%,Bac|3%,Chl|3%	PDI_a_PDI_a'_C|391..493	PDI_a_PDI_a'_C|391..493,PDI_a_family|55..149,PDI_b'_family|267..369,PDI_b_family|157..255
3409	303278490	A	2	165	389	22	2	Pro	Pro	Pro	Pro	Pro	Pro	Eur	Pro	Pro	Cre	Pro	Act	Pro	Pro	Pro	Pro	Pro	Pro	Pro	Act	Pro	Act	Pro	Act	Pro	Pro|74%,Act|12%,Bac|3%	PDI_a_family|32..141	PDI_a_PDI_a'_C|398..500,PDI_a_family|32..141,PDI_b_family|149..259,PDI_b'_family|284..375
3409	303278490	B	274	509	303	0	2	Aci	Pro	Chl	Pro	Chl	Pro	Pro	Pro	Chl	Pro	Pro	Pro	Pro	Pro	Pro	Pro	Pro	Pro	Act	Pro	Pro	Pro	Fir	Pro	Pro	Pro|69%,Act|23%,Fir|2%	PDI_a_PDI_a'_C|398..500,PDI_b'_family|284..375	PDI_a_PDI_a'_C|398..500,PDI_a_family|32..141,PDI_b_family|149..259,PDI_b'_family|284..375
3409	307109433	A	14	130	29	4	2	Eur	Act	Act	Pro	Pro	Pro	Act	Act	Pro	Pro	Eur	Pro	Act	Act	Act	Act	Eur	Act	Eur	Act	Pro	Pro	Pro	Pro	Pro	Pro|39%,Act|36%,Ten|12%	PDI_a_family|28..126	PDI_a_PDI_a'_C|375..477,PDI_a_family|28..126,PDI_b_family|135..229
3409	307109433	B	324	506	1322	7	2	Pro	Pro	Pro	Pro	Pro	Pro	Pro	Pro	Pro	Pro	Pro	Pro	Pro	Pro	Pro	Pro	Pro	Pro	Pro	Pro	Pro	Pro	Pro	Pro	Pro	Pro|61%,Act|14%,Chl|6%	PDI_a_PDI_a'_C|375..477	PDI_a_PDI_a'_C|375..477,PDI_a_family|28..126,PDI_b_family|135..229
3409	308804121	A	38	177	10	0	2	Pro	Pro	Act	Pro	Act	Pro	Act	Act	Pro	Act																Pro|50%,Act|50%	PDI_a_family|61..160	PDI_a_PDI_a'_C|394..495,PDI_a_family|61..160,PDI_b_family|171..258
3409	308804121	B	376	515	304	1	2	Pro	Pro	Cya	Pro	Pro	Pro	Pro	Bac	Pro	Cya	Pro	Pro	Pro	Pro	Cya	Cya	Bac	Pro	Act	Pro	Cya	Pro	Pro	Pro	Chl	Pro|41%,Cya|21%,Act|15%	PDI_a_PDI_a'_C|394..495	PDI_a_PDI_a'_C|394..495,PDI_a_family|61..160,PDI_b_family|171..258
3409	384249400	A	13	331	1992	51	2	Pro	Eur	Fir	Fir	Fir	Pro	Pro	Pro	Pro	Fir	Pro	Fir	Pro	Pro	Pro	Pro	Pro	Pro	Act	Pro	Pro	Bac	Bac	Pro	Pro	Pro|64%,Act|11%,Fir|10%	PDI_a_family|25..132,PDI_b_family|140..231	PDI_a_PDI_a'_C|365..467,PDI_a_family|25..132,PDI_b_family|140..231,PDI_b'_family|272..355
3409	384249400	B	329	494	1172	30	2	Aci	Act	Act	Act	Act	Bac	Act	Act	Act	Pro	Act	Pro	Act	Bac	Pro	Cre	Pro	Pro	Act	Act	Bac	Eur	Act	Act	Act	Pro|44%,Act|17%,Fir|12%	PDI_a_PDI_a'_C|365..467	PDI_a_PDI_a'_C|365..467,PDI_a_family|25..132,PDI_b_family|140..231,PDI_b'_family|272..355
3409	428165670	A	3	240	1763	66	2	Pro	Pro	Act	Fir	Act	Act	Act	Act	Act	Pro	Act	Pro	Pro	Pro	Act	Act	Pro	Aqu	Pro	Pro	Tha	Act	Act	Act	Pro	Pro|63%,Act|12%,Fir|8%	PDI_a_family|30..135,PDI_b_family|143..235	PDI_a_PDI_a'_C|368..469,PDI_a_family|30..135,PDI_b_family|143..235,Thioredoxin_like|256..348
3409	428165670	B	352	495	546	9	2	Pro	Pro	Pro	Pro	Pro	Pro	Pro	Pro	Pro	Pro	Pro	Pro	Pro	Pro	Pro	Pro	Pro	Pro	Pro	Pro	Pro	Pro	Pro	Pro	Pro	Pro|70%,Act|11%,Cya|8%	PDI_a_PDI_a'_C|368..469	PDI_a_PDI_a'_C|368..469,PDI_a_family|30..135,PDI_b_family|143..235,Thioredoxin_like|256..348
3409	428166347	A	1	162	1766	26	2	Pro	Pro	Pro	Fir	Pro	Pro	Fib	Fib	Pro	Pro	Pro	Pro	Pro	Fir	Pro	Fir	Nit	Pro	Pro	Fir	Def	Pro	Pro	Pla	Fir	Pro|65%,Fir|11%,Act|7%	PDI_a_family|33..140	PDI_a_family|33..140,PDI_a_family|357..431,PDI_b'_family|268..372
3409	428168917	A	1	180	322	11	2	Pro	Fir	Pro	Pro	Eur	Fir	Act	Bac	Pro	Bac	Pro	Pro	Pro	Ten	Chl	Pro	Pro	Aqu	Pro	Act	Pro	Pro	Fir	Pro	Pro	Pro|62%,Fir|10%,Act|10%	PDI_a_family|6..104	PDI_a_PDI_a'_C|331..440,PDI_a_family|6..104,PDI_b'_family|232..306
3409	428168917	B	319	444	13	0	2	Pro	Pro	Act	Act	Act	Pro	Act	Act	Pro	Act	Act	Act	Pro													Act|62%,Pro|38%	PDI_a_PDI_a'_C|331..440	PDI_a_PDI_a'_C|331..440,PDI_a_family|6..104,PDI_b'_family|232..306
3409	428175540	A	20	173	238	12	2	Pro	Pro	Eur	Pro	Pro	Pro	Pro	Pro	Clo	Pro	Pro	Pro	Pro	Pro	Pro	Pro	Pla	Pro	Pro	Pro	Pro	Pro	Aqu	Pro	Fir	Pro|75%,Act|7%,Fir|5%	PDI_a_family|36..127	PDI_a_family|36..127,PDI_b_family|137..229,Thioredoxin_like|361..425
3409	428181389	A	4	266	2631	105	2	Pro	Pro	Pro	Pro	Pro	Pro	Pro	Pro	Eur	Pro	Pro	Pro	Pro	Pro	Pro	Eur	Pro	Pro	Pro	Pro	Pro	Pro	Pro	Eur	Pro	Pro|57%,Act|16%,Fir|5%	PDI_a_family|28..127,PDI_b_family|135..234	PDI_a_PDI_a'_C|375..476,PDI_a_family|28..127,PDI_b_family|135..234,PDI_b'_family|246..352
3409	428181389	B	322	482	807	2	2	Act	Aci	Fir	Pro	Bac	Pro	Pro	Pro	Pro	Pro	Pro	Fir	Act	Pro	Pro	Pro	Fir	Pro	Pro	Pro	Pro	Pro	Pro	Bac	Bac	Pro|59%,Act|14%,Cya|8%	PDI_a_PDI_a'_C|375..476	PDI_a_PDI_a'_C|375..476,PDI_a_family|28..127,PDI_b_family|135..234,PDI_b'_family|246..352
3409	440791088	A	1	263	2232	64	2	Fir	Pro	Pro	Pro	Pro	Pro	Pro	Pro	Pro	Pro	Pro	Act	Pro	Pro	Pro	Act	Pro	Pro	Pro	Pro	Pro	Pro	Pro	Pro	Act	Pro|54%,Act|19%,Fir|9%	PDI_a_family|26..124,PDI_b_family|133..221	PDI_a_PDI_a'_C|358..460,PDI_a_family|26..124,PDI_b_family|133..221,PDI_b'_family|249..338
3409	440791088	B	314	480	1179	13	2	Pro	Fir	Fir	Fir	Pro	Pro	Bac	Pro	Fir	Chl	Cya	Pro	Bac	Cya	Aci	Pro	Pro	Cya	Pro	Pro	Pro	Pro	Pro	Pro	Cya	Pro|56%,Act|11%,Fir|9%	PDI_a_PDI_a'_C|358..460	PDI_a_PDI_a'_C|358..460,PDI_a_family|26..124,PDI_b_family|133..221,PDI_b'_family|249..338
3409	440792498	A	268	427	1472	7	2	Chl	Cya	Pro	Pro	Fir	Pro	Cya	Pro	Act	Act	Aci	Pro	Pro	Pro	Pro	Cya	Pro	Pro	Pro	Pro	Pro	Pro	Act	Pro	Pro	Pro|71%,Cya|8%,Act|8%	PDI_a_PDI_a'_C|312..414	PDI_a_PDI_a'_C|312..414,PDI_a_family|1..64,PDI_b_family|72..163,Thioredoxin_like|185..291
3409	449015693	A	12	210	671	16	2	Pro	Pro	Pro	Elu	Pro	Pro	Pro	Pro	Pro	Pro	Pro	Act	Pro	Act	Act	Act	Pro	Chl	Act	Act	Act	Act	Act	Act	Act	Pro|66%,Fir|14%,Act|10%	PDI_a_family|34..133	PDI_a_PDI_a'_C|401..504,PDI_a_family|34..133,PDI_b'_family|282..381
3409	449015693	B	357	527	363	8	2	Pro	Fir	Aci	Pro	Fir	Fir	Pro	Pro	Pro	Pro	Pro	Pro	Pro	Pro	Pro	Eur	Fir	Pro	Pro	Pro	Pro	Bac	Pro	Pro	Pro	Pro|68%,Cya|9%,Fir|6%	PDI_a_PDI_a'_C|401..504	PDI_a_PDI_a'_C|401..504,PDI_a_family|34..133,PDI_b'_family|282..381
3409	470288587	A	14	213	2675	78	2	Pro	Pro	Pro	Pro	Pro	Pro	Bac	Pro	Pro	Pro	Pro	Pro	Pro	Pro	Pro	Pro	Bac	Dei	Dei	Pro	Pro	Pro	Pro	Pro	Pro	Pro|60%,Act|13%,Fir|8%	PDI_a_family|29..128	PDI_a_PDI_a'_C|370..471,PDI_a_family|29..128,PDI_b_family|136..235,PDI_b'_family|247..349
3409	470288587	B	353	484	51	2	2	Fir	Act	Chl	Act	Chl	Fir	Bac	Chl	Pro	Chl	Fir	Fir	Pro	Fir	Cya	Pro	Pro	Chl	Pro	Act	Elu	Act	Eur	Act	Chl	Pro|30%,Act|25%,Fir|11%	PDI_a_PDI_a'_C|370..471	PDI_a_PDI_a'_C|370..471,PDI_a_family|29..128,PDI_b_family|136..235,PDI_b'_family|247..349
3409	470364391	A	2	243	1823	57	2	Pro	Pro	Pro	Pro	Pro	Pro	Pro	Pro	Pro	Pro	Pro	Pro	Pro	Pro	Pro	Pro	Eur	Pro	Pro	Pro	Pro	Pro	Pro	Pro	Pro	Pro|53%,Act|17%,Fir|6%	PDI_a_family|22..122,Thioredoxin_like|129..232	PDI_a_PDI_a'_C|367..470,PDI_a_family|22..122,Thioredoxin_like|249..347,Thioredoxin_like|129..232
3409	470364391	B	336	485	573	1	2	Aci	Fir	Fir	Pro	Chl	Pro	Pro	Pro	Pro	Bac	Fir	Pro	Fir	Act	Pro	Pro	Act	Pro	Act	Chl	Pro	Pro	Pro	Pro	Chl	Pro|59%,Act|13%,Fir|9%	PDI_a_PDI_a'_C|367..470	PDI_a_PDI_a'_C|367..470,PDI_a_family|22..122,Thioredoxin_like|249..347,Thioredoxin_like|129..232
3409	471225949	A	11	300	2120	85	2	Pro	Fir	Pro	Eur	Fir	Tha	Eur	Pro	Fir	Fir	Cya	Fir	Fir	Pro	Aci	Fir	Fir	Chl	Fir	Pro	Chl	Act	Pro	Pro	Fir	Pro|55%,Fir|13%,Act|11%	PDI_a_family|27..127,PDI_b_family|135..231	PDI_a_PDI_a'_C|366..468,PDI_a_family|27..127,PDI_b_family|135..231,PDI_b'_family|244..346
3409	471225949	B	341	483	345	3	2	Cya	Pro	Chl	Pro	Pro	Pro	Pro	Pro	Pro	Pro	Pro	Pro	Pro	Pro	Pro	Pro	Pro	Pro	Pro	Pro	Pro	Act	Pro	Pro	Act	Pro|47%,Act|20%,Cya|17%	PDI_a_PDI_a'_C|366..468	PDI_a_PDI_a'_C|366..468,PDI_a_family|27..127,PDI_b_family|135..231,PDI_b'_family|244..346
3409	471229583	A	3	317	1693	85	2	Pro	Pro	Pro	Pro	Pro	Pro	Pro	Pro	Pro	Tha	Pro	Pro	Pro	Pro	Chl	Pro	Pro	Pro	Pro	Pro	Pro	Pro	Bac	Fir	Pro	Pro|55%,Act|13%,Fir|11%	PDI_a_family|43..145,PDI_b_family|153..247	PDI_a_PDI_a'_C|386..487,PDI_a_family|43..145,PDI_b_family|153..247
3409	471229583	B	357	529	659	4	2	Pro	Pro	Pro	Pro	Pro	Pro	Pro	Pro	Fir	Fir	Fir	Fir	Fir	Pro	Fir	Pro	Fir	Pro	Fir	Pro	Pro	Pro	Pro	Pro	Pro	Pro|65%,Act|11%,Cya|8%	PDI_a_PDI_a'_C|386..487	PDI_a_PDI_a'_C|386..487,PDI_a_family|43..145,PDI_b_family|153..247
3409	471231151	A	29	233	746	64	2	Fir	Act	Act	Act	Act	Act	Act	Act	Act	Eur	Act	Act	Act	Act	Act	Fir	Act	Act	Act	Pro	Act	Act	Act	Act	Act	Pro|52%,Act|22%,Fir|7%	PDI_a_family|80..178	PDI_a_PDI_a'_C|420..521,PDI_a_family|80..178,PDI_b_family|188..284
3409	471231151	B	387	548	1308	9	2	Act	Act	Act	Act	Act	Act	Act	Act	Act	Act	Pro	Act	Act	Act	Act	Act	Act	Act	Act	Act	Act	Act	Act	Act	Cya	Pro|59%,Act|14%,Cya|9%	PDI_a_PDI_a'_C|420..521	PDI_a_PDI_a'_C|420..521,PDI_a_family|80..178,PDI_b_family|188..284
3409	471231842	A	14	244	2992	104	2	Pro	Eur	Pro	Pro	Pro	Chl	Aci	Tha	Pro	Pro	Act	Pro	Pro	Eur	Pro	Cre	Pro	Pro	Pro	Pro	Pro	Pro	Pro	Pro	Fir	Pro|57%,Act|13%,Fir|10%	PDI_a_family|38..137,PDI_b_family|145..241	PDI_a_family|38..137,PDI_a_PDI_a'_C|375..476,PDI_b_family|145..241,Thioredoxin_like|266..353
3409	471231842	B	367	482	56	0	2	Chl	Cya	Pla	Bac	Pro	Fir	Fir	Pro	Aci	Chl	Chl	Chl	Chl	Chl	Chl	Chl	Chl	Chl	Chl	Chl	Chl	Chl	Pro	Chl	Chl	Chl|36%,Pro|20%,Bac|12%	PDI_a_PDI_a'_C|375..476	PDI_a_family|38..137,PDI_a_PDI_a'_C|375..476,PDI_b_family|145..241,Thioredoxin_like|266..353
3409	514687781	A	5	253	3014	70	2	Pro	Pro	Pro	Pro	Pro	Fir	Pro	Pro	Pro	Pro	Pro	Pro	Pro	Pro	Pro	Pro	Pro	Pro	Pro	Pro	Pro	Pro	Tha	Fir	Fir	Pro|55%,Act|15%,Fir|10%	PDI_a_family|28..128,Thioredoxin_like|135..234	PDI_a_PDI_a'_C|366..466,PDI_a_family|28..128,Thioredoxin_like|135..234,Thioredoxin_like|240..344
3409	514687781	B	345	479	407	5	2	Pro	Pro	Pro	Pro	Pro	Pro	Pro	Bac	Pro	Pro	Pro	Pro	Pro	Pro	Pro	Aci	Pro	Pro	Bac	Pro	Bac	Pro	Pro	Pro	Bac	Pro|70%,Bac|12%,Act|9%	PDI_a_PDI_a'_C|366..466	PDI_a_PDI_a'_C|366..466,PDI_a_family|28..128,Thioredoxin_like|135..234,Thioredoxin_like|240..344
3409	514689909	A	2	245	1995	77	2	Pro	Pro	Bac	Bac	Pro	Pro	Pro	Pro	Pro	Pro	Pro	Pro	Cya	Pro	Pro	Pro	Pro	Pro	Aci	Pro	Pro	Pro	Pro	Pro	Pro	Pro|61%,Act|11%,Fir|10%	PDI_a_family|33..132,PDI_b_family|140..232	PDI_a_PDI_a'_C|370..471,PDI_a_family|33..132,PDI_b'_family|247..349,PDI_b_family|140..232
3409	514689909	B	335	493	797	2	2	Pro	Act	Act	Fir	Pro	Pro	Pro	Pro	Act	Act	Act	Act	Pro	Pro	Act	Act	Act	Fir	Act	Act	Act	Fir	Act	Pro	Chl	Pro|55%,Act|20%,Fir|6%	PDI_a_PDI_a'_C|370..471	PDI_a_PDI_a'_C|370..471,PDI_a_family|33..132,PDI_b'_family|247..349,PDI_b_family|140..232
3409	514698132	A	1	211	2351	90	2	Pro	Pro	Pro	Pro	Pro	Pro	Pro	Act	Pro	Pro	Act	Pro	Act	Act	Act	Pro	Pro	Pro	Pro	Pro	Pro	Pro	Pro	Pro	Pro	Pro|56%,Act|16%,Fir|8%	PDI_a_family|25..122,PDI_b_family|130..225	PDI_a_family|25..122,PDI_b_family|130..225,PDI_b'_family|247..330,Thioredoxin_like|350..370
3409	569420625	A	2	274	1875	93	2	Bac	Clo	Cre	Eur	Bac	Act	Pro	Bac	Pro	Chl	Act	Eur	Act	Bac	Pro	Pro	Pro	Pro	Pro	Pro	Fir	Ver	Act	Act	Eur	Pro|48%,Act|17%,Fir|11%	PDI_a_family|23..125,PDI_b_family|138..217	PDI_a_family|23..125,PDI_a_family|368..462,PDI_b'_family|228..325,PDI_b_family|138..217
3409	569420625	B	347	477	640	5	2	Pro	Pro	Pro	Act	Pro	Pro	Pro	Pro	Pro	Pro	Pro	Pro	Pro	Pro	Pro	Pro	Pro	Pro	Pro	Pro	Pro	Pro	Pro	Pro	Pro	Pro|74%,Act|10%,Cya|6%	PDI_a_family|368..462	PDI_a_family|23..125,PDI_a_family|368..462,PDI_b'_family|228..325,PDI_b_family|138..217
3409	569426015	A	1	124	61	31	2	Eur	Cya	Eur	Bac	Bac	Bac	Cre	Cre	Bac	Cre	Cre	Cre	Bac	Cya	Cre	Cre	Cre	Cre	Cre	Cre	Cre	Pro	Pro	Ten	Ten	Pro|30%,Cre|24%,Bac|22%	PDI_a_family|17..116	PDI_a_family|393..491,PDI_a_family|17..116,PDI_b'_family|252..362
3409	569426015	B	252	518	1777	39	2	Pro	Chl	Fir	Spi	Chl	Pro	Pro	Pro	Pro	Pro	Eur	Pro	Pro	Pro	Fir	Pro	Pro	Pro	Chl	Pro	Pro	Pro	Pro	Pro	Pro	Pro|56%,Act|11%,Fir|11%	PDI_a_family|393..491,PDI_b'_family|252..362	PDI_a_family|393..491,PDI_a_family|17..116,PDI_b'_family|252..362
3409	1000033488	A	1	230	2316	80	2	Act	Pro	Chl	Bac	Act	Bac	Bac	Fir	Fir	Bac	Pro	Bac	Pro	Bac	Bac	Bac	Fir	Pro	Dei	Pro	Pro	Pro	Dei	Pro	Pro	Pro|53%,Fir|14%,Act|9%	PDI_a_family|30..124	PDI_a_PDI_a'_C|370..471,PDI_a_family|30..124,Thioredoxin_like|250..346
3409	1000033488	B	357	479	104	2	2	Pro	Eur	Pro	Pro	Aci	Aqu	Bac	Pro	Pro	Pro	Pro	Pro	Pro	Bac	Pro	Bac	Pro	Pro	Pro	Pro	Pro	Pro	Pro	Pro	Pro	Pro|86%,Bac|3%,Act|3%	PDI_a_PDI_a'_C|370..471	PDI_a_PDI_a'_C|370..471,PDI_a_family|30..124,Thioredoxin_like|250..346
3409	1000043094	A	1	230	2831	69	2	Pro	Fir	Bac	Bac	Pro	Pro	Pro	Pro	Pro	Pro	Bac	Pro	Bac	Pro	Pro	Bac	Eur	Pro	Pro	Fir	Pro	Pro	Bac	Pro	Cya	Pro|62%,Act|10%,Fir|10%	PDI_b_family|128..220,Thioredoxin_like|32..124	PDI_a_PDI_a'_C|355..455,PDI_b'_family|231..332,PDI_b_family|128..220,Thioredoxin_like|32..124
3409	1000043094	B	231	468	720	7	2	Chl	Chl	Pro	Pro	Pro	Pro	Pro	Act	Act	Pro	Act	Act	Cya	Act	Act	Chl	Act	Act	Pro	Fir	Pro	Bac	Act	Act	Bac	Pro|36%,Fir|23%,Act|20%	PDI_a_PDI_a'_C|355..455,PDI_b'_family|231..332	PDI_a_PDI_a'_C|355..455,PDI_b'_family|231..332,PDI_b_family|128..220,Thioredoxin_like|32..124
3409	1000046262	A	11	172	1329	21	2	Fir	Fir	Fir	Pro	Pro	Pro	Pro	Pro	Pro	Dei	Pro	Pro	Pro	Dei	Pro	Pla	Pro	Pro	Pro	Pro	Pro	Pro	Pro	Pro	Pro	Pro|66%,Fir|12%,Act|7%	PDI_a_family|28..130	PDI_a_PDI_a'_C|371..478,PDI_a_family|28..130
3409	1000046262	B	344	484	646	5	2	Act	Pro	Spi	Spi	Act	Chl	Pro	Pro	Pro	Pro	Pro	Pro	Pro	Pro	Pro	Act	Act	Pro	Act	Pro	Bac	Pro	Cya	Pro	Pro	Pro|59%,Act|18%,Fir|6%	PDI_a_PDI_a'_C|371..478	PDI_a_PDI_a'_C|371..478,PDI_a_family|28..130
3409	1000057164	A	1	232	1537	35	2	Pro	Pro	Pro	Pro	Pro	Act	Pro	Pro	Pro	Act	Pro	Pro	Pro	Act	Pro	Act	Act	Pro	Pro	Act	Pro	Pro	Pro	Act	Pro	Pro|48%,Act|22%,Fir|7%	PDI_a_family|30..127,PDI_b_family|134..224	PDI_a_PDI_a'_C|355..457,PDI_a_family|30..127,PDI_b'_family|233..334,PDI_b_family|134..224
3409	1000057164	B	239	484	887	1	2	Act	Act	Bac	Act	Act	Act	Act	Pro	Pro	Pro	Pro	Act	Pro	Pro	Pro	Pro	Fir	Pro	Pro	Pro	Pro	Pro	Pro	Pro	Pro	Pro|73%,Act|13%,Fir|4%	PDI_a_PDI_a'_C|355..457,PDI_b'_family|233..334	PDI_a_PDI_a'_C|355..457,PDI_a_family|30..127,PDI_b'_family|233..334,PDI_b_family|134..224
3409	1000084509	A	1	228	2562	39	2	Pro	Chl	Pro	Fir	Pro	Pro	Pro	Ver	Pro	Pro	Pro	Pro	Pro	Pro	Pro	Pro	Pro	Pro	Pro	Pro	Pro	Pro	Act	Pro	Pro	Pro|53%,Act|15%,Fir|12%	PDI_a_family|29..124,PDI_b_family|136..225	PDI_a_PDI_a'_C|358..462,PDI_a_family|29..124,PDI_b_family|136..225,PDI_b'_family|236..337
3409	1000084509	B	238	489	888	4	2	Fir	Pro	Pro	Pro	Pro	Fir	Aci	Pro	Chl	Pro	Pro	Act	Pro	Pro	Pro	Pro	Pro	Pro	Cya	Pro	Pro	Pro	Pro	Act	Pro	Pro|62%,Fir|11%,Act|11%	PDI_a_PDI_a'_C|358..462,PDI_b'_family|236..337	PDI_a_PDI_a'_C|358..462,PDI_a_family|29..124,PDI_b_family|136..225,PDI_b'_family|236..337
3409	1000089539	A	4	213	2897	116	2	Bac	Eur	Pro	Pro	Chl	Pro	Pro	Pro	Fir	Fir	Fir	Pro	Pro	Pro	Pro	Pro	Pro	Bac	Pro	Pro	Pro	Pro	Pro	Pro	Pro	Pro|48%,Fir|17%,Act|14%	PDI_a_family|33..132,Thioredoxin_like|140..230	PDI_a_PDI_a'_C|373..475,PDI_a_family|33..132,Thioredoxin_like|262..351,Thioredoxin_like|140..230
3409	1000089539	B	336	475	583	3	2	Pro	Pro	Pro	Pro	Pro	Pro	Pro	Pro	Pro	Pro	Pro	Pro	Pro	Pro	Pro	Pro	Pro	Pro	Pro	Pro	Pro	Pro	Pro	Pro	Pro	Pro|71%,Cya|10%,Bac|6%	PDI_a_PDI_a'_C|373..475	PDI_a_PDI_a'_C|373..475,PDI_a_family|33..132,Thioredoxin_like|262..351,Thioredoxin_like|140..230
3409	1000101041	A	2	201	3355	117	2	Pro	Pro	Pro	Pro	Pro	Pro	Pro	Pro	Pro	Pro	Pro	Pro	Pro	Pro	Pro	Pro	Pro	Pro	Pro	Pro	Pro	Pro	Pro	Pro	Pro	Pro|51%,Fir|16%,Act|14%	PDI_a_family|23..121,PDI_b_family|129..215	PDI_a_PDI_a'_C|347..453,PDI_a_family|23..121,PDI_b'_family|227..327,PDI_b_family|129..215
3409	1000101041	B	316	475	831	13	2	Act	Pro	Chl	Pro	Pro	Pro	Pro	Pro	Pro	Aci	Pro	Pro	Pro	Bac	Pro	Pro	Pro	Pro	Act	Pro	Act	Pro	Pro	Pro	Pro	Pro|54%,Act|16%,Cya|7%	PDI_a_PDI_a'_C|347..453	PDI_a_PDI_a'_C|347..453,PDI_a_family|23..121,PDI_b'_family|227..327,PDI_b_family|129..215
3409	1000119378	A	1	218	2607	100	2	Pro	Pro	Pro	Pro	Act	Act	Act	Act	Chl	Pro	Fir	Pro	Fir	Act	Pro	Pro	Pro	Pro	Pro	Pro	Pro	Act	Act	Pro	Act	Pro|46%,Fir|16%,Act|15%	PDI_a_family|21..118,PDI_b_family|127..212	PDI_a_PDI_a'_C|338..439,PDI_a_family|21..118,PDI_b_family|127..212,PDI_b'_family|237..318
3409	1000119378	B	310	457	852	7	2	Pro	Pro	Pro	Fir	Pro	Pro	Pro	Pro	Pro	Pro	Pro	Pro	Pro	Pro	Elu	Pro	Pro	Bac	Chl	Pro	Pro	Pro	Pro	Cya	Pro	Pro|60%,Act|11%,Cya|8%	PDI_a_PDI_a'_C|338..439	PDI_a_PDI_a'_C|338..439,PDI_a_family|21..118,PDI_b_family|127..212,PDI_b'_family|237..318
3409	1000141184	A	1	175	1114	13	2	Act	Fir	Pro	Act	Act	Act	Act	Act	Act	Act	Act	Act	Act	Act	Act	Act	Pro	Act	Act	Pro	Act	Act	Pro	Act	Act	Pro|43%,Act|33%,Fir|11%	PDI_a_family|30..127	PDI_a_PDI_a'_C|362..465,PDI_a_family|30..127,PDI_b'_family|240..339,PDI_b_family|139..228
3409	1000141184	B	248	502	1096	6	2	Chl	Pro	Fir	Pro	Pro	Pro	Pro	Pro	Chl	Pro	Pro	Pro	Pro	Pro	Chl	Pro	Pro	Pro	Pro	Pro	Pro	Pro	Pro	Pro	Pro	Pro|71%,Cya|8%,Act|7%	PDI_a_PDI_a'_C|362..465,PDI_b'_family|240..339	PDI_a_PDI_a'_C|362..465,PDI_a_family|30..127,PDI_b'_family|240..339,PDI_b_family|139..228
3409	1000144112	A	3	156	903	9	2	Act	Fir	Act	Act	Act	Act	Act	Act	Act	Act	Act	Act	Pro	Act	Act	Fir	Pro	Act	Act	Act	Act	Pro	Pro	Pro	Pro	Pro|45%,Act|28%,Fir|13%	PDI_a_family|14..111	PDI_a_PDI_a'_C|346..449,PDI_a_family|14..111,PDI_b'_family|224..323,PDI_b_family|123..212
3409	1000144112	B	219	475	1187	7	2	Pro	Chl	Pro	Pro	Pro	Pro	Pro	Pro	Pro	Pro	Pro	Pro	Pro	Pro	Pro	Pro	Pro	Pro	Pro	Pro	Pro	Pro	Pro	Pro	Pro	Pro|71%,Cya|10%,Act|7%	PDI_a_PDI_a'_C|346..449,PDI_b'_family|224..323	PDI_a_PDI_a'_C|346..449,PDI_a_family|14..111,PDI_b'_family|224..323,PDI_b_family|123..212
3409	1000168159	A	25	134	35	2	2	Pro	Pro	Pro	Pro	Pro	Pro	Pro	Pro	Pro	Act	Pro	Pro	Ten	Pro	Pro	Pro	Pro	Pro	Pro	Pro	Pro	Pro	Eur	Pro	Eur	Pro|76%,Act|14%,Eur|5%	PDI_a_family|29..124	PDI_a_PDI_a'_C|345..430,PDI_a_family|29..124,PDI_b_family|135..215,PDI_b'_family|224..322
3409	1000168159	B	305	428	77	0	2	Pro	Pro	Pro	Pro	Pro	Fir	Pro	Fir	Pro	Pro	Pro	Pro	Pro	Pro	Pro	Pro	Pro	Pro	Pro	Pro	Pro	Pro	Pro	Pro	Pro	Pro|91%,Cya|5%,Fir|4%	PDI_a_PDI_a'_C|345..430	PDI_a_PDI_a'_C|345..430,PDI_a_family|29..124,PDI_b_family|135..215,PDI_b'_family|224..322
3409	1000190087	A	3	278	2415	64	2	Pro	Pro	Pro	Pro	Pro	Pro	Pro	Pro	Pro	Pro	Pro	Pro	Pro	Pro	Pro	Pro	Pro	Pro	Pro	Pro	Pro	Pro	Pro	Pro	Pro	Pro|52%,Act|15%,Fir|14%	PDI_a_family|31..127,PDI_b_family|135..230	PDI_a_PDI_a'_C|363..464,PDI_a_family|31..127,PDI_b_family|135..230,PDI_b'_family|242..342
3409	1000190087	B	332	487	790	14	2	Pro	Pro	Cya	Pro	Act	Cya	Cya	Cya	Cya	Cya	Fir	Cya	Pro	Cya	Pro	Pro	Cya	Cya	Bac	Pro	Pro	Pro	Elu	Pro	Cya	Pro|57%,Cya|10%,Act|9%	PDI_a_PDI_a'_C|363..464	PDI_a_PDI_a'_C|363..464,PDI_a_family|31..127,PDI_b_family|135..230,PDI_b'_family|242..342
3409	1000194846	A	13	219	1922	63	2	Act	Pro	Eur	Act	Act	Act	Act	Act	Act	Act	Act	Act	Act	Tha	Act	Pro	Act	Pro	Pro	Chl	Fir	Act	Act	Act	Act	Pro|54%,Act|17%,Fir|9%	PDI_a_family|41..138	PDI_a_family|41..138,PDI_b_family|147..239,Thioredoxin_like|389..452
3409	1000252946	A	10	234	1110	60	2	Pro	Pro	Pro	Pro	Pro	Pro	Pro	Pro	Pro	Pro	Pro	Pro	Cre	Pro	Pro	Pro	Pro	Pro	Pro	Pro	Pro	Pro	Pro	Pro	Pro	Pro|48%,Act|15%,Chl|9%	PDI_a_family|47..145	PDI_a_family|47..145,Thioredoxin_like|425..502
3528	159474356	A	61	312	8	0	4	Fir	Act	Act	Act	Act	Bac	Fir	Pro																		Act|50%,Fir|25%,Bac|13%	HATPase_c|188..310	HATPase_c|188..310,BCDHK_Adom3|1..142
3528	219119999	A	172	341	3	0	4	Ver	Bac	Pro																							Ver|33%,Bac|33%,Pro|33%	HATPase_c|212..345	HATPase_c|212..345,BCDHK_Adom3|20..165
3528	219120184	A	163	327	24	0	4	Pro	Pro	Pro	Pro	Pro	Ver	Bac	Pro	Pro	Pro	Pro	Pro	Pro	Pro	Pro	Pro	Pro	Pro	Pro	Fir	Fir	Pro	Pro	Pro		Pro|83%,Fir|8%,Ver|4%	HATPase_c|190..316	HATPase_c|190..316,BCDHK_Adom3|1..144
3528	223995995	A	148	312	9	0	4	Pro	Pro	Fir	Pro	Act	Act	Act	Act	Pro																	Pro|44%,Act|44%,Fir|11%	HATPase_c|194..309	HATPase_c|194..309,BCDHK_Adom3|1..142
3528	224010273	A	143	338	12	0	4	Pro	Bac	Pro	Pro	Pro	Fir	Pro	Pro	The	Spi	Ver	Pro														Pro|57%,Spi|8%,Ver|8%	HATPase_c|198..326	HATPase_c|198..326,BCDHK_Adom3|8..151
3528	290974860	A	246	449	74	0	4	Pro	Pro	Pro	Pro	Pro	Pro	Pro	Pro	Pro	Pro	Pro	Pro	Pro	Pro	Pro	Pro	Pro	Pro	Pro	Pro	Pro	Pro	Pro	Pro	Pro	Pro|96%,Cya|4%	HATPase_c|317..441	HATPase_c|317..441,BCDHK_Adom3|99..270
3528	303272449	A	248	477	5	0	4	Cya	Pro	Bac	Pro	Pro																					Pro|60%,Cya|20%,Bac|20%	HATPase_c|356..477	HATPase_c|356..477,BCDHK_Adom3|132..310
3528	307104740	A	230	385	4	0	4	Act	Act	Act	Act																						Act|100%	HATPase_c|257..383	HATPase_c|257..383,BCDHK_Adom3|48..211
3528	384249181	A	260	398	3	0	4	Fir	Pro	Bac																							Fir|33%,Bac|33%,Pro|33%	HATPase_c|264..388	HATPase_c|264..388,BCDHK_Adom3|55..218
3528	485636232	A	95	341	17	0	4	Bac	Fir	Act	Act	Act	Act	Pro	Pro	Pro	Pro	Aci	Pro	Fir	Pro	Pro	Pro	Nit									Pro|47%,Act|24%,Fir|12%	HATPase_c|206..330	HATPase_c|206..330,BCDHK_Adom3|5..154
3528	514701491	A	209	389	15	0	4	Pro	Bac	Bac	Pro	Pro	Dei	Pro	Pro	Pro	Bac	Bac	Bac	Pro	Act	Bac											Pro|47%,Bac|40%,Dei|7%	HATPase_c|257..379	HATPase_c|257..379,BCDHK_Adom3|36..209
3528	569414428	A	198	493	7	0	4	Pro	Def	Bac	Fir	Cya	Fir	Cya																			Cya|28%,Fir|28%,Bac|14%	HATPase_c|364..483,BCDHK_Adom3|195..297	HATPase_c|364..483,BCDHK_Adom3|195..297
3528	1000081870	A	246	451	4	0	4	Pro	Pro	Pro	Pro																						Pro|100%	HATPase_c|318..448	HATPase_c|318..448,BCDHK_Adom3|22..270
3528	1000085296	A	28	304	10	0	4	Pro	Fir	Fir	Fir	Cya	Fir	Act	Pro	Fir	Fir																Fir|60%,Pro|20%,Cya|10%	HATPase_c|167..298	HATPase_c|167..298,BCDHK_Adom3|1..121
3528	1000089305	A	181	444	6	0	4	Pro	Pro	Pro	Fir	Fir	Fir																				Fir|50%,Pro|50%	HATPase_c|313..440	HATPase_c|313..440,BCDHK_Adom3|90..266
3528	1000144198	A	175	394	25	0	4	Act	Act	Act	Act	Bac	Fir	Fir	Fir	Fir	Fir	Fir	Fir	Fir	Fir	Fir	Fir	Fir	Fir	Fir	Fir	Fir	Fir	Fir	Fir	Pro	Fir|76%,Act|16%,Bac|4%	HATPase_c|270..392	HATPase_c|270..392,BCDHK_Adom3|22..222
3528	1000144211	A	175	394	25	0	4	Act	Act	Act	Act	Bac	Fir	Fir	Fir	Fir	Fir	Fir	Fir	Fir	Fir	Fir	Fir	Fir	Fir	Fir	Fir	Fir	Fir	Fir	Fir	Pro	Fir|76%,Act|16%,Bac|4%	HATPase_c|270..392	HATPase_c|270..392,BCDHK_Adom3|22..222
3528	1000190664	A	84	250	4	0	4	Pro	Fir	Pro	Fir																						Fir|50%,Pro|50%	HATPase_c|129..250	HATPase_c|129..250,BCDHK_Adom3|2..77
3528	1000222551	A	171	339	6	0	4	Pro	Fir	Fir	Bac	Pro	Pro																				Pro|50%,Fir|33%,Bac|17%	HATPase_c|211..327	HATPase_c|211..327,BCDHK_Adom3|15..164
3673	6319505	A	1	272	7	164	8	Eur	Eur	Eur	Eur	Eur	Eur	Eur	Eur	Eur	Eur	Eur	Eur	Eur	Eur	Eur	Eur	Eur	Eur	Eur	Eur	Cre	Eur	Eur	Eur	Eur	Eur|61%,Cre|28%,Fir|4%	Ribosomal_L4|5..260	Ribosomal_L4|5..260,Ribos_L4_asso_C|273..352
3673	66817212	A	1	268	0	164	8	Eur	Eur	Cre	Eur	Cre	Cre	Eur	Cre	Eur	Eur	Eur	Eur	Eur	Eur	Eur	Eur	Eur	Eur	Eur	Eur	Eur	Eur	Eur	Eur	Eur	Eur|64%,Cre|30%,Tha|4%	Ribosomal_L4|7..264	Ribosomal_L4|7..264,Ribos_L4_asso_C|274..355
3673	72387341	A	1	267	0	164	8	Eur	Eur	Eur	Eur	Eur	Eur	Eur	Eur	Eur	Cre	Eur	Cre	Cre	Cre	Eur	Eur	Eur	Eur	Cre	Cre	Cre	Cre	Cre	Eur	Cre	Eur|64%,Cre|30%,Tha|4%	Ribosomal_L4|7..263	Ribosomal_L4|7..263,Ribos_L4_asso_C|273..315
3673	145490309	A	1	270	0	164	8	Eur	Eur	Eur	Cre	Eur	Eur	Cre	Cre	Eur	Eur	Cre	Eur	Eur	Eur	Eur	Cre	Cre	Cre	Cre	Eur	Eur	Cre	Cre	Cre	Cre	Eur|64%,Cre|30%,Tha|4%	Ribosomal_L4|20..267	Ribosomal_L4|20..267,Ribos_L4_asso_C|278..339
3673	145545624	A	1	270	0	164	8	Eur	Eur	Eur	Cre	Eur	Eur	Cre	Cre	Eur	Eur	Cre	Eur	Eur	Eur	Eur	Cre	Cre	Cre	Cre	Eur	Eur	Cre	Cre	Cre	Cre	Eur|64%,Cre|30%,Tha|4%	Ribosomal_L4|20..267	Ribosomal_L4|20..267,Ribos_L4_asso_C|278..339
3673	146170339	A	1	274	0	164	8	Eur	Eur	Eur	Eur	Cre	Cre	Cre	Cre	Cre	Cre	Cre	Eur	Eur	Eur	Eur	Eur	Cre	Cre	Cre	Cre	Cre	Cre	Cre	Eur	Eur	Eur|64%,Cre|30%,Tha|4%	Ribosomal_L4|23..271	Ribosomal_L4|23..271,Ribos_L4_asso_C|281..371
3673	159473354	A	1	273	2	164	8	Eur	Eur	Eur	Eur	Eur	Eur	Eur	Eur	Eur	Eur	Eur	Eur	Eur	Eur	Eur	Eur	Eur	Eur	Eur	Eur	Cre	Eur	Eur	Eur	Eur	Eur|63%,Cre|30%,Tha|4%	Ribosomal_L4|8..265	Ribosomal_L4|8..265,Ribos_L4_asso_C|275..354
3673	167518295	A	1	267	0	164	8	Eur	Eur	Eur	Eur	Eur	Eur	Eur	Eur	Eur	Eur	Eur	Cre	Eur	Eur	Eur	Eur	Eur	Eur	Eur	Eur	Eur	Eur	Cre	Eur	Eur	Eur|64%,Cre|30%,Tha|4%	Ribosomal_L4|6..264	Ribosomal_L4|6..264,Ribos_L4_asso_C|282..358
3673	219121527	A	8	290	0	164	8	Eur	Eur	Eur	Eur	Eur	Eur	Eur	Eur	Eur	Eur	Eur	Eur	Eur	Eur	Eur	Eur	Eur	Eur	Eur	Eur	Eur	Eur	Eur	Eur	Eur	Eur|64%,Cre|30%,Tha|4%	Ribosomal_L4|32..284	Ribosomal_L4|32..284,Ribos_L4_asso_C|290..368
3673	224000902	A	1	271	0	164	8	Eur	Eur	Eur	Eur	Eur	Eur	Eur	Eur	Eur	Eur	Eur	Eur	Eur	Eur	Eur	Eur	Eur	Eur	Eur	Eur	Eur	Eur	Eur	Eur	Eur	Eur|64%,Cre|30%,Tha|4%	Ribosomal_L4|7..263	Ribosomal_L4|7..263,Ribos_L4_asso_C|266..341
3673	281203811	A	1	267	0	164	8	Eur	Eur	Eur	Eur	Eur	Eur	Eur	Eur	Eur	Eur	Eur	Eur	Eur	Eur	Eur	Eur	Eur	Cre	Eur	Eur	Cre	Eur	Eur	Eur	Eur	Eur|64%,Cre|30%,Tha|4%	Ribosomal_L4|7..264	Ribosomal_L4|7..264,Ribos_L4_asso_C|274..340
3673	290985315	A	1	274	0	164	8	Eur	Eur	Eur	Eur	Eur	Eur	Cre	Eur	Eur	Eur	Eur	Eur	Eur	Eur	Eur	Eur	Eur	Eur	Eur	Eur	Eur	Eur	Eur	Eur	Eur	Eur|64%,Cre|30%,Tha|4%	Ribosomal_L4|8..270	Ribosomal_L4|8..270,Ribos_L4_asso_C|289..365
3673	302832173	A	1	268	2	164	8	Eur	Eur	Eur	Eur	Eur	Eur	Eur	Eur	Eur	Eur	Eur	Eur	Eur	Eur	Eur	Eur	Eur	Eur	Eur	Eur	Cre	Eur	Cre	Cre	Cre	Eur|63%,Cre|30%,Tha|4%	Ribosomal_L4|8..265	Ribosomal_L4|8..265,Ribos_L4_asso_C|275..354
3673	303287893	A	1	262	0	164	8	Eur	Eur	Eur	Eur	Eur	Eur	Eur	Eur	Eur	Eur	Cre	Eur	Eur	Eur	Eur	Eur	Cre	Cre	Cre	Eur	Eur	Eur	Eur	Eur	Cre	Eur|64%,Cre|30%,Tha|4%	Ribosomal_L4|8..261	Ribosomal_L4|8..261,Ribos_L4_asso_C|272..344
3673	307102863	A	1	230	0	164	8	Eur	Eur	Eur	Eur	Eur	Eur	Eur	Eur	Eur	Eur	Eur	Eur	Eur	Cre	Eur	Eur	Eur	Eur	Eur	Eur	Eur	Eur	Eur	Eur	Eur	Eur|64%,Cre|30%,Tha|4%	Ribosomal_L4|4..226	Ribosomal_L4|4..226,Ribos_L4_asso_C|236..305
3673	308812566	A	1	271	0	164	8	Eur	Eur	Eur	Eur	Eur	Eur	Eur	Eur	Eur	Eur	Eur	Eur	Eur	Eur	Eur	Eur	Eur	Eur	Eur	Eur	Eur	Eur	Eur	Eur	Cre	Eur|64%,Cre|30%,Tha|4%	Ribosomal_L4|21..268	Ribosomal_L4|21..268,Ribos_L4_asso_C|278..351
3673	323452815	A	1	270	0	164	8	Cre	Cre	Cre	Cre	Cre	Eur	Eur	Eur	Eur	Cre	Eur	Cre	Eur	Eur	Eur	Eur	Eur	Eur	Eur	Cre	Eur	Eur	Eur	Eur	Eur	Eur|64%,Cre|30%,Tha|4%	Ribosomal_L4|8..266	Ribosomal_L4|8..266,Ribos_L4_asso_C|276..343
3673	384252369	A	1	270	0	164	8	Eur	Eur	Eur	Eur	Eur	Eur	Eur	Eur	Eur	Eur	Eur	Eur	Eur	Eur	Eur	Eur	Eur	Eur	Eur	Eur	Eur	Eur	Eur	Cre	Eur	Eur|64%,Cre|30%,Tha|4%	Ribosomal_L4|8..264	Ribosomal_L4|8..264,Ribos_L4_asso_C|274..349
3673	398364991	A	1	272	7	164	8	Eur	Eur	Eur	Eur	Eur	Eur	Eur	Eur	Eur	Eur	Eur	Eur	Eur	Eur	Eur	Eur	Eur	Eur	Cre	Eur	Eur	Eur	Eur	Eur	Eur	Eur|61%,Cre|28%,Fir|4%	Ribosomal_L4|5..260	Ribosomal_L4|5..260,Ribos_L4_asso_C|273..352
3673	428167935	A	4	264	0	164	8	Eur	Eur	Eur	Eur	Eur	Eur	Eur	Eur	Eur	Eur	Eur	Eur	Eur	Eur	Eur	Eur	Eur	Eur	Eur	Eur	Eur	Eur	Eur	Eur	Eur	Eur|64%,Cre|30%,Tha|4%	Ribosomal_L4|6..256	Ribosomal_L4|6..256,Ribos_L4_asso_C|266..341
3673	440804238	A	1	254	0	164	8	Cre	Eur	Eur	Eur	Eur	Eur	Eur	Cre	Eur	Eur	Cre	Eur	Eur	Eur	Eur	Eur	Eur	Eur	Eur	Eur	Cre	Eur	Eur	Cre	Eur	Eur|64%,Cre|30%,Tha|4%	Ribosomal_L4|13..250	Ribosomal_L4|13..250,Ribos_L4_asso_C|262..335
3673	449018769	A	1	280	0	164	8	Eur	Eur	Eur	Eur	Eur	Eur	Eur	Eur	Eur	Cre	Eur	Eur	Eur	Eur	Eur	Eur	Eur	Eur	Eur	Eur	Eur	Eur	Eur	Eur	Cre	Eur|64%,Cre|30%,Tha|4%	Ribosomal_L4|14..275	Ribosomal_L4|14..275,Ribos_L4_asso_C|280..343
3673	452824604	A	1	272	2	164	8	Eur	Eur	Eur	Eur	Eur	Eur	Eur	Eur	Eur	Eur	Eur	Eur	Eur	Eur	Eur	Eur	Eur	Eur	Eur	Eur	Eur	Eur	Eur	Eur	Eur	Eur|63%,Cre|30%,Tha|4%	Ribosomal_L4|11..268	Ribosomal_L4|11..268,Ribos_L4_asso_C|278..355
3673	470363887	A	1	271	0	164	8	Eur	Eur	Eur	Eur	Eur	Eur	Eur	Eur	Eur	Eur	Eur	Eur	Eur	Eur	Eur	Eur	Cre	Eur	Eur	Eur	Eur	Eur	Eur	Eur	Cre	Eur|64%,Cre|30%,Tha|4%	Ribosomal_L4|18..265	Ribosomal_L4|18..265,Ribos_L4_asso_C|275..339
3673	471219033	A	1	273	0	164	8	Eur	Cre	Cre	Cre	Eur	Eur	Eur	Cre	Eur	Eur	Eur	Eur	Eur	Eur	Eur	Cre	Cre	Cre	Eur	Eur	Eur	Cre	Eur	Eur	Eur	Eur|64%,Cre|30%,Tha|4%	Ribosomal_L4|6..270	Ribosomal_L4|6..270,Ribos_L4_asso_C|281..342
3673	485607517	A	1	249	0	164	8	Eur	Eur	Eur	Eur	Eur	Eur	Eur	Eur	Eur	Eur	Eur	Eur	Eur	Eur	Eur	Eur	Cre	Eur	Eur	Eur	Eur	Eur	Cre	Cre	Eur	Eur|64%,Cre|30%,Tha|4%	Ribosomal_L4|7..227	Ribosomal_L4|7..227,Ribos_L4_asso_C|247..300
3673	514694263	A	1	272	0	164	8	Eur	Eur	Cre	Cre	Eur	Eur	Eur	Eur	Eur	Eur	Eur	Eur	Eur	Eur	Eur	Cre	Cre	Cre	Eur	Eur	Eur	Cre	Eur	Eur	Eur	Eur|64%,Cre|30%,Tha|4%	Ribosomal_L4|7..265	Ribosomal_L4|7..265,Ribos_L4_asso_C|284..355
3673	1000027739	A	1	273	0	164	8	Eur	Eur	Eur	Eur	Eur	Eur	Eur	Eur	Eur	Eur	Eur	Eur	Eur	Eur	Eur	Eur	Eur	Eur	Eur	Eur	Eur	Eur	Eur	Eur	Eur	Eur|64%,Cre|30%,Tha|4%	Ribosomal_L4|14..265	Ribosomal_L4|14..265,Ribos_L4_asso_C|275..353
3673	1000040696	A	1	269	0	164	8	Eur	Eur	Eur	Eur	Eur	Eur	Eur	Eur	Eur	Eur	Eur	Cre	Cre	Eur	Eur	Eur	Cre	Cre	Cre	Eur	Cre	Eur	Eur	Eur	Eur	Eur|64%,Cre|30%,Tha|4%	Ribosomal_L4|6..262	Ribosomal_L4|6..262,Ribos_L4_asso_C|272..356
3673	1000060462	A	1	272	0	164	8	Eur	Eur	Eur	Cre	Eur	Eur	Eur	Eur	Eur	Eur	Eur	Eur	Eur	Cre	Eur	Cre	Eur	Eur	Eur	Eur	Eur	Eur	Cre	Cre	Eur	Eur|64%,Cre|30%,Tha|4%	Ribosomal_L4|9..264	Ribosomal_L4|9..264,Ribos_L4_asso_C|274..352
3673	1000081150	A	18	295	0	164	8	Eur	Eur	Eur	Eur	Eur	Eur	Cre	Eur	Eur	Cre	Eur	Eur	Eur	Eur	Eur	Cre	Eur	Cre	Eur	Eur	Cre	Cre	Cre	Eur	Eur	Eur|64%,Cre|30%,Tha|4%	Ribosomal_L4|28..285	Ribosomal_L4|28..285,Ribos_L4_asso_C|295..373
3673	1000090658	A	1	271	0	164	8	Eur	Eur	Eur	Eur	Eur	Cre	Eur	Eur	Eur	Eur	Cre	Cre	Eur	Eur	Eur	Cre	Cre	Eur	Cre	Cre	Eur	Eur	Eur	Cre	Cre	Eur|64%,Cre|30%,Tha|4%	Ribosomal_L4|7..265	Ribosomal_L4|7..265,Ribos_L4_asso_C|276..340
3673	1000100555	A	1	262	0	164	8	Eur	Eur	Eur	Eur	Eur	Eur	Eur	Eur	Eur	Cre	Eur	Cre	Eur	Cre	Eur	Eur	Eur	Cre	Eur	Eur	Eur	Eur	Eur	Eur	Eur	Eur|64%,Cre|30%,Tha|4%	Ribosomal_L4|11..259	Ribosomal_L4|11..259,Ribos_L4_asso_C|269..346
3673	1000108456	A	6	277	0	164	8	Eur	Eur	Eur	Eur	Eur	Eur	Eur	Eur	Eur	Eur	Eur	Eur	Cre	Eur	Cre	Eur	Cre	Cre	Eur	Eur	Eur	Eur	Eur	Eur	Eur	Eur|64%,Cre|30%,Tha|4%	Ribosomal_L4|27..266	Ribosomal_L4|27..266,Ribos_L4_asso_C|280..343
3673	1000132995	A	17	292	0	164	8	Eur	Eur	Eur	Eur	Eur	Eur	Eur	Eur	Cre	Eur	Eur	Eur	Eur	Eur	Eur	Cre	Cre	Cre	Cre	Cre	Cre	Eur	Eur	Eur	Cre	Eur|64%,Cre|30%,Tha|4%	Ribosomal_L4|31..285	Ribosomal_L4|31..285,Ribos_L4_asso_C|289..351
3673	1000139155	A	1	270	0	164	8	Eur	Eur	Eur	Eur	Eur	Eur	Eur	Eur	Eur	Cre	Eur	Eur	Eur	Eur	Cre	Cre	Eur	Cre	Cre	Cre	Eur	Cre	Cre	Cre	Eur	Eur|64%,Cre|30%,Tha|4%	Ribosomal_L4|9..263	Ribosomal_L4|9..263,Ribos_L4_asso_C|267..329
3673	1000159624	A	1	278	0	164	8	Eur	Eur	Eur	Eur	Eur	Cre	Eur	Eur	Eur	Eur	Eur	Eur	Eur	Eur	Eur	Cre	Cre	Cre	Cre	Eur	Eur	Eur	Eur	Eur	Eur	Eur|64%,Cre|30%,Tha|4%	Ribosomal_L4|19..268	Ribosomal_L4|19..268,Ribos_L4_asso_C|278..354
3673	1000186860	A	1	271	0	164	8	Eur	Eur	Eur	Eur	Eur	Eur	Eur	Eur	Eur	Eur	Eur	Eur	Eur	Eur	Eur	Eur	Eur	Eur	Cre	Eur	Eur	Cre	Cre	Eur	Eur	Eur|64%,Cre|30%,Tha|4%	Ribosomal_L4|7..260	Ribosomal_L4|7..260,Ribos_L4_asso_C|274..352
3673	1000204979	A	1	267	0	164	8	Eur	Eur	Eur	Eur	Eur	Eur	Eur	Eur	Eur	Eur	Eur	Eur	Eur	Eur	Eur	Eur	Eur	Eur	Eur	Eur	Eur	Eur	Eur	Eur	Eur	Eur|64%,Cre|30%,Tha|4%	Ribosomal_L4|7..263	Ribosomal_L4|7..263,Ribos_L4_asso_C|266..336
3693	6320056	A	1	638	1072	12	3	Cya	Cya	Cya	Cya	Cya	Cya	Cya	Cya	Cya	Cya	Cya	Cya	Cya	Cya	Cya	Cya	Cya	Cya	Cya	Cya	Cya	Cya	Cya	Cya	Cya	Cya|63%,Act|15%,Pro|10%	WD40|17..322	WD40|17..322,COPI_C|829..1199
3693	66828219	A	1	625	1040	10	3	Cya	Cya	Cya	Cya	Cya	Cya	Cya	Cya	Cya	Cya	Cya	Cya	Cya	Cya	Cya	Cya	Cya	Cya	Cya	Cya	Cya	Cya	Cya	Cya	Def	Cya|63%,Act|14%,Pro|11%	WD40|10..314	WD40|10..314,COPI_C|905..1220
3693	72387542	A	1	574	1045	11	3	Cya	Cya	Cya	Cya	Cya	Pro	Cya	Cya	Cya	Cya	Cya	Pro	Cya	Cya	Cya	Chl	Cya	Cya	Cya	Cya	Cya	Cya	Chl	Cya	Cya	Cya|62%,Act|15%,Pro|11%	WD40|9..307	WD40|9..307,COPI_C|831..1188
3693	118394671	A	1	552	1030	10	3	Cya	Cya	Cya	Cya	Cya	Act	Cya	Cya	Cya	Cya	Cya	Cya	Cya	Cya	Cya	Cya	Pro	Cya	Pro	Chl	Chl	Cya	Cya	Cya	Cya	Cya|64%,Act|14%,Pro|11%	WD40|9..311	WD40|9..311,COPI_C|858..1225
3693	145509649	A	1	557	1028	11	3	Cya	Cya	Cya	Cya	Cya	Cya	Cya	Cya	Cya	Cya	Cya	Cya	Cya	Cya	Cya	Act	Cya	Chl	Cya	Cya	Pro	Cya	Eur	Cya	Pro	Cya|63%,Act|15%,Pro|10%	WD40|6..308	WD40|6..308,COPI_C|991..1191
3693	145510178	A	1	479	1015	10	3	Cya	Cya	Cya	Cya	Cya	Cya	Cya	Cya	Cya	Pro	Cya	Cya	Cya	Cya	Cya	Cya	Bac	Cya	Cya	Pro	Cya	Act	Cya	Act	Cya	Cya|63%,Act|15%,Pro|10%	WD40|9..306	WD40|9..306,COPI_C|897..1171
3693	145514023	A	1	403	1056	11	3	Cya	Cya	Cya	Cya	Pro	Cya	Cya	Cya	Cya	Cya	Def	Cya	Cya	Cya	Cya	Cya	Pro	Cya	Cya	Cya	Cya	Cya	Cya	Cya	Act	Cya|63%,Act|14%,Pro|11%	WD40|9..307	WD40|9..307,COPI_C|985..1180
3693	145514808	A	1	545	560	6	3	Cya	Cya	Cya	Cya	Cya	Act	Cya	Cya	Cya	Cya	Cya	Cya	Cya	Cya	Cya	Cya	Cya	Cya	Cya	Cya	Cya	Cya	Cya	Act	Cya	Cya|82%,Pro|5%,Act|5%	WD40|6..308	WD40|6..308,COPI_C|996..1191
3693	145537015	A	1	466	995	10	3	Pro	Pro	Cya	Act	Cya	Cya	Cya	Cya	Def	Cya	Cya	Cya	Cya	Cya	Cya	Cya	Cya	Cya	Pro	Cya	Cya	Cya	Pro	Cya	Cya	Cya|64%,Act|14%,Pro|10%	WD40|5..307	WD40|5..307,COPI_C|835..1148
3693	145553471	A	1	564	1003	10	3	Cya	Cya	Cya	Cya	Act	Cya	Cya	Cya	Cya	Cya	Cya	Cya	Cya	Def	Cya	Cya	Cya	Cya	Cya	Cya	Cya	Cya	Pro	Cya	Cya	Cya|64%,Act|14%,Pro|10%	WD40|5..301	WD40|5..301,COPI_C|877..1148
3693	159471083	A	1	601	1021	11	3	Cya	Cya	Cya	Cya	Cya	Cya	Cya	Cya	Cya	Cya	Cya	Act	Cya	Cya	Cya	Cya	Cya	Cya	Cya	Pro	Cya	Cya	Cya	Cya	Cya	Cya|64%,Act|15%,Pro|10%	WD40|9..318	WD40|9..318,COPI_C|946..1253
3693	167518005	A	1	598	1043	11	3	Cya	Cya	Cya	Cya	Cya	Cya	Cya	Cya	Cya	Cya	Cya	Cya	Cya	Cya	Cya	Cya	Cya	Cya	Cya	Cya	Cya	Cya	Chl	Cya	Cya	Cya|63%,Act|14%,Pro|11%	WD40|5..318	WD40|5..318,COPI_C|890..1210
3693	219124051	A	1	558	1014	12	3	Cya	Cya	Cya	Cya	Cya	Cya	Cya	Cya	Cya	Cya	Cya	Cya	Cya	Act	Cya	Cya	Cya	Cya	Cya	Cya	Chl	Cya	Cya	Pro	Cya	Cya|64%,Act|15%,Pro|10%	WD40|5..327	WD40|5..327,COPI_C|931..1267
3693	224002845	A	1	580	1024	11	3	Cya	Cya	Cya	Cya	Cya	Cya	Cya	Cya	Pro	Cya	Cya	Def	Cya	Cya	Cya	Cya	Cya	Cya	Cya	Cya	Cya	Cya	Cya	Cya	Cya	Cya|63%,Act|15%,Pro|10%	WD40|5..322	WD40|5..322,COPI_C|940..1252
3693	281209835	A	1	589	1032	10	3	Cya	Cya	Cya	Cya	Cya	Cya	Cya	Cya	Cya	Def	Cya	Cya	Cya	Cya	Cya	Chl	Cya	Cya	Cya	Cya	Cya	Act	Cya	Cya	Cya	Cya|63%,Act|14%,Pro|11%	WD40|9..313	WD40|9..313,COPI_C|859..1193
3693	290993019	A	1	615	1018	11	3	Cya	Cya	Cya	Cya	Pro	Cya	Cya	Cya	Cya	Chl	Cya	Cya	Cya	Cya	Cya	Cya	Cya	Cya	Cya	Cya	Cya	Cya	Chl	Cya	Cya	Cya|65%,Act|13%,Pro|10%	WD40|11..321	WD40|11..321,COPI_C|858..1202
3693	302852603	A	1	617	1028	11	3	Cya	Cya	Cya	Cya	Cya	Cya	Cya	Cya	Cya	Cya	Cya	Cya	Cya	Cya	Act	Cya	Cya	Cya	Cya	Cya	Cya	Cya	Cya	Cya	Cya	Cya|64%,Act|15%,Pro|10%	WD40|9..318	WD40|9..318,COPI_C|816..1221
3693	303276699	A	1	552	1056	12	3	Cya	Cya	Cya	Cya	Cya	Cya	Cya	Cya	Cya	Cya	Cya	Cya	Def	Cya	Cya	Cya	Cya	Cya	Cya	Cya	Cya	Cya	Cya	Cya	Cya	Cya|62%,Act|15%,Pro|11%	WD40|9..318	WD40|9..318,COPI_C|820..1237
3693	308802748	A	1	503	921	10	3	Cya	Cya	Cya	Cya	Cya	Cya	Cya	Cya	Cya	Chl	Cya	Cya	Cya	Cya	Cya	Cya	Cya	Cya	Cya	Cya	Cya	Cya	Def	Cya	Cya	Cya|67%,Act|14%,Pro|9%	WD40|41..363	WD40|41..363,COPI_C|876..1284
3693	323449569	A	1	563	1072	12	3	Cya	Cya	Cya	Cya	Cya	Cya	Cya	Cya	Cya	Cya	Cya	Cya	Cya	Cya	Cya	Cya	Cya	Cya	Cya	Cya	Cya	Cya	Pro	Cya	Cya	Cya|62%,Act|15%,Pro|11%	WD40|5..312	WD40|5..312,COPI_C|838..1212
3693	323449836	A	1	574	1052	12	3	Cya	Cya	Cya	Cya	Cya	Cya	Cya	Cya	Cya	Cya	Cya	Chl	Cya	Cya	Chl	Act	Cya	Cya	Cya	Cya	Chl	Cya	Cya	Cya	Cya	Cya|62%,Act|16%,Pro|10%	WD40|5..322	WD40|5..322,COPI_C|847..1214
3693	384253701	A	1	562	1051	12	3	Cya	Cya	Cya	Cya	Cya	Cya	Cya	Cya	Cya	Cya	Cya	Cya	Cya	Cya	Cya	Cya	Cya	Cya	Act	Cya	Cya	Cya	Cya	Cya	Cya	Cya|63%,Act|15%,Pro|11%	WD40|9..318	WD40|9..318,COPI_C|824..1233
3693	428184443	A	1	467	1005	10	3	Cya	Cya	Cya	Cya	Cya	Cya	Cya	Cya	Cya	Cya	Cya	Cya	Cya	Cya	Cya	Cya	Cya	Cya	Cya	Cya	Cya	Cya	Cya	Cya	Cya	Cya|63%,Act|16%,Pro|10%	WD40|16..331	WD40|16..331,COPI_C|839..1256
3693	440789749	A	1	603	1061	11	3	Cya	Cya	Cya	Cya	Cya	Cya	Chl	Cya	Pro	Cya	Cya	Cya	Cya	Cya	Cya	Cya	Cya	Cya	Cya	Cya	Cya	Cya	Cya	Cya	Cya	Cya|62%,Act|15%,Pro|11%	WD40|5..318	WD40|5..318,COPI_C|904..1214
3693	449015815	A	1	442	913	9	3	Cya	Cya	Cya	Cya	Cya	Cya	Cya	Cya	Cya	Cya	Cya	Cya	Cya	Cya	Cya	Cya	Cya	Cya	Cya	Cya	Cya	Cya	Cya	Act	Cya	Cya|69%,Act|14%,Pro|8%	WD40|5..380	WD40|5..380,COPI_C|1029..1418
3693	452820927	A	1	559	1056	11	3	Cya	Cya	Cya	Cya	Cya	Cya	Cya	Cya	Cya	Cya	Cya	Cya	Cya	Cya	Cya	Cya	Cya	Cya	Cya	Cya	Cya	Cya	Cya	Cya	Cya	Cya|63%,Act|15%,Pro|10%	WD40|9..315	WD40|9..315,COPI_C|985..1282
3693	471235593	A	1	499	1035	10	3	Cya	Cya	Cya	Cya	Act	Pro	Cya	Cya	Cya	Cya	Cya	Chl	Cya	Cya	Chl	Cya	Cya	Cya	Cya	Cya	Cya	Cya	Cya	Cya	Cya	Cya|63%,Act|15%,Pro|11%	WD40|5..303	WD40|5..303,COPI_C|861..1225
3693	485607568	A	1	604	953	10	3	Cya	Cya	Cya	Cya	Cya	Cya	Cya	Cya	Cya	Cya	Cya	Cya	Cya	Cya	Cya	Cya	Act	Cya	Cya	Cya	Cya	Cya	Cya	Cya	Cya	Cya|66%,Act|14%,Pro|10%	WD40|9..345	WD40|9..345,COPI_C|906..1238
3693	514653785	A	1	517	1016	11	3	Cya	Cya	Cya	Cya	Cya	Cya	Cya	Cya	Cya	Cya	Cya	Cya	Cya	Cya	Cya	Cya	Cya	Act	Cya	Cya	Cya	Cya	Cya	Cya	Pro	Cya|64%,Act|14%,Pro|11%	WD40|5..316	WD40|5..316,COPI_C|892..1202,CLH|594..682
3693	1000031573	A	1	450	999	11	3	Cya	Cya	Cya	Cya	Cya	Cya	Cya	Cya	Cya	Cya	Cya	Cya	Cya	Cya	Cya	Cya	Act	Cya	Cya	Cya	Cya	Cya	Cya	Cya	Cya	Cya|65%,Act|15%,Pro|9%	WD40|9..336	WD40|9..336,COPI_C|953..1291
3693	1000035560	A	1	576	1025	10	3	Cya	Cya	Cya	Cya	Act	Cya	Cya	Cya	Cya	Cya	Cya	Def	Cya	Cya	Cya	Cya	Cya	Cya	Cya	Act	Cya	Cya	Cya	Chl	Cya	Cya|63%,Act|14%,Pro|11%	WD40|14..313	WD40|14..313,COPI_C|894..1201
3693	1000059758	A	1	640	1050	11	3	Cya	Cya	Cya	Cya	Cya	Cya	Cya	Cya	Cya	Cya	Cya	Cya	Cya	Cya	Cya	Cya	Cya	Cya	Cya	Cya	Act	Cya	Cya	Cya	Cya	Cya|63%,Act|15%,Pro|10%	WD40|17..333	WD40|17..333,COPI_C|831..1232
3693	1000059766	A	1	740	1070	12	3	Cya	Cya	Cya	Cya	Cya	Cya	Cya	Cya	Cya	Cya	Cya	Cya	Cya	Cya	Cya	Cya	Cya	Cya	Cya	Cya	Cya	Cya	Cya	Cya	Cya	Cya|62%,Act|15%,Pro|11%	WD40|7..323	WD40|7..323,COPI_C|821..1222
3693	1000080481	A	1	599	1080	12	3	Cya	Cya	Cya	Cya	Cya	Cya	Cya	Cya	Cya	Cya	Cya	Cya	Cya	Cya	Cya	Cya	Cya	Cya	Cya	Cya	Cya	Cya	Cya	Cya	Cya	Cya|63%,Act|15%,Pro|11%	WD40|9..323	WD40|9..323,COPI_C|819..1210
3693	1000087449	A	1	549	1045	12	3	Cya	Cya	Cya	Cya	Cya	Chl	Cya	Cya	Cya	Act	Cya	Cya	Def	Cya	Cya	Cya	Cya	Cya	Cya	Cya	Cya	Cya	Cya	Cya	Cya	Cya|63%,Act|15%,Pro|10%	WD40|5..322	WD40|5..322,COPI_C|900..1266
3693	1000104282	A	1	516	985	10	3	Cya	Cya	Cya	Pro	Cya	Cya	Cya	Cya	Cya	Cya	Cya	Cya	Cya	Cya	Cya	Cya	Cya	Cya	Cya	Cya	Cya	Cya	Cya	Cya	Cya	Cya|65%,Act|14%,Pro|10%	WD40|20..323	WD40|20..323,COPI_C|823..1219
3693	1000120539	A	1	587	1009	10	3	Cya	Cya	Cya	Cya	Cya	Cya	Cya	Cya	Cya	Cya	Cya	Cya	Cya	Cya	Cya	Cya	Cya	Cya	Cya	Cya	Cya	Act	Cya	Cya	Cya	Cya|64%,Act|15%,Pro|9%	WD40|8..316	WD40|8..316,COPI_C|920..1232
3693	1000134003	A	1	594	988	11	3	Cya	Cya	Cya	Cya	Cya	Cya	Cya	Cya	Cya	Cya	Cya	Cya	Cya	Cya	Cya	Cya	Chl	Cya	Cya	Cya	Cya	Cya	Cya	Cya	Cya	Cya|65%,Act|14%,Pro|10%	WD40|5..360,WD40|242..536	WD40|5..360,COPI_C|914..1248,WD40|242..536
3693	1000139095	A	1	612	987	11	3	Cya	Cya	Cya	Cya	Cya	Cya	Cya	Cya	Cya	Cya	Cya	Cya	Cya	Chl	Cya	Cya	Cya	Cya	Cya	Cya	Cya	Cya	Cya	Cya	Cya	Cya|65%,Act|14%,Pro|10%	WD40|5..360,WD40|242..536	WD40|5..360,COPI_C|914..1231,WD40|242..536
3693	1000166912	A	1	562	996	11	3	Cya	Cya	Cya	Cya	Cya	Cya	Act	Cya	Cya	Cya	Cya	Cya	Cya	Cya	Cya	Cya	Cya	Cya	Cya	Cya	Cya	Cya	Cya	Cya	Cya	Cya|65%,Act|14%,Pro|10%	WD40|9..313	WD40|9..313,COPI_C|865..1198
3693	1000208889	A	1	596	877	10	3	Cya	Cya	Cya	Cya	Cya	Cya	Cya	Cya	Cya	Cya	Cya	Cya	Cya	Cya	Cya	Cya	Cya	Cya	Cya	Cya	Cya	Cya	Cya	Cya	Act	Cya|67%,Act|15%,Pro|9%	WD40|5..355	WD40|5..355,COPI_C|994..1311
3721	146183888	A	33	127	12	0	5	Cya	Cya	Cya	Cya	Cya	Cya	Cya	Cya	Cya	Cya	Cya	Pro														Cya|92%,Pro|8%	RRM1_U1A_like|33..110	RRM1_U1A_like|33..110,RRM2_U1A_like|173..235
3721	307110924	A	23	116	3	0	5	Cya	Cya	Cya																							Cya|100%	RRM1_U1A_like|23..100	RRM1_U1A_like|23..100,RRM2_U1A_like|159..231
3724	6321301	A	1	563	1002	11	2	Cya	Cya	Cya	Cya	Cya	Cya	Cya	Cya	Pro	Def	Cya	Cya	Cya	Cya	Cya	Cya	Cya	Chl	Cya	Chl	Cya	Cya	Cya	Cya	Cya	Cya|65%,Act|13%,Pro|10%	WD40|6..293	WD40|6..293
3724	66816509	A	1	501	1060	11	2	Cya	Cya	Chl	Cya	Cya	Pro	Def	Cya	Cya	Cya	Chl	Cya	Cya	Cya	Cya	Pro	Cya	Cya	Cya	Cya	Cya	Cya	Cya	Cya	Cya	Cya|63%,Act|15%,Pro|11%	WD40|15..296	WD40|15..296
3724	84043900	A	1	504	896	10	2	Cya	Cya	Bac	Cya	Cya	Cya	Cya	Cya	Cya	Cya	Cya	Cya	Cya	Cya	Cya	Cya	Cya	Cya	Cya	Cya	Cya	Cya	Cya	Cya	Cya	Cya|69%,Act|12%,Pro|8%	WD40|13..295	WD40|13..295
3724	145480029	A	1	503	1073	10	2	Chl	Cya	Cya	Cya	Cya	Pro	Cya	Cya	Cya	Def	Cya	Chl	Cya	Cya	Cya	Cya	Cya	Cya	Chl	Cya	Cya	Cya	Cya	Cya	Cya	Cya|62%,Act|14%,Pro|10%	WD40|17..285	WD40|17..285
3724	146170021	A	1	551	996	11	2	Cya	Chl	Cya	Cya	Cya	Cya	Def	Act	Cya	Chl	Cya	Cya	Cya	Cya	Chl	Cya	Cya	Cya	Cya	Cya	Cya	Cya	Cya	Cya	Cya	Cya|65%,Act|14%,Pro|9%	WD40|17..297	WD40|17..297
3724	159488867	A	1	496	1036	11	2	Chl	Cya	Cya	Cya	Cya	Cya	Cya	Cya	Cya	Cya	Cya	Cya	Cya	Pro	Cya	Cya	Cya	Cya	Cya	Cya	Cya	Chl	Cya	Cya	Cya	Cya|63%,Act|15%,Pro|9%	WD40|15..297	WD40|15..297
3724	167538515	A	1	483	1060	12	2	Cya	Cya	Cya	Cya	Cya	Cya	Chl	Cya	Cya	Chl	Cya	Act	Cya	Cya	Cya	Cya	Cya	Cya	Cya	Cya	Cya	Cya	Def	Cya	Cya	Cya|62%,Act|16%,Pro|10%	WD40|8..299	WD40|8..299
3724	219119187	A	1	505	1043	12	2	Cya	Chl	Cya	Cya	Cya	Cya	Pro	Chl	Cya	Cya	Cya	Cya	Cya	Def	Act	Cya	Pro	Cya	Cya	Cya	Cya	Cya	Cya	Cya	Cya	Cya|64%,Act|14%,Pro|10%	WD40|11..289	WD40|11..289
3724	223998969	A	1	558	1010	11	2	Cya	Cya	Cya	Cya	Cya	Cya	Cya	Cya	Cya	Cya	Cya	Cya	Cya	Cya	Cya	Cya	Cya	Cya	Cya	Cya	Cya	Cya	Cya	Chl	Cya	Cya|64%,Act|14%,Pro|9%	WD40|54..326	WD40|54..326
3724	281206356	A	1	395	1065	12	2	Cya	Cya	Cya	Cya	Cya	Cya	Cya	Pro	Cya	Cya	Cya	Cya	Cya	Chl	Cya	Cya	Cya	Cya	Cya	Cya	Cya	Cya	Cya	Cya	Cya	Cya|63%,Act|15%,Pro|10%	WD40|15..296	WD40|15..296
3724	302848255	A	22	631	1014	12	2	Chl	Cya	Cya	Cya	Cya	Cya	Cya	Cya	Chl	Cya	Cya	Cya	Cya	Cya	Cya	The	Cya	Cya	Cya	Cya	Cya	Cya	Cya	Cya	Cya	Cya|64%,Act|15%,Pro|9%	WD40|119..408	WD40|119..408
3724	303273288	A	2	537	1006	12	2	Cya	Cya	Cya	Cya	Cya	Chl	Cya	Cya	Cya	Cya	Cya	Cya	Cya	Cya	Cya	Cya	Cya	Pro	Cya	Cya	Cya	Cya	Cya	Cya	Cya	Cya|64%,Act|14%,Pro|9%	WD40|15..295	WD40|15..295
3724	307107401	A	1	554	1047	12	2	Cya	Cya	Cya	Cya	Cya	Chl	Cya	Cya	Cya	Cya	Cya	Cya	Cya	Cya	Cya	Cya	Pro	Cya	Cya	Cya	Cya	Cya	Cya	Cya	Cya	Cya|62%,Act|15%,Pro|10%	WD40|15..297,WD40|221..483	WD40|15..297,WD40|221..483
3724	308799049	A	1	372	915	11	2	Cya	Cya	Cya	Cya	Cya	Cya	Cya	Cya	Cya	Cya	Cya	Cya	Cya	Cya	Cya	Cya	Cya	Cya	Cya	Cya	Cya	Cya	Cya	Cya	Cya	Cya|68%,Act|14%,Pro|8%	WD40|3..177	WD40|3..177
3724	323448306	A	1	484	1010	11	2	Cya	Cya	Cya	Cya	Cya	Cya	Cya	Cya	Cya	Cya	Cya	Cya	Cya	Cya	Cya	Cya	Pro	Cya	Cya	Cya	Cya	Cya	Cya	Cya	Cya	Cya|65%,Act|14%,Pro|10%	WD40|15..297	WD40|15..297
3724	323449845	A	1	484	959	11	2	Cya	Cya	Cya	Cya	Cya	Cya	Pro	Cya	Cya	Cya	Cya	Cya	Cya	Chl	Cya	Chl	Cya	Cya	Cya	Cya	Act	Cya	Cya	Cya	Cya	Cya|67%,Act|13%,Pro|9%	WD40|15..302	WD40|15..302
3724	384247356	A	1	470	868	10	2	Cya	Cya	Cya	Cya	Cya	Cya	Cya	Cya	Cya	Chl	Cya	Pro	Cya	Cya	Cya	Cya	Cya	Cya	Def	Chl	Cya	Cya	Cya	Cya	Cya	Cya|69%,Act|12%,Pro|8%	WD40|8..275	WD40|8..275
3724	428171472	A	1	514	1044	12	2	Cya	Cya	Cya	Cya	Cya	Cya	Cya	Cya	Cya	Cya	Cya	Cya	Cya	Cya	Cya	Cya	Cya	Cya	Cya	Cya	Cya	Cya	Cya	Chl	Pro	Cya|64%,Act|14%,Pro|10%	WD40|8..297	WD40|8..297
3724	440794887	A	1	595	1012	11	2	Cya	Cya	Cya	Cya	Cya	Cya	Cya	Cya	Cya	Cya	Cya	Cya	Cya	Cya	Pro	Cya	Cya	Cya	Cya	Cya	Cya	Cya	Cya	Cya	Cya	Cya|64%,Act|14%,Pro|10%	WD40|11..329	WD40|11..329
3724	449020114	A	2	470	1020	10	2	Cya	Cya	Cya	Cya	Cya	Cya	Cya	Cya	Cya	Cya	Cya	Pro	Cya	Cya	Cya	Act	Cya	Bac	Cya	Cya	Cya	Cya	Cya	Cya	Act	Cya|63%,Act|15%,Pro|10%	WD40|17..295	WD40|17..295
3724	452819823	A	1	466	966	11	2	Cya	Cya	Cya	Cya	Chl	Cya	Cya	Cya	Cya	Cya	Cya	Cya	Cya	Cya	Cya	Cya	Cya	Cya	Cya	Cya	Cya	Cya	Cya	Pro	Cya	Cya|66%,Act|13%,Pro|9%	WD40|8..287	WD40|8..287
3724	470364079	A	1	541	1078	12	2	Cya	Cya	Cya	Cya	Cya	Chl	Cya	Cya	Cya	Cya	Cya	Cya	Cya	Cya	Cya	Cya	Cya	Cya	Cya	Chl	Cya	Spi	Cya	Cya	Cya	Cya|61%,Act|15%,Pro|11%	WD40|8..295,WD40|221..485	WD40|8..295,WD40|221..485
3724	471223811	A	1	526	1006	11	2	Cya	Cya	Cya	Cya	Cya	Cya	Cya	Chl	Cya	Chl	Pro	Cya	Def	Act	Cya	Cya	Cya	Cya	Cya	Cya	Cya	Cya	Cya	Cya	Cya	Cya|65%,Act|13%,Pro|8%	WD40|7..287	WD40|7..287
3724	485623664	A	1	403	1080	12	2	Cya	Chl	Cya	Cya	Cya	Cya	Cya	Cya	Cya	Cya	Cya	Cya	Cya	Cya	Cya	Cya	Cya	Cya	Cya	Cya	Chl	Cya	Cya	Cya	Cya	Cya|61%,Act|15%,Pro|11%	WD40|8..296	WD40|8..296
3724	485634660	A	1	403	1080	12	2	Cya	Def	Cya	Cya	Chl	Cya	Cya	Cya	Cya	Cya	Cya	Cya	Cya	Cya	Cya	Cya	Cya	Cya	Cya	Cya	Cya	Cya	Cya	Cya	Cya	Cya|61%,Act|15%,Pro|11%	WD40|8..296	WD40|8..296
3724	514695008	A	1	550	1038	12	2	Cya	Cya	Cya	Chl	Cya	Cya	Cya	Cya	Cya	Cya	Cya	Cya	Cya	Cya	Cya	Cya	Cya	Cya	Cya	Act	Chl	Cya	Cya	Cya	Cya	Cya|63%,Act|15%,Pro|9%	WD40|8..297	WD40|8..297
3724	1000033557	A	1	504	1044	12	2	Cya	Cya	Cya	Bac	Cya	Cya	Cya	Cya	Cya	Cya	Chl	Cya	Cya	Def	Cya	Cya	Cya	Cya	Cya	Cya	Cya	Cya	Chl	Cya	Cya	Cya|62%,Act|16%,Pro|10%	WD40|17..295,WD40|221..483	WD40|17..295,WD40|221..483
3724	1000052795	A	1	338	883	10	2	Cya	Cya	Cya	Cya	Cya	Cya	Chl	Cya	Cya	Cya	Cya	Cya	Cya	Cya	Cya	Cya	Cya	Cya	Cya	Cya	Cya	Cya	Cya	Cya	Cya	Cya|68%,Act|14%,Pro|9%	WD40|21..240	WD40|21..240
3724	1000061923	A	1	485	1009	11	2	Cya	Cya	Cya	Cya	Cya	Cya	Cya	Cya	Cya	Cya	Cya	Chl	Cya	Cya	Cya	Cya	Cya	Cya	Cya	Cya	Def	Cya	Cya	Cya	Cya	Cya|64%,Act|13%,Pro|11%	WD40|17..295	WD40|17..295
3724	1000064006	A	1	546	1043	12	2	Cya	Cya	Cya	Cya	Cya	Cya	Cya	Cya	Chl	Cya	Cya	Cya	Cya	Cya	Cya	Cya	Cya	Chl	Cya	Cya	Cya	Cya	Cya	Cya	Cya	Cya|62%,Act|14%,Pro|11%	WD40|17..287	WD40|17..287
3724	1000081577	A	1	489	1075	12	2	Cya	Cya	Cya	Cya	Cya	Cya	Cya	Cya	Cya	Cya	Cya	Chl	Cya	Chl	Cya	Cya	Cya	Cya	Cya	Cya	Cya	Cya	Cya	Act	Cya	Cya|62%,Act|15%,Pro|11%	WD40|8..297	WD40|8..297
3724	1000089581	A	4	645	988	12	2	Cya	Cya	Cya	Cya	Cya	Cya	Cya	Cya	Cya	Cya	Cya	Cya	Cya	Cya	Cya	Cya	Cya	Cya	Cya	Chl	Cya	Cya	Cya	Chl	Cya	Cya|65%,Act|14%,Pro|9%	WD40|87..363	WD40|87..363
3724	1000102840	A	1	591	1011	11	2	Cya	Cya	Cya	Cya	Cya	Cya	Cya	Cya	Cya	Cya	Cya	Cya	Cya	Cya	Cya	Cya	Cya	Cya	Cya	Cya	Cya	Cya	Cya	Cya	Cya	Cya|64%,Act|15%,Pro|9%	WD40|9..288,WD40|222..459	WD40|9..288,WD40|222..459,PT|893..929
3724	1000107242	A	1	469	1036	11	2	Cya	Cya	Cya	Cya	Cya	Chl	Cya	Cya	Cya	Cya	Cya	Cya	Cya	Cya	Def	Pro	Cya	Cya	Cya	Chl	Cya	Cya	Cya	Cya	Cya	Cya|63%,Act|14%,Pro|11%	WD40|17..297	WD40|17..297
3724	1000128861	A	1	495	1063	12	2	Cya	Cya	Chl	Cya	Cya	Cya	Cya	Cya	Cya	Cya	Cya	Cya	Cya	Cya	Chl	Pro	Cya	Cya	Cya	Bac	Cya	Cya	Cya	Cya	Cya	Cya|62%,Act|16%,Pro|10%	WD40|16..290,WD40|222..485	WD40|16..290,WD40|222..485
3724	1000130287	A	1	497	1066	12	2	Cya	Cya	Cya	Chl	Cya	Cya	Cya	Cya	Cya	Def	Chl	Cya	Pro	Cya	Cya	Cya	Cya	Cya	Cya	Cya	Cya	Cya	Cya	Cya	Cya	Cya|62%,Act|15%,Pro|11%	WD40|16..290,WD40|222..485	WD40|16..290,WD40|222..485
3724	1000160332	A	1	477	1037	12	2	Cya	Act	Cya	Cya	Cya	Cya	Chl	Cya	Cya	Cya	Chl	Cya	Cya	Cya	Cya	Cya	Cya	Cya	Cya	Cya	Cya	Cya	Cya	Pro	Pro	Cya|62%,Act|15%,Pro|10%	WD40|11..290	WD40|11..290
3724	1000196834	A	1	441	1071	12	2	Cya	Cya	Cya	Chl	Chl	Cya	Cya	Cya	Cya	Cya	Cya	Cya	Cya	Cya	Cya	Cya	Cya	Act	Cya	Cya	Cya	Cya	Cya	Cya	Cya	Cya|61%,Act|15%,Pro|11%	WD40|7..295	WD40|7..295
3724	1000206008	A	1	508	1053	11	2	Cya	Cya	Cya	Cya	Cya	Cya	Cya	Pro	Cya	Chl	Cya	Cya	Cya	Cya	Act	Cya	Cya	Pro	Cya	Cya	Cya	Cya	Cya	Cya	Cya	Cya|63%,Act|14%,Pro|10%	WD40|11..289	WD40|11..289
3724	1000242507	A	13	605	673	8	2	Cya	Cya	Cya	Cya	Cya	Act	Cya	Act	Pla	Cya	Cya	Cya	Cya	Cya	Cya	Cya	Cya	Chl	Cya	Cya	Cya	Chl	Cya	Cya	Chl	Cya|79%,Pro|7%,Act|6%	WD40|83..377	WD40|83..377
3752	6319722	A	46	741	2163	34	3	Fir	Fir	Fir	Pro	Pro	Pro	Fir	Fir	Fir	Pro	Fir	Cya	Pro	Fir	Fir	Pro	Fir	Fir	Fir	Fir	Fir	Fir	Fir	Fir	Fir	Fir|35%,Pro|23%,Act|16%	DEXDc|217..355,HELICc|516..624	DEXDc|217..355,HELICc|516..624,SANT|886..931,SLIDE|940..1058,HAND|776..883
3752	6324879	A	30	768	2069	26	3	Fir	Fir	Fir	Pro	Pro	Fir	Pro	Pro	Pro	Fir	Pro	Fir	Pro	Fir	Pro	Fir	Pro	Fir	Fir	Fir	Fir	Cya	Pro	Fir	Fir	Fir|35%,Pro|22%,Act|17%	HELICc|488..612,DEXDc|204..343	HELICc|488..612,DEXDc|204..343,SANT|890..934,SLIDE|943..1060,HAND|754..887
3752	66801013	A	153	868	2035	28	3	Pro	Pro	Pro	Pro	Pro	Pro	Bac	Fir	Pro	Pro	Pro	Pro	Pro	Pro	Fir	Fir	Fir	Pro	Fir	Fir	Fir	Fir	Fir	Pro	Pro	Fir|35%,Pro|22%,Act|17%	DEXDc|296..435,HELICc|595..703	DEXDc|296..435,HELICc|595..703,SANT|933..979,SLIDE|985..1098,HAND|845..928
3752	84043448	A	66	710	2128	34	3	Pro	Pro	Pro	Pro	Pro	Pro	Pro	Pro	Pro	Pro	Pro	Pro	Pro	Pro	Pro	Pro	Pro	Pro	Pro	Pro	Pro	Pro	Pro	Pro	Pro	Fir|34%,Pro|22%,Act|17%	HELICc|496..605,DEXDc|194..336	HELICc|496..605,DEXDc|194..336,SLIDE|1032..1138
3752	118373098	A	4	697	1998	25	3	Fir	Fir	Fir	Fir	Fir	Fir	Fir	Fir	Fir	Fir	Fir	Fir	Pro	Fir	Fir	Fir	Fir	Fir	Fir	Fir	Fir	Pro	Fir	Fir	Pro	Fir|35%,Pro|21%,Act|17%	HELICc|464..583,DEXDc|153..312	HELICc|464..583,DEXDc|153..312,SLIDE|893..1008
3752	145493367	A	4	715	2043	27	3	Pro	Pro	Pro	Bac	Pro	Pro	Pro	Pro	Pro	Pro	Pro	Pro	Pro	Pro	Pro	Pro	Pro	Pro	Bac	Pro	Pro	Pro	Pro	Pro	Pla	Fir|35%,Pro|21%,Act|17%	HELICc|430..554,DEXDc|142..280	HELICc|430..554,DEXDc|142..280,SLIDE|825..933
3752	145512521	A	9	664	2007	20	3	Fir	Pro	Fir	Fir	Pro	Fir	Fir	Pro	Pro	Pro	Pro	Fir	Pro	Pro	Pro	Fir	Pro	Pro	Pro	Pro	Pro	Fir	Fir	Pro	Fir	Fir|36%,Pro|21%,Act|17%	HELICc|447..569,DEXDc|152..291	HELICc|447..569,DEXDc|152..291,SANT|797..841,SLIDE|851..966
3752	145522063	A	17	654	2012	19	3	Fir	Fir	Fir	Fir	Pro	Fir	Fir	Pro	Fir	Fir	Fir	Pro	Pro	Pro	Pro	Pro	Pro	Pro	Fir	Pro	Pro	Pro	Fir	Bac	Pro	Fir|36%,Pro|21%,Act|17%	HELICc|435..557,DEXDc|152..291	HELICc|435..557,DEXDc|152..291,SLIDE|831..942
3752	145522560	A	2	666	1996	23	3	Fir	Fir	Pro	Pro	Pro	Pro	Pro	Fir	Pro	Fir	Pro	Pro	Fir	Pro	Pro	Pro	Pro	Fir	Pro	Pro	Bac	Fir	Pro	Fir	Pro	Fir|35%,Pro|21%,Act|17%	HELICc|446..569,DEXDc|152..291	HELICc|446..569,DEXDc|152..291,SLIDE|851..966
3752	146174330	A	1	587	2001	30	3	Fir	Fir	Fir	Cya	Fir	Fir	Pro	Fir	Cya	Fir	Fir	Fir	Fir	Fir	Fir	Fir	Cya	Spi	Fir	Fir	Fir	Fir	Fir	Fir	Fir	Fir|35%,Pro|22%,Act|17%	DEXDc|46..186,HELICc|355..477	DEXDc|46..186,HELICc|355..477
3752	159465629	A	21	716	2065	38	3	Fir	Fir	Fir	Fir	Fir	Fir	Fir	Fir	Fir	Fir	Fir	Fir	Fir	Fir	Fir	Fir	Pro	Fir	Fir	Fir	Fir	Fir	Fir	Fir	Fir	Fir|34%,Pro|22%,Act|17%	HELICc|468..600,DEXDc|195..334	HELICc|468..600,DEXDc|195..334,SANT|848..892,SANT|950..1006,HAND|747..834
3752	167517999	A	16	617	2075	26	3	Fir	Fir	Fir	Fir	Fir	Fir	Fir	Fir	Fir	Fir	Fir	Fir	Fir	Fir	Fir	Fir	Cya	Fir	Fir	Pro	Fir	Fir	Fir	Fir	Pro	Fir|36%,Pro|22%,Act|16%	HELICc|387..496,DEXDc|90..230	HELICc|387..496,DEXDc|90..230,SLIDE|775..886
3752	219120392	A	16	742	2103	35	3	Fir	Pro	Fir	Pro	Pro	Fir	Fir	Fir	Pro	Pro	Pro	Fir	Pro	Pro	Pro	Pro	Pro	Pro	Pro	Pro	Pro	Pro	Pro	Pro	Pro	Fir|34%,Pro|21%,Act|17%	HELICc|454..576,DEXDc|139..307	HELICc|454..576,DEXDc|139..307,SLIDE|861..970
3752	219121827	A	35	674	2070	38	3	Fir	Fir	Fir	Fir	Fir	Fir	Fir	Fir	Fir	Fir	Fir	Pro	Pro	Bac	Fir	Fir	Fir	Fir	Fir	Fir	Fir	Spi	Pro	Fir	Pro	Fir|35%,Pro|22%,Act|17%	HELICc|453..580,DEXDc|169..314	HELICc|453..580,DEXDc|169..314,SLIDE|869..978
3752	219121950	A	49	902	2101	29	3	Pro	Pro	Fir	Fir	Pro	Pro	Fir	Pro	Pro	Pro	Fir	Fir	Fir	Pro	Fir	Fir	Fir	Fir	Fir	Pro	Pro	Pro	Fir	Fir	Fir	Fir|35%,Pro|22%,Act|17%	HELICc|631..753,DEXDc|341..486	HELICc|631..753,DEXDc|341..486,HMG-box|30..95,SLIDE|1064..1177,HAND|900..1005
3752	224001476	A	1	588	2106	29	3	Fir	Fir	Fir	Fir	Fir	Fir	Fir	Fir	Fir	Fir	Fir	Fir	Fir	Pro	Pro	Pro	Fir	Pro	Pro	Pro	Pro	Pro	Pro	Pro	Fir	Fir|36%,Pro|22%,Act|17%	HELICc|304..431,DEXDc|21..165	HELICc|304..431,DEXDc|21..165,SLIDE|730..846,HAND|574..671
3752	224003061	A	32	716	2134	28	3	Fir	Bac	Fir	Fir	Fir	Pro	Pro	Pro	Fir	Pro	Pro	Pro	Pro	Pro	Pro	Pro	Pro	Pro	Pro	Pro	Pro	Fir	Pro	Pro	Pro	Fir|35%,Pro|22%,Act|17%	HELICc|448..575,DEXDc|161..306	HELICc|448..575,DEXDc|161..306,SLIDE|880..993,DBINO|3..49,HAND|744..820
3752	281211051	A	65	706	1974	24	3	Fir	Fir	Fir	Pro	Fir	Fir	Pro	Pro	Fir	Fir	Pro	Fir	Pro	Fir	Fir	Pro	Pro	Pro	Fir	Fir	Pro	Pro	Pro	Fir	Cya	Fir|35%,Pro|21%,Act|17%	HELICc|492..617,DEXDc|226..349,DBINO|90..146	HELICc|492..617,DEXDc|226..349,SANT|859..906,SLIDE|911..1024,HAND|778..855,DBINO|90..146
3752	290978132	A	85	730	2065	28	3	Pro	Pro	Pro	Pro	Pro	Pro	Pro	Pro	Pro	Pro	Pro	Pro	Pro	Pro	Pro	Fir	Fir	Fir	Fir	Pro	Pro	Pro	Pro	Pro	Pro	Fir|35%,Pro|22%,Act|17%	HELICc|495..622,DEXDc|220..359	HELICc|495..622,DEXDc|220..359,SANT|875..922,SLIDE|927..1040,HAND|805..872
3752	302833439	A	9	707	2078	36	3	Fir	Fir	Fir	Fir	Fir	Fir	Fir	Fir	Fir	Fir	Fir	Fir	Fir	Fir	Fir	Fir	Fir	Fir	Fir	Fir	Fir	Pro	Pro	Fir	Fir	Fir|35%,Pro|22%,Act|17%	HELICc|471..595,DEXDc|190..329	HELICc|471..595,DEXDc|190..329,SANT|845..888,SANT|946..1002,HAND|743..841
3752	303283790	A	1	643	2023	31	3	Fir	Pro	Fir	Fir	Fir	Pro	Pro	Fir	Fir	Pro	Fir	Pro	Fir	Pro	Pro	Pro	Pro	Pro	Pro	Fir	Fir	Pro	Pro	Fir	Fir	Fir|34%,Pro|22%,Act|17%	HELICc|401..525,DEXDc|121..260	HELICc|401..525,DEXDc|121..260,SLIDE|825..938,HAND|673..769
3752	307109767	A	21	712	2061	32	3	Fir	Pro	Fir	Fir	Fir	Fir	Fir	Fir	Fir	Fir	Pro	Pro	Fir	Pro	Pro	Pro	Pro	Fir	Fir	Fir	Pro	Pro	Pro	Pro	Pro	Fir|35%,Pro|21%,Act|17%	HELICc|419..541,DEXDc|137..276	HELICc|419..541,DEXDc|137..276,SANT|800..844,SLIDE|853..966,HAND|696..797
3752	308806421	A	1	716	2048	32	3	Fir	Fir	Fir	Fir	Pro	Fir	Fir	Pro	Pro	Pro	Pro	Fir	Pro	Pro	Pro	Act	Act	Fir	Fir	Fir	Pro	Pro	Pro	Pro	Fir	Fir|35%,Pro|21%,Act|17%	HELICc|475..599,DEXDc|193..332	HELICc|475..599,DEXDc|193..332,SANT|843..891,SLIDE|896..1007,HAND|746..840
3752	323452052	A	5	726	2053	36	3	Fir	Pro	Fir	Pro	Pro	Fir	Pro	Pro	Fir	Pro	Pro	Pro	Pro	Pro	Pro	Fir	Pro	Pro	Pro	Pro	Pro	Pro	Fir	Pro	Fir	Fir|34%,Pro|22%,Act|17%	HELICc|430..552,DEXDc|147..286	HELICc|430..552,DEXDc|147..286,SANT|888..920,SLIDE|838..951,HAND|693..779
3752	323455077	A	1	722	2081	32	3	Fir	Fir	Fir	Pro	Pro	Fir	Pro	Fir	Pro	Fir	Fir	Fir	Fir	Pro	Pro	Fir	Pro	Pro	Pro	Fir	Pro	Pro	Fir	Fir	Pro	Fir|34%,Pro|22%,Act|17%	HELICc|441..563,DEXDc|152..293	HELICc|441..563,DEXDc|152..293,HMG-box|1144..1208,SLIDE|876..995
3752	384252115	A	3	725	2062	28	3	Fir	Fir	Pro	Fir	Fir	Fir	Fir	Pro	Pro	Pro	Pro	Pro	Pro	Fir	Pro	Pro	Pro	Pro	Fir	Pro	Pro	Pro	Fir	Pro	Pro	Fir|35%,Pro|22%,Act|17%	HELICc|442..569,DEXDc|166..305	HELICc|442..569,DEXDc|166..305,SANT|784..832,SLIDE|837..947
3752	428161778	A	1	762	2174	35	3	Fir	Fir	Fir	Fir	Pro	Fir	Fir	Pro	Pro	Pro	Pro	Fir	Fir	Fir	Pro	Fir	Pro	Pro	Pro	Pro	Pro	Pro	Pro	Fir	Act	Fir|35%,Pro|22%,Act|16%	HELICc|340..464,DEXDc|62..201,SANT|719..758,HAND|601..716	HELICc|340..464,DEXDc|62..201,SANT|719..758,SANT|822..878,HAND|601..716
3752	440799590	A	2	720	1997	25	3	Pro	Pro	Pro	Pro	Pro	Pro	Pro	Pro	Pro	Pro	Pro	Pro	Pro	Pro	Pla	Pro	Pro	Pro	Fir	Pro	Fir	Fir	Fir	Pro	Pro	Fir|35%,Pro|22%,Act|17%	HELICc|493..620,DEXDc|160..299,DBINO|35..102	HELICc|493..620,DEXDc|160..299,SLIDE|930..1040,HAND|765..871,DBINO|35..102
3752	449018816	A	13	745	2100	34	3	Pro	Pro	Pro	Pro	Pro	Pro	Pro	Pro	Pro	Pro	Pro	Pro	Pro	Pro	Fir	Fir	Pro	Pro	Pro	Pro	Pro	Pro	Pro	Fir	Act	Fir|34%,Pro|23%,Act|17%	HELICc|467..580,DEXDc|170..309	HELICc|467..580,DEXDc|170..309,SLIDE|883..992,GrpE|1..57,HAND|733..785
3752	452821607	A	14	733	2080	31	3	Pro	Pro	Fir	Pro	Pro	Pro	Pro	Pro	Pro	Pro	Fir	Pro	Fir	Pro	Pro	Pro	Bac	Pro	Pro	Fir	Pro	Fir	Pro	Fir	Fir	Fir|35%,Pro|22%,Act|17%	HELICc|446..570,DEXDc|161..300	HELICc|446..570,DEXDc|161..300,SANT|806..850,SLIDE|860..973,HAND|721..803
3752	470302543	A	34	797	2035	32	3	Fir	Fir	Pro	Fir	Fir	Pro	Fir	Pro	Pro	Pro	Pro	Pro	Pro	Fir	Pro	Pro	Pro	Pro	Pro	Pro	Pro	Pro	Chl	Pro	Fir	Fir|35%,Pro|21%,Act|17%	HELICc|480..602,DEXDc|198..337	HELICc|480..602,DEXDc|198..337,SLIDE|913..1028,HAND|741..856
3752	471226785	A	1	650	1970	25	3	Fir	Fir	Fir	Fir	Fir	Clo	Fir	Fir	Fir	Fir	Fir	Fir	Fir	Fir	Fir	Fir	Fir	Fir	Fir	Chl	Fir	Fir	Fir	Fir	Fir	Fir|35%,Pro|20%,Act|17%	HELICc|239..361,DEXDc|27..89,SANT|595..633	HELICc|239..361,DEXDc|27..89,SANT|595..633
3752	485621712	A	194	757	1933	21	3	Fir	Fir	Pro	Fir	Fir	Fir	Fir	Pro	Pro	Fir	Pro	Fir	Pro	Pro	Pro	Pro	Cya	Fir	Cya	Fir	Pro	Cya	Fir	Fir	Fir	Fir|35%,Pro|21%,Act|17%	HELICc|545..676,DEXDc|293..402	HELICc|545..676,DEXDc|293..402,HMGB-UBF_HMG-box|41..104,SLIDE|982..1089
3752	485631113	A	8	633	2055	27	3	Pro	Fir	Pro	Fir	Pro	Fir	Fir	Pro	Pro	Fir	Fir	Pro	Pro	Pro	Act	Bac	Pro	Fir	Pro	Fir	Pro	Pro	Pro	Pro	Fir	Fir|35%,Pro|22%,Act|17%	HELICc|383..506,DEXDc|98..238	HELICc|383..506,DEXDc|98..238,SANT|737..773,SLIDE|789..902,HAND|655..680
3752	485631117	A	15	708	2048	27	3	Pro	Fir	Pro	Pro	Fir	Fir	Pro	Fir	Pro	Fir	Pro	Pro	Fir	Pro	Act	Bac	Pro	Pro	Pro	Pro	Pro	Pro	Act	Fir	Fir	Fir|35%,Pro|22%,Act|17%	HELICc|458..581,DEXDc|173..313	HELICc|458..581,DEXDc|173..313,SLIDE|848..961,HAND|730..755
3752	514654198	A	123	871	2029	28	3	Fir	Fir	Fir	Fir	Fir	Fir	Cya	Pro	Fir	Pro	Pro	Pro	Bac	Pro	Pro	Pro	Fir	Fir	Fir	Bac	Fir	Fir	Pro	Pro	Pro	Fir|36%,Pro|21%,Act|17%	HELICc|535..659,DEXDc|255..394,HAND|800..862	HELICc|535..659,DEXDc|255..394,SLIDE|958..1072,HAND|800..862
3752	1000034068	A	11	781	2116	29	3	Fir	Fir	Pro	Fir	Fir	Fir	Fir	Pro	Pro	Pro	Pro	Pro	Pro	Pro	Pro	Pro	Bac	Pro	Pro	Pro	Pro	Pro	Pro	Fir	Pro	Fir|35%,Pro|22%,Act|17%	HELICc|494..618,DEXDc|204..343	HELICc|494..618,DEXDc|204..343,SLIDE|914..1022,HAND|772..856
3752	1000054052	A	55	792	2135	32	3	Pro	Pro	Pro	Chl	Pro	Pro	Pro	Pro	Pro	Pro	Pro	Pro	Chl	Pro	Pro	Fir	Chl	Chl	Chl	Chl	Chl	Chl	Chl	Chl	Chl	Fir|34%,Pro|22%,Act|17%	HELICc|514..634,DEXDc|223..365	HELICc|514..634,DEXDc|223..365,RRM_SF|773..827,SLIDE|1031..1141
3752	1000056680	A	11	689	2094	27	3	Fir	Fir	Fir	Fir	Fir	Fir	Fir	Fir	Fir	Fir	Fir	Fir	Fir	Fir	Fir	Fir	Fir	Fir	Fir	Fir	Fir	Fir	Fir	Fir	Fir	Fir|35%,Pro|23%,Act|16%	HELICc|443..565,DEXDc|158..297	HELICc|443..565,DEXDc|158..297,SLIDE|865..981,HAND|703..809
3752	1000083545	A	59	728	2168	29	3	Fir	Fir	Fir	Fir	Fir	Fir	Pro	Fir	Fir	Pro	Pro	Fir	Pro	Fir	Fir	Fir	Fir	Pro	Pro	Fir	Fir	Fir	Fir	Fir	Fir	Fir|34%,Pro|25%,Act|16%	HELICc|472..594,DEXDc|185..324	HELICc|472..594,DEXDc|185..324,SANT|840..879,SLIDE|892..1006,HAND|737..836,DBINO|37..101
3752	1000090725	A	97	942	2071	31	3	Fir	Fir	Fir	Pro	Pro	Pro	Pro	Pro	Fir	Fir	Pro	Fir	Cya	Pro	Fir	Pro	Pro	Pro	Fir	Fir	Cya	Cya	Pro	Fir	Fir	Fir|35%,Pro|21%,Act|17%	HELICc|613..719,DEXDc|291..433	HELICc|613..719,DEXDc|291..433,HMG-box|41..108,SLIDE|1011..1125
3752	1000097134	A	1	500	2013	29	3	Fir	Fir	Fir	Fir	Fir	Pro	Fir	Fir	Fir	Fir	Pro	Pro	Fir	Chl	Fir	Fir	Chl	Fir	Chl	Chl	Fir	Chl	Chl	Chl	Chl	Fir|35%,Pro|21%,Act|17%	HELICc|231..361,DEXDc|1..95	HELICc|231..361,DEXDc|1..95,SANT|617..661,SLIDE|671..782,HAND|509..614
3752	1000112001	A	40	695	2155	29	3	Fir	Fir	Fir	Pro	Fir	Pro	Cya	Pro	Pro	Act	Pro	Pro	Pro	Pro	Pro	Pro	Pro	Pro	Pro	Act	Pro	Pro	Pro	Pro	Act	Fir|34%,Pro|24%,Act|16%	HELICc|482..604,DEXDc|169..307	HELICc|482..604,DEXDc|169..307,SLIDE|836..925
3752	1000118992	A	1	625	2051	34	3	Fir	Fir	Pro	Pro	Fir	Fir	Pro	Fir	Fir	Pro	Pro	Pro	Pro	Fir	Fir	Pro	Pro	Pro	Fir	Fir	Pro	Pro	Pro	Pro	Fir	Fir|34%,Pro|22%,Act|17%	HELICc|371..495,DEXDc|88..229	HELICc|371..495,DEXDc|88..229,SLIDE|773..882
3752	1000129018	A	4	707	2161	28	3	Pro	Pro	Pro	Pro	Pro	Pro	Pro	Pro	Pro	Pro	Fir	Pro	Pro	Fir	Pro	Pro	Fir	Fir	Fir	Pro	Pro	Pro	Pro	Pro	Pro	Fir|33%,Pro|26%,Act|16%	HELICc|396..518,DEXDc|114..254	HELICc|396..518,DEXDc|114..254,SLIDE|822..937,HAND|703..766
3752	1000130449	A	17	706	2179	26	3	Pro	Pro	Pro	Pro	Pro	Pro	Pro	Pro	Pro	Fir	Fir	Pro	Pro	Pro	Fir	Fir	Pro	Pro	Fir	Pro	Pro	Pro	Pro	Pro	Pro	Fir|33%,Pro|26%,Act|16%	HELICc|396..518,DEXDc|114..254	HELICc|396..518,DEXDc|114..254,SLIDE|822..937,HAND|703..766
3752	1000191435	A	8	733	1974	25	3	Fir	Fir	Fir	Fir	Fir	Fir	Fir	Pro	Fir	Fir	Fir	Fir	Fir	Fir	Pro	Fir	Fir	Pro	Fir	Pro	Pro	Pro	Fir	Fir	Pro	Fir|35%,Pro|21%,Act|17%	HELICc|435..562,DEXDc|150..290	HELICc|435..562,DEXDc|150..290,HAND|725..810
3752	1000207875	A	1	557	2072	39	3	Fir	Fir	Fir	Fir	Fir	Fir	Fir	Fir	Fir	Fir	Fir	Fir	Fir	Fir	Fir	Fir	Pro	Fir	Fir	Fir	Fir	Fir	Chl	Fir	Fir	Fir|34%,Pro|22%,Act|17%	HELICc|328..432,DEXDc|20..166	HELICc|328..432,DEXDc|20..166,SLIDE|736..857,HAND|574..677
3752	1000208813	A	219	882	2074	28	3	Fir	Fir	Fir	Fir	Fir	Fir	Fir	Fir	Pro	Pro	Fir	Fir	Fir	Pro	Pro	Pro	Bac	Fir	Pro	Fir	Fir	Fir	Fir	Fir	Pro	Fir|35%,Pro|21%,Act|17%	HELICc|633..755,DEXDc|343..488	HELICc|633..755,DEXDc|343..488,HMGB-UBF_HMG-box|29..96,HMG-box|1324..1389,SLIDE|1084..1188,DBINO|204..260
3788	66800725	A	206	1045	1672	109	1	Fir	Eur	Eur	Eur	Pro	Eur	Pro	Pro	Pro	Pro	Cya	Eur	Eur	Pro	Eur	Pro	Fir	Fir	Fir	Fir	Fir	Fir	Pro	Pro	Pro	Fir|44%,Pro|30%,Act|6%	E1-E2_ATPase|306..556,Hydrolase_like2|665..741,COG4087|943..993	E1-E2_ATPase|306..556,Hydrolase_like2|665..741,COG4087|943..993
3788	72392203	A	124	905	2867	186	1	Fir	Pro	Fir	Fir	Fir	Eur	Fir	Chl	Cre	Eur	Fir	Fir	The	Fir	Pro	Eur	Eur	Eur	Eur	Fir	Fir	Fir	Fir	Fir	Fir	Fir|41%,Pro|28%,Act|9%	E1-E2_ATPase|243..470,COG4087|844..881	E1-E2_ATPase|243..470,COG4087|844..881
3788	118384929	A	113	1128	2058	116	1	Aqu	Fir	Fir	Eur	Fir	Fir	Eur	Fir	Fir	Fir	Eur	Fir	Fir	Eur	Fir	Bac	Fir	Fir	Fir	Fir	Fir	Fir	Fir	Fir	Fir	Fir|47%,Pro|27%,Ten|5%	E1-E2_ATPase|207..497,COG4087|768..868,Hydrolase_like2|593..636	E1-E2_ATPase|207..497,COG4087|768..868,Hydrolase_like2|593..636
3788	145507824	A	78	930	2046	119	1	Fir	Eur	Fir	Fir	Fir	Fir	Fir	Fir	Fir	Fir	Fir	Fir	Fir	Fir	Fir	Fir	Fir	Fir	Fir	Fir	Fir	Fir	Fir	Fir	Fir	Fir|51%,Pro|25%,Ten|6%	E1-E2_ATPase|232..509,COG4087|771..880,Hydrolase_like2|590..667	E1-E2_ATPase|232..509,COG4087|771..880,Hydrolase_like2|590..667
3788	159491274	A	125	1044	2584	140	1	Fir	Pro	Pro	Pro	Pro	Pro	Pro	Pro	Pro	Pro	Fus	Eur	Pro	Eur	Fir	Eur	Aci	Pro	Cya	Pro	Pro	Pro	Fir	Pro	Pro	Fir|40%,Pro|32%,Act|10%	E1-E2_ATPase|217..476,COG4087|794..845	E1-E2_ATPase|217..476,COG4087|794..845
3788	167533658	A	312	1159	2833	161	1	Eur	Cya	Eur	Pro	Pro	Eur	Pro	Pro	Pro	Cya	Pro	Fir	Pro	Cya	Cya	Eur	Pro	Pro	Pro	Aqu	Bac	Cya	Fir	Fir	Eur	Fir|37%,Pro|28%,Act|15%	E1-E2_ATPase|511..685,COG4087|989..1057,Hydrolase_like2|759..832	E1-E2_ATPase|511..685,COG4087|989..1057,Hydrolase_like2|759..832
3788	167534304	A	163	984	1013	84	1	Fir	Aqu	Fir	Fir	Fir	Fir	Fir	Fir	Fir	Fir	Fir	Fir	Fir	Fir	Fir	Fir	Fir	Fir	Fir	Fir	Fir	Pro	Fir	Pro	Fir	Fir|54%,Pro|17%,Act|7%	E1-E2_ATPase|281..536,Hydrolase_like2|615..701,COG4087|879..926	E1-E2_ATPase|281..536,Hydrolase_like2|615..701,COG4087|879..926
3788	219115725	A	1	933	1838	122	1	Eur	Chl	Fir	Eur	Pro	Eur	Chl	Fir	Fir	Fir	Fir	Fir	Fir	Fir	Fir	Fir	Fir	Fir	Fir	Fir	Fir	Fir	Fir	Fir	Fir	Fir|45%,Pro|24%,Act|10%	E1-E2_ATPase|100..365,COG4087|674..735	E1-E2_ATPase|100..365,COG4087|674..735
3788	219124074	A	94	917	2433	133	1	Fir	Fir	Pro	Fir	Pro	Cya	Fir	Fir	Fir	Pro	Act	Chl	Chl	Fir	Eur	Fir	Fir	Fir	Pro	Pro	Fir	Cya	Chl	Fir	Fir	Fir|39%,Pro|33%,Act|9%	E1-E2_ATPase|230..454,HAD|668..841,Hydrolase_like2|529..625	E1-E2_ATPase|230..454,HAD|668..841,Hydrolase_like2|529..625
3788	224004696	A	36	1078	1841	109	1	Fir	Eur	Fir	Fir	Fir	Fir	Fir	Fir	Fir	Fir	Fir	Fir	Fir	Fir	Eur	Fir	Fir	Fir	Fir	Fir	Fir	Fir	Fir	Fir	Fir	Fir|48%,Pro|23%,Act|8%	E1-E2_ATPase|139..406,Hydrolase_like2|491..566,COG4087|727..785	E1-E2_ATPase|139..406,Hydrolase_like2|491..566,COG4087|727..785
3788	224007329	A	2	902	1439	92	1	Fir	Fir	Fir	Fir	Fir	Fir	Fir	Fir	Fir	Fir	Fir	Fir	Fir	Fir	Fir	Fir	Fir	Fir	Cya	Fir	Fir	Fir	Fir	Fir	Eur	Fir|46%,Pro|22%,Act|11%	E1-E2_ATPase|117..351,COG4087|605..741	E1-E2_ATPase|117..351,COG4087|605..741
3788	281206102	A	156	1128	2577	134	1	Eur	Fir	Chl	Fir	Chl	Fir	Fir	Syn	Eur	Fir	Fir	Fir	Eur	Fir	Eur	Fir	Fir	Fir	Pro	Fir	The	Fir	Fir	Fir	Fir	Fir|43%,Pro|30%,Act|7%	E1-E2_ATPase|280..535,Hydrolase_like2|612..686,COG4087|864..916	E1-E2_ATPase|280..535,Hydrolase_like2|612..686,COG4087|864..916
3788	291000945	A	141	1180	2970	188	1	Fir	Fir	Fir	Eur	Fir	Fir	Fir	Fir	Fir	Fir	Fir	Fir	Fir	Fir	Fir	Fir	Fir	Fir	The	Lok	Cya	Fir	Fir	Fir	Fir	Fir|41%,Pro|28%,Act|10%	E1-E2_ATPase|248..500,Hydrolase_like2|562..639,COG4087|823..881	E1-E2_ATPase|248..500,Hydrolase_like2|562..639,COG4087|823..881
3788	302852719	A	92	968	1550	76	1	Fir	Fir	Fir	Fir	Fir	Fir	Fir	Cre	Chl	Fir	Chl	Fir	Eur	Fir	Eur	Fir	Eur	Fir	Act	Fir	Pro	Cya	Cya	Pro	Cya	Pro|41%,Fir|33%,Act|12%	E1-E2_ATPase|187..447,COG4087|885..936	E1-E2_ATPase|187..447,COG4087|885..936
3788	303283330	A	30	885	1832	120	1	Spi	Spi	Pro	Spi	Spi	Pro	Pro	Pro	Pro	Spi	Spi	Cya	Spi	Eur	Pro	Eur	Fir	Fir	Fir	Act	Pro	Fir	Pla	Fir	Fir	Fir|41%,Pro|28%,Act|11%	E1-E2_ATPase|189..417,COG4087|772..818	E1-E2_ATPase|189..417,COG4087|772..818
3788	307109713	A	138	1123	1207	78	1	Pro	Aqu	Act	Fir	Fir	Fir	Fir	Fir	Pro	Fir	Pro	Eur	Pro	Fir	Fir	Fir	Cya	Fir	Pro	Eur	Fir	Cya	Fir	Fir	Fir	Fir|37%,Pro|31%,Act|12%	E1-E2_ATPase|238..503,Hydrolase_like2|615..655,COG4087|814..884	E1-E2_ATPase|238..503,Hydrolase_like2|615..655,COG4087|814..884
3788	308810669	A	211	1032	2362	144	1	Cya	Aqu	Aqu	Aqu	Fir	Fir	Cya	Cya	Cya	Fir	Chl	Cya	Pro	Fir	Fir	Fir	Fir	Fir	Fir	The	Fir	Cya	Fir	Fir	Fir	Fir|43%,Pro|27%,Act|10%	E1-E2_ATPase|320..416,COG4087|886..938,Cation_ATPase_N|261..311	E1-E2_ATPase|320..416,COG4087|886..938,Cation_ATPase_N|261..311
3788	323449516	A	92	1120	1546	56	1	Eur	Pro	Fir	Pro	Pro	Pro	Pro	Pro	Pro	Fir	Aqu	Pro	Pro	Pro	Eur	Pro	Pro	Pro	Pro	Pro	Pro	Fir	Eur	Pro	Eur	Pro|45%,Fir|25%,Act|15%	E1-E2_ATPase|226..470,COG4087|815..858,HAD|645..777	E1-E2_ATPase|226..470,COG4087|815..858,HAD|645..777
3788	323450086	A	1	684	1703	93	1	Fir	Fir	Fir	Fir	Fir	Fir	Fir	Pro	Eur	Pro	Cya	Pro	Pro	Fus	Pro	Fir	Chl	Pro	Act	Pro	Pro	Fir	Pro	Act	Pro	Fir|46%,Pro|22%,Act|12%	E1-E2_ATPase|21..269	E1-E2_ATPase|21..269
3788	384251907	A	44	843	2306	139	1	Cya	Pro	Eur	Fir	Fir	Dic	Fir	Fir	Fir	Fir	Fir	Fir	Fir	Fir	Fir	Fir	Fir	Fir	Fir	Fir	Pro	Fir	Fir	Fir	Fir	Fir|39%,Pro|33%,Act|11%	E1-E2_ATPase|166..428,COG4087|732..802,Hydrolase_like2|506..579	E1-E2_ATPase|166..428,COG4087|732..802,Hydrolase_like2|506..579
3788	398364257	A	63	940	2703	166	1	Fir	Pro	Bac	Cya	Fir	Fir	Fir	Fir	Fir	Pro	Fir	Fir	Fir	Eur	Fir	Pro	Fir	Fir	Fir	Fir	Fir	Fir	Fir	Bac	Pro	Fir|40%,Pro|28%,Act|12%	E1-E2_ATPase|225..464,Hydrolase_like2|539..617	E1-E2_ATPase|225..464,Hydrolase_like2|539..617
3788	428176527	A	67	909	2379	136	1	Bac	Cre	Eur	Fir	Fir	Fir	Fir	Fir	Fir	Cya	Cya	Fir	Fir	Pro	Fir	Fir	Fir	Fir	Fir	Fir	Fir	Syn	Fir	Fir	Fir	Fir|42%,Pro|30%,Act|9%	E1-E2_ATPase|162..421,COG4087|727..794,Hydrolase_like2|532..574	E1-E2_ATPase|162..421,COG4087|727..794,Hydrolase_like2|532..574
3788	428179802	A	142	1027	2407	155	1	Aqu	Pro	Fir	Pro	Fir	Aqu	Aqu	Fir	Cya	Fir	Fir	Fir	Pro	Aqu	Cya	Fir	Cre	Fir	Eur	Fir	Fir	Cya	Fir	Pro	Pro	Fir|41%,Pro|28%,Act|10%	E1-E2_ATPase|314..467,COG4087|885..954	E1-E2_ATPase|314..467,COG4087|885..954
3788	449017693	A	100	888	2189	139	1	Aqu	Aqu	Eur	Cya	Fir	Fir	Fir	Aqu	Pro	The	Cre	Fir	Pro	Fir	Fir	Act	Fir	Cya	Eur	Pro	Fir	Fir	Fir	Fir	Fir	Fir|40%,Pro|31%,Act|11%	E1-E2_ATPase|220..472,COG4087|787..847,Cation_ATPase_N|152..201	E1-E2_ATPase|220..472,COG4087|787..847,Cation_ATPase_N|152..201,Cation_ATPase_C|988..1159
3788	452818362	A	1	656	2013	129	1	Spi	Spi	Spi	Pro	Spi	Spi	Spi	Aqu	Spi	Pro	Pro	Pro	Pro	Pro	Eur	Cre	Aqu	Cre	Pro	Cre	Act	Act	Fir	Fus	Fir	Fir|43%,Pro|28%,Act|9%	E1-E2_ATPase|9..244,COG4087|517..601,Hydrolase_like2|323..405	E1-E2_ATPase|9..244,COG4087|517..601,Hydrolase_like2|323..405
3788	470304158	A	167	1077	2950	178	1	Eur	Syn	Eur	Eur	Pro	Fir	Fir	Cya	Fir	Fir	Fus	Fir	Fir	Fir	Fir	Fir	Aqu	Pro	Fir	Fir	Fir	Bac	Fir	Fir	Fir	Fir|39%,Pro|28%,Act|13%	E1-E2_ATPase|285..537,Hydrolase_like2|602..679,COG4087|858..916	E1-E2_ATPase|285..537,Hydrolase_like2|602..679,COG4087|858..916
3788	471223347	A	107	915	1993	109	1	Eur	Pro	Fir	Dic	Pro	Fir	Pro	Fir	Fir	Fir	Fir	Fir	Fir	Fir	Fir	Fir	Fir	Fir	Eur	Fir	Fir	Fir	Dic	Fir	Fir	Fir|49%,Pro|25%,Cya|5%	E1-E2_ATPase|216..507,Hydrolase_like2|586..648,COG4087|822..869	E1-E2_ATPase|216..507,Hydrolase_like2|586..648,COG4087|822..869
3788	485645932	A	263	1221	489	19	1	Pro	Pro	Pro	Pro	Fir	Eur	Eur	Pro	Act	Eur	Bac	Pro	Fir	Fir	Act	Fir	Fir	Fir	Fir	Fir	Pro	Pro	Fir	Pro	Fir	Fir|44%,Pro|19%,Act|19%	E1-E2_ATPase|415..703,COG4087|1073..1143,Cation_ATPase_N|347..396	E1-E2_ATPase|415..703,COG4087|1073..1143,Cation_ATPase_N|347..396,HMG-box|136..200
3788	514686663	A	116	1066	2570	165	1	Fir	Fir	Eur	Fir	Fir	Fir	Fir	Fus	Fir	Fir	Fir	Fir	Fir	Ten	Fir	Fir	Chl	Ten	Ten	Act	Act	Fir	Fir	Fir	Chl	Fir|40%,Pro|28%,Act|10%	E1-E2_ATPase|215..465,Hydrolase_like2|579..658,COG4087|826..880,Cation_ATPase_N|155..206	E1-E2_ATPase|215..465,Hydrolase_like2|579..658,COG4087|826..880,Cation_ATPase_N|155..206
3788	514688076	A	149	1099	430	57	1	Aqu	Fir	Eur	Aqu	Aqu	Fir	Pro	Pro	Cya	Pro	Eur	Cre	Lok	Pro	Fir	Fir	Fir	Fir	Fir	Cya	Fir	Fir	Fir	Fir	Fir	Fir|44%,Pro|23%,Act|11%	E1-E2_ATPase|256..493,COG4087|855..919	E1-E2_ATPase|256..493,COG4087|855..919
3788	1000028209	A	135	954	1441	56	1	Fir	Fir	Fir	Eur	Eur	Dic	Fir	Spi	Spi	Fir	Fir	Spi	Fir	Fir	Spi	Cya	Fir	Fir	Fir	Eur	Fir	Spi	Fir	Fir	Cya	Fir|41%,Pro|34%,Act|11%	E1-E2_ATPase|310..531,COG4087|870..924,HAD|693..852	E1-E2_ATPase|310..531,COG4087|870..924,HAD|693..852
3788	1000045531	A	107	928	2906	182	1	Eur	Eur	Eur	Fir	Eur	Fir	The	Fir	Dic	Eur	Ten	Ten	Ten	Ten	Ten	Fir	Fir	Fir	Fir	Fir	Fir	Eur	Fir	Pro	Fir	Fir|41%,Pro|27%,Act|11%	E1-E2_ATPase|229..471,COG4087|793..839,Hydrolase_like2|534..615	E1-E2_ATPase|229..471,COG4087|793..839,Hydrolase_like2|534..615
3788	1000058006	A	100	890	2931	171	1	Fir	Fir	Fir	Fir	Fir	Fir	Fir	Eur	Fir	Fir	Fir	Fir	Fir	Fir	Fir	Fir	Fir	Fir	Fir	Fir	Fir	Fir	Fir	Fir	Fir	Fir|42%,Pro|28%,Act|9%	E1-E2_ATPase|219..463,COG4087|767..848	E1-E2_ATPase|219..463,COG4087|767..848
3788	1000083529	A	126	884	2620	162	1	Fir	Fir	Fir	Fir	Fir	Fir	Fir	Fir	Fir	Fir	Fir	Fir	Fir	Aqu	Fir	Fir	Fir	Fir	Fir	Eur	Fir	Fir	Eur	Fir	Fir	Fir|41%,Pro|30%,Act|9%	E1-E2_ATPase|237..406,HAD|641..841,COG4087|804..881,Hydrolase_like2|598..637	E1-E2_ATPase|237..406,HAD|641..841,COG4087|804..881,Hydrolase_like2|598..637
3788	1000092051	A	281	1216	697	16	1	Fir	Fir	Fir	Fir	Bac	Eur	Chl	Cya	Spi	Fir	Fir	Fir	Fir	Fir	Spi	Fir	Fir	Cya	Fir	Fir	Spi	Spi	Spi	Fir	Cya	Fir|48%,Act|23%,Pro|14%	E1-E2_ATPase|371..457,COG4087|1035..1081	E1-E2_ATPase|371..457,COG4087|1035..1081
3788	1000099454	A	93	892	2573	159	1	Pro	Fir	Pro	Pro	Pro	Pro	Pro	Pro	Fir	Eur	Fir	Pro	Fir	Fir	Fir	Fir	Fir	Fir	Fir	Pro	Fir	Fir	Fir	Fir	Fir	Fir|37%,Pro|33%,Act|11%	E1-E2_ATPase|197..446,Hydrolase_like2|513..592,COG4087|746..847	E1-E2_ATPase|197..446,Hydrolase_like2|513..592,COG4087|746..847
3788	1000103345	A	221	1021	1262	66	1	Spi	Spi	Spi	Spi	Spi	Spi	Spi	Aqu	Fir	Act	Act	Eur	Cre	Eur	Eur	Cre	Cya	Fir	Act	Act	Fir	Cya	Fir	Fir	Fir	Fir|50%,Pro|18%,Act|12%	E1-E2_ATPase|319..596,COG4087|937..1001,NADB_Rossmann|719..847	E1-E2_ATPase|319..596,COG4087|937..1001,NADB_Rossmann|719..847
3788	1000108031	A	4	736	2152	125	1	Eur	Fir	Fir	Fir	Fir	Fir	Eur	Fir	Fir	Fir	Fir	Fir	Eur	Fir	Fir	Fir	Fir	Fir	Fir	Act	Fir	Fir	Fir	Fir	Fir	Fir|40%,Pro|33%,Act|12%	E1-E2_ATPase|93..328,Hydrolase_like2|410..477,COG4087|655..706	E1-E2_ATPase|93..328,Hydrolase_like2|410..477,COG4087|655..706
3788	1000109108	A	441	1171	173	9	1	Fir	Eur	Fir	Fir	Fir	Fir	Fir	Pro	Cya	Fir	Fir	Fir	Fir	Fir	Fir	Pro	Pro	Fir	Fir	Fir	Fir	Fir	Eur	Act	Fir	Fir|55%,Act|15%,Cya|9%		E1-E2_ATPase|322..652
3788	1000139864	A	74	939	2602	155	1	Eur	Fir	Fir	Cya	Fir	Fir	Fir	Eur	Fir	Fir	Fir	Fir	Fir	Fir	Fir	Fir	Fir	Fir	Fir	Fir	Fir	Fir	Fir	Fir	The	Fir|38%,Pro|32%,Act|10%	E1-E2_ATPase|229..488,Hydrolase_like2|553..653,HAD|698..863	E1-E2_ATPase|229..488,Hydrolase_like2|553..653,HAD|698..863
3788	1000141641	A	1	739	2531	157	1	Fir	Fir	Pro	Eur	Fir	Fir	Fir	Fir	Fir	Fir	Fir	Fir	Cya	Fir	Fir	Fir	Fir	Fir	Fir	Eur	Fir	Fir	Fir	Fir	Fir	Fir|37%,Pro|32%,Act|11%	E1-E2_ATPase|30..289,HAD|499..664,Hydrolase_like2|354..454	E1-E2_ATPase|30..289,HAD|499..664,Hydrolase_like2|354..454
3788	1000195170	A	176	1066	1497	97	1	Eur	Cya	Fir	Eur	Eur	Lok	Eur	Pro	Pro	Fir	Eur	Pro	Fir	Eur	Fir	Pro	Eur	roo	Fir	Eur	Fir	Eur	Fir	Fir	Fir	Fir|46%,Pro|22%,Act|9%	HAD_like|784..963,E1-E2_ATPase|243..576,Hydrolase_like2|655..749	HAD_like|784..963,E1-E2_ATPase|243..576,Hydrolase_like2|655..749
3788	1000195171	A	176	1187	1449	94	1	Eur	Fir	Cya	Eur	Eur	Pro	Eur	Lok	Pro	Fir	Eur	Fir	Pro	Eur	Fir	Eur	Pro	Fir	Eur	roo	Fir	Eur	Fir	Fir	Fir	Fir|46%,Pro|22%,Act|8%	HAD_like|784..963,E1-E2_ATPase|243..576,Hydrolase_like2|655..749	HAD_like|784..963,E1-E2_ATPase|243..576,Hydrolase_like2|655..749
3788	1000205323	A	1	837	1831	106	1	Eur	Dic	Fir	Fir	Fir	Fir	Fir	Aqu	Cya	Fir	Fir	Fir	Fir	Fir	Fir	Fir	Fir	Fir	Fir	Fir	Fir	Fir	Fir	Fir	Fir	Fir|48%,Pro|23%,Act|8%	E1-E2_ATPase|97..367,COG4087|690..737,Hydrolase_like2|442..518	E1-E2_ATPase|97..367,COG4087|690..737,Hydrolase_like2|442..518,Cation_ATPase_C|917..1062
3788	1000219333	A	183	1008	2121	106	1	Fir	Fir	Fir	Fir	Pro	Pro	Fir	Fir	Fir	Fir	Eur	Dic	Fir	Fir	Fir	Fir	Fir	Fir	Fir	Fir	Fir	Chl	Fir	Pro	Fir	Fir|43%,Pro|31%,Act|7%	E1-E2_ATPase|280..563,Hydrolase_like2|633..732,HAD|733..838	E1-E2_ATPase|280..563,Hydrolase_like2|633..732,HAD|733..838,COG4087|952..1027
3788	1000242601	A	158	960	1914	126	1	Fir	Fir	Fir	Fir	Fir	Fir	Fir	Fir	Fir	Fir	Fir	Fir	Fir	Fir	Fir	Aqu	Eur	Pro	Cya	Cya	Fir	Fir	Eur	Pro	Eur	Fir|45%,Pro|25%,Act|11%	E1-E2_ATPase|257..517,COG4087|863..914,Cation_ATPase_N|186..243	E1-E2_ATPase|257..517,COG4087|863..914,Cation_ATPase_N|186..243
3840	71745180	A	157	362	8	0	2	Cya	Cya	Act	Cya	Cya	Cya	Cya	Cya																		Cya|88%,Act|13%	WD40|156..342	WD40|156..342
3840	118364549	A	110	340	14	0	2	Cya	Act	Cya	Cya	Cya	Act	Act	Cya	Cya	Cya	Cya	Cya	Act	Cya												Cya|71%,Act|28%	WD40|109..326	WD40|109..326
3840	145500444	A	83	356	32	0	2	Act	Act	Cya	Act	Cya	Cya	Cya	Act	Act	Cya	Cya	Act	Cya	Cya	Act	Cya	Cya	Cya	Cya	Cya	Cya	Pro	Cya	Cya	Cya	Cya|69%,Act|28%,Pro|3%	WD40|108..309	WD40|108..309
3840	145517622	A	55	366	38	0	2	Act	Cya	Act	Act	Cya	Act	Cya	Cya	Act	Act	Pro	Cya	Act	Cya	Act	Act	Cya	Cya	Cya	Cya	Cya	Cya	Act	Act	Cya	Cya|50%,Act|45%,Pro|5%	WD40|108..319	WD40|108..319
3840	145518526	A	47	356	44	0	2	Cya	Act	Act	Cya	Cya	Act	Cya	Cya	Cya	Cya	Act	Cya	Cya	Cya	Cya	Cya	Act	Cya	Act	Act	Cya	Pro	Cya	Act	Cya	Cya|64%,Act|34%,Pro|2%	WD40|108..339	WD40|108..339
3840	145526861	A	30	355	23	0	2	Act	Act	Cya	Cya	Act	Cya	Act	Cya	Cya	Act	Cya	Cya	Cya	Cya	Cya	Act	Cya	Cya	Act	Cya	Pro	Cya	Cya			Cya|65%,Act|30%,Pro|4%	WD40|110..311	WD40|110..311
3840	159475647	A	69	344	5	1	2	Act	Act	Act	Act	Cya	Eur																				Act|67%,Cya|17%,Eur|17%	WD40|78..287	WD40|78..287
3840	219123489	A	42	346	15	0	2	Act	Act	Act	Act	Act	Act	Act	Act	Act	Cya	Act	Cya	Cya	Act	Act											Act|80%,Cya|20%	WD40|155..301,WD40|50..208	WD40|155..301,WD40|50..208
3840	224008941	A	63	359	44	0	2	Act	Act	Act	Act	Act	Cya	Act	Act	Act	Act	Act	Act	Cya	Cya	Act	Cya	Act	Cya	Act	Act	Cya	Act	Act	Cya	Act	Act|56%,Cya|32%,Pro|9%	WD40|150..313	WD40|150..313
3840	268638131	A	66	325	31	0	2	Act	Act	Act	Act	Cya	Cya	Cya	Cya	Cya	Act	Chl	Act	Act	Cya	Cya	Cya	Cya	Act	Cya	Act	Cya	Act	Cya	Act	Chl	Cya|52%,Act|42%,Chl|3%	WD40|63..325	WD40|63..325
3840	281212419	A	2	255	21	0	2	Act	Act	Act	Act	Cya	Cya	Act	Act	Cya	Cya	Cya	Act	Cya	Act	Act	Cya	Act	Act	Cya	Cya	Cya					Act|52%,Cya|48%	WD40|58..243	WD40|58..243
3840	302837788	A	89	347	5	0	2	Act	Act	Act	Act	Cya																					Act|80%,Cya|20%	WD40|140..289	WD40|140..289
3840	303277573	A	59	334	3	0	2	Act	Act	Cya																							Act|67%,Cya|33%	WD40|70..287	WD40|70..287
3840	307107227	A	73	304	6	0	2	Act	Act	Cya	Cya	Act	Act																				Act|67%,Cya|33%	WD40|72..292	WD40|72..292
3840	308802774	A	68	329	5	0	2	Act	Act	Cya	Act	Bac																					Act|60%,Cya|20%,Bac|20%	WD40|136..285	WD40|136..285
3840	323454218	A	86	384	16	0	2	Act	Act	Cya	Cya	Cya	Act	Act	Cya	Act	Act	Act	Pro	Cya	Act	Act	Act										Act|63%,Cya|31%,Pro|6%	WD40|178..340	WD40|178..340
3840	384244529	A	55	334	12	0	2	Act	Act	Act	Cya	Cya	Act	Cya	Pla	Act	Act	Act	Cya														Act|57%,Cya|33%,Pla|8%	WD40|21..285	WD40|21..285
3840	428177349	A	19	337	87	0	2	Cya	Act	Cya	Cya	Cya	Cya	Act	Cya	Cya	Cya	Act	Cya	Cya	Act	Act	Spi	Act	Act	Act	Act	Cya	Cya	Cya	Cya	Cya	Cya|66%,Act|21%,Chl|5%	WD40|19..292	WD40|19..292
3840	440796036	A	20	331	79	0	2	Act	Act	Act	Act	Act	Act	Cya	Cya	Act	Act	Cya	Act	Pro	Act	Act	Act	Act	Act	Act	Act	Act	Act	Act	Act	Act	Act|54%,Cya|37%,Pro|5%	WD40|139..287	WD40|139..287
3840	449019226	A	105	331	16	0	2	Cya	Act	Cya	Pro	Cya	Cya	Cya	Pla	Cya	Cya	Cya	Cya	Cya	Cya	Cya	Cya										Cya|81%,Pro|6%,Pla|6%	WD40|110..332	WD40|110..332
3840	470306195	A	66	328	9	0	2	Act	Act	Act	Act	Cya	Cya	Act	Act	Act																	Act|78%,Cya|22%	WD40|122..283	WD40|122..283
3840	485609290	A	27	342	39	0	2	Act	Act	Act	Cya	Cya	Act	Cya	Act	Cya	Act	Cya	Cya	Act	Act	Act	Act	Cya	Act	Cya	Act	Cya	Cya	Pro	Pro	Pro	Act|59%,Cya|31%,Pro|10%	WD40|145..297	WD40|145..297
3840	485611782	A	27	342	39	0	2	Act	Act	Act	Cya	Pro	Cya	Act	Cya	Act	Cya	Cya	Cya	Act	Act	Act	Act	Act	Cya	Act	Cya	Act	Cya	Cya	Pro	Pro	Act|59%,Cya|31%,Pro|10%	WD40|145..297	WD40|145..297
3840	514691281	A	143	324	7	0	2	Act	Act	Act	Act	Pro	Pro	Cya																			Act|56%,Pro|28%,Cya|14%	WD40|24..300	WD40|24..300
3840	1000033273	A	194	388	3	0	2	Act	Act	Cya																							Act|67%,Cya|33%	WD40|194..393	WD40|194..393
3840	1000042971	A	46	350	139	2	2	Act	Cya	Cya	Act	Act	Cya	Cya	Act	Pro	Act	Act	Cya	Cya	Act	Act	Cya	Cya	Act	Act	Act	Cya	Cya	Act	Act	Cya	Cya|56%,Act|32%,Chl|4%	WD40|142..343	WD40|142..343
3840	1000055345	A	98	415	23	0	2	Cya	Cya	Act	Act	Act	Act	Act	Act	Cya	Cya	Act	Cya	Cya	Cya	Cya	Cya	Cya	Cya	Act	Cya	Cya	Act	Cya			Cya|61%,Act|39%	WD40|37..347	WD40|37..347
3840	1000080476	A	135	369	5	0	2	Cya	Cya	Cya	Act	Act																					Cya|60%,Act|40%	WD40|159..357	WD40|159..357
3840	1000087227	A	56	332	3	0	2	Act	Act	Cya																							Act|67%,Cya|33%	WD40|84..293	WD40|84..293
3840	1000108908	A	102	262	4	0	2	Pla	Act	Cya	Cya																						Cya|50%,Pla|25%,Act|25%	WD40|56..288	WD40|56..288
3840	1000131344	A	118	364	17	0	2	Act	Cya	Cya	Cya	Act	Cya	Cya	Act	Cya	Cya	Cya	Cya	Cya	Cya	Cya	Cya	Act									Cya|76%,Act|24%	WD40|191..339,WD40|116..249	WD40|191..339,WD40|116..249
3840	1000132555	A	126	372	17	0	2	Act	Act	Cya	Cya	Act	Cya	Cya	Cya	Cya	Cya	Cya	Cya	Cya	Act	Cya	Cya	Cya									Cya|76%,Act|24%	WD40|191..339,WD40|129..249	WD40|191..339,WD40|129..249
3840	1000217003	A	70	352	23	0	2	Act	Act	Act	Act	Act	Act	Cya	Act	Act	Act	Act	Cya	Cya	Cya	Pro	Cya	Pro	Cya	Act	Cya	Act	Act	Act			Act|61%,Cya|30%,Pro|9%	WD40|83..307	WD40|83..307
3911	6325164	A	1	390	44	168	8	Eur	Eur	Eur	Eur	Eur	Eur	Eur	Eur	Eur	Eur	Eur	Eur	Eur	Eur	Eur	Eur	Eur	Eur	Eur	Eur	Eur	Cre	Cre	Eur	Eur	Eur|55%,Cre|24%,Dei|8%	NOG|168..340	NOG|168..340,NOGCT|395..449
3911	66808697	A	1	456	131	195	8	Eur	Eur	Eur	Eur	Eur	Eur	Eur	Eur	Eur	Eur	Eur	Eur	Eur	Eur	Eur	Eur	Cre	Eur	Eur	Eur	Eur	Eur	Eur	Eur	Eur	Eur|44%,Chl|25%,Cre|15%	NOG|169..345	NOG|169..345,NOGCT|438..470
3911	118383637	A	1	416	364	230	8	Eur	Eur	Eur	Eur	Eur	Eur	Eur	Eur	Eur	Eur	Eur	Eur	Eur	Eur	Eur	Eur	Eur	Eur	Eur	Eur	Eur	Eur	Eur	Eur	Eur	Eur|28%,Pro|25%,Chl|15%	NOG|168..340	NOG|168..340,NOGCT|398..452
3911	145517200	A	1	378	59	216	8	Eur	Eur	Eur	Eur	Eur	Eur	Eur	Eur	Eur	Eur	Eur	Eur	Eur	Eur	Eur	Eur	Eur	Eur	Kor	Eur	Eur	Eur	Eur	Eur	Cre	Eur|60%,Cre|18%,Spi|5%	NOG|168..339	NOG|168..339,NOGCT|392..446
3911	145518924	A	1	341	0	157	8	Eur	Eur	Eur	Eur	Eur	Eur	Eur	Eur	Eur	Eur	Eur	Eur	Eur	Kor	Eur	Eur	Eur	Eur	Eur	Eur	Eur	Eur	Cre	Eur	Eur	Eur|67%,Cre|32%,Nan|1%	NOG|157..320	NOG|157..320,NOGCT|373..427
3911	159480652	A	5	383	5	158	8	Eur	Eur	Eur	Eur	Eur	Eur	Eur	Eur	Eur	Eur	Eur	Eur	Eur	Eur	Eur	Cre	Eur	Eur	Eur	Eur	Eur	Eur	Eur	Kor	Eur	Eur|65%,Cre|31%,Dei|2%	NOG|170..359	NOG|170..359,NOGCT|416..469
3911	167534804	A	19	430	187	210	8	Eur	Eur	Eur	Eur	Eur	Eur	Eur	Eur	Eur	Eur	Eur	Eur	Eur	Eur	Eur	Eur	Eur	Eur	Eur	Eur	Eur	Eur	Eur	Eur	Eur	Eur|40%,Pro|27%,Cre|13%	NOG|186..357	NOG|186..357,NOGCT|429..480
3911	219128028	A	1	364	19	178	8	Eur	Eur	Eur	Eur	Eur	Eur	Eur	Eur	Eur	Eur	Eur	Eur	Eur	Eur	Eur	Eur	Cre	Kor	Eur	Eur	Eur	Cre	Cre	Cre	Cre	Eur|64%,Cre|25%,Spi|6%	NOG|169..341	NOG|169..341,NOGCT|397..450
3911	223997780	A	1	385	79	193	8	Eur	Eur	Eur	Eur	Eur	Eur	Eur	Eur	Eur	Eur	Eur	Eur	Eur	Eur	Eur	Kor	Eur	Eur	Cre	Eur	Eur	Cre	Cre	Cre	Eur	Eur|51%,Cre|18%,Pro|13%	NOG|169..343	NOG|169..343,NOGCT|406..451
3911	290983455	A	1	400	295	244	8	Eur	Eur	Eur	Eur	Eur	Eur	Eur	Eur	Eur	Eur	Eur	Eur	Eur	Eur	Eur	Eur	Eur	Eur	Eur	Eur	Eur	Eur	Eur	Eur	Eur	Eur|35%,Pro|14%,Chl|11%	NOG|169..340	NOG|169..340,NOGCT|396..450
3911	302831580	A	3	438	47	237	8	Eur	Eur	Eur	Eur	Eur	Eur	Eur	Eur	Eur	Eur	Eur	Eur	Eur	Eur	Eur	Eur	Eur	Eur	Eur	Kor	Eur	Eur	Eur	Eur	Eur	Eur|64%,Cre|18%,Dei|5%	NOG|169..353	NOG|169..353,NOGCT|410..463,FRG2|554..624
3911	303283826	A	1	375	124	216	8	Eur	Eur	Eur	Eur	Eur	Eur	Eur	Eur	Eur	Eur	Eur	Eur	Eur	Eur	Eur	Eur	Eur	Eur	Eur	Eur	Eur	Eur	Eur	Kor	Eur	Eur|48%,Chl|24%,Cre|15%	NOG|171..353	NOG|171..353,NOGCT|411..462
3911	307102902	A	1	325	16	203	8	Eur	Eur	Eur	Eur	Eur	Eur	Eur	Eur	Eur	Eur	Eur	Eur	Eur	Eur	Eur	Eur	Eur	Eur	Eur	Eur	Eur	Eur	Eur	Eur	Eur	Eur|69%,Cre|23%,Dei|6%	NOG|169..293	NOG|169..293,NOGCT|340..391
3911	308800932	A	1	378	32	217	8	Eur	Eur	Eur	Eur	Eur	Eur	Eur	Eur	Eur	Eur	Eur	Eur	Eur	Eur	Eur	Eur	Eur	Eur	Eur	Eur	Eur	Eur	Eur	Eur	Eur	Eur|66%,Cre|20%,Dei|5%	NOG|169..351	NOG|169..351,NOGCT|404..458
3911	323455244	A	1	371	4	226	8	Eur	Eur	Eur	Eur	Eur	Eur	Cre	Eur	Eur	Eur	Eur	Eur	Eur	Eur	Eur	Eur	Eur	Eur	Eur	Eur	Eur	Cre	Eur	Eur	Eur	Eur|75%,Cre|22%,Kor|0%	NOG|169..350,P-loop_NTPase|99..225	NOG|169..350,NOGCT|408..463,P-loop_NTPase|99..225
3911	384248491	A	2	439	26	207	8	Eur	Eur	Eur	Eur	Eur	Eur	Eur	Eur	Eur	Eur	Eur	Eur	Eur	Eur	Eur	Eur	Eur	Eur	Eur	Eur	Eur	Eur	Kor	Eur	Eur	Eur|67%,Cre|21%,Dei|6%	NOG|169..355	NOG|169..355,NOGCT|411..465
3911	428183261	A	1	370	147	239	8	Eur	Eur	Eur	Eur	Eur	Eur	Eur	Eur	Eur	Eur	Eur	Eur	Eur	Eur	Eur	Eur	Eur	Eur	Eur	Eur	Eur	Eur	Eur	Eur	Eur	Eur|48%,Chl|23%,Cre|13%	NOG|169..340	NOG|169..340,NOGCT|398..453
3911	440801896	A	1	341	462	242	8	Eur	Eur	Eur	Eur	Eur	Eur	Eur	Eur	Eur	Eur	Eur	Eur	Eur	Eur	Eur	Eur	Eur	Eur	Eur	Eur	Eur	Eur	Eur	Eur	Eur	Eur|27%,Pro|26%,Chl|16%	NOG|122..287,NOGCT|303..341	NOG|122..287,NOGCT|303..341,Corona_nucleoca|436..493
3911	449015541	A	1	374	84	229	8	Eur	Eur	Eur	Eur	Eur	Eur	Eur	Eur	Eur	Eur	Eur	Eur	Eur	Eur	Eur	Eur	Eur	Eur	Eur	Eur	Eur	Eur	Eur	Eur	Eur	Eur|56%,Cre|16%,Pro|10%	NOG|169..344	NOG|169..344,NOGCT|414..467
3911	452821379	A	1	404	134	174	8	Eur	Eur	Eur	Eur	Eur	Eur	Eur	Eur	Eur	Eur	Eur	Eur	Eur	Eur	Eur	Eur	Eur	Eur	Eur	Eur	Eur	Eur	Eur	Eur	Eur	Eur|40%,Cre|16%,Pro|10%	NOG|169..349	NOG|169..349,NOGCT|429..483
3911	470306845	A	1	421	173	220	8	Eur	Eur	Eur	Eur	Eur	Eur	Eur	Eur	Eur	Eur	Eur	Eur	Eur	Kor	Eur	Eur	Eur	Eur	Eur	Eur	Eur	Eur	Eur	Eur	Eur	Eur|42%,Chl|21%,Cre|13%	NOG|169..340	NOG|169..340,NOGCT|390..442
3911	471222292	A	1	377	545	235	8	Eur	Eur	Eur	Eur	Eur	Eur	Eur	Eur	Eur	Eur	Eur	Eur	Eur	Eur	Eur	Eur	Eur	Eur	Eur	Eur	Eur	Eur	Eur	Eur	Eur	Pro|40%,Eur|23%,Chl|12%	NOG|168..340	NOG|168..340,NOGCT|398..452
3911	514696676	A	1	420	121	201	8	Eur	Eur	Eur	Eur	Eur	Eur	Eur	Eur	Eur	Eur	Eur	Eur	Eur	Eur	Eur	Eur	Kor	Eur	Eur	Eur	Eur	Eur	Eur	Eur	Eur	Eur|46%,Pro|16%,Cre|16%	NOG|171..341	NOG|171..341,NOGCT|418..470
3911	569389416	A	1	293	37	195	8	Eur	Eur	Eur	Eur	Eur	Eur	Eur	Eur	Eur	Eur	Cre	Eur	Eur	Eur	Eur	Eur	Eur	Eur	Eur	Eur	Eur	Eur	Eur	Eur	Eur	Eur|62%,Cre|21%,Pro|5%	NOG|105..260	NOG|105..260,NOGCT|294..344
3911	1000035394	A	1	397	133	225	8	Eur	Eur	Eur	Eur	Eur	Eur	Eur	Eur	Eur	Eur	Eur	Eur	Eur	Eur	Eur	Eur	Eur	Eur	Eur	Eur	Eur	Eur	Eur	Eur	Eur	Eur|48%,Chl|23%,Cre|14%	NOG|169..370	NOG|169..370,NOGCT|460..514
3911	1000046472	A	4	363	159	194	8	Eur	Eur	Eur	Eur	Eur	Kor	Eur	Eur	Eur	Eur	Eur	Eur	Eur	Eur	Eur	Eur	Eur	Eur	Eur	Eur	Eur	Eur	Eur	Eur	Eur	Eur|40%,Chl|23%,Pro|14%	NOG|170..342	NOG|170..342,NOGCT|396..450
3911	1000058712	A	4	425	55	211	8	Eur	Eur	Eur	Eur	Eur	Eur	Eur	Eur	Eur	Eur	Eur	Eur	Eur	Eur	Eur	Eur	Eur	Eur	Eur	Eur	Eur	Eur	Eur	Eur	Eur	Eur|59%,Cre|19%,Dei|6%	NOG|170..342	NOG|170..342,NOGCT|396..450
3911	1000079038	A	1	392	173	228	8	Eur	Eur	Eur	Eur	Eur	Eur	Eur	Eur	Eur	Eur	Eur	Eur	Eur	Eur	Eur	Eur	Eur	Eur	Eur	Eur	Eur	Eur	Kor	Eur	Eur	Eur|43%,Chl|22%,Cre|13%	NOG|169..341	NOG|169..341,NOGCT|395..449
3911	1000096024	A	3	392	130	181	8	Eur	Eur	Eur	Eur	Eur	Eur	Eur	Eur	Eur	Eur	Eur	Eur	Eur	Eur	Eur	Eur	Eur	Eur	Eur	Eur	Eur	Kor	Eur	Eur	Eur	Eur|41%,Chl|26%,Cre|16%	NOG|169..341	NOG|169..341,NOGCT|390..443
3911	1000113333	A	1	411	212	168	8	Eur	Eur	Eur	Eur	Eur	Eur	Eur	Eur	Eur	Eur	Eur	Eur	Eur	Eur	Eur	Eur	Eur	Eur	Eur	Eur	Eur	Eur	Eur	Eur	Eur	Eur|31%,Fir|18%,Chl|16%	NOG|169..347	NOG|169..347,NOGCT|406..454
3911	1000131323	A	1	391	61	217	8	Eur	Eur	Eur	Eur	Eur	Eur	Eur	Eur	Eur	Eur	Eur	Eur	Eur	Eur	Eur	Eur	Eur	Eur	Eur	Eur	Eur	Eur	Eur	Cre	Eur	Eur|59%,Cre|18%,Dei|5%	NOG|169..340	NOG|169..340,NOGCT|394..448
3911	1000132501	A	1	391	59	217	8	Eur	Eur	Eur	Eur	Eur	Eur	Eur	Eur	Eur	Eur	Eur	Eur	Eur	Eur	Eur	Eur	Eur	Eur	Eur	Eur	Eur	Eur	Eur	Eur	Cre	Eur|59%,Cre|18%,Dei|5%	NOG|169..340	NOG|169..340,NOGCT|394..448
3911	1000174540	A	2	415	261	195	8	Eur	Eur	Eur	Eur	Eur	Eur	Eur	Eur	Eur	Eur	Eur	Eur	Eur	Eur	Eur	Eur	Eur	Eur	Eur	Eur	Eur	Eur	Eur	Eur	Eur	Eur|31%,Chl|18%,Fir|16%	NOG|169..340	NOG|169..340,NOGCT|394..447
3911	1000194293	A	1	408	306	237	8	Eur	Eur	Eur	Eur	Eur	Eur	Eur	Eur	Eur	Eur	Eur	Eur	Eur	Eur	Eur	Eur	Eur	Eur	Cre	Eur	Eur	Eur	Eur	Eur	Eur	Eur|33%,Chl|20%,Pro|13%	NOG|169..341	NOG|169..341,NOGCT|397..449
3911	1000206577	A	1	369	20	185	8	Eur	Eur	Eur	Eur	Eur	Eur	Eur	Eur	Eur	Eur	Eur	Eur	Eur	Eur	Eur	Eur	Kor	Cre	Eur	Eur	Cre	Eur	Eur	Eur	Cre	Eur|65%,Cre|24%,Spi|5%	NOG|169..341	NOG|169..341,NOGCT|395..449
3918	6323278	A	332	1044	4995	1	7	Pro	Pro	Pro	Pro	Pro	Pro	Pro	Pro	Pro	Pro	Pro	Pro	Pro	Pro	Pro	Pro	Pro	Pro	Pro	Pro	Fir	Pro	Pro	Pro	Pro	Pro|61%,Fir|25%,Act|5%	ABCF_EF-3|431..617,ABCF_EF-3|667..970,P-loop_NTPase|684..925	ABCF_EF-3|431..617,ABCF_EF-3|667..970,P-loop_NTPase|684..925
3918	6325030	A	504	1193	4996	2	7	Pro	Pro	Pro	Pro	Pro	Pro	Pro	Pro	Pro	Pro	Pro	Pro	Pro	Pro	Pro	Pro	Pro	Pro	Pro	Pro	Pro	Pro	Pro	Pro	Pro	Pro|54%,Fir|27%,Act|6%	ABCF_EF-3|572..762,ABCF_EF-3|813..1106,CHROMO|943..996	ABCF_EF-3|572..762,ABCF_EF-3|813..1106,CHROMO|943..996
3918	159468233	A	363	856	3469	1	7	Pro	Pro	Pro	Pro	Pro	Pro	Pro	Pro	Pro	Pro	Pro	Pro	Pro	Pro	Pro	Pro	Pro	Pro	Pro	Pro	Pro	Act	Pro	Pro	Pro	Pro|57%,Fir|23%,Bac|5%	ABCF_EF-3|445..638	ABCF_EF-3|445..638,ABCF_EF-3|688..983,P-loop_NTPase|864..941,Chromo|821..867
3918	159468233	B	681	1053	1527	1	7	Fir	Fir	Fir	Fir	Fir	Bac	Fir	Fir	Fir	Fir	Fir	Fir	Ten	Fir	Ten	Fir	Fir	Fir	Fir	Fir	Fir	Fir	Fir	Fir	Fir	Pro|52%,Fir|34%,Bac|5%	ABCF_EF-3|688..983,P-loop_NTPase|864..941,Chromo|821..867	ABCF_EF-3|445..638,ABCF_EF-3|688..983,P-loop_NTPase|864..941,Chromo|821..867
3918	167527281	A	298	1004	4996	2	7	Pro	Pro	Pro	Pro	Pro	Pro	Pro	Pro	Pro	Pro	Pro	Pro	Pro	Pro	Pro	Pro	Pro	Pro	Pro	Pro	Pro	Pro	Pro	Pro	Pro	Pro|60%,Fir|23%,Act|5%	ABCF_EF-3|392..579,P-loop_NTPase|629..933,P-loop_NTPase|789..916	ABCF_EF-3|392..579,P-loop_NTPase|629..933,P-loop_NTPase|789..916
3918	219119960	A	357	1040	4996	3	7	Pro	Pro	Pro	Pro	Pro	Pro	Pro	Pro	Pro	Pro	Pro	Pro	Pro	Pro	Pro	Pro	Pro	Pro	Pro	Pro	Pro	Pro	Pro	Pro	Pro	Pro|56%,Fir|26%,Act|6%	ABCF_EF-3|415..605,ABCF_EF-3|656..960	ABCF_EF-3|415..605,ABCF_EF-3|656..960
3918	223999069	A	261	935	4997	1	7	Pro	Pro	Pro	Pro	Pro	Pro	Pro	Pro	Pro	Pro	Pro	Pro	Pro	Pro	Pro	Pro	Pro	Pro	Pro	Pro	Pro	Pro	Pro	Pro	Pro	Pro|56%,Fir|26%,Act|6%	ABCF_EF-3|332..520,ABCF_EF-3|571..863,P-loop_NTPase|589..821	ABCF_EF-3|332..520,ABCF_EF-3|571..863,P-loop_NTPase|589..821
3918	302828950	A	127	806	4998	0	7	Pro	Pro	Pro	Pro	Pro	Pro	Pro	Pro	Pro	Pro	Pro	Pro	Pro	Pro	Pro	Pro	Pro	Pro	Pro	Pro	Pro	Pro	Pro	Pro	Pro	Pro|57%,Fir|28%,Bac|4%	ABCF_EF-3|254..444,ABCF_EF-3|494..789,P-loop_NTPase|523..620	ABCF_EF-3|254..444,ABCF_EF-3|494..789,P-loop_NTPase|523..620
3918	302839196	A	363	1053	4996	2	7	Pro	Pro	Pro	Pro	Pro	Pro	Pro	Pro	Pro	Pro	Pro	Pro	Pro	Pro	Pro	Pro	Pro	Pro	Pro	Pro	Pro	Pro	Pro	Pro	Pro	Pro|59%,Fir|26%,Bac|5%	ABCF_EF-3|445..638,ABCF_EF-3|688..983,P-loop_NTPase|721..941	ABCF_EF-3|445..638,ABCF_EF-3|688..983,P-loop_NTPase|721..941
3918	303281782	A	492	1202	4994	3	7	Pro	Pro	Pro	Pro	Pro	Pro	Pro	Pro	Pro	Pro	Pro	Pro	Pro	Pro	Pro	Pro	Pro	Pro	Pro	Pro	Pro	Pro	Pro	Pro	Pro	Pro|52%,Fir|30%,Act|6%	ABCF_EF-3|589..774,ABCF_EF-3|846..1132,P-loop_NTPase|875..962	ABCF_EF-3|589..774,ABCF_EF-3|846..1132,ARM|337..461,P-loop_NTPase|875..962
3918	303284090	A	284	1046	4995	2	7	Pro	Pro	Pro	Pro	Pro	Pro	Pro	Pro	Pro	Pro	Pro	Pro	Pro	Pro	Pro	Pro	Pro	Pro	Pro	Pro	Pro	Pro	Pro	Pro	Pro	Pro|57%,Fir|25%,Act|5%	ABCF_EF-3|414..606,CHROMO|794..832,P-loop_NTPase|656..953	ABCF_EF-3|414..606,CHROMO|794..832,P-loop_NTPase|656..953
3918	303285302	A	290	1032	4992	4	7	Pro	Pro	Pro	Pro	Pro	Pro	Pro	Pro	Pro	Pro	Pro	Pro	Pro	Pro	Pro	Pro	Pro	Pro	Pro	Pro	Pro	Pro	Pro	Pro	Pro	Pro|56%,Fir|27%,Bac|5%	ABCF_EF-3|406..594,P-loop_NTPase|649..948,P-loop_NTPase|796..935	ABCF_EF-3|406..594,P-loop_NTPase|649..948,P-loop_NTPase|796..935
3918	307106566	A	301	980	4986	12	7	Pro	Pro	Pro	Pro	Pro	Pro	Pro	Pro	Pro	Pro	Pro	Pro	Pro	Pro	Pro	Pro	Pro	Pro	Pro	Pro	Pro	Pro	Pro	Pro	Pro	Pro|56%,Fir|27%,Act|7%	ABCF_EF-3|376..567,ABCF_EF-3|619..909,CHROMO|748..785	ABCF_EF-3|376..567,ABCF_EF-3|619..909,CHROMO|748..785,ARM|78..222
3918	308805374	A	250	791	4995	3	7	Pro	Pro	Pro	Pro	Pro	Pro	Pro	Pro	Pro	Pro	Pro	Pro	Pro	Pro	Pro	Pro	Pro	Pro	Pro	Pro	Pro	Pro	Pro	Pro	Pro	Pro|59%,Fir|26%,Bac|4%	ABCF_EF-3|367..558,P-loop_NTPase|610..680	ABCF_EF-3|367..558,P-loop_NTPase|610..680
3918	308811799	A	391	1074	4996	2	7	Pro	Pro	Pro	Pro	Pro	Pro	Pro	Pro	Pro	Pro	Pro	Pro	Pro	Pro	Pro	Pro	Pro	Pro	Pro	Pro	Pro	Pro	Pro	Pro	Pro	Pro|57%,Fir|26%,Bac|4%	ABCF_EF-3|442..634,CHROMO|818..856,P-loop_NTPase|684..977,P-loop_NTPase|866..941	ABCF_EF-3|442..634,CHROMO|818..856,P-loop_NTPase|684..977,P-loop_NTPase|866..941
3918	323449746	A	211	711	3365	2	7	Pro	Pro	Pro	Pro	Pro	Pro	Pro	Pro	Pro	Pro	Pro	Pro	Pro	Pro	Pro	Pro	Pro	Pro	Pro	Pro	Pro	Pro	Pro	Pro	Pro	Pro|52%,Fir|26%,Act|8%	ABCF_EF-3|342..531,P-loop_NTPase|611..697	ABCF_EF-3|342..531,ABCF_EF-3|581..885,P-loop_NTPase|724..870,P-loop_NTPase|611..697
3918	323449746	B	575	885	1630	0	7	Fir	Fir	roo	Ign	Fir	Fir	Fir	Fir	Fib	Pro	The	Fir	Fir	Pro	Fir	Fir	Pro	Pro	Pro	Pro	Fir	Fir	Pro	Pro	Pro	Pro|56%,Fir|31%,Bac|3%	ABCF_EF-3|581..885,P-loop_NTPase|724..870,P-loop_NTPase|611..697	ABCF_EF-3|342..531,ABCF_EF-3|581..885,P-loop_NTPase|724..870,P-loop_NTPase|611..697
3918	384249382	A	371	1052	4988	9	7	Pro	Pro	Pro	Pro	Pro	Pro	Pro	Pro	Aci	Pro	Pro	Pro	Pro	Pro	Pro	Pro	Pro	Pro	Pro	Pro	Pro	Pro	Pro	Pro	Pro	Pro|57%,Fir|26%,Act|5%	ABCF_EF-3|451..639,ABCF_EF-3|690..983	ABCF_EF-3|451..639,ABCF_EF-3|690..983,HEAT_EZ|156..210
3918	398365455	A	363	1044	4996	2	7	Pro	Pro	Pro	Pro	Pro	Pro	Pro	Pro	Pro	Pro	Pro	Pro	Pro	Pro	Pro	Pro	Pro	Pro	Pro	Pro	Pro	Pro	Pro	Pro	Pro	Pro|56%,Fir|27%,Act|7%	ABCF_EF-3|431..617,ABCF_EF-3|667..970,P-loop_NTPase|684..925	ABCF_EF-3|431..617,ABCF_EF-3|667..970,P-loop_NTPase|684..925
3918	428166642	A	377	915	3395	0	7	Act	Pro	Pro	Pro	Pro	Pro	Pro	Pro	Pro	Pro	Pro	Pro	Pro	Pro	Pro	Pro	Pro	Pro	Pro	Pro	Pro	Pro	Pro	Pro	Pro	Pro|62%,Fir|21%,Act|6%	ABCF_EF-3|469..662,CHROMO|843..900	ABCF_EF-3|469..662,ABCF_EF-3|713..1010,CHROMO|843..900
3918	428166642	B	710	1076	1601	0	7	Fir	Fir	Fir	Fir	Fir	Bac	Fir	Fir	Fir	Cya	Fir	Fir	Cya	Fir	Pro	Pro	Pro	Pro	Pro	Pro	Fir	Pro	Pro	Pro	Pro	Pro|64%,Fir|23%,Bac|4%	ABCF_EF-3|713..1010,CHROMO|843..900	ABCF_EF-3|469..662,ABCF_EF-3|713..1010,CHROMO|843..900
3918	428166651	A	85	771	4997	0	7	Pro	Pro	Pro	Pro	Pro	Pro	Pro	Pro	Pro	Pro	Pro	Pro	Pro	Pro	Pro	Pro	Pro	Pro	Pro	Pro	Pro	Pro	Pro	Pro	Pro	Pro|64%,Fir|20%,Act|6%	ABCF_EF-3|162..355,ABCF_EF-3|406..703,CHROMO|536..579	ABCF_EF-3|162..355,ABCF_EF-3|406..703,CHROMO|536..579
3918	428167120	A	343	854	3393	1	7	Pro	Pro	Pro	Pro	Pro	Pro	Pro	Pro	Pro	Pro	Pro	Pro	Pro	Pro	Pro	Pro	Pro	Pro	Pro	Pro	Pro	Pro	Pro	Pro	Pro	Pro|63%,Fir|21%,Act|6%	ABCF_EF-3|469..662	ABCF_EF-3|469..662,ABCF_EF-3|713..1010,CHROMO|843..886
3918	428167120	B	706	1076	1604	0	7	Fir	Spi	Fir	Fir	Fir	Fir	Fir	Fir	Fir	Fir	Spi	Fir	Fir	Fir	Fir	Fir	Fir	Fir	Fir	Fir	Fir	Pro	Fir	Fir	Fir	Pro|64%,Fir|24%,Bac|4%	ABCF_EF-3|713..1010,CHROMO|843..886	ABCF_EF-3|469..662,ABCF_EF-3|713..1010,CHROMO|843..886
3918	428179501	A	187	952	4996	2	7	Pro	Pro	Pro	Pro	Pro	Pro	Pro	Pro	Pro	Pro	Pro	Pro	Pro	Pro	Pro	Pro	Pro	Pro	Pro	Pro	Pro	Pro	Pro	Pro	Pro	Pro|56%,Fir|28%,Act|4%	ABCF_EF-3|348..533,ABCF_EF-3|584..881,CHROMO|715..748,P-loop_NTPase|771..839	ABCF_EF-3|348..533,ABCF_EF-3|584..881,CHROMO|715..748,ARM|82..191,P-loop_NTPase|771..839
3918	485615562	A	298	782	3001	2	7	Pro	Pro	Pro	Pro	Pro	Pro	Pro	Pro	Pro	Pro	Pro	Pro	Pro	Pro	Pro	Pro	Pro	Pro	Pro	Pro	Pro	Pro	Pro	Pro	Pro	Pro|56%,Fir|24%,Act|6%	ABCF_EF-3|408..593	ABCF_EF-3|408..593,ABCF_EF-3|644..953,P-loop_NTPase|837..914
3918	485615562	B	642	1041	1992	0	7	Fir	Pro	Pro	Pro	Pro	Pro	Pro	Pro	Fir	Pro	Pro	Fir	Ver	Pro	Pro	Pro	Pro	Pro	Pro	Chl	Pro	Pro	Fir	Pro	Spi	Pro|51%,Fir|31%,Act|5%	ABCF_EF-3|644..953,P-loop_NTPase|837..914	ABCF_EF-3|408..593,ABCF_EF-3|644..953,P-loop_NTPase|837..914
3918	485627810	A	466	1028	3049	0	7	Pro	Pro	Pro	Pro	Pro	Pro	Pro	Pro	Pro	Pro	Pro	Pro	Pro	Pro	Pro	Pro	Pro	Pro	Pro	Pro	Pro	Pro	Pro	Pro	Pro	Pro|53%,Fir|28%,Act|7%	ABCF_EF-3|571..743	ABCF_EF-3|571..743,ABCF_EF-3|867..1152,ARM|237..334
3918	485627810	B	858	1168	1949	0	7	Fir	Fir	Fir	Fir	Fir	Fir	Fir	Fir	Fir	Fir	Fir	Fir	Fir	Fir	Fir	Fir	Fir	Fir	Fir	Fir	Fir	Fir	Fir	Fir	Fir	Pro|55%,Fir|28%,Act|6%	ABCF_EF-3|867..1152	ABCF_EF-3|571..743,ABCF_EF-3|867..1152,ARM|237..334
3918	485637281	A	372	919	2994	1	7	Pro	Pro	Bac	Pro	Pro	Pro	Pro	Pro	Pro	Pro	Pro	Pro	Nit	Fir	Pro	Pro	Pro	Pro	Pro	Pro	Pro	Pro	Pro	Pro	Pro	Pro|50%,Fir|28%,Act|8%	ABCF_EF-3|477..644	ABCF_EF-3|477..644,ABCF_EF-3|758..1043,ARM|143..240
3918	485637281	B	749	1059	2003	0	7	Fir	Fir	Fir	Fir	Fir	Fir	Fir	Fir	Fir	Fir	Fir	Fir	Fir	Fir	Fir	Fir	Fir	Fir	Fir	Fir	Fir	Fir	Fir	Fir	Fir	Pro|53%,Fir|31%,Act|6%	ABCF_EF-3|758..1043	ABCF_EF-3|477..644,ABCF_EF-3|758..1043,ARM|143..240
3918	1000033613	A	94	931	4996	2	7	Pro	Pro	Pro	Pro	Pro	Pro	Pro	Pro	Pro	Pro	Pro	Pro	Pro	Pro	Pro	Pro	Pro	Pro	Pro	Pro	Pro	Pro	Pro	Pro	Pro	Pro|56%,Fir|26%,Act|5%	ABCF_EF-3|302..488,ABCF_EF-3|764..845,P-loop_NTPase|541..615	ABCF_EF-3|302..488,ABCF_EF-3|764..845,P-loop_NTPase|541..615
3918	1000056944	A	381	1038	4996	2	7	Pro	Pro	Pro	Pro	Pro	Pro	Pro	Pro	Pro	Pro	Pro	Pro	Pro	Pro	Pro	Pro	Pro	Pro	Pro	Pro	Pro	Pro	Pro	Pro	Pro	Pro|54%,Fir|27%,Bac|5%	ABCF_EF-3|445..631,ABCF_EF-3|682..973,CHROMO|812..862,P-loop_NTPase|868..932	ABCF_EF-3|445..631,ABCF_EF-3|682..973,CHROMO|812..862,P-loop_NTPase|868..932
3918	1000057326	A	369	1045	4994	2	7	Pro	Pro	Pro	Pro	Pro	Pro	Pro	Pro	Pro	Pro	Pro	Pro	Pro	Pro	Pro	Pro	Pro	Pro	Pro	Pro	Pro	Pro	Pro	Pro	Pro	Pro|55%,Fir|28%,Act|5%	ABCF_EF-3|443..630,ABCF_EF-3|680..976,CHROMO|810..864,P-loop_NTPase|710..821	ABCF_EF-3|443..630,ABCF_EF-3|680..976,CHROMO|810..864,P-loop_NTPase|710..821
3918	1000057487	A	53	761	4996	2	7	Pro	Pro	Pro	Pro	Pro	Pro	Pro	Pro	Pro	Pro	Pro	Pro	Pro	Pro	Pro	Pro	Pro	Pro	Pro	Pro	Pro	Bac	Pro	Pro	Pro	Pro|50%,Fir|33%,Bac|5%	ABCF_EF-3|167..354,ABCF_EF-3|618..687,P-loop_NTPase|579..646,P-loop_NTPase|404..469,CHROMO|535..581	ABCF_EF-3|167..354,ABCF_EF-3|618..687,P-loop_NTPase|579..646,P-loop_NTPase|404..469,CHROMO|535..581
3918	1000064427	A	403	1042	4995	2	7	Pro	Pro	Pro	Pro	Pro	Pro	Pro	Pro	Pro	Pro	Pro	Pro	Pro	Pro	Pro	Pro	Pro	Pro	Pro	Pro	Pro	Pro	Pro	Pro	Pro	Pro|54%,Fir|28%,Bac|5%	ABCF_EF-3|448..634,ABCF_EF-3|685..971,CHROMO|815..865,P-loop_NTPase|871..935	ABCF_EF-3|448..634,ABCF_EF-3|685..971,CHROMO|815..865,P-loop_NTPase|871..935
3918	1000065536	A	342	1040	4995	3	7	Pro	Pro	Pro	Pro	Pro	Pro	Pro	Pro	Pro	Pro	Pro	Pro	Pro	Pro	Pro	Pro	Pro	Pro	Pro	Pro	Pro	Pro	Pro	Pro	Pro	Pro|56%,Fir|28%,Bac|4%	ABCF_EF-3|437..624,ABCF_EF-3|674..970,CHROMO|801..860	ABCF_EF-3|437..624,ABCF_EF-3|674..970,CHROMO|801..860
3918	1000080263	A	333	1042	4996	2	7	Pro	Pro	Pro	Pro	Pro	Pro	Pro	Pro	Pro	Pro	Pro	Pro	Pro	Pro	Pro	Pro	Pro	Pro	Pro	Pro	Pro	Pro	Pro	Pro	Pro	Pro|60%,Fir|24%,Act|5%	ABCF_EF-3|440..627,ABCF_EF-3|677..969,P-loop_NTPase|694..927	ABCF_EF-3|440..627,ABCF_EF-3|677..969,P-loop_NTPase|694..927,HEAT_EZ|144..191
3918	1000083577	A	348	1042	4996	2	7	Pro	Pro	Pro	Pro	Pro	Pro	Pro	Pro	Pro	Pro	Pro	Pro	Pro	Pro	Pro	Pro	Pro	Pro	Pro	Pro	Pro	Pro	Pro	Pro	Pro	Pro|54%,Fir|28%,Act|6%	ABCF_EF-3|442..631,ABCF_EF-3|681..973,CHROMO|812..861,P-loop_NTPase|710..809	ABCF_EF-3|442..631,ABCF_EF-3|681..973,CHROMO|812..861,P-loop_NTPase|710..809
3918	1000190665	A	326	1032	4996	1	7	Pro	Pro	Pro	Act	Pro	Pro	Pro	Pro	Pro	Pro	Pro	Pro	Pro	Pro	Pro	Pro	Pro	Pro	Pro	Pro	Pro	Pro	Pro	Pro	Pro	Pro|59%,Fir|26%,Act|5%	ABCF_EF-3|411..606,P-loop_NTPase|656..959,P-loop_NTPase|815..949,P-loop_NTPase|689..782	ABCF_EF-3|411..606,P-loop_NTPase|656..959,P-loop_NTPase|815..949,P-loop_NTPase|689..782
3918	1000213563	A	268	1013	4996	2	7	Pro	Pro	Pro	Pro	Pro	Pro	Pro	Pro	Pro	Pro	Pro	Pro	Pro	Pro	Pro	Pro	Pro	Pro	Pro	Pro	Pro	Pro	Pro	Pro	Pro	Pro|57%,Fir|27%,Act|5%	ABCF_EF-3|389..579,P-loop_NTPase|630..934	ABCF_EF-3|389..579,P-loop_NTPase|630..934
3918	1000234961	A	158	651	2742	1	7	Pro	Pro	Pro	Pro	Pro	Pro	Pro	Pro	Pro	Pro	Pro	Pro	Pro	Pro	Pro	Pro	Pro	Pro	Pro	Pro	Pro	Pro	Pro	Pro	Pro	Pro|60%,Fir|19%,Act|8%	ABCF_EF-3|232..440,P-loop_NTPase|494..568	ABCF_EF-3|232..440,ABCF_EF-3|735..811,CHROMO|647..687,P-loop_NTPase|494..568
3918	1000234961	B	363	812	11	0	7	Pro	Pro	Spi	Fir	Fir	Arm	Pro	Fir	Pro	Fir	Bac															Fir|36%,Pro|36%,Spi|9%	ABCF_EF-3|735..811,CHROMO|647..687,P-loop_NTPase|494..568	ABCF_EF-3|232..440,ABCF_EF-3|735..811,CHROMO|647..687,P-loop_NTPase|494..568
3918	1000234961	C	620	899	2243	1	7	Pro	Pro	Pro	Pro	Pro	Pro	Pro	Pro	Pro	Pro	Pro	Pro	Pro	Pro	Pro	Pro	Pro	Pro	Pro	Pro	Pro	Pro	Pro	Fir	Pro	Pro|61%,Fir|25%,Act|4%	ABCF_EF-3|735..811,CHROMO|647..687	ABCF_EF-3|232..440,ABCF_EF-3|735..811,CHROMO|647..687,P-loop_NTPase|494..568
3918	1000249301	A	485	1002	2766	1	7	Pro	Pro	Pro	Pro	Pro	Pro	Pro	Pro	Pro	Pro	Pro	Pro	Pro	Pro	Pro	Pro	Pro	Pro	Pro	Pro	Pro	Pro	Pro	Pro	Pro	Pro|57%,Fir|21%,Act|8%	ABCF_EF-3|588..796,P-loop_NTPase|850..924	ABCF_EF-3|588..796,ABCF_EF-3|1091..1167,CHROMO|1003..1043,P-loop_NTPase|850..924
3918	1000249301	B	719	1168	12	0	7	Cya	Fir	Pro	Pro	Pro	Fir	Fir	Fir	Fir	Arm	Cya	Aci														Fir|42%,Pro|25%,Cya|17%	ABCF_EF-3|1091..1167,CHROMO|1003..1043,P-loop_NTPase|850..924	ABCF_EF-3|588..796,ABCF_EF-3|1091..1167,CHROMO|1003..1043,P-loop_NTPase|850..924
3918	1000249301	C	976	1255	2218	1	7	Pro	Pro	Pro	Pro	Pro	Pro	Pro	Pro	Pro	Pro	Pro	Pro	Pro	Pro	Pro	Fir	Pro	Pro	Pro	Pro	Pro	Pro	Pro	Pro	Pro	Pro|63%,Fir|22%,Bac|3%	ABCF_EF-3|1091..1167,CHROMO|1003..1043	ABCF_EF-3|588..796,ABCF_EF-3|1091..1167,CHROMO|1003..1043,P-loop_NTPase|850..924
4203	6323643	A	3	475	4943	57	3	Pro	Act	Act	Pla	Pla	Fir	Fir	Fir	Fir	Fir	Act	Fir	Fir	Fir	Fir	Fir	Fir	Fir	Fir	Fir	Fir	Fir	Fir	Fir	Fir	Act|44%,Pro|21%,Fir|13%	STKc_PLK|80..337	STKc_PLK|80..337,POLO_box_1|510..601,POLO_box_2|613..698
4203	72391920	A	1	403	4956	44	3	Pla	Pla	Chl	Act	Pla	Pla	Pro	Pro	Pro	Pro	Pro	Pla	Act	Pro	Pro	Pro	Act	Ten	Pro	Pro	Pro	Pro	Act	Pro	Act	Act|46%,Pro|24%,Fir|13%	STKc_PLK|42..297	STKc_PLK|42..297,POLO_box_2|684..762,POLO_box_1|554..650
4203	118367079	A	1	461	4955	45	3	Pla	Pro	Pro	Chl	Pro	Act	Pro	Act	Ten	Pro	Act	Pro	Act	Act	Act	Pla	Ten	Act	Act	Act	Pro	Act	Act	Pla	Fir	Act|45%,Pro|21%,Fir|13%	STKc_PLK|28..285	STKc_PLK|28..285,POLO_box_1|456..546,POLO_box_2|564..643
4203	118394351	A	7	557	4944	55	3	Act	Pla	Fir	Fir	Pla	Fir	Act	Act	Act	Act	Pro	Act	Ten	Act	Act	Act	Act	Act	Pro	Pro	Pla	Act	Pro	Act	Act	Act|40%,Pro|23%,Fir|14%	STKc_PLK|88..347,POLO_box_1|472..555	STKc_PLK|88..347,POLO_box_1|472..555,POLO_box_2|589..667
4203	145477567	A	1	466	4952	48	3	Ten	Pla	Pro	Act	Fir	Pro	Pro	Pro	Pro	Ten	Ten	Pla	Chl	Pla	Chl	Act	Act	Dei	Act	Dei	Act	Act	Dei	Act	Dei	Act|42%,Pro|22%,Fir|13%	STKc_PLK|26..283,POLO_box_1|393..479	STKc_PLK|26..283,POLO_box_1|393..479,POLO_box_2|498..577
4203	145478727	A	1	481	4948	51	3	Ten	Act	Pro	Chl	Pla	Pro	Fir	Pro	Pro	Act	Fir	Act	Pro	Pro	Act	Ten	Dei	Act	Pla	Pla	Pro	Act	Act	Pro	Pro	Act|41%,Pro|22%,Fir|13%	STKc_PLK|26..283,POLO_box_1|390..467	STKc_PLK|26..283,POLO_box_1|390..467,POLO_box_2|483..555
4203	145484499	A	1	463	4951	48	3	Ten	Pla	Pro	Pro	Pro	Pla	Act	Pro	Ten	Fir	Ten	Dei	Chl	Pro	Dei	Pla	Chl	Act	Act	Act	Dei	Act	Act	Act	Dei	Act|42%,Pro|22%,Fir|13%	STKc_PLK|26..283,POLO_box_1|393..479	STKc_PLK|26..283,POLO_box_1|393..479,POLO_box_2|498..577
4203	145494320	A	1	497	4954	46	3	Ten	Pla	Act	Chl	Fir	Act	Pro	Pla	Act	Pro	Fir	Pro	Pro	Pro	Act	Fir	Act	Act	Act	Pla	Ten	Pro	Spi	Act	Act	Act|43%,Pro|21%,Fir|13%	STKc_PLK|29..286,POLO_box_1|400..486	STKc_PLK|29..286,POLO_box_2|505..584,POLO_box_1|400..486
4203	145497212	A	1	441	4955	45	3	Ten	Pla	Dei	Dei	Dei	Dei	Act	Dei	Pro	Act	Pla	Pro	Chl	Fir	Fir	Act	Ten	Pro	Act	Act	Act	Act	Act	Pro	Pro	Act|43%,Pro|22%,Fir|13%	STKc_PLK|30..287	STKc_PLK|30..287,POLO_box_2|539..618,POLO_box_1|437..520
4203	145508233	A	1	390	4949	51	3	Pro	Pro	Pla	Pro	Bac	Pro	Pla	Pro	Pro	Pro	Pro	Act	Spi	Pla	Act	Pro	Act	Pro	Act	Fir	Chl	Pro	Act	Pro	Act	Act|42%,Pro|21%,Fir|13%	STKc_PLK|14..269	STKc_PLK|14..269,POLO_box_2|441..520,POLO_box_1|346..427
4203	145522910	A	1	487	4944	56	3	Pla	Act	Ten	Pro	Pro	Fir	Act	Pla	Pro	Act	Act	Chl	Fir	Act	Act	Ten	Fir	Pla	Act	Act	Pla	Act	Pro	Pro	Pro	Act|42%,Pro|22%,Fir|13%	STKc_PLK|29..276,POLO_box_1|392..476	STKc_PLK|29..276,POLO_box_2|495..574,POLO_box_1|392..476
4203	145530902	A	1	406	4960	40	3	Chl	Pro	Act	Pro	Ten	Fir	Fir	Act	Pro	Pro	Pro	Pro	Act	Pro	Act	Pro	Pro	Act	Act	Ten	Act	Pla	Act	Act	Act	Act|40%,Pro|22%,Fir|14%	PKc_like|26..276	POLO_box_1|390..467,POLO_box_2|481..553,PKc_like|26..276
4203	145542027	A	1	502	4958	42	3	Ten	Pla	Dei	Dei	Dei	Act	Pro	Pro	Dei	Chl	Act	Dei	Act	Pro	Act	Act	Pro	Act	Pro	Pla	Act	Fir	Fir	Act	Dei	Act|44%,Pro|22%,Fir|13%	STKc_PLK|30..287	STKc_PLK|30..287,POLO_box_1|437..520,POLO_box_2|539..618
4203	145548361	A	1	390	4948	52	3	Pro	Pro	Pla	Pro	Pro	Bac	Pla	Pro	Spi	Act	Pla	Pro	Pro	Act	Pro	Fir	Pro	Pro	Pro	Pro	Pro	Act	Chl	Chl	Pro	Act|42%,Pro|21%,Fir|13%	STKc_PLK|14..269	STKc_PLK|14..269,POLO_box_2|441..520,POLO_box_1|346..427
4203	145552114	A	1	456	4954	46	3	Ten	Pla	Act	Act	Act	Act	Act	Pro	Pro	Act	Act	Act	Act	Pro	Pla	Chl	Act	Dei	Fir	Fir	Act	Act	Dei	Act	Act	Act|43%,Pro|22%,Fir|13%	STKc_PLK|30..287	STKc_PLK|30..287,POLO_box_1|437..525,POLO_box_2|542..621
4203	167538509	A	1	463	4952	48	3	Act	Pla	Act	Fir	Fir	Act	Pro	Act	Act	Act	Act	Fir	Ign	Pro	Act	Pro	Fir	Fir	Pro	Act	Act	Pro	Act	Act	Act	Act|47%,Pro|22%,Fir|13%	STKc_PLK|47..304	STKc_PLK|47..304,POLO_box_1|474..559,POLO_box_2|574..656
4203	223999141	A	1	396	4956	44	3	Pro	Pla	Act	Fir	Act	Fir	Act	Pla	Ten	Act	Pro	Ten	Fir	Pro	Pla	Pro	Act	Pro	Spi	Pro	Aci	Pro	Pro	Pla	Act	Act|45%,Pro|22%,Fir|13%	STKc_PLK|6..265	STKc_PLK|6..265,POLO_box_1|363..454,POLO_box_2|477..556
4203	281203484	A	54	520	4938	62	3	Pla	Act	Act	Act	Act	Act	Act	Pla	Pla	Act	Ten	Pro	Pro	Act	Act	Ten	Pla	Act	Pro	Act	Act	Pla	Act	Pro	Act	Act|40%,Pro|22%,Fir|14%	STKc_PLK|144..400	STKc_PLK|144..400,POLO_box_1|576..663,POLO_box_2|691..755
4203	290975417	A	1	563	4951	49	3	Pro	Fir	Pla	Act	Ten	Act	Fir	Pla	Act	Pro	Pro	Ten	Act	Pro	Act	Pro	Act	Pro	Act	Act	Pro	Act	Act	Act	Pro	Act|43%,Pro|22%,Fir|13%	STKc_PLK|88..344	STKc_PLK|88..344,POLO_box_2|728..807,POLO_box_1|603..691
4203	290996404	A	2	513	4945	55	3	Pro	Pro	Pro	Pro	Act	Act	Pro	Pla	Act	Act	Arm	Act	Act	Act	Pro	Pro	Act	Act	Pro	Act	Act	Act	Act	Act	Pro	Act|45%,Pro|22%,Fir|13%	STKc_PLK|64..319	STKc_PLK|64..319,POLO_box_1|463..556,POLO_box_2|570..645
4203	303290755	A	1	420	4961	39	3	Pro	Ten	Pro	Fir	Act	Pro	Pro	Act	Act	Act	Act	Act	Fir	Fir	Act	Act	Pro	Ten	Fir	Ten	Ten	Act	Act	Act	Pro	Act|46%,Pro|20%,Fir|14%	PKc_like|2..227	POLO_box_1|356..437,POLO_box_2|464..541,PKc_like|2..227
4203	308802570	A	1	436	4848	25	3	Act	Pro	Pro	Act	Ten	Pro	Pro	Pro	Pla	Pro	Act	Act	Pro	Pro	Pro	Pro	Fir	Fir	Pro	Act	Pro	Ten	Pla	Act	Act	Act|48%,Pro|21%,Fir|12%	STKc_PLK|50..331	STKc_PLK|50..331,POLO_box_1|448..545,POLO_box_2|595..675
4203	428172864	A	1	487	4965	35	3	Act	Fir	Act	Act	Act	Pro	Act	Pro	Fir	Act	Pro	Pla	Act	Fir	Fir	Fir	Act	Act	Act	Act	Pro	Aci	Fir	Ten	Pla	Act|42%,Pro|23%,Fir|13%	STKc_PLK|50..307	STKc_PLK|50..307,POLO_box_1|459..549,POLO_box_2|576..653
4203	428184962	A	1	443	4965	35	3	Act	Aci	Act	Act	Pro	Pro	Act	Act	Act	Fir	Pro	Pla	Pro	Pro	Act	Pro	Pro	Act	Pla	Act	Pro	Pro	Act	Fir	Ten	Act|41%,Pro|23%,Fir|13%	STKc_PLK|53..291	STKc_PLK|53..291,POLO_box_1|409..498,POLO_box_2|523..600
4203	449015959	A	30	508	4965	35	3	Pro	Pro	Pro	Pro	Pro	Act	Pro	Fir	Pro	Pro	Pro	Pro	Pro	Pla	Fir	Act	Pro	Act	Act	Pla	Act	Act	Act	Act	Act	Act|44%,Pro|21%,Fir|13%	STKc_PLK|117..373	STKc_PLK|117..373,POLO_box_1|668..759,POLO_box_2|787..864
4203	452821136	A	14	428	4956	44	3	Act	Pla	Fir	Pro	Act	Pla	Act	Pro	Pla	Pla	Ten	Ten	Act	Act	Act	Pro	Pla	Act	Act	Pla	Pro	Act	Act	Fir	Act	Act|44%,Pro|22%,Fir|13%	STKc_PLK|87..345	STKc_PLK|87..345,POLO_box_1|538..630,POLO_box_2|661..738
4203	470289657	A	14	526	4958	42	3	Act	roo	Act	Pro	roo	Pla	Pla	Act	Fir	Fir	Gem	Pro	Pla	Fir	Fir	Act	Act	Fir	Act	Pro	Pro	Pro	Act	Act	Act	Act|44%,Pro|23%,Fir|13%	STKc_PLK|118..374,POLO_box_1|450..543	STKc_PLK|118..374,POLO_box_1|450..543,POLO_box_2|561..640
4203	471219425	A	1	427	4957	43	3	Ten	Pla	Pla	Fir	Act	Act	Act	Act	Pro	Fir	Act	Pla	Pro	Act	Act	Pro	Pro	Pro	Act	Pro	Pro	Act	Fir	Fir	Act	Act|43%,Pro|21%,Fir|13%	STKc_PLK|29..286	STKc_PLK|29..286,POLO_box_1|401..463
4203	471221104	A	1	450	4952	48	3	Act	Pro	Pro	Act	Pro	Act	Act	Act	Ten	Act	Pro	Pla	Pro	Fir	Pla	Act	Act	Act	Act	Act	Pro	Act	Pro	Act	Act	Act|44%,Pro|22%,Fir|13%	STKc_PLK|23..279	STKc_PLK|23..279,POLO_box_1|426..511,POLO_box_2|534..610
4203	471225492	A	1	479	4946	54	3	Pla	Fir	Pro	Pro	Act	Act	Pro	Act	Act	Ten	Ten	Pro	Ten	Act	Act	Act	Act	Act	Act	Act	Act	Ten	Ten	Pro	Pla	Act|44%,Pro|22%,Fir|13%	STKc_PLK|39..296,POLO_box_1|398..486	STKc_PLK|39..296,POLO_box_1|398..486,POLO_box_2|498..577
4203	471225779	A	1	454	4960	39	3	Act	Fir	Act	Fir	Fir	Dei	Act	Ign	Act	Pla	Pro	Pla	Pla	Fir	Fir	Act	Act	Pro	Pla	Act	Act	Act	Fir	Act	Fir	Act|45%,Pro|21%,Fir|13%	PKc_like|27..298	PKc_like|27..298
4203	471227530	A	1	409	4949	50	3	Chl	Act	Act	Act	Act	Pro	Act	Chl	Pro	Ten	Act	Act	Pla	Pla	Fir	Act	Pro	Act	Chl	Pla	Pro	Pro	Act	Pla	Act	Act|44%,Pro|21%,Fir|13%	STKc_PLK|7..264	STKc_PLK|7..264,POLO_box_1|398..489,POLO_box_2|503..582
4203	471228711	A	1	476	4952	48	3	Spi	Act	Ten	Pro	Act	Pro	Act	Fir	Fir	Pla	Act	Act	Act	Act	Pro	Act	Act	Act	Aci	Fir	Act	Pro	Ten	Act	Act	Act|43%,Pro|22%,Fir|13%	STKc_PLK|32..289	STKc_PLK|32..289,POLO_box_1|453..538
4203	471232832	A	1	428	4953	47	3	Act	Ten	Pla	Act	Act	Act	Pro	Pro	Act	Ten	Act	Fir	Pro	Act	Ten	Act	Act	Act	Act	Act	Act	Act	Act	Pla	Act	Act|44%,Pro|22%,Fir|13%	STKc_PLK|28..285	STKc_PLK|28..285,POLO_box_1|434..519,POLO_box_2|536..615
4203	471235637	A	1	497	4955	45	3	Ten	Fir	Pla	Pro	Pro	Act	Ten	Act	Pla	Act	Act	Act	Act	Act	Act	Pro	Act	Pla	Act	Pro	Fir	Pla	Act	Act	Act	Act|45%,Pro|22%,Fir|13%	STKc_PLK|30..287	STKc_PLK|30..287,POLO_box_1|427..518,POLO_box_2|534..593
4203	514686843	A	1	444	4951	49	3	Pla	Aci	Act	Ten	Pla	Act	Pro	Spi	Act	Pro	Pro	Spi	Pro	Pro	Act	Pla	Act	Ten	Act	Act	Act	Act	Act	Act	Pla	Act|45%,Pro|22%,Fir|12%	STKc_PLK|41..296	STKc_PLK|41..296,POLO_box_1|435..522,POLO_box_2|538..618
4203	569424548	A	2	464	4957	42	3	Pro	Fir	roo	Pro	Pro	Pro	Act	roo	Pro	Pro	Fir	Pro	Act	Act	Act	Act	Act	Act	Act	Act	Act	Act	Act	Pro	Pro	Act|43%,Pro|20%,Fir|13%	STKc_PLK|44..335	STKc_PLK|44..335,POLO_box_1|508..594,POLO_box_2|620..683
4203	1000042518	A	1	520	4954	46	3	Pla	Aci	Pla	Pro	Pro	Pro	Aci	Pro	Pro	Act	Pro	Pro	Pro	Act	Act	Act	Pro	Pro	Act	Act	Pro	Act	Act	Act	Act	Act|42%,Pro|23%,Fir|12%	STKc_PLK|93..352	STKc_PLK|93..352,POLO_box_1|559..656,POLO_box_2|690..768
4203	1000078597	A	1	524	4951	49	3	Pla	Fir	Pro	Act	Act	Act	Ten	Pro	Pro	Fir	Fir	Act	roo	Act	roo	Pla	Act	Act	Pro	Pro	Act	Act	Act	Act	Act	Act|45%,Pro|23%,Fir|13%	STKc_PLK|54..310	STKc_PLK|54..310,POLO_box_1|547..640,POLO_box_2|655..734
4203	1000078598	A	1	524	4951	49	3	Pla	Fir	Pro	Act	Act	Ten	Act	Pro	Pro	Fir	Act	roo	Act	Fir	roo	Pla	Act	Act	Pro	Pro	Act	Act	Fir	Act	Act	Act|45%,Pro|23%,Fir|13%	STKc_PLK|54..310	STKc_PLK|54..310,POLO_box_1|547..640,POLO_box_2|655..734
4203	1000100793	A	1	483	4945	55	3	Pro	Pla	Pla	Pro	Chl	Pro	Act	Pro	Pro	Pro	Pro	Aci	Act	Pla	Pro	Fir	Pro	Pro	Act	Fir	Pla	Pro	Ign	Act	Fir	Act|45%,Pro|23%,Fir|13%	STKc_PLK|58..315	STKc_PLK|58..315,POLO_box_1|483..577,POLO_box_2|610..689
4203	1000105507	A	1	483	4945	55	3	Pro	Pla	Pla	Pro	Chl	Pro	Act	Pro	Pro	Pro	Pro	Aci	Act	Pla	Pro	Fir	Pro	Pro	Act	Fir	Pla	Pro	Ign	Act	Fir	Act|45%,Pro|23%,Fir|13%	STKc_PLK|58..315	STKc_PLK|58..315,POLO_box_1|483..577,POLO_box_2|610..689
4203	1000127393	A	1	422	4949	51	3	Pla	Ten	Gem	Act	Pro	Pro	Ten	Ten	Pla	Pro	Act	Act	Pro	Pro	Pro	Act	Pro	Pro	Fir	Pla	Pro	Pro	Act	Pro	Pro	Act|44%,Pro|23%,Fir|12%	STKc_PLK|27..284	STKc_PLK|27..284,POLO_box_1|423..511,POLO_box_2|521..599
4203	1000187274	A	1	466	4943	56	3	Fir	Act	Pro	Act	Pro	Act	Act	Act	Act	Act	Act	Pro	Act	Act	Act	Act	Act	Pro	Act	Act	Act	Act	Act	Act	Fir	Act|44%,Pro|24%,Fir|13%	STKc_PLK|39..294	STKc_PLK|39..294,POLO_box_1|493..577,POLO_box_2|597..676
4203	1000208979	A	1	445	4958	42	3	Act	Ign	Pla	Act	Pla	Ten	Ten	Chl	Fir	Pro	Aci	Pro	Act	Gem	Fir	Act	Act	Pro	Act	Act	Pla	Aci	Pla	Fir	Act	Act|45%,Pro|20%,Fir|13%	STKc_PLK|1..254,POLO_box_1|365..461	STKc_PLK|1..254,POLO_box_2|482..561,POLO_box_1|365..461
4331	6324445	A	47	142	145	142	10	Eur	Eur	Cre	Eur	Cre	Eur	Eur	Eur	Eur	Eur	Eur	Eur	Eur	Eur	Eur	Eur	Cre	Eur	Eur	Eur	Cre	Eur	Kor	Eur	Eur	Eur|31%,Pro|28%,Cre|17%	Ribosomal_L23|59..140	Ribosomal_L23|59..140,Ribosomal_L23eN|1..54
4331	13794470	A	28	117	0	123	10	Eur	Eur	Cre	Eur	Cre	Eur	Cre	Cre	Eur	Cre	Eur	Eur	Cre	Eur	Cre	Eur	Eur	Eur	Eur	Eur	Cre	Cre	Eur	Cre	Eur	Eur|59%,Cre|39%,Lok|1%	Ribosomal_L23|35..115	Ribosomal_L23|35..115
4331	66800347	A	67	169	93	160	10	Eur	Kor	Cre	Eur	Eur	Eur	Eur	Cre	Cre	Cre	Eur	Eur	Eur	Eur	Cre	Eur	Eur	Eur	Cre	Eur	Eur	Eur	Cre	Cre	Cre	Eur|40%,Pro|31%,Cre|20%	PRK14548|87..169	PRK14548|87..169,Ribosomal_L23eN|44..80
4331	72391692	A	64	164	60	157	10	Cre	Cre	Eur	Cre	Eur	Eur	Cre	Cre	Eur	Eur	Eur	Eur	Eur	Eur	Eur	Eur	Kor	Eur	Eur	Cre	Eur	Cre	Eur	Eur	Cre	Eur|46%,Cre|23%,Fir|9%	PRK14548|81..163	PRK14548|81..163
4331	118372960	A	47	150	402	159	10	Cre	Cre	Eur	Eur	Cre	Eur	Eur	Eur	Eur	Eur	Eur	Eur	Kor	Eur	Cre	Eur	Eur	Eur	Eur	Eur	Eur	Eur	Eur	Eur	Eur	Pro|38%,Eur|18%,Act|15%	PRK14548|69..150	PRK14548|69..150,Ribosomal_L23eN|8..58
4331	145480173	A	52	149	474	141	10	Cre	Eur	Eur	Eur	Eur	Eur	Eur	Eur	Eur	Eur	Eur	Cre	Eur	Cre	Eur	Eur	Eur	Eur	Eur	Eur	Kor	Lok	Eur	Eur	Eur	Pro|53%,Fir|17%,Eur|16%	PRK14548|69..149	PRK14548|69..149
4331	145480689	A	53	149	497	156	10	Cre	Eur	Eur	Eur	Eur	Eur	Eur	Eur	Eur	Eur	Cre	Cre	Eur	Eur	Eur	Eur	Eur	Eur	Kor	Eur	Eur	Eur	Eur	Lok	Eur	Pro|52%,Fir|17%,Eur|15%	Ribosomal_L23|69..149	Ribosomal_L23|69..149
4331	145528786	A	52	149	318	142	10	Cre	Eur	Eur	Eur	Eur	Eur	Eur	Eur	Eur	Eur	Eur	Cre	Eur	Cre	Eur	Eur	Eur	Eur	Eur	Eur	Kor	Lok	Eur	Eur	Eur	Pro|47%,Eur|21%,Fir|18%	Ribosomal_L23|69..149	Ribosomal_L23|69..149
4331	145531970	A	52	149	318	142	10	Cre	Eur	Eur	Eur	Eur	Eur	Eur	Eur	Eur	Eur	Eur	Cre	Eur	Cre	Eur	Eur	Eur	Eur	Eur	Eur	Kor	Lok	Eur	Eur	Eur	Pro|47%,Eur|21%,Fir|18%	Ribosomal_L23|69..149	Ribosomal_L23|69..149
4331	145547493	A	53	150	475	141	10	Cre	Eur	Eur	Eur	Eur	Eur	Eur	Eur	Eur	Eur	Eur	Cre	Eur	Eur	Eur	Cre	Eur	Eur	Eur	Lok	Eur	Eur	Kor	Eur	Eur	Pro|52%,Fir|18%,Eur|16%	PRK14548|70..150	PRK14548|70..150
4331	145547775	A	53	149	489	156	10	Cre	Eur	Eur	Eur	Eur	Eur	Eur	Eur	Eur	Eur	Cre	Cre	Eur	Eur	Eur	Eur	Eur	Kor	Eur	Eur	Eur	Eur	Eur	Lok	Eur	Pro|53%,Fir|15%,Eur|15%	Ribosomal_L23|69..149	Ribosomal_L23|69..149
4331	159474676	A	54	147	55	156	10	Cre	Eur	Eur	Eur	Eur	Eur	Eur	Kor	Eur	Eur	Eur	Eur	Eur	Eur	Cre	Eur	Eur	Eur	Cre	Eur	Eur	Eur	Eur	Cre	Cre	Eur|48%,Cre|24%,Pro|20%	PRK14548|65..147	PRK14548|65..147,Ribosomal_L23eN|26..58
4331	224003741	A	44	142	43	160	10	Cre	Eur	Cre	Eur	Eur	Eur	Eur	Eur	Eur	Eur	Eur	Cre	Cre	Eur	Eur	Cre	Eur	Eur	Eur	Eur	Eur	Cre	Eur	Cre	Eur	Eur|51%,Cre|25%,Fir|9%	PRK14548|60..142	PRK14548|60..142,Ribosomal_L23eN|26..53
4331	281210126	A	84	172	34	156	10	Eur	Eur	Eur	Eur	Eur	Eur	Eur	Eur	Eur	Eur	Eur	Eur	Kor	Cre	Eur	Eur	Eur	Eur	Eur	Eur	Cre	Eur	Eur	Cre	Cre	Eur|52%,Cre|26%,Pro|15%	Ribosomal_L23|90..172	Ribosomal_L23|90..172,Ribosomal_L23eN|47..83
4331	290999451	A	75	163	0	86	10	Eur	Cre	Eur	Cre	Eur	Kor	Cre	Cre	Cre	Cre	Eur	Cre	Eur	Eur	Eur	Cre	Eur	Eur	Eur	Eur	Cre	Eur	Cre	Eur	Eur	Eur|63%,Cre|34%,Lok|1%	Ribosomal_L23|79..163	Ribosomal_L23|79..163,Ribosomal_L23eN|21..71
4331	302854441	A	54	147	114	157	10	Cre	Eur	Eur	Cre	Eur	Eur	Eur	Eur	Eur	Kor	Eur	Eur	Cre	Cre	Eur	Eur	Eur	Eur	Eur	Eur	Cre	Eur	Eur	Eur	Eur	Eur|38%,Pro|32%,Cre|18%	PRK14548|65..147	PRK14548|65..147,Ribosomal_L23eN|26..58
4331	303278566	A	42	145	24	156	10	Cre	Eur	Eur	Eur	Eur	Eur	Eur	Eur	Eur	Eur	Eur	Eur	Eur	Cre	Eur	Eur	Eur	Eur	Eur	Eur	Eur	Cre	Eur	Eur	Eur	Eur|56%,Cre|28%,Pro|6%	PRK14548|63..145	PRK14548|63..145,Ribosomal_L23eN|20..55
4331	307103804	A	62	151	4	156	10	Eur	Eur	Cre	Eur	Eur	Eur	Eur	Eur	Eur	Eur	Eur	Eur	Eur	Eur	Cre	Eur	Eur	Eur	Eur	Eur	Eur	Cre	Cre	Eur	Eur	Eur|63%,Cre|31%,Tha|2%	PRK14548|70..151	PRK14548|70..151,Ribosomal_L23eN|22..50
4331	384247353	A	51	147	12	158	10	Cre	Eur	Eur	Eur	Eur	Eur	Eur	Eur	Eur	Eur	Kor	Eur	Eur	Cre	Eur	Cre	Eur	Eur	Cre	Eur	Eur	Eur	Eur	Cre	Eur	Eur|59%,Cre|28%,Pro|3%	PRK14548|64..147	PRK14548|64..147,Ribosomal_L23eN|7..59
4331	428166323	A	55	151	9	154	10	Cre	Eur	Eur	Eur	Eur	Eur	Kor	Eur	Cre	Eur	Eur	Cre	Eur	Eur	Cre	Eur	Eur	Eur	Eur	Eur	Eur	Eur	Eur	Eur	Eur	Eur|61%,Cre|31%,Pro|3%	PRK14548|69..151	PRK14548|69..151,Ribosomal_L23eN|23..62
4331	449017213	A	50	146	22	158	10	Cre	Cre	Cre	Eur	Eur	Eur	Eur	Cre	Eur	Cre	Cre	Eur	Eur	Cre	Eur	Cre	Cre	Eur	Cre	Cre	Eur	Eur	Eur	Eur	Cre	Eur|56%,Cre|28%,Fir|3%	PRK14548|64..146	PRK14548|64..146,Ribosomal_L23eN|6..56
4331	452825288	A	51	146	18	156	10	Cre	Eur	Eur	Eur	Eur	Eur	Eur	Eur	Cre	Cre	Eur	Eur	Eur	Eur	Eur	Eur	Eur	Eur	Eur	Cre	Eur	Cre	Cre	Eur	Eur	Eur|56%,Cre|28%,Pro|7%	PRK14548|64..146	PRK14548|64..146,Ribosomal_L23eN|5..57
4331	470326773	A	59	157	122	158	10	Cre	Eur	Cre	Cre	Cre	Cre	Eur	Eur	Eur	Eur	Eur	Cre	Eur	Eur	Eur	Eur	Eur	Cre	Eur	Eur	Cre	Eur	Eur	Eur	Cre	Eur|36%,Fir|34%,Cre|18%	PRK14548|74..157	PRK14548|74..157,Ribosomal_L23eN|17..66
4331	514701855	A	57	152	50	160	10	Cre	Eur	Eur	Eur	Eur	Eur	Cre	Eur	Eur	Eur	Eur	Eur	Cre	Eur	Eur	Eur	Eur	Eur	Eur	Eur	Eur	Eur	Eur	Eur	Eur	Eur|49%,Cre|24%,Fir|12%	PRK14548|70..152	PRK14548|70..152,Ribosomal_L23eN|29..63
4331	1000032146	A	32	123	29	161	10	Cre	Cre	Cre	Eur	Eur	Eur	Eur	Cre	Eur	Eur	Eur	Eur	Eur	Eur	Eur	Eur	Cre	Eur	Eur	Cre	Eur	Eur	Eur	Eur	Eur	Eur|54%,Cre|26%,Pro|7%	PRK14548|40..123	PRK14548|40..123,Ribosomal_L23eN|5..34
4331	1000052228	A	75	165	12	155	10	Cre	Eur	Eur	Eur	Eur	Eur	Cre	Eur	Cre	Cre	Eur	Eur	Eur	Cre	Eur	Eur	Eur	Eur	Eur	Eur	Eur	Eur	Cre	Eur	Kor	Eur|59%,Cre|30%,Fir|3%	PRK14548|82..164	PRK14548|82..164
4331	1000059720	A	52	147	15	145	10	Cre	Kor	Eur	Cre	Eur	Eur	Cre	Eur	Eur	Eur	Eur	Eur	Eur	Eur	Eur	Eur	Cre	Cre	Eur	Eur	Eur	Eur	Eur	Eur	Cre	Eur|56%,Cre|31%,Pro|4%	PRK14548|65..145	PRK14548|65..145,Ribosomal_L23eN|22..58
4331	1000061452	A	64	159	8	145	10	Kor	Cre	Eur	Cre	Eur	Eur	Cre	Eur	Eur	Eur	Eur	Eur	Eur	Eur	Eur	Eur	Eur	Eur	Eur	Eur	Cre	Cre	Cre	Eur	Eur	Eur|59%,Cre|33%,Pro|3%	PRK14548|77..157	PRK14548|77..157,Ribosomal_L23eN|34..70
4331	1000078078	A	64	153	6	148	10	Cre	Cre	Eur	Eur	Eur	Eur	Cre	Eur	Cre	Eur	Kor	Eur	Eur	Eur	Eur	Cre	Eur	Eur	Cre	Eur	Eur	Cre	Eur	Eur	Cre	Eur|60%,Cre|32%,Tha|2%	PRK14548|71..151	PRK14548|71..151,Ribosomal_L23eN|26..64
4331	1000093663	A	47	142	108	155	10	Cre	Eur	Eur	Eur	Eur	Cre	Eur	Eur	Cre	Eur	Eur	Eur	Eur	Eur	Eur	Cre	Cre	Eur	Eur	Eur	Kor	Cre	Eur	Eur	Eur	Eur|38%,Cre|19%,Pro|19%	PRK14548|60..142	PRK14548|60..142,Ribosomal_L23eN|2..53
4331	1000099192	A	45	142	42	159	10	Cre	Eur	Cre	Eur	Eur	Eur	Eur	Eur	Cre	Eur	Eur	Eur	Eur	Eur	Eur	Eur	Cre	Cre	Eur	Eur	Eur	Cre	Eur	Eur	Cre	Eur|50%,Cre|25%,Pro|17%	PRK14548|60..142	PRK14548|60..142
4331	1000112558	A	38	129	36	153	10	Eur	Eur	Eur	Cre	Cre	Eur	Eur	Eur	Eur	Eur	Cre	Cre	Cre	Cre	Kor	Eur	Eur	Eur	Eur	Eur	Eur	Eur	Eur	Eur	Eur	Eur|53%,Cre|26%,Fir|11%	PRK14548|47..129	PRK14548|47..129,Ribosomal_L23eN|13..37
4331	1000140115	A	50	146	47	157	10	Cre	Eur	Eur	Kor	Eur	Eur	Eur	Cre	Cre	Cre	Cre	Cre	Eur	Eur	Eur	Eur	Eur	Eur	Eur	Cre	Eur	Eur	Eur	Cre	Eur	Eur|50%,Cre|25%,Fir|12%	PRK14548|66..144	PRK14548|66..144,Ribosomal_L23eN|21..57
4331	1000141397	A	54	150	48	157	10	Cre	Eur	Eur	Eur	Eur	Eur	Kor	Cre	Cre	Cre	Cre	Cre	Eur	Eur	Eur	Eur	Eur	Eur	Eur	Cre	Eur	Eur	Eur	Eur	Cre	Eur|50%,Cre|24%,Fir|13%	PRK14548|70..148	PRK14548|70..148,Ribosomal_L23eN|25..61
4331	1000197201	A	48	143	11	149	10	Eur	Eur	Eur	Eur	Eur	Eur	Eur	Eur	Cre	Eur	Cre	Eur	Cre	Eur	Eur	Eur	Eur	Eur	Eur	Eur	Kor	Cre	Eur	Eur	Eur	Eur|59%,Cre|31%,Pro|5%	PRK14548|61..143	PRK14548|61..143,Ribosomal_L23eN|2..55
4331	1000216036	A	45	140	194	159	10	Cre	Cre	Eur	Eur	Eur	Eur	Eur	Eur	Eur	Eur	Eur	Eur	Eur	Eur	Eur	Cre	Eur	Eur	Eur	Eur	Eur	Eur	Eur	Eur	Eur	Pro|31%,Eur|28%,Cre|14%	PRK14548|57..140	PRK14548|57..140,Ribosomal_L23eN|3..51
4382	6321013	A	7	123	33	0	3	Spi	Spi	Spi	Spi	Spi	Spi	Spi	Chl	Ver	Chl	Pro	Pro	Pro	Pro	Ign	Pro	Pro	Pro	Pro	Pro	Pro	Pro	Pro	Chl	Bac	Pro|45%,Spi|30%,Chl|9%	RRM1_I_PABPs|39..118	RRM4_I_PABPs|321..399,RRM1_I_PABPs|39..118,RRM2_I_PABPs|124..200,RRM3_I_PABPs|218..297,PolyA|501..566
4382	6321013	B	125	222	67	0	3	Bac	Bac	Bac	Chl	Can	Bac	Aci	Chl	Chl	Chl	Chl	Chl	Pro	Bac	Pro	Pro	Bac	Chl	Spi	Def	Bac	Pro	Bac	Bac	Pro	Bac|31%,Pro|28%,Chl|15%	RRM2_I_PABPs|124..200	RRM4_I_PABPs|321..399,RRM1_I_PABPs|39..118,RRM2_I_PABPs|124..200,RRM3_I_PABPs|218..297,PolyA|501..566
4382	6321013	C	200	308	123	1	3	Pro	Bac	Pro	Pro	Bac	Pro	Chl	Pro	Pro	Pro	Bac	Bac	Bac	Bac	Pro	Can	Chl	Bac	Pro	Pro	Bac	Spi	Pro	Spi	Bac	Pro|31%,Cya|21%,Spi|16%	RRM3_I_PABPs|218..297	RRM4_I_PABPs|321..399,RRM1_I_PABPs|39..118,RRM2_I_PABPs|124..200,RRM3_I_PABPs|218..297,PolyA|501..566
4382	6321013	D	306	444	96	2	3	Pro	Bac	Bac	Pro	Pro	Pro	Pro	Pro	Pro	Bac	Bac	Pro	Pro	Pro	Pro	Pro	Pro	Pro	Pro	Pro	Pro	Pro	Pro	Pro	Pro	Pro|61%,Bac|17%,Spi|10%	RRM4_I_PABPs|321..399	RRM4_I_PABPs|321..399,RRM1_I_PABPs|39..118,RRM2_I_PABPs|124..200,RRM3_I_PABPs|218..297,PolyA|501..566
4382	66800163	A	11	83	3	0	3	Ign	Cya	Pro																							Cya|33%,Pro|33%,Ign|33%	RRM1_I_PABPs|11..90	RRM2_I_PABPs|96..172,RRM4_I_PABPs|283..362,RRM1_I_PABPs|11..90,RRM3_I_PABPs|187..266,PABP|493..562
4382	66800163	B	98	199	50	0	3	Pro	Pro	Pro	Pro	Pro	Pro	Pro	Pro	Pro	Pro	Pro	Pro	Spi	Pro	Chl	Pro	Pro	Bac	Bac	Bac	Bac	Bac	Pro	Pro	Pro	Pro|72%,Bac|14%,Cya|4%	RRM2_I_PABPs|96..172	RRM2_I_PABPs|96..172,RRM4_I_PABPs|283..362,RRM1_I_PABPs|11..90,RRM3_I_PABPs|187..266,PABP|493..562
4382	66800163	C	186	281	20	0	3	Pla	Ver	Bac	Pro	Pro	Chl	Chl	Def	Chl	Spi	Pro	Pro	Bac	Fir	Bac	Bac	Bac	Bac	Spi	Pro						Bac|30%,Pro|25%,Spi|10%	RRM3_I_PABPs|187..266	RRM2_I_PABPs|96..172,RRM4_I_PABPs|283..362,RRM1_I_PABPs|11..90,RRM3_I_PABPs|187..266,PABP|493..562
4382	66800163	D	282	378	123	0	3	Pro	Pro	Pro	Pro	Pro	Pro	Pro	Pro	Pro	Pro	Bac	Pro	Pro	Pro	Pro	Cya	Pro	Pro	Chl	Chl	Pro	Pro	Pro	Pro	Pro	Pro|52%,Spi|14%,Bac|12%	RRM4_I_PABPs|283..362	RRM2_I_PABPs|96..172,RRM4_I_PABPs|283..362,RRM1_I_PABPs|11..90,RRM3_I_PABPs|187..266,PABP|493..562
4382	71745214	A	6	101	19	0	3	Spi	Spi	Spi	Spi	Spi	Spi	Spi	Spi	Spi	Spi	Spi	Spi	Chl	Pro	Pro	Pro	Ver	Pro	Pro							Spi|63%,Pro|26%,Ver|5%	RRM1_I_PABPs|22..101	RRM1_I_PABPs|22..101,RRM2_I_PABPs|107..187,RRM_SF|302..380,PolyA|499..562,RRM_SF|202..282
4382	71745214	B	108	194	69	0	3	Bac	Pro	Def	Bac	Bac	Pro	Bac	Cya	Cya	Pro	Pro	Bac	Bac	Pro	Bac	Bac	Bac	Cya	Cya	Bac	Bac	Cya	Bac	Chl	Cya	Pro|35%,Bac|30%,Cya|13%	RRM2_I_PABPs|107..187	RRM1_I_PABPs|22..101,RRM2_I_PABPs|107..187,RRM_SF|302..380,PolyA|499..562,RRM_SF|202..282
4382	71745214	C	296	400	363	0	3	Pro	Chl	Nit	Spi	Spi	Bac	Pro	Chl	Pro	Pro	Pla	Def	Fir	Pro	Fir	Spi	Chl	Pro	Spi	Spi	Pro	Fir	Pro	Fir	Pro	Pro|39%,Cya|23%,Bac|12%	RRM_SF|302..380	RRM1_I_PABPs|22..101,RRM2_I_PABPs|107..187,RRM_SF|302..380,PolyA|499..562,RRM_SF|202..282
4382	71745456	A	10	93	3	0	3	Chl	Chl	Can																							Chl|33%,Can|33%,Chl|33%	RRM1_I_PABPs|10..88	RRM1_I_PABPs|10..88,PABP|479..549,RRM_SF|183..248,RRM_SF|287..368,RRM_SF|94..168,Creb_binding|430..514
4382	71745456	B	164	273	15	0	3	Bac	Bac	Bac	Bac	Pro	Bac	Pro	Pro	Chl	Pro	Bac	Bac	Pro	Chl	Chl											Bac|47%,Pro|33%,Chl|20%	RRM_SF|183..248	RRM1_I_PABPs|10..88,PABP|479..549,RRM_SF|183..248,RRM_SF|287..368,RRM_SF|94..168,Creb_binding|430..514
4382	71745456	C	262	405	66	0	3	Fir	Bac	Pla	Pla	Bac	Chl	Bac	Pro	Pro	Ign	Bac	Bac	Pro	Def	Pro	Pla	Bac	Pro	Spi	Pla	Aci	Bac	Bac	Pro	Pro	Pro|30%,Spi|27%,Bac|23%	RRM_SF|287..368	RRM1_I_PABPs|10..88,PABP|479..549,RRM_SF|183..248,RRM_SF|287..368,RRM_SF|94..168,Creb_binding|430..514
4382	159462882	A	22	106	13	0	3	Pro	Spi	Spi	Spi	Spi	Spi	Spi	Spi	Spi	Spi	Spi	Spi	Spi													Spi|92%,Pro|8%	RRM1_I_PABPs|24..106	RRM4_I_PABPs|303..381,RRM1_I_PABPs|24..106,RRM2_I_PABPs|112..188,RRM3_I_PABPs|200..279,PolyA|565..627
4382	159462882	B	113	207	39	0	3	Chl	Pro	Chl	Pro	Bac	Chl	Pro	Pro	Bac	Pro	Pro	Pro	Bac	Can	Bac	Pro	Can	Chl	Chl	Chl	Chl	Chl	Bac	Chl	Chl	Pro|44%,Chl|23%,Bac|18%	RRM2_I_PABPs|112..188	RRM4_I_PABPs|303..381,RRM1_I_PABPs|24..106,RRM2_I_PABPs|112..188,RRM3_I_PABPs|200..279,PolyA|565..627
4382	159462882	C	201	297	38	0	3	Pro	Pro	Bac	Chl	Pro	Chl	Bac	Chl	Bac	Bac	Chl	Bac	Pro	Bac	Pro	Pro	Bac	Bac	Pro	Chl	Chl	Pla	Pla	Pro	Fir	Bac|32%,Pro|28%,Chl|11%	RRM3_I_PABPs|200..279	RRM4_I_PABPs|303..381,RRM1_I_PABPs|24..106,RRM2_I_PABPs|112..188,RRM3_I_PABPs|200..279,PolyA|565..627
4382	159462882	D	271	405	212	0	3	Pro	Pro	Cya	Spi	Spi	Bac	Spi	Pro	Cya	Bac	Pro	Pro	Pro	Spi	Bac	Spi	Pro	Pro	Pro	Pro	Pro	Chl	Chl	Spi	Pro	Pro|49%,Bac|18%,Spi|10%	RRM4_I_PABPs|303..381	RRM4_I_PABPs|303..381,RRM1_I_PABPs|24..106,RRM2_I_PABPs|112..188,RRM3_I_PABPs|200..279,PolyA|565..627
4382	167519406	A	7	108	9	0	3	Spi	Spi	Spi	Spi	Spi	Ign	Pro	Pro	Pro																	Spi|56%,Pro|33%,Ign|11%	RRM1_I_PABPs|9..88	RRM1_I_PABPs|9..88,RRM2_I_PABPs|94..170,RRM4_I_PABPs|290..368,RRM_SF|185..266,PABP|489..555
4382	167519406	B	96	196	57	0	3	Bac	Cya	Bac	Bac	Bac	Bac	Cya	Bac	Chl	Bac	Bac	Cya	Bac	Pro	Pro	Bac	Can	Cya	Pro	Chl	Pro	Bac	Def	Chl	Bac	Bac|33%,Pro|26%,Cya|23%	RRM2_I_PABPs|94..170	RRM1_I_PABPs|9..88,RRM2_I_PABPs|94..170,RRM4_I_PABPs|290..368,RRM_SF|185..266,PABP|489..555
4382	167519406	C	180	275	60	0	3	Pro	Cya	Spi	Spi	Spi	Spi	Spi	Bac	Bac	Bac	Pro	Can	Pla	Bac	Spi	Bac	Chl	Spi	Ver	Spi	Pla	Chl	Spi	Def	Pla	Spi|30%,Pro|25%,Bac|10%	RRM_SF|185..266	RRM1_I_PABPs|9..88,RRM2_I_PABPs|94..170,RRM4_I_PABPs|290..368,RRM_SF|185..266,PABP|489..555
4382	167519406	D	275	407	228	1	3	Pro	Pro	Pro	Pro	Pro	Pro	Spi	Nit	Pro	Pro	Pro	Pro	Pro	Chl	Pro	Pro	Pro	Pro	Bac	Pro	Pro	Pro	Pro	Pro	Pro	Pro|56%,Bac|13%,Cya|10%	RRM4_I_PABPs|290..368	RRM1_I_PABPs|9..88,RRM2_I_PABPs|94..170,RRM4_I_PABPs|290..368,RRM_SF|185..266,PABP|489..555
4382	167527097	A	22	118	15	0	3	Spi	Spi	Spi	Spi	Spi	Spi	Spi	Spi	Spi	Spi	Spi	Spi	Ign	Spi	Pro											Spi|87%,Pro|7%,Ign|7%	RRM1_I_PABPs|30..110	RRM1_I_PABPs|30..110,RRM_SF|314..387,RRM_SF|116..190,RRM_SF|210..289,PABP|490..543
4382	167527097	B	117	205	30	0	3	Bac	Bac	Spi	Spi	Pro	Pro	Bac	Pro	Pro	Pro	Pro	Chl	Bac	Bac	Spi	Spi	Pla	Pro	Pro	Chl	Pla	Cya	Bac	Bac	Chl	Bac|27%,Pro|27%,Spi|20%	RRM_SF|116..190	RRM1_I_PABPs|30..110,RRM_SF|314..387,RRM_SF|116..190,RRM_SF|210..289,PABP|490..543
4382	167527097	C	299	416	257	0	3	Chl	Bac	Pro	Bac	Pla	Can	Spi	Chl	Def	Pro	Aci	Spi	Can	Pro	Pro	Pro	Chl	Aci	Pro	Bac	Pro	Pro	Pro	Bac	Bac	Pro|40%,Bac|20%,Cya|14%	RRM_SF|314..387	RRM1_I_PABPs|30..110,RRM_SF|314..387,RRM_SF|116..190,RRM_SF|210..289,PABP|490..543
4382	219130188	A	121	221	87	0	3	Bac	Spi	Pro	Pro	Spi	Pro	Bac	Pro	Pro	Pro	Pro	Bac	Pro	Pro	Pro	Pro	Pro	Pro	Bac	Pro	Bac	Can	Def	Pro	Chl	Pro|39%,Spi|24%,Bac|15%	RRM2_I_PABPs|125..202	RRM1_I_PABPs|40..119,RRM4_I_PABPs|326..405,RRM2_I_PABPs|125..202,PABP|538..597,RRM_SF|216..302
4382	219130188	B	216	305	33	0	3	Pro	Pro	Pro	Pro	Pro	Pro	Pro	Pla	Pro	Pro	Pro	Pro	Pro	Pro	Pro	Pro	Pro	Pro	Pro	Pro	Pro	Pro	Pro	Pro	Pro	Pro|97%,Pla|3%	RRM_SF|216..302	RRM1_I_PABPs|40..119,RRM4_I_PABPs|326..405,RRM2_I_PABPs|125..202,PABP|538..597,RRM_SF|216..302
4382	219130188	C	311	436	163	0	3	Pro	Bac	Bac	Pro	Can	Pro	Chl	Bac	Pro	Pro	Pro	Chl	Pro	Pro	Chl	Bac	Pro	Pro	Pro	Pro	Spi	Pro	Bac	Spi	Pro	Pro|39%,Bac|15%,Cya|11%	RRM4_I_PABPs|326..405	RRM1_I_PABPs|40..119,RRM4_I_PABPs|326..405,RRM2_I_PABPs|125..202,PABP|538..597,RRM_SF|216..302
4382	224012523	A	7	89	16	0	3	Ign	Spi	Spi	Spi	Spi	Spi	Spi	Spi	Pro	Can	Spi	Spi	Spi	Spi	Spi	Ver										Spi|75%,Can|6%,Pro|6%	RRM1_I_PABPs|10..89	RRM1_I_PABPs|10..89,RRM4_I_PABPs|294..373,RRM2_I_PABPs|95..171,PABP|542..612,RRM_SF|186..270
4382	224012523	B	67	194	143	0	3	Pro	Pro	Pro	Pro	Spi	Bac	Bac	Bac	Spi	Pro	Cya	Pro	Pro	Pro	Spi	Pro	Bac	Bac	Spi	Bac	Bac	Bac	Bac	Bac	Bac	Pro|45%,Bac|18%,Spi|14%	RRM2_I_PABPs|95..171	RRM1_I_PABPs|10..89,RRM4_I_PABPs|294..373,RRM2_I_PABPs|95..171,PABP|542..612,RRM_SF|186..270
4382	224012523	C	184	276	10	1	3	Pro	Bac	Pro	Chl	Eur	Spi	Bac	Pro	Pro	Pro	Bac															Pro|45%,Bac|27%,Chl|9%	RRM_SF|186..270	RRM1_I_PABPs|10..89,RRM4_I_PABPs|294..373,RRM2_I_PABPs|95..171,PABP|542..612,RRM_SF|186..270
4382	224012523	D	279	389	193	0	3	Pro	Pro	Pro	Spi	Bac	Chl	Pro	Pro	Pro	Bac	Pro	Chl	Pro	Chl	Pro	Pro	Bac	Pro	Pro	Aci	Chl	Bac	Pro	Chl	Pro	Pro|47%,Bac|13%,Cya|10%	RRM4_I_PABPs|294..373	RRM1_I_PABPs|10..89,RRM4_I_PABPs|294..373,RRM2_I_PABPs|95..171,PABP|542..612,RRM_SF|186..270
4382	281212216	A	6	88	11	0	3	Ver	Spi	Spi	Spi	Spi	Bac	Ign	Pro	Chl	Can	Cya															Spi|36%,Ver|9%,Can|9%	RRM1_I_PABPs|9..88	RRM2_I_PABPs|94..170,RRM4_I_PABPs|281..360,RRM1_I_PABPs|9..88,RRM3_I_PABPs|185..264,PABP|490..553,AflR|426..524,DAZAP2|381..469
4382	281212216	B	90	197	73	0	3	Pro	Pro	Pro	Pro	Pro	Pro	Pro	Pro	Pro	Pro	Pro	Pro	Bac	Bac	Pro	Pro	Chl	Bac	Chl	Pro	Cya	Bac	Pro	Spi	Bac	Pro|55%,Bac|16%,Spi|10%	RRM2_I_PABPs|94..170	RRM2_I_PABPs|94..170,RRM4_I_PABPs|281..360,RRM1_I_PABPs|9..88,RRM3_I_PABPs|185..264,PABP|490..553,AflR|426..524,DAZAP2|381..469
4382	281212216	C	185	279	49	0	3	Bac	Bac	Bac	Bac	Spi	Spi	Pro	Bac	Def	Chl	Bac	Chl	Def	Pla	Aci	Ver	Chl	Cya	Pro	Pro	Pro	Fir	Bac	Bac	Pro	Bac|31%,Pro|24%,Spi|8%	RRM3_I_PABPs|185..264	RRM2_I_PABPs|94..170,RRM4_I_PABPs|281..360,RRM1_I_PABPs|9..88,RRM3_I_PABPs|185..264,PABP|490..553,AflR|426..524,DAZAP2|381..469
4382	281212216	D	264	381	114	0	3	Pro	Spi	Spi	Cya	Bac	Pro	Chl	Pro	Bac	Pro	Pro	Pro	Spi	Chl	Pro	Pro	Cya	Pro	Pro	Pro	Bac	Bac	Pro	Pro	Spi	Pro|59%,Bac|14%,Spi|11%	RRM4_I_PABPs|281..360	RRM2_I_PABPs|94..170,RRM4_I_PABPs|281..360,RRM1_I_PABPs|9..88,RRM3_I_PABPs|185..264,PABP|490..553,AflR|426..524,DAZAP2|381..469
4382	290981403	A	5	86	6	0	3	Spi	Spi	Spi	Ign	Pro	Can																				Spi|50%,Can|17%,Pro|17%	RRM1_I_PABPs|7..86	RRM1_I_PABPs|7..86,RRM2_I_PABPs|92..176,RRM4_I_PABPs|296..372,RRM_SF|193..272,PABP|493..563
4382	290981403	B	95	174	14	0	3	Pro	Pro	Pro	Pro	Pro	Pro	Pro	Pro	Pro	Pro	Pro	Pro	Pro	Pro												Pro|100%	RRM2_I_PABPs|92..176	RRM1_I_PABPs|7..86,RRM2_I_PABPs|92..176,RRM4_I_PABPs|296..372,RRM_SF|193..272,PABP|493..563
4382	290981403	C	176	289	58	0	3	Bac	Pro	Def	Chl	Chl	Chl	Chl	Pro	Chl	Bac	Chl	Pro	Pro	Pro	Bac	Chl	Chl	Pro	Spi	Spi	Pro	Pro	Spi	Spi	Pro	Pro|31%,Bac|26%,Chl|17%	RRM_SF|193..272	RRM1_I_PABPs|7..86,RRM2_I_PABPs|92..176,RRM4_I_PABPs|296..372,RRM_SF|193..272,PABP|493..563
4382	290981403	D	293	457	167	1	3	Pro	Pro	Pro	Pro	Bac	Pro	Pro	Pro	Pro	Pro	Pro	Pro	Bac	Pro	Pro	Pro	Pro	Bac	Bac	Pro	Bac	Pro	Pro	Pro	Pro	Pro|45%,Spi|16%,Bac|15%	RRM4_I_PABPs|296..372	RRM1_I_PABPs|7..86,RRM2_I_PABPs|92..176,RRM4_I_PABPs|296..372,RRM_SF|193..272,PABP|493..563
4382	302844953	A	7	104	9	0	3	Spi	Spi	Spi	Spi	Spi	Spi	Spi	Spi	Ver																	Spi|89%,Ver|11%	RRM1_I_PABPs|22..104	RRM4_I_PABPs|303..381,RRM1_I_PABPs|22..104,RRM2_I_PABPs|110..186,RRM3_I_PABPs|200..279,PABP|538..608
4382	302844953	B	111	200	51	0	3	Bac	Bac	Chl	Pro	Pro	Pro	Pro	Pro	Pro	Bac	Pro	Chl	Can	Chl	Ign	Bac	Pro	Can	Chl	Pro	Bac	Pla	Chl	Bac	Fir	Pro|51%,Bac|20%,Spi|8%	RRM2_I_PABPs|110..186	RRM4_I_PABPs|303..381,RRM1_I_PABPs|22..104,RRM2_I_PABPs|110..186,RRM3_I_PABPs|200..279,PABP|538..608
4382	302844953	C	191	298	84	0	3	Pro	Bac	Chl	Chl	Pro	Chl	Pro	Pro	Pro	Bac	Bac	Bac	Chl	Bac	Pla	Bac	Chl	Def	Chl	Bac	Pro	Fir	Fir	Chl	Fir	Pro|38%,Bac|26%,Fir|13%	RRM3_I_PABPs|200..279	RRM4_I_PABPs|303..381,RRM1_I_PABPs|22..104,RRM2_I_PABPs|110..186,RRM3_I_PABPs|200..279,PABP|538..608
4382	302844953	D	293	397	193	0	3	Pro	Cya	Pro	Pro	Pro	Pro	Chl	Spi	Spi	Spi	Spi	Spi	Spi	Bac	Chl	Pro	Bac	Cya	Pro	Pro	Can	Chl	Chl	Spi	Pro	Pro|52%,Bac|17%,Spi|11%	RRM4_I_PABPs|303..381	RRM4_I_PABPs|303..381,RRM1_I_PABPs|22..104,RRM2_I_PABPs|110..186,RRM3_I_PABPs|200..279,PABP|538..608
4382	303272375	A	24	116	23	0	3	Spi	Spi	Spi	Spi	Spi	Spi	Spi	Spi	Spi	Spi	Spi	Spi	Pro	Can	Pro	Pro	Ver	Pro	Spi	Bac	Pro	Pro	Pro			Spi|56%,Pro|30%,Can|4%	RRM1_I_PABPs|33..112	RRM2_I_PABPs|118..194,RRM1_I_PABPs|33..112,RRM4_I_PABPs|312..390,RRM3_I_PABPs|208..288,PABP|527..591,Extensin_2|418..450
4382	303272375	B	114	217	65	0	3	Bac	Pro	Pro	Chl	Cya	Chl	Bac	Chl	Pro	Ign	Cya	Bac	Chl	Bac	Chl	Can	Pro	Bac	Cya	Cya	Pro	Pro	Cya	Bac	Bac	Pro|38%,Chl|23%,Bac|17%	RRM2_I_PABPs|118..194	RRM2_I_PABPs|118..194,RRM1_I_PABPs|33..112,RRM4_I_PABPs|312..390,RRM3_I_PABPs|208..288,PABP|527..591,Extensin_2|418..450
4382	303272375	C	201	313	74	0	3	Spi	Pro	Def	Pla	Bac	Pro	Pro	Pro	Bac	Bac	Bac	Pro	Pro	Bac	Pro	Bac	Def	Bac	Pro	Bac	Pro	Pro	Chl	Pro	Spi	Pro|46%,Bac|22%,Spi|15%	RRM3_I_PABPs|208..288	RRM2_I_PABPs|118..194,RRM1_I_PABPs|33..112,RRM4_I_PABPs|312..390,RRM3_I_PABPs|208..288,PABP|527..591,Extensin_2|418..450
4382	303272375	D	288	418	52	0	3	Pro	Pro	Bac	Bac	Bac	Bac	Bac	Pro	Bac	Pro	Bac	Bac	Pro	Pro	Pla	Pro	Pro	Pro	Pro	Pro	Pro	Pro	Pro	Pro	Pro	Pro|67%,Bac|17%,Spi|8%	RRM4_I_PABPs|312..390	RRM2_I_PABPs|118..194,RRM1_I_PABPs|33..112,RRM4_I_PABPs|312..390,RRM3_I_PABPs|208..288,PABP|527..591,Extensin_2|418..450
4382	307103841	A	15	123	17	0	3	Spi	Spi	Spi	Spi	Spi	Spi	Spi	Spi	Spi	Ver	Bac	Bac	Chl	Chl	Def	Bac	Pro									Spi|53%,Bac|18%,Chl|12%	RRM1_I_PABPs|39..121	RRM4_I_PABPs|321..399,RRM2_I_PABPs|127..203,RRM1_I_PABPs|39..121,RRM3_I_PABPs|218..297,PABP|555..613
4382	307103841	B	126	214	27	0	3	Chl	Cya	Chl	Pro	Bac	Chl	Pro	Pro	Pro	Pro	Pro	Pro	Chl	Bac	Chl	Chl	Pro	Bac	Pro	Pro	Bac	Bac	Bac	Spi	Chl	Pro|37%,Chl|22%,Bac|22%	RRM2_I_PABPs|127..203	RRM4_I_PABPs|321..399,RRM2_I_PABPs|127..203,RRM1_I_PABPs|39..121,RRM3_I_PABPs|218..297,PABP|555..613
4382	307103841	C	199	315	191	0	3	Pro	Pro	Pro	Chl	Pro	Bac	Spi	Aci	Pro	Pro	Pro	Aci	Pro	Pro	Pro	Pro	Pro	Pro	Pro	Pro	Pro	Pro	Pro	Pro	Pro	Pro|52%,Cya|18%,Spi|10%	RRM3_I_PABPs|218..297	RRM4_I_PABPs|321..399,RRM2_I_PABPs|127..203,RRM1_I_PABPs|39..121,RRM3_I_PABPs|218..297,PABP|555..613
4382	307103841	D	284	422	181	1	3	Bac	Pro	Bac	Bac	Pro	Bac	Pro	Pro	Bac	Bac	Pro	Pro	Bac	Pro	Pro	Pro	Pro	Pro	Pro	Pro	Pro	Chl	Chl	Pro	Pro	Pro|44%,Bac|25%,Spi|8%	RRM4_I_PABPs|321..399	RRM4_I_PABPs|321..399,RRM2_I_PABPs|127..203,RRM1_I_PABPs|39..121,RRM3_I_PABPs|218..297,PABP|555..613
4382	323448247	A	102	187	6	0	3	Bac	Chl	Chl	Bac	Bac	Bac																				Bac|67%,Chl|17%,Chl|17%	RRM2_I_PABPs|99..175	RRM1_I_PABPs|14..93,RRM2_I_PABPs|99..175,RRM_SF|291..370,PABP|530..600,RRM_SF|189..267
4382	323448247	B	281	385	248	1	3	Bac	Bac	Bac	Pro	Pro	Pro	Pro	Pro	Pro	Bac	Bac	Pro	Bac	Pro	Bac	Pro	Bac	Pro	Bac	Bac	Pro	Pro	Pro	Bac	Pro	Pro|51%,Bac|18%,Spi|7%	RRM_SF|291..370	RRM1_I_PABPs|14..93,RRM2_I_PABPs|99..175,RRM_SF|291..370,PABP|530..600,RRM_SF|189..267
4382	323448756	A	101	186	6	0	3	Bac	Chl	Chl	Pro	Bac	Chl																				Chl|33%,Bac|33%,Pro|17%	RRM2_I_PABPs|98..174	RRM1_I_PABPs|13..92,RRM2_I_PABPs|98..174,RRM_SF|299..378,RRM_SF|188..275,MFMR|398..465,Fork_head_N|421..520
4382	323448756	B	266	401	243	1	3	Bac	Bac	Bac	Pro	Bac	Pro	Pro	Bac	Bac	Pro	Chl	Pro	Pro	Bac	Pro	Bac	Pro	Pro	Bac	Pro	Bac	Pro	Pro	Pro	Pro	Pro|52%,Bac|19%,Spi|7%	RRM_SF|299..378	RRM1_I_PABPs|13..92,RRM2_I_PABPs|98..174,RRM_SF|299..378,RRM_SF|188..275,MFMR|398..465,Fork_head_N|421..520
4382	384251873	A	123	214	25	0	3	Pro	Pro	Bac	Pro	Bac	Pro	Bac	Pro	Bac	Bac	Can	Pro	Cya	Pro	Pro	Pro	Pro	Pro	Chl	Pro	Pro	Bac	Bac	Pro	Chl	Pro|56%,Bac|28%,Chl|8%	RRM2_I_PABPs|121..197	RRM2_I_PABPs|121..197,RRM4_I_PABPs|315..393,RRM3_I_PABPs|212..291,RRM1_I_PABPs|25..115,PolyA|603..665
4382	384251873	B	203	313	212	0	3	Pla	Pro	Chl	Chl	Aci	Pro	Pro	Spi	Bac	Spi	Ign	Bac	Bac	Bac	Bac	Def	Bac	Bac	Aci	Pro	Pro	Pro	Spi	Bac	Def	Pro|37%,Spi|19%,Bac|16%	RRM3_I_PABPs|212..291	RRM2_I_PABPs|121..197,RRM4_I_PABPs|315..393,RRM3_I_PABPs|212..291,RRM1_I_PABPs|25..115,PolyA|603..665
4382	384251873	C	310	428	148	1	3	Pro	Chl	Bac	Bac	Bac	Bac	Spi	Pro	Pro	Pro	Spi	Spi	Spi	Spi	Pro	Cya	Chl	Can	Pro	Pro	Pro	Pro	Pro	Pro	Pro	Pro|42%,Cya|15%,Bac|15%	RRM4_I_PABPs|315..393	RRM2_I_PABPs|121..197,RRM4_I_PABPs|315..393,RRM3_I_PABPs|212..291,RRM1_I_PABPs|25..115,PolyA|603..665
4382	428183055	A	3	131	25	0	3	Ver	Can	Ign	Chl	Spi	Ver	Spi	Spi	Spi	Spi	Spi	Spi	Spi	Spi	Spi	Spi	Spi	Chl	Spi	Spi	Pro	Pro	Ign	Chl	Pro	Spi|56%,Chl|12%,Pro|12%	RRM1_I_PABPs|25..104	RRM1_I_PABPs|25..104,RRM4_I_PABPs|308..386,RRM2_I_PABPs|110..186,RRM_SF|202..282,PABP|533..597
4382	428183055	B	109	204	58	0	3	Chl	Pro	Pro	Pro	Pro	Pro	Spi	Pro	Pro	Pro	Pro	Pro	Pro	Pro	Pro	Pro	Pro	Bac	Bac	Cya	Pro	Pro	Pro	Cya	Bac	Pro|41%,Bac|24%,Spi|10%	RRM2_I_PABPs|110..186	RRM1_I_PABPs|25..104,RRM4_I_PABPs|308..386,RRM2_I_PABPs|110..186,RRM_SF|202..282,PABP|533..597
4382	428183055	C	198	301	39	0	3	Pro	Bac	Spi	Pro	Pla	Pro	Chl	Pro	Pro	Pro	Pro	Pro	Chl	Pro	Pro	Pro	Bac	Pro	Pro	Fir	Pro	Bac	Pro	Chl	Pro	Pro|64%,Bac|10%,Chl|10%	RRM_SF|202..282	RRM1_I_PABPs|25..104,RRM4_I_PABPs|308..386,RRM2_I_PABPs|110..186,RRM_SF|202..282,PABP|533..597
4382	428183055	D	299	404	77	0	3	Pro	Pro	Pro	Pro	Pro	Pro	Pro	Pro	Pro	Pro	Pro	Pro	Pro	Pro	Pro	Pro	Pro	Pro	Pro	Pro	Pro	Chl	Pro	Pro	Pro	Pro|53%,Bac|17%,Spi|9%	RRM4_I_PABPs|308..386	RRM1_I_PABPs|25..104,RRM4_I_PABPs|308..386,RRM2_I_PABPs|110..186,RRM_SF|202..282,PABP|533..597
4382	452820609	A	50	139	16	0	3	Ver	Ver	Spi	Spi	Spi	Spi	Spi	Ign	Spi	Spi	Spi	Spi	Spi	Bac	Spi	Spi										Spi|75%,Ver|13%,Bac|6%		RRM4_I_PABPs|362..440,RRM2_I_PABPs|166..242,RRM1_I_PABPs|80..160,RRM3_I_PABPs|258..338,PABP|698..766
4382	452820609	B	167	254	12	0	3	Chl	Ign	Pro	Can	Chl	Pro	Can	Bac	Spi	Chl	Chl	Pro														Pro|25%,Can|17%,Chl|17%	RRM2_I_PABPs|166..242	RRM4_I_PABPs|362..440,RRM2_I_PABPs|166..242,RRM1_I_PABPs|80..160,RRM3_I_PABPs|258..338,PABP|698..766
4382	452820609	C	254	353	89	0	3	Pro	Pro	Pro	Cya	Pro	Pla	Pro	Pro	Pro	Pro	Pro	Pro	Cya	Pro	Pro	Pro	Pro	Pro	Cya	Cya	Spi	Chl	Bac	Pro	Pro	Pro|49%,Cya|18%,Spi|12%	RRM3_I_PABPs|258..338	RRM4_I_PABPs|362..440,RRM2_I_PABPs|166..242,RRM1_I_PABPs|80..160,RRM3_I_PABPs|258..338,PABP|698..766
4382	452820609	D	338	469	141	0	3	Cya	Pro	Cya	Pro	Pro	Pro	Pro	Pro	Pro	Cya	Pro	Pro	Pro	Pro	Pro	Pro	Pro	Pro	Spi	Pro	Pro	Pro	Chl	Pro	Pro	Pro|61%,Bac|12%,Spi|7%	RRM4_I_PABPs|362..440	RRM4_I_PABPs|362..440,RRM2_I_PABPs|166..242,RRM1_I_PABPs|80..160,RRM3_I_PABPs|258..338,PABP|698..766
4382	470321549	A	23	125	10	0	3	Spi	Spi	Spi	Spi	Spi	Spi	Spi	Ver	Pro	Ver																Spi|70%,Ver|20%,Pro|10%	RRM1_I_PABPs|46..125	RRM1_I_PABPs|46..125,RRM2_I_PABPs|131..205,RRM4_I_PABPs|327..407,RRM3_I_PABPs|223..303,PABP|589..655
4382	470321549	B	134	225	26	0	3	Pro	Bac	Pro	Pro	Pro	Pro	Pro	Pro	Pro	Pro	Pro	Pro	Pro	Pro	Bac	Pla	Chl	Pro	Bac	Bac	Bac	Chl	Spi	Pro	Pro	Pro|62%,Bac|19%,Chl|8%	RRM2_I_PABPs|131..205	RRM1_I_PABPs|46..125,RRM2_I_PABPs|131..205,RRM4_I_PABPs|327..407,RRM3_I_PABPs|223..303,PABP|589..655
4382	470321549	C	198	321	267	4	3	Bac	Can	Pro	Bac	roo	Pro	Spi	Spi	Pla	Spi	Spi	Pro	Spi	Pro	Pro	Pro	Bac	Bac	Pro	Bac	Pro	Pro	Pro	Spi	Pro	Pro|45%,Bac|15%,Spi|10%	RRM3_I_PABPs|223..303	RRM1_I_PABPs|46..125,RRM2_I_PABPs|131..205,RRM4_I_PABPs|327..407,RRM3_I_PABPs|223..303,PABP|589..655
4382	470321549	D	327	433	76	0	3	Pro	Pro	Bac	Bac	Chl	Bac	Pro	Spi	Spi	Def	Pro	Chl	Pro	Pro	Chl	Pro	Bac	Pro	Pro	Pro	Pro	Bac	Pro	Pro	Chl	Pro|46%,Bac|14%,Spi|12%	RRM4_I_PABPs|327..407	RRM1_I_PABPs|46..125,RRM2_I_PABPs|131..205,RRM4_I_PABPs|327..407,RRM3_I_PABPs|223..303,PABP|589..655
4382	485609313	A	7	88	7	0	3	Spi	Spi	Spi	Spi	Spi	Spi	Spi																			Spi|100%	RRM1_I_PABPs|9..88	RRM2_I_PABPs|94..170,RRM1_I_PABPs|9..88,RRM4_I_PABPs|289..367,RRM3_I_PABPs|186..265,PABP|543..612,DAZAP2|401..451
4382	485609313	B	97	188	13	0	3	Pro	Pro	Pro	Pro	Pro	Bac	Bac	Bac	Bac	Ign	Spi	Chl	Bac													Bac|38%,Pro|38%,Spi|8%	RRM2_I_PABPs|94..170	RRM2_I_PABPs|94..170,RRM1_I_PABPs|9..88,RRM4_I_PABPs|289..367,RRM3_I_PABPs|186..265,PABP|543..612,DAZAP2|401..451
4382	485609313	C	161	275	123	0	3	Bac	Bac	Chl	Pro	Pro	Pro	Pro	Pro	Pro	Pro	Pro	Pro	Cya	Bac	Bac	Pro	Bac	Pro	Ign	Bac	Cya	Bac	Bac	Bac	Pla	Pro|45%,Bac|22%,Cya|8%	RRM3_I_PABPs|186..265	RRM2_I_PABPs|94..170,RRM1_I_PABPs|9..88,RRM4_I_PABPs|289..367,RRM3_I_PABPs|186..265,PABP|543..612,DAZAP2|401..451
4382	485609313	D	289	399	92	0	3	Bac	Bac	Cya	Bac	Pro	Chl	Cya	Pro	Pro	Bac	Pro	Pro	Cya	Pro	Pro	Spi	Pro	Pro	Fir	Pro	Pro	Bac	Pro	Spi	Chl	Pro|45%,Bac|14%,Cya|10%	RRM4_I_PABPs|289..367	RRM2_I_PABPs|94..170,RRM1_I_PABPs|9..88,RRM4_I_PABPs|289..367,RRM3_I_PABPs|186..265,PABP|543..612,DAZAP2|401..451
4382	485637305	A	7	88	8	0	3	Ign	Spi	Spi	Spi	Spi	Spi	Spi	Spi																		Spi|88%,Ign|13%	RRM1_I_PABPs|9..88	RRM2_I_PABPs|94..170,RRM1_I_PABPs|9..88,RRM4_I_PABPs|289..367,RRM3_I_PABPs|186..265,PABP|543..612,DAZAP2|401..451
4382	485637305	B	95	188	15	0	3	Pro	Pro	Pro	Bac	Bac	Bac	Spi	Pro	Bac	Bac	Ign	Spi	Chl	Chl	Def											Bac|33%,Pro|27%,Spi|13%	RRM2_I_PABPs|94..170	RRM2_I_PABPs|94..170,RRM1_I_PABPs|9..88,RRM4_I_PABPs|289..367,RRM3_I_PABPs|186..265,PABP|543..612,DAZAP2|401..451
4382	485637305	C	161	275	126	0	3	Can	Bac	Bac	Pro	Pro	Pro	Pro	Pro	Pro	Pro	Pro	Pro	Pro	Pro	Cya	Pro	Pro	Bac	Pro	Bac	Bac	Ign	Bac	Cya	Bac	Pro|46%,Bac|21%,Chl|9%	RRM3_I_PABPs|186..265	RRM2_I_PABPs|94..170,RRM1_I_PABPs|9..88,RRM4_I_PABPs|289..367,RRM3_I_PABPs|186..265,PABP|543..612,DAZAP2|401..451
4382	485637305	D	289	395	86	0	3	Cya	Bac	Pro	Pro	Chl	Cya	Pro	Bac	Pro	Pro	Cya	Pro	Pro	Spi	Pro	Pro	Pro	Fir	Pro	Pro	Pro	Bac	Chl	Pro	Pro	Pro|45%,Bac|15%,Cya|10%	RRM4_I_PABPs|289..367	RRM2_I_PABPs|94..170,RRM1_I_PABPs|9..88,RRM4_I_PABPs|289..367,RRM3_I_PABPs|186..265,PABP|543..612,DAZAP2|401..451
4382	514701699	A	44	170	62	3	3	Spi	Spi	Spi	Spi	Spi	Spi	Spi	Spi	Nit	Spi	Spi	Spi	Spi	Spi	Spi	Ign	Def	Pla	Eur	Def	Spi	Bac	Pro	Pro	Pro	Spi|40%,Pro|31%,Def|5%	RRM1_I_PABPs|80..159	RRM1_I_PABPs|80..159,RRM_SF|440..510,RRM_SF|165..242,RRM_SF|260..329,PABP|656..722
4382	514701699	B	140	260	108	0	3	Spi	Fir	Pla	Pro	Fir	Pro	Spi	Pro	Pro	Pla	Pro	Pro	Pro	Pro	Pro	Spi	Pro	Pro	Fir	Bac	Bac	Fir	Bac	Bac	Pro	Pro|39%,Bac|23%,Fir|9%	RRM_SF|165..242	RRM1_I_PABPs|80..159,RRM_SF|440..510,RRM_SF|165..242,RRM_SF|260..329,PABP|656..722
4382	514701699	C	437	536	41	0	3	Spi	Chl	Chl	Bac	Spi	Pro	Cya	Spi	Pro	Chl	Bac	Pro	Pro	Cya	Pro	Cya	Bac	Pro	Chl	Pro	Cya	Pro	Pro	Pro	Spi	Pro|41%,Bac|17%,Spi|12%	RRM_SF|440..510	RRM1_I_PABPs|80..159,RRM_SF|440..510,RRM_SF|165..242,RRM_SF|260..329,PABP|656..722
4382	569415898	A	154	316	538	2	3	Bac	Bac	Bac	Chl	Bac	Bac	Bac	Bac	Bac	Pro	Pro	Spi	Pro	Bac	Can	Pro	Chl	Chl	Bac	Can	Pro	Pro	Pro	Aci	Can	Pro|37%,Cya|25%,Bac|14%	RRM_SF|176..253	PABP|474..544,RRM_SF|176..253
4382	569419098	A	7	103	70	0	3	Pro	Pro	Pro	Bac	Bac	Bac	Pro	Pro	Bac	Spi	Bac	Pro	Pro	Ign	Bac	Can	Bac	Cya	Pro	Cya	Pro	Cya	Bac	Pro	Pro	Pro|53%,Bac|21%,Cya|17%	RRM2_I_PABPs|13..90	RRM2_I_PABPs|13..90,RRM_SF|109..188,PABP|524..594,RRM_SF|219..298,YppG|320..384
4382	569419098	B	186	331	368	1	3	Bac	Pro	Bac	Pro	Can	Spi	Chl	Pro	Nit	Pro	Pro	Ign	Pro	Bac	Bac	Ver	Aci	Chl	Bac	Pro	Pro	Pla	Pro	Pro	Pro	Pro|36%,Cya|26%,Bac|13%	RRM_SF|219..298	RRM2_I_PABPs|13..90,RRM_SF|109..188,PABP|524..594,RRM_SF|219..298,YppG|320..384
4382	1000030178	A	10	98	9	0	3	Ver	Ver	Bac	Ign	Spi	Spi	Spi	Spi	Spi																	Spi|56%,Ver|22%,Bac|11%	RRM1_I_PABPs|16..98	RRM4_I_PABPs|319..397,RRM1_I_PABPs|16..98,RRM2_I_PABPs|104..180,PABP|601..670,RRM_SF|197..295
4382	1000030178	B	100	199	87	0	3	Bac	Bac	Bac	Pro	Pro	Spi	Pro	Pro	Ign	Bac	Bac	Bac	Chl	Bac	Chl	Pla	Bac	Pro	Pro	Spi	Pro	Def	Pro	Bac	Bac	Pro|40%,Spi|18%,Bac|17%	RRM2_I_PABPs|104..180	RRM4_I_PABPs|319..397,RRM1_I_PABPs|16..98,RRM2_I_PABPs|104..180,PABP|601..670,RRM_SF|197..295
4382	1000030178	C	314	421	160	0	3	Pla	Can	Pro	Pro	Bac	Pro	Bac	Bac	Pro	Pro	Pro	Pro	Bac	Pro	Spi	Can	Pro	Pro	Pro	Spi	Bac	Pro	Spi	Pro	Pro	Pro|56%,Bac|19%,Spi|10%	RRM4_I_PABPs|319..397	RRM4_I_PABPs|319..397,RRM1_I_PABPs|16..98,RRM2_I_PABPs|104..180,PABP|601..670,RRM_SF|197..295
4382	1000044165	A	293	392	197	0	3	Pro	Chl	Spi	Def	Spi	Chl	Pla	Pro	Chl	Pro	Pro	Bac	Spi	Chl	Pro	Pla	Pro	Pro	Pro	Bac	Bac	Chl	Chl	Pro	Chl	Pro|45%,Spi|21%,Bac|10%	RRM_SF|300..377	RRM1_I_PABPs|22..104,RRM_SF|203..261,RRM_SF|300..377,PABP|489..556,RRM_SF|110..187
4382	1000045768	A	8	107	62	0	3	Chl	Bac	Can	Chl	Bac	Bac	Bac	Bac	Chl	Bac	Bac	Bac	Can	Cya	Pro	Bac	Bac	Spi	Chl	Spi	Cya	Chl	Chl	Spi	Spi	Spi|40%,Bac|23%,Cya|10%	RRM1_I_PABPs|10..89	RRM1_I_PABPs|10..89,PABP|500..568,RRM_SF|95..169,RRM_SF|288..370,RRM_SF|184..267
4382	1000045768	B	96	188	14	0	3	Bac	Bac	Bac	Pro	Pro	Bac	Pro	Bac	Pro	Pro	Pro	Pro	Pro	Pro												Pro|64%,Bac|36%	RRM_SF|95..169	RRM1_I_PABPs|10..89,PABP|500..568,RRM_SF|95..169,RRM_SF|288..370,RRM_SF|184..267
4382	1000045768	C	290	373	21	0	3	Pro	Bac	Spi	Spi	Bac	Bac	Spi	Def	Spi	Fir	Bac	Aci	Spi	Bac	Bac	Pla	Bac	Chl	Bac	Bac	Spi					Bac|43%,Spi|28%,Chl|5%	RRM_SF|288..370	RRM1_I_PABPs|10..89,PABP|500..568,RRM_SF|95..169,RRM_SF|288..370,RRM_SF|184..267
4382	1000058054	A	56	137	3	0	3	Spi	Spi	Spi																							Spi|100%	RRM1_I_PABPs|58..137	RRM4_I_PABPs|339..426,RRM2_I_PABPs|143..218,RRM1_I_PABPs|58..137,RRM3_I_PABPs|236..315,PABP|594..663,DAZAP2|458..558
4382	1000058054	B	146	228	11	0	3	Bac	Chl	Pro	Pro	Bac	Pro	Pro	Pro	Pro	Chl	Bac															Pro|55%,Bac|27%,Chl|9%	RRM2_I_PABPs|143..218	RRM4_I_PABPs|339..426,RRM2_I_PABPs|143..218,RRM1_I_PABPs|58..137,RRM3_I_PABPs|236..315,PABP|594..663,DAZAP2|458..558
4382	1000058054	C	215	330	276	0	3	Bac	Bac	Bac	Pro	Pla	Can	Chl	Def	Pro	Pro	Chl	Can	Chl	Bac	Pro	Bac	Fir	Chl	Pro	Chl	Chl	Pro	Def	Chl	Pro	Pro|39%,Cya|17%,Bac|13%	RRM3_I_PABPs|236..315	RRM4_I_PABPs|339..426,RRM2_I_PABPs|143..218,RRM1_I_PABPs|58..137,RRM3_I_PABPs|236..315,PABP|594..663,DAZAP2|458..558
4382	1000058054	D	333	433	69	0	3	Pro	Pro	Pro	Pro	Pro	Pro	Pro	Pro	Pro	Pro	Pro	Pro	Pro	Pro	Pro	Pro	Pro	Pro	Pro	Pro	Pro	Pro	Pro	Pro	Pro	Pro|72%,Bac|12%,Spi|10%	RRM4_I_PABPs|339..426	RRM4_I_PABPs|339..426,RRM2_I_PABPs|143..218,RRM1_I_PABPs|58..137,RRM3_I_PABPs|236..315,PABP|594..663,DAZAP2|458..558
4382	1000066450	A	141	231	7	0	3	Bac	Pro	Pro	Pro	Chl	Pro	Pro																			Pro|71%,Bac|14%,Chl|14%	RRM2_I_PABPs|140..215	RRM4_I_PABPs|336..423,RRM2_I_PABPs|140..215,RRM1_I_PABPs|55..134,RRM3_I_PABPs|233..312,PABP|599..658
4382	1000066450	B	214	327	251	0	3	Bac	Bac	Bac	Bac	Def	Fir	Pro	Pla	Bac	Can	Bac	Bac	Bac	Chl	Chl	Bac	Bac	Bac	Cya	Pro	Chl	Bac	Bac	Chl	Chl	Pro|31%,Cya|22%,Bac|17%	RRM3_I_PABPs|233..312	RRM4_I_PABPs|336..423,RRM2_I_PABPs|140..215,RRM1_I_PABPs|55..134,RRM3_I_PABPs|233..312,PABP|599..658
4382	1000066450	C	330	434	82	0	3	Pro	Pro	Pro	Pro	Pro	Pro	Pro	Pro	Cya	Pro	Pro	Pro	Pro	Spi	Pro	Pro	Pro	Bac	Pro	Pro	Pro	Pro	Pro	Pro	Pro	Pro|71%,Spi|11%,Bac|6%	RRM4_I_PABPs|336..423	RRM4_I_PABPs|336..423,RRM2_I_PABPs|140..215,RRM1_I_PABPs|55..134,RRM3_I_PABPs|233..312,PABP|599..658
4382	1000078962	A	79	182	20	0	3	Spi	Pro	Spi	Spi	Spi	Spi	Spi	Spi	Spi	Spi	Spi	Pro	Pro	Pro	Ver	Ver	Pro	Bac	Pro	Chl						Spi|50%,Pro|30%,Ver|10%	RRM1_I_PABPs|83..162	RRM4_I_PABPs|364..443,RRM1_I_PABPs|83..162,RRM3_I_PABPs|261..340,RRM2_I_PABPs|168..243,PABP|632..700
4382	1000078962	B	171	261	9	0	3	Bac	Pro	Bac	Pro	Pro	Spi	Bac	Bac	Chl																	Bac|44%,Pro|33%,Spi|11%	RRM2_I_PABPs|168..243	RRM4_I_PABPs|364..443,RRM1_I_PABPs|83..162,RRM3_I_PABPs|261..340,RRM2_I_PABPs|168..243,PABP|632..700
4382	1000078962	C	234	360	159	0	3	Chl	Chl	Pro	Chl	Bac	Chl	Chl	Chl	Bac	Bac	Pro	Pro	Spi	Bac	Bac	Pla	Pro	Pro	Chl	Bac	Bac	Pro	Fir	Pro	Pro	Pro|45%,Bac|17%,Spi|12%	RRM3_I_PABPs|261..340	RRM4_I_PABPs|364..443,RRM1_I_PABPs|83..162,RRM3_I_PABPs|261..340,RRM2_I_PABPs|168..243,PABP|632..700
4382	1000078962	D	349	461	203	1	3	Pro	Pro	Pro	Pro	Spi	Spi	Pro	Pro	Spi	Bac	Pro	Bac	Pro	Pro	Bac	Cya	Pro	Pro	Spi	Pro	Pro	Pro	Pro	Pro	Pro	Pro|47%,Bac|16%,Cya|13%	RRM4_I_PABPs|364..443	RRM4_I_PABPs|364..443,RRM1_I_PABPs|83..162,RRM3_I_PABPs|261..340,RRM2_I_PABPs|168..243,PABP|632..700
4382	1000104337	A	6	111	15	0	3	Pro	Ign	Spi	Spi	Spi	Spi	Spi	Spi	Spi	Spi	Spi	Spi	Spi	Spi	Pro											Spi|80%,Pro|13%,Ign|7%	RRM1_I_PABPs|9..88	RRM1_I_PABPs|9..88,RRM2_I_PABPs|94..171,RRM4_I_PABPs|302..380,PABP|515..575,RRM_SF|187..276
4382	1000104337	B	95	196	108	0	3	Chl	Cya	Bac	Pro	Pro	Pro	Pro	Pro	Cya	Cya	Pro	Pro	Pro	Pro	Chl	Chl	Bac	Cya	Pro	Chl	Aci	Bac	Cya	Pro	Pla	Pro|31%,Bac|23%,Cya|19%	RRM2_I_PABPs|94..171	RRM1_I_PABPs|9..88,RRM2_I_PABPs|94..171,RRM4_I_PABPs|302..380,PABP|515..575,RRM_SF|187..276
4382	1000104337	C	297	403	81	0	3	Pro	Pro	Pro	Bac	Pro	Pro	Pro	Pro	Pro	Chl	Chl	Chl	Pro	Cya	Bac	Pro	Pro	Pro	Pro	Pro	Pro	Pro	Pro	Pro	Pro	Pro|60%,Chl|16%,Bac|12%	RRM4_I_PABPs|302..380	RRM1_I_PABPs|9..88,RRM2_I_PABPs|94..171,RRM4_I_PABPs|302..380,PABP|515..575,RRM_SF|187..276
4382	1000108725	A	31	117	15	0	3	Bac	Bac	Pro	Bac	Bac	Bac	Def	Pro	Spi	Spi	Spi	Spi	Spi	Spi	Spi											Spi|47%,Bac|33%,Pro|13%	RRM1_I_PABPs|36..112	RRM1_I_PABPs|36..112,RRM2_I_PABPs|118..187,RRM_SF|311..388,RRM_SF|208..282,PABP|552..616
4382	1000108725	B	118	215	25	0	3	Can	Can	Bac	Bac	Bac	Chl	Pro	Can	Bac	Cya	Cya	Bac	Pro	Pro	Spi	Bac	Fir	Cya	Cya	Cya	Bac	Chl	Bac	Bac	Cya	Bac|36%,Cya|24%,Can|12%	RRM2_I_PABPs|118..187	RRM1_I_PABPs|36..112,RRM2_I_PABPs|118..187,RRM_SF|311..388,RRM_SF|208..282,PABP|552..616
4382	1000108725	C	176	298	301	3	3	Pro	Pro	Pro	Pro	Pro	Pro	Pro	Spi	Pro	Ver	Bac	Chl	Pro	Pro	Pro	Pro	Pro	Def	Pla	Pro	Pro	Cya	Pro	Chl	Pro	Pro|40%,Cya|31%,Spi|8%	RRM_SF|208..282	RRM1_I_PABPs|36..112,RRM2_I_PABPs|118..187,RRM_SF|311..388,RRM_SF|208..282,PABP|552..616
4382	1000108725	D	310	400	76	1	3	Pro	Pro	Pro	Pro	Pro	Pla	Pro	Pro	Pro	Pro	Pro	Pro	Pro	Pro	Pro	Pro	Pro	Pro	Bac	Bac	Pro	Pro	Pro	Pro	Pro	Pro|68%,Bac|13%,Spi|6%	RRM_SF|311..388	RRM1_I_PABPs|36..112,RRM2_I_PABPs|118..187,RRM_SF|311..388,RRM_SF|208..282,PABP|552..616
4382	1000127904	A	8	80	4	0	3	Ign	Bac	Bac	Bac																						Bac|75%,Ign|25%	RRM1_I_PABPs|8..87	RRM1_I_PABPs|8..87,RRM_SF|274..350,RRM_SF|176..251,RRM_SF|93..163,PABP|484..513
4382	1000127904	B	176	276	41	0	3	Bac	Ign	Pro	Pro	Bac	Bac	Pro	Bac	Pro	Spi	Chl	Can	Bac	Bac	Spi	Bac	Pro	Bac	Pro	Pro	Pro	Pro	Bac	Pro	Pro	Pro|46%,Bac|37%,Spi|5%	RRM_SF|176..251	RRM1_I_PABPs|8..87,RRM_SF|274..350,RRM_SF|176..251,RRM_SF|93..163,PABP|484..513
4382	1000127904	C	274	373	48	0	3	Pla	Bac	Bac	Bac	Bac	Bac	Bac	Bac	Bac	Bac	Chl	Bac	Chl	Pro	Cya	Pro	Bac	Bac	Pro	Pro	Bac	Pro	Bac	Pro	Pro	Bac|33%,Pro|31%,Spi|12%	RRM_SF|274..350	RRM1_I_PABPs|8..87,RRM_SF|274..350,RRM_SF|176..251,RRM_SF|93..163,PABP|484..513
4382	1000131045	A	81	170	8	0	3	Spi	Spi	Spi	Spi	Spi	Spi	Pro	Pro																		Spi|75%,Pro|25%	RRM1_I_PABPs|83..162	RRM4_I_PABPs|364..442,RRM1_I_PABPs|83..162,RRM2_I_PABPs|168..243,RRM3_I_PABPs|261..340,PABP|548..605
4382	1000131045	B	171	251	7	0	3	Cya	Cya	Bac	Pro	Pro	Chl	Pro																			Pro|43%,Cya|28%,Chl|14%	RRM2_I_PABPs|168..243	RRM4_I_PABPs|364..442,RRM1_I_PABPs|83..162,RRM2_I_PABPs|168..243,RRM3_I_PABPs|261..340,PABP|548..605
4382	1000131045	C	244	367	290	1	3	Can	Chl	Pro	Bac	Chl	Pla	Pro	Chl	Chl	Spi	Spi	Pla	Spi	Chl	Chl	Def	Chl	Spi	Chl	Def	Fir	Chl	Fir	Bac	Spi	Pro|44%,Bac|13%,Spi|13%	RRM3_I_PABPs|261..340	RRM4_I_PABPs|364..442,RRM1_I_PABPs|83..162,RRM2_I_PABPs|168..243,RRM3_I_PABPs|261..340,PABP|548..605
4382	1000131045	D	363	453	87	0	3	Pro	Pro	Pro	Pro	Pro	Pro	Pro	Pro	Pro	Pro	Bac	Pro	Pro	Pro	Spi	Spi	Chl	Pro	Bac	Pro	Pro	Bac	Bac	Pro	Pro	Pro|60%,Bac|20%,Spi|5%	RRM4_I_PABPs|364..442	RRM4_I_PABPs|364..442,RRM1_I_PABPs|83..162,RRM2_I_PABPs|168..243,RRM3_I_PABPs|261..340,PABP|548..605
4382	1000194422	A	44	126	13	0	3	Spi	Spi	Spi	Spi	Spi	Spi	Spi	Ver	Spi	Spi	Spi	Spi	Spi													Spi|92%,Ver|8%	RRM1_I_PABPs|47..126	RRM1_I_PABPs|47..126,RRM2_I_PABPs|132..207,RRM4_I_PABPs|329..408,RRM3_I_PABPs|226..305,PABP|571..641
4382	1000194422	B	128	241	63	0	3	Bac	Pro	Pro	Pro	Pro	Pro	Pro	Pro	Pro	Pro	Can	Pro	Bac	Bac	Chl	Pro	Pro	Pro	Cya	Bac	Pro	Bac	Cya	Pro	Cya	Pro|43%,Bac|25%,Cya|11%	RRM2_I_PABPs|132..207	RRM1_I_PABPs|47..126,RRM2_I_PABPs|132..207,RRM4_I_PABPs|329..408,RRM3_I_PABPs|226..305,PABP|571..641
4382	1000194422	C	216	323	66	0	3	Bac	Pro	Pro	Def	Chl	Bac	Bac	Bac	Bac	Bac	Bac	Bac	Bac	Pro	Chl	Bac	Bac	Pla	Pro	Bac	Pro	Bac	Bac	Bac	Bac	Pro|41%,Bac|36%,Chl|6%	RRM3_I_PABPs|226..305	RRM1_I_PABPs|47..126,RRM2_I_PABPs|132..207,RRM4_I_PABPs|329..408,RRM3_I_PABPs|226..305,PABP|571..641
4382	1000194422	D	300	419	138	0	3	Bac	Pro	Pro	Chl	Pro	Pla	Pro	Chl	Bac	Spi	Pro	Pro	Pla	Spi	Pro	Bac	Pro	Pro	Spi	Spi	Spi	Pro	Spi	Bac	Pro	Pro|53%,Spi|14%,Bac|11%	RRM4_I_PABPs|329..408	RRM1_I_PABPs|47..126,RRM2_I_PABPs|132..207,RRM4_I_PABPs|329..408,RRM3_I_PABPs|226..305,PABP|571..641
4382	1000195211	A	5	98	6	0	3	Spi	Spi	Spi	Spi	Spi	Ign																				Spi|83%,Ign|17%	RRM1_I_PABPs|19..98	RRM1_I_PABPs|19..98,RRM4_I_PABPs|301..379,RRM2_I_PABPs|104..180,PABP|534..604,RRM_SF|198..277,DAZAP2|388..461
4382	1000195211	B	105	197	19	0	3	Bac	Bac	Pro	Def	Pro	Pro	Pro	Bac	Pro	Pro	Pro	Pro	Pro	Cya	Pro	Chl	Cya	Bac	Spi							Pro|53%,Bac|21%,Cya|11%	RRM2_I_PABPs|104..180	RRM1_I_PABPs|19..98,RRM4_I_PABPs|301..379,RRM2_I_PABPs|104..180,PABP|534..604,RRM_SF|198..277,DAZAP2|388..461
4382	1000195211	C	301	430	102	0	3	Pro	Spi	Pro	Chl	Bac	Bac	Bac	Pro	Spi	Can	Spi	Spi	Spi	Spi	Pro	Pro	Pro	Pro	Spi	Spi	Spi	Chl	Pro	Bac	Pro	Pro|52%,Spi|16%,Bac|12%	RRM4_I_PABPs|301..379	RRM1_I_PABPs|19..98,RRM4_I_PABPs|301..379,RRM2_I_PABPs|104..180,PABP|534..604,RRM_SF|198..277,DAZAP2|388..461
4382	1000207102	A	124	238	188	0	3	Spi	Pro	Pro	Pro	Spi	Bac	Pro	Pro	Pro	Pro	Pro	Pro	Bac	Bac	Spi	Pro	Chl	Pro	Pro	Bac	Spi	Pro	Pro	Pro	Pro	Pro|50%,Cya|15%,Spi|12%	RRM2_I_PABPs|128..205	RRM1_I_PABPs|43..122,RRM4_I_PABPs|331..411,RRM2_I_PABPs|128..205,PABP|588..647,RRM_SF|218..307
4382	1000207102	B	307	430	160	0	3	Pro	Bac	Bac	Bac	Pro	Aci	Pro	Pla	Chl	Pro	Pro	Pro	Pro	Can	Bac	Bac	Pro	Bac	Pro	Pro	Chl	Bac	Bac	Chl	Pro	Pro|44%,Bac|21%,Fir|9%	RRM4_I_PABPs|331..411	RRM1_I_PABPs|43..122,RRM4_I_PABPs|331..411,RRM2_I_PABPs|128..205,PABP|588..647,RRM_SF|218..307
4382	1000236124	A	11	91	8	0	3	Spi	Spi	Spi	Spi	Spi	Spi	Spi	Spi																		Spi|100%	RRM1_I_PABPs|12..91	RRM1_I_PABPs|12..91,RRM2_I_PABPs|99..173,PABP|527..597,RRM_SF|188..252,RRM_SF|328..399,YppG|491..544
4382	1000236124	B	98	180	7	0	3	Bac	Bac	Bac	Pro	Bac	Pro	Bac																			Bac|71%,Pro|28%	RRM2_I_PABPs|99..173	RRM1_I_PABPs|12..91,RRM2_I_PABPs|99..173,PABP|527..597,RRM_SF|188..252,RRM_SF|328..399,YppG|491..544
4382	1000236124	C	318	434	223	1	3	Pro	Spi	Pro	Cya	Pro	Aci	Pro	Chl	Pla	Bac	Pro	Cya	Pro	Pla	Bac	Spi	Spi	Bac	Pro	Spi	Spi	Spi	Pro	Bac	Cya	Pro|45%,Cya|21%,Bac|13%	RRM_SF|328..399	RRM1_I_PABPs|12..91,RRM2_I_PABPs|99..173,PABP|527..597,RRM_SF|188..252,RRM_SF|328..399,YppG|491..544
4452	66827029	A	2	393	68	0	2	Cya	Cya	Cya	Chl	Cya	Cya	Cya	Chl	Cya	Cya	Cya	Cya	Cya	Cya	Cya	Cya	Cya	Chl	Cya	Cya	Cya	Cya	Chl	Cya	Cya	Cya|84%,Chl|15%,Def|1%	WD40|66..322	cyclophilin_WD40|473..620,WD40|66..322
4452	66827029	B	434	635	3477	90	2	Ign	Chl	Pro	Pro	Pro	Ver	Pro	Ign	Def	Pro	Pro	Fir	Fir	Chr	Pro	Def	Fir	Fir	Fir	Fir	Fir	Pro	Fir	Fir	Fir	Pro|51%,Fir|22%,Act|12%	cyclophilin_WD40|473..620	cyclophilin_WD40|473..620,WD40|66..322
4452	118364756	A	407	635	3666	90	2	Ign	Fir	Chr	Fir	Pro	Fir	Fir	Ign	Fir	Fir	Def	Pro	Ver	Pro	Pro	Pro	Fir	Chl	Fir	Fir	Fir	Fir	Fir	Fir	Fir	Pro|50%,Fir|21%,Act|14%	cyclophilin|485..631	cyclophilin|485..631,WD40|66..306
4452	145536161	A	404	637	3489	90	2	Ign	Ign	Def	Pro	Pro	Pro	Pro	Fir	Fir	Fir	Chl	Pro	Fir	Chr	Ver	Fir	Fir	Fir	Def	Fir	Fir	Fir	Fir	Fir	Pro	Pro|51%,Fir|22%,Act|11%	cyclophilin|487..634	cyclophilin|487..634,WD40|85..314
4452	145541740	A	399	632	3508	90	2	Ign	Ign	Def	Pro	Pro	Pro	Pro	Pro	Fir	Fir	Fir	Chr	Chl	Fir	Ver	Fir	Def	Fir	Fir	Fir	Fir	Pro	Fir	Fir	Fir	Pro|51%,Fir|22%,Act|11%	cyclophilin|482..629	cyclophilin|482..629,WD40|116..308
4452	159480932	A	378	604	3623	90	2	Ign	Pro	Pro	Pro	Def	Ver	Chr	Chl	Fir	Fir	Pro	Fir	Pro	Fir	Fir	Pro	Pro	Fir	Fir	Fir	Def	Ign	Bac	Fir	Fir	Pro|50%,Fir|21%,Act|13%	cyclophilin_WD40|450..596	cyclophilin_WD40|450..596,WD40|27..253
4452	167525495	A	2	378	400	6	2	Cya	Cya	Cya	Def	Cya	Cya	Cya	Cya	Cya	Cya	Cya	Cya	Cya	Act	Cya	Cya	Cya	Cya	Cya	Cya	Cya	Cya	Cya	Cya	Cya	Cya|82%,Act|4%,Pro|4%	WD40|41..270	cyclophilin_WD40|447..593,WD40|41..270
4452	167525495	B	358	597	3641	90	2	Ign	Def	Fir	Ign	Fir	Pro	Pro	Fir	Fir	Fir	Fir	Def	Fir	Pro	Fir	Fir	Fir	Pro	Fir	Chr	Fir	Fir	Fir	Ver	Pro	Pro|50%,Fir|21%,Act|14%	cyclophilin_WD40|447..593	cyclophilin_WD40|447..593,WD40|41..270
4452	219124747	A	9	313	7	0	2	Chl	Spi	Cya	Pro	Cya	Cya	Cya																			Cya|56%,Spi|14%,Chl|14%	WD40|43..216	cyclophilin_WD40|516..662,WD40|43..216
4452	219124747	B	452	665	3551	90	2	Ign	Ign	Pro	Pro	Fir	Pro	Pro	Fir	Chl	Fir	Pro	Fir	Def	Ver	Pro	Chr	Fir	Fir	Pro	Fir	Fir	Fir	Fir	Fir	Fir	Pro|50%,Fir|21%,Act|13%	cyclophilin_WD40|516..662	cyclophilin_WD40|516..662,WD40|43..216
4452	223998078	A	1	201	3	0	2	Def	Cya	Aci																							Cya|33%,Aci|33%,Def|33%	WD40|16..192	cyclophilin|483..630,WD40|16..192
4452	223998078	B	416	633	3585	90	2	Ign	Ver	Def	Ign	Pro	Fir	Fir	Fir	Fir	Fir	Fir	Chl	Fir	Fir	Fir	Pro	Chr	Fir	Fir	Pro	Fir	Pro	Fir	Fir	Fir	Pro|50%,Fir|21%,Act|14%	cyclophilin|483..630	cyclophilin|483..630,WD40|16..192
4452	290978332	A	662	899	3511	90	2	Ign	Ign	Pro	Def	Chr	Fir	Ver	Chl	Fir	Pro	Fir	Fir	Pro	Pro	Pro	Fir	Fir	Pro	Pro	Fir	Fir	Fir	Fir	Chl	Pro	Pro|51%,Fir|22%,Act|12%	cyclophilin|730..870	cyclophilin|730..870
4452	302840142	A	40	418	5	0	2	Chl	Cya	Cya	Pro	Pro																					Cya|40%,Pro|40%,Chl|20%	WD40|110..271	cyclophilin_WD40|522..668,WD40|110..271
4452	302840142	B	460	680	3596	90	2	Ign	Pro	Pro	Def	Pro	Ver	Chl	Fir	Pro	Chr	Fir	Def	Pro	Fir	Pro	Fir	Fir	Fir	Ign	Pro	Fir	Fir	Fir	Fir	Fir	Pro|50%,Fir|21%,Act|13%	cyclophilin_WD40|522..668	cyclophilin_WD40|522..668,WD40|110..271
4452	303287146	A	55	394	35	0	2	Act	Cya	Cya	Cya	Cya	Cya	Cya	Cya	Cya	Pro	Cya	Pro	Cya	Cya	Cya	Cya	Chl	Cya	Cya	Cya	Bac	Pla	Chl	Cya	Cya	Cya|80%,Chl|6%,Pro|6%	WD40|73..319	cyclophilin_WD40|479..626,WD40|73..319
4452	303287146	B	387	631	3574	90	2	Ign	Ver	Chl	Chr	Ign	Fir	Pro	Pro	Pro	Pro	Fir	Def	Fir	Pro	Fir	Fir	Fir	Def	Pro	Fir	Fir	Fir	Fir	Fir	Pro	Pro|50%,Fir|21%,Act|13%	cyclophilin_WD40|479..626	cyclophilin_WD40|479..626,WD40|73..319
4452	308799627	A	31	400	73	0	2	Cya	Cya	Act	Cya	Cya	Cya	Cya	Cya	Act	Cya	Cya	Cya	Cya	Cya	Chl	Cya	Cya	Cya	Pro	Cya	Cya	Cya	Cya	Pro	Cya	Cya|81%,Pro|10%,Act|5%	WD40|70..306	cyclophilin_WD40|483..630,WD40|70..306
4452	308799627	B	406	635	3528	90	2	Ign	Ver	Chr	Chl	Ign	Pro	Pro	Pro	Def	Pro	Fir	Pro	Pro	Fir	Fir	Pro	Fir	Fir	Fir	Fir	Fir	Fir	Def	Pro	Chl	Pro|50%,Fir|21%,Act|13%	cyclophilin_WD40|483..630	cyclophilin_WD40|483..630,WD40|70..306
4452	323452316	A	439	641	3558	90	2	Ign	Pro	Ver	Pro	Pro	Pro	Pro	Def	Chr	Chl	Ign	Fir	Fir	Fir	Fir	Fir	Fir	Def	Pro	Fir	Pro	Fir	Fir	Fir	Pro	Pro|50%,Fir|21%,Act|13%	cyclophilin_WD40|487..634	cyclophilin_WD40|487..634,WD40|52..282
4452	384244795	A	24	368	63	1	2	Cya	Cya	Cya	Cya	Cya	Cya	Cya	Cya	Cya	Cya	Cya	Cya	Cya	Cya	Cya	Cya	Cya	Cya	Cya	Cya	Cya	Cya	Cya	Cya	Pla	Cya|86%,Chl|5%,Pro|3%	WD40|85..304	cyclophilin_WD40|495..642,WD40|85..304
4452	384244795	B	419	649	3567	90	2	Ign	Chl	Pro	Pro	Ver	Pro	Chr	Def	Pro	Fir	Pro	Pro	Fir	Def	Fir	Fir	Fir	Fir	Ign	Fir	Fir	Fir	Fir	Fir	Fir	Pro|50%,Fir|21%,Act|13%	cyclophilin_WD40|495..642	cyclophilin_WD40|495..642,WD40|85..304
4452	428178711	A	46	444	55	0	2	Cya	Cya	Cya	Def	Cya	Cya	Cya	Cya	Cya	Cya	Cya	Pro	Cya	Chl	Cya	Act	Cya	Cya	Cya	Cya	Cya	Pla	Cya	Cya	Cya	Cya|89%,Chl|2%,Pla|2%	WD40|69..295	cyclophilin_WD40|382..529,WD40|69..295
4452	428178711	B	302	539	3608	90	2	Ign	Pro	Pro	Def	Chr	Pro	Chl	Ver	Pro	Pro	Ign	Fir	Def	Fir	Fir	Fir	Fir	Fir	Fir	Pro	Fir	Fir	Fir	Fir	Fir	Pro|51%,Fir|21%,Act|13%	cyclophilin_WD40|382..529	cyclophilin_WD40|382..529,WD40|69..295
4452	440799589	A	79	392	25	0	2	Cya	Cya	Cya	Cya	Cya	Def	Cya	Cya	Cya	Cya	Cya	Cya	Cya	Cya	Cya	Act	Pro	Cya	Cya	Act	Cya	Cya	Cya	Cya	Cya	Cya|84%,Act|8%,Pro|4%	WD40|94..314	cyclophilin|487..616,WD40|94..314
4452	440799589	B	431	616	3482	90	2	Ign	Chr	Pro	Def	Ign	Pro	Def	Chl	Pro	Fir	Fir	Pro	Pro	Pro	Fir	Fir	Fir	Fir	Fir	Fir	Fir	Ver	Fir	Pro	Fir	Pro|51%,Fir|22%,Act|12%	cyclophilin|487..616	cyclophilin|487..616,WD40|94..314
4452	452820303	A	46	385	20	0	2	Cya	Cya	Cya	Cya	Cya	Cya	Cya	Cya	Cya	Cya	Cya	Cya	Cya	Cya	Cya	Cya	Cya	Cya	Cya	Cya						Cya|100%	WD40|75..299	cyclophilin_WD40|484..628,WD40|75..299
4452	452820303	B	395	634	3629	90	2	Ign	Chr	Def	Ign	Def	Chl	Fir	Fir	Fir	Fir	Fir	Fir	Fir	Fir	Fir	Fir	Fir	Fir	Fir	Fir	Fir	Fir	Fir	Fir	Fir	Pro|50%,Fir|21%,Act|13%	cyclophilin_WD40|484..628	cyclophilin_WD40|484..628,WD40|75..299
4452	470293475	A	2	392	26	0	2	Cya	Cya	Cya	Cya	Pro	Cya	Cya	Cya	Cya	Cya	Chl	Cya	Cya	Cya	Def	Cya	Cya	Cya	Cya	Cya	Cya	Cya	Cya	Cya	Pro	Cya|85%,Pro|8%,Chl|4%	WD40|136..358	cyclophilin|507..643,WD40|136..358
4452	470293475	B	459	648	3310	90	2	Ign	Pro	Pro	Def	Pro	Chl	Ver	Pro	Def	Ign	Chr	Fir	Fir	Fir	Fir	Fir	Fir	Pro	Pro	Fir	Fir	Fir	Pro	Fir	Fir	Pro|51%,Fir|23%,Act|11%	cyclophilin|507..643	cyclophilin|507..643,WD40|136..358
4452	471234772	A	44	312	5	0	2	Cya	Cya	Cya	Cya	Cya																					Cya|100%	WD40|74..305	cyclophilin|494..637,WD40|74..305
4452	471234772	B	411	643	3676	90	2	Ign	Ign	Chr	Fir	Fir	Fir	Fir	Bac	Chl	Fir	Fir	Fir	Fir	Fir	Fir	Fir	Fir	Fir	Fir	Fir	Fir	Fir	Fir	Pro	Fir	Pro|49%,Fir|21%,Act|14%	cyclophilin|494..637	cyclophilin|494..637,WD40|74..305
4452	514681251	A	22	357	27	0	2	Cya	Cya	Cya	Cya	Cya	Cya	Cya	Cya	Cya	Cya	Cya	Cya	Cya	Cya	Cya	Pro	Cya	Cya	Cya	Chl	Cya	Act	Cya	Cya	Cya	Cya|85%,Chl|4%,Pro|4%	WD40|40..272	cyclophilin_WD40|449..597,WD40|40..272
4452	514681251	B	353	601	3627	90	2	Ign	Pro	Ign	Def	Pro	Pro	Pro	Def	Pro	Chl	Fir	Chr	Fir	Ver	Fir	Fir	Fir	Pro	Fir	Fir	Fir	Fir	Fir	Fir	Fir	Pro|50%,Fir|21%,Act|14%	cyclophilin_WD40|449..597	cyclophilin_WD40|449..597,WD40|40..272
4452	1000055113	A	63	364	15	0	2	Cya	Cya	Cya	Act	Cya	Cya	Cya	Chl	Chl	Cya	Cya	Cya	Cya	Act	Cya											Cya|73%,Chl|13%,Act|13%	WD40|117..342	cyclophilin_WD40|526..673,WD40|117..342
4452	1000055113	B	429	676	3566	90	2	Def	Chr	Ver	Ign	Fir	Chl	Pro	Pro	Fir	Fir	Fir	Fir	Pro	Pro	Pro	Ign	Fir	Fir	Pro	Def	Fir	Fir	Fir	Fir	Fir	Pro|50%,Fir|21%,Act|14%	cyclophilin_WD40|526..673	cyclophilin_WD40|526..673,WD40|117..342
4452	1000082707	A	68	401	17	0	2	Cya	Cya	Cya	Cya	Cya	Cya	Cya	Cya	Cya	Cya	Cya	Cya	Cya	Cya	Cya	Cya	Cya									Cya|100%	WD40|93..323	cyclophilin_WD40|511..658,WD40|93..323
4452	1000082707	B	451	661	3616	90	2	Ign	Fir	Fir	Fir	Fir	Fir	Pro	Fir	Def	Pro	Fir	Fir	Ign	Chl	Fir	Fir	Fir	Pro	Pro	Pro	Ver	Fir	Pro	Chr	Fir	Pro|49%,Fir|21%,Act|14%	cyclophilin_WD40|511..658	cyclophilin_WD40|511..658,WD40|93..323
4452	1000090090	A	53	437	196	4	2	Pro	Cya	Cya	Cya	Cya	Cya	Pro	Cya	Cya	Pro	Cya	Act	Cya	Cya	Cya	Cya	Cya	Cya	Pro	Pro	Pla	Cya	Cya	Cya	Cya	Cya|72%,Act|10%,Pro|9%	WD40|89..325	cyclophilin_WD40|515..662,WD40|89..325
4452	1000090090	B	365	665	3656	90	2	Ign	Fir	Ver	Fir	Fir	Fir	Def	Fir	Fir	Ign	Chl	Pro	Pro	Pro	Pro	Fir	Def	Pro	Fir	Chr	Fir	Pro	Bac	Fir	Fir	Pro|50%,Fir|21%,Act|14%	cyclophilin_WD40|515..662	cyclophilin_WD40|515..662,WD40|89..325
4452	1000102245	A	459	655	3626	90	2	Ign	Pro	Pro	Pro	Pro	Ign	Def	Ver	Def	Pro	Pro	Chr	Chl	Fir	Pro	Fir	Pro	Pro	Pro	Fir	Pro	Fir	Fir	Pro	Fir	Pro|50%,Fir|21%,Act|14%	cyclophilin|504..650	cyclophilin|504..650,WD40|62..299
4452	1000122652	A	18	315	53	0	2	Act	Cya	Cya	Act	Cya	Cya	Cya	Cya	Cya	Cya	Chl	Cya	Cya	Def	Cya	Cya	Cya	Cya	Cya	Cya	Cya	Cya	Cya	Cya	Cya	Cya|91%,Act|4%,Pro|2%	WD40|61..288	cyclophilin_WD40|476..622,WD40|61..288
4452	1000122652	B	374	626	3599	90	2	Ign	Pro	Pro	Pro	Pro	Chl	Fir	Def	Pro	Ver	Chr	Pro	Fir	Fir	Pro	Fir	Fir	Chl	Fir	Fir	Fir	Fir	Fir	Fir	Fir	Pro|50%,Fir|21%,Act|13%	cyclophilin_WD40|476..622	cyclophilin_WD40|476..622,WD40|61..288
4452	1000128666	A	417	631	3588	90	2	Ign	Pro	Pro	Pro	Chl	Chr	Pro	Pro	Pro	Def	Ign	Ver	Fir	Def	Pro	Fir	Fir	Pro	Fir	Fir	Fir	Fir	Pro	Fir	Fir	Pro|50%,Fir|21%,Act|14%	cyclophilin_WD40|481..628	cyclophilin_WD40|481..628,WD40|59..281
4452	1000128667	A	404	632	3588	90	2	Ign	Pro	Pro	Pro	Chl	Chr	Pro	Pro	Pro	Def	Fir	Ver	Ign	Def	Pro	Fir	Fir	Fir	Pro	Fir	Fir	Pro	Fir	Fir	Fir	Pro|50%,Fir|21%,Act|14%	cyclophilin_WD40|482..629	cyclophilin_WD40|482..629,WD40|56..282
4452	1000130109	A	404	631	3608	90	2	Ign	Pro	Pro	Pro	Chl	Pro	Pro	Pro	Chr	Fir	Def	Ign	Ver	Pro	Fir	Fir	Fir	Fir	Def	Fir	Pro	Fir	Pro	Fir	Fir	Pro|50%,Fir|21%,Act|14%	cyclophilin|481..628	cyclophilin|481..628,WD40|56..282
4452	1000193247	A	66	419	22	0	2	Cya	Cya	Cya	Cya	Cya	Cya	Cya	Cya	Cya	Chl	Cya	Cya	Cya	Cya	Cya	Cya	Cya	Cya	Cya	Def	Cya	Cya				Cya|91%,Chl|5%,Def|5%	WD40|105..335	cyclophilin_WD40|514..661,WD40|105..335
4452	1000193247	B	448	664	3584	90	2	Ign	Ign	Fir	Chl	Chr	Fir	Fir	Pro	Fir	Fir	Fir	Pro	Ver	Fir	Def	Pro	Def	Pro	Pro	Pro	Fir	Fir	Fir	Fir	Fir	Pro|50%,Fir|21%,Act|13%	cyclophilin_WD40|514..661	cyclophilin_WD40|514..661,WD40|105..335
4452	1000218453	A	336	593	3538	90	2	Ign	Ver	Def	Chr	Pro	Pro	Ign	Chl	Pro	Fir	Fir	Fir	Fir	Fir	Pro	Def	Fir	Fir	Fir	Fir	Fir	Fir	Fir	Fir	Fir	Pro|50%,Fir|21%,Act|13%	cyclophilin_WD40|444..590	cyclophilin_WD40|444..590,WD40|2..174
4452	1000236681	A	31	323	14	0	2	Cya	Cya	Cya	Cya	Chl	Cya	Cya	Cya	Cya	Cya	Cya	Cya	Chl	Cya												Cya|86%,Chl|14%	WD40|67..299	cyclophilin_WD40|480..621,WD40|67..299
4452	1000236681	B	381	631	3581	90	2	Ign	Def	Fir	Fir	Fir	Chl	Ver	Fir	Pro	Fir	Fir	Pro	Pro	Ign	Pro	Pro	Fir	Chr	Fir	Fir	Bac	Fir	Fir	Fir	Pro	Pro|51%,Fir|21%,Act|13%	cyclophilin_WD40|480..621	cyclophilin_WD40|480..621,WD40|67..299
4453	66826971	A	97	665	3111	17	2	Cya	Pro	Pro	Cya	Cya	Cya	Pro	Cya	Pro	Pro	Pro	Pro	Pro	Pro	Pro	Pro	Pro	Pro	Cya	Pro	Pro	Pro	Pro	Pro	Cya	Pro|54%,Act|16%,Fir|15%	Rubrum_tdh|132..500,DUF3814|569..656	Rubrum_tdh|132..500,PNTB|690..1155,DUF3814|569..656
4453	66826971	B	673	1163	1186	5	2	Pro	Pro	Pro	Pro	Pro	Pro	Pro	Pro	Pro	Pro	Pro	Pro	Pro	Pro	Pro	Pro	Pro	Pro	Pro	Pro	Pro	Pro	Pro	Pro	Pro	Pro|72%,Act|16%,Cya|6%	PNTB|690..1155	Rubrum_tdh|132..500,PNTB|690..1155,DUF3814|569..656
4453	145513172	A	1	561	3131	17	2	Cya	Cya	Pro	Pro	Pro	Cya	Pro	Pro	Pro	Cya	Pro	Pro	Pro	Pro	Pro	Pro	Pro	Pro	Pro	Pro	Pro	Pro	Pro	Pro	Pro	Pro|54%,Act|16%,Fir|15%	Rubrum_tdh|27..395,DUF3814|463..551	Rubrum_tdh|27..395,PNTB|586..1046,DUF3814|463..551
4453	145513172	B	574	1051	1186	5	2	Cya	Cya	Cya	Cya	Cya	Cya	Cya	Cya	Cya	Cya	Pro	Pro	Pro	Pro	Pro	Cya	Pro	Pro	Pro	Pro	Pro	Pro	Pro	Pro	Pro	Pro|72%,Act|16%,Cya|6%	PNTB|586..1046	Rubrum_tdh|27..395,PNTB|586..1046,DUF3814|463..551
4453	145539718	A	1	567	3127	17	2	Cya	Cya	Pro	Pro	Pro	Pro	Pro	Pro	Pro	Pro	Pro	Pro	Pro	Pro	Cya	Cya	Pro	Pro	Pro	Pro	Pro	Pro	Pro	Pro	Pro	Pro|54%,Act|16%,Fir|15%	Rubrum_tdh|34..402,DUF3814|470..558	Rubrum_tdh|34..402,PNTB|593..1039,DUF3814|470..558
4453	145539718	B	581	1044	1186	5	2	Cya	Cya	Cya	Cya	Cya	Cya	Cya	Cya	Cya	Pro	Pro	Pro	Pro	Pro	Pro	Pro	Cya	Pro	Pro	Pro	Pro	Pro	Pro	Pro	Pro	Pro|72%,Act|16%,Cya|6%	PNTB|593..1039	Rubrum_tdh|34..402,PNTB|593..1039,DUF3814|470..558
4453	159484352	A	33	602	3085	17	2	Pro	Pro	Pro	Pro	Pro	Pro	Pro	Pro	Pro	Pro	Pro	Pro	Pro	Pro	Pro	Pro	Pro	Pro	Cya	Pro	Pro	Pro	Pro	Pro	Pro	Pro|54%,Act|16%,Fir|15%	Rubrum_tdh|69..437,DUF3814|502..589	Rubrum_tdh|69..437,PNTB|627..1086,DUF3814|502..589
4453	159484352	B	612	1093	1186	5	2	Cya	Cya	Cya	Cya	Cya	Cya	Cya	Act	Cya	Act	Cya	Pro	Pro	Pro	Pro	Pro	Pro	Pro	Pro	Pro	Pro	Pro	Pro	Pro	Pro	Pro|72%,Act|16%,Cya|6%	PNTB|627..1086	Rubrum_tdh|69..437,PNTB|627..1086,DUF3814|502..589
4453	167521351	A	4	546	3040	16	2	Cya	Pro	Pro	Pro	Pro	Pro	Pro	Pro	Cya	Pro	Pro	Pro	Pro	Pro	Pro	Pro	Pro	Pro	Pro	Pro	Pro	Pro	Pro	Pro	Pro	Pro|54%,Act|16%,Fir|15%	Rubrum_tdh|31..391,DUF3814|450..537	Rubrum_tdh|31..391,PNTB|578..1032,DUF3814|450..537
4453	167521351	B	558	1034	1186	5	2	Pro	Pro	Pro	Pro	Pro	Pro	Pro	Pro	Pro	Pro	Pro	Pro	Pro	Pro	Pro	Pro	Act	Pro	Pro	Pro	Pro	Pro	Pro	Pro	Pro	Pro|72%,Act|16%,Cya|6%	PNTB|578..1032	Rubrum_tdh|31..391,PNTB|578..1032,DUF3814|450..537
4453	219129100	A	15	571	3097	14	2	Pro	Pro	Cya	Pro	Pro	Pro	Cya	Cya	Cya	Pro	Pro	Cya	Pro	Pro	Pro	Pro	Pro	Cya	Pro	Pro	Pro	Pro	Pro	Pro	Pro	Pro|54%,Act|16%,Fir|15%	Rubrum_tdh|53..416,DUF3814|477..562	Rubrum_tdh|53..416,PNTB|603..1050,DUF3814|477..562
4453	219129100	B	583	1060	1186	5	2	Pro	Pro	Pro	Pro	Pro	Pro	Pro	Pro	Pro	Pro	Pro	Pro	Pro	Pro	Pro	Pro	Pro	Pro	Pro	Pro	Pro	Pro	Pro	Pro	Pro	Pro|72%,Act|16%,Cya|6%	PNTB|603..1050	Rubrum_tdh|53..416,PNTB|603..1050,DUF3814|477..562
4453	223999155	A	1	548	3023	14	2	Cya	Cya	Cya	Cya	Cya	Pro	Pro	Pro	Pro	Pro	Cya	Cya	Pro	Cya	Cya	Cya	Cya	Pro	Pro	Pro	Pro	Cya	Pro	Pro	Pro	Pro|54%,Fir|15%,Act|15%	Rubrum_tdh|8..375,DUF3814|445..539	Rubrum_tdh|8..375,PNTB|579..1047,DUF3814|445..539
4453	223999155	B	563	1047	1186	5	2	Pro	Pro	Pro	Pro	Pro	Pro	Cya	Cya	Pro	Cya	Cya	Pro	Cya	Pro	Pro	Cya	Pro	Pro	Pro	Pro	Pro	Pro	Pro	Pro	Pro	Pro|72%,Act|16%,Cya|6%	PNTB|579..1047	Rubrum_tdh|8..375,PNTB|579..1047,DUF3814|445..539
4453	224007497	A	13	582	3094	14	2	Pro	Cya	Pro	Cya	Cya	Pro	Pro	Pro	Pro	Pro	Pro	Pro	Pro	Pro	Pro	Pro	Pro	Pro	Pro	Pro	Pro	Pro	Pro	Pro	Pro	Pro|54%,Act|16%,Fir|15%	Rubrum_tdh|60..427,DUF3814|488..573	Rubrum_tdh|60..427,PNTB|607..1065,DUF3814|488..573
4453	224007497	B	592	1071	1186	5	2	Pro	Pro	Pro	Pro	Pro	Pro	Pro	Pro	Pro	Pro	Pro	Pro	Pro	Pro	Pro	Pro	Pro	Pro	Pro	Pro	Pro	Pro	Pro	Pro	Pro	Pro|72%,Act|16%,Cya|6%	PNTB|607..1065	Rubrum_tdh|60..427,PNTB|607..1065,DUF3814|488..573
4453	281209291	A	78	646	3085	14	2	Pro	Cya	Cya	Pro	Cya	Cya	Pro	Pro	Pro	Pro	Pro	Cya	Pro	Pro	Pro	Pro	Pro	Pro	Pro	Pro	Pro	Pro	Pro	Pro	Pro	Pro|55%,Act|16%,Fir|15%	Rubrum_tdh|108..478,DUF3814|548..636	Rubrum_tdh|108..478,PNTB|668..1115,DUF3814|548..636
4453	281209291	B	655	1136	1186	5	2	Pro	Act	Pro	Pro	Pro	Pro	Cya	Cya	Cya	Cya	Pro	Pro	Cya	Cya	Pro	Pro	Pro	Pro	Pro	Pro	Pro	Pro	Pro	Pro	Pro	Pro|72%,Act|16%,Cya|6%	PNTB|668..1115	Rubrum_tdh|108..478,PNTB|668..1115,DUF3814|548..636
4453	302833802	A	1	536	3084	17	2	Pro	Pro	Pro	Pro	Cya	Pro	Pro	Pro	Pro	Pro	Pro	Pro	Pro	Pro	Pro	Pro	Pro	Pro	Pro	Pro	Pro	Pro	Pro	Pro	Pro	Pro|54%,Act|16%,Fir|15%	Rubrum_tdh|1..367,DUF3814|432..519	Rubrum_tdh|1..367,PNTB|554..1016,DUF3814|432..519
4453	302833802	B	542	1024	1186	5	2	Cya	Cya	Cya	Cya	Cya	Cya	Cya	Cya	Cya	Pro	Pro	Cya	Pro	Pro	Pro	Pro	Pro	Pro	Pro	Pro	Pro	Pro	Pro	Pro	Pro	Pro|72%,Act|16%,Cya|6%	PNTB|554..1016	Rubrum_tdh|1..367,PNTB|554..1016,DUF3814|432..519
4453	302833804	A	41	607	3093	17	2	Pro	Cya	Pro	Pro	Pro	Pro	Pro	Pro	Pro	Pro	Pro	Pro	Pro	Pro	Pro	Pro	Pro	Pro	Pro	Pro	Pro	Pro	Pro	Pro	Pro	Pro|54%,Act|16%,Fir|15%	Rubrum_tdh|72..440,DUF3814|505..592	Rubrum_tdh|72..440,PNTB|627..1085,DUF3814|505..592
4453	302833804	B	615	1093	1186	5	2	Cya	Cya	Cya	Cya	Cya	Cya	Cya	Pro	Pro	Pro	Pro	Pro	Pro	Pro	Pro	Pro	Pro	Act	Pro	Pro	Pro	Pro	Pro	Pro	Pro	Pro|72%,Act|16%,Cya|6%	PNTB|627..1085	Rubrum_tdh|72..440,PNTB|627..1085,DUF3814|505..592
4453	303283732	A	81	635	3062	15	2	Pro	Pro	Pro	Pro	Pro	Pro	Pro	Pro	Pro	Pro	Pro	Pro	Pro	Pro	Pro	Cya	Pro	Pro	Pro	Pro	Pro	Pro	Pro	Pro	Pro	Pro|55%,Act|16%,Fir|15%	Rubrum_tdh|110..469,DUF3814|538..626	Rubrum_tdh|110..469,PNTB|661..1125,DUF3814|538..626
4453	303283732	B	649	1133	1186	5	2	Cya	Pro	Act	Pro	Pro	Pro	Pro	Cya	Pro	Pro	Pro	Pro	Pro	Pro	Pro	Pro	Pro	Cya	Cya	Cya	Cya	Pro	Pro	Cya	Cya	Pro|72%,Act|16%,Cya|6%	PNTB|661..1125	Rubrum_tdh|110..469,PNTB|661..1125,DUF3814|538..626
4453	307109517	A	81	658	2904	11	2	Pro	Cya	Cya	Pro	Pro	Pro	Cya	Pro	Cya	Pro	Pro	Pro	Pro	Pro	Pro	Pro	Pro	Pro	Pro	Pro	Pro	Pro	Pro	Pro	Pro	Pro|56%,Fir|15%,Act|14%	Rubrum_tdh|115..481,DUF3814|546..625	Rubrum_tdh|115..481,PNTB|673..1133,DUF3814|546..625
4453	307109517	B	660	1138	1186	5	2	Cya	Cya	Cya	Cya	Cya	Cya	Cya	Cya	Cya	Act	Pro	Cya	Cya	Cya	Cya	Pro	Pro	Pro	Act	Pro	Pro	Pro	Pro	Pro	Pro	Pro|72%,Act|16%,Cya|6%	PNTB|673..1133	Rubrum_tdh|115..481,PNTB|673..1133,DUF3814|546..625
4453	323449250	A	1	530	3046	14	2	Pro	Cya	Cya	Pro	Pro	Pro	Pro	Pro	Cya	Pro	Pro	Pro	Pro	Pro	Pro	Pro	Pro	Pro	Pro	Pro	Pro	Pro	Pro	Pro	Pro	Pro|54%,Act|16%,Fir|15%	Rubrum_tdh|4..368,DUF3814|434..521	Rubrum_tdh|4..368,PNTB|570..1014,DUF3814|434..521
4453	323449250	B	538	1016	1186	5	2	Act	Act	Act	Pro	Pro	Pro	Pro	Pro	Pro	Pro	Pro	Pro	Pro	Pro	Pro	Pro	Pro	Pro	Pro	Pro	Pro	Pro	Pro	Pro	Pro	Pro|72%,Act|16%,Cya|6%	PNTB|570..1014	Rubrum_tdh|4..368,PNTB|570..1014,DUF3814|434..521
4453	323457264	A	4	557	3062	14	2	Pro	Pro	Cya	Cya	Pro	Pro	Pro	Cya	Pro	Pro	Pro	Pro	Pro	Pro	Pro	Pro	Pro	Pro	Pro	Pro	Pro	Pro	Pro	Pro	Pro	Pro|54%,Act|16%,Fir|15%	Rubrum_tdh|27..395,DUF3814|460..545	Rubrum_tdh|27..395,PNTB|581..1039,DUF3814|460..545
4453	323457264	B	563	1040	1186	5	2	Cya	Cya	Cya	Cya	Cya	Cya	Pro	Pro	Pro	Pro	Pro	Pro	Pro	Pro	Pro	Pro	Pro	Pro	Pro	Pro	Pro	Pro	Pro	Cya	Pro	Pro|72%,Act|16%,Cya|6%	PNTB|581..1039	Rubrum_tdh|27..395,PNTB|581..1039,DUF3814|460..545
4453	428184979	A	1	557	3126	16	2	Pro	Pro	Pro	Pro	Pro	Pro	Pro	Pro	Pro	Pro	Pro	Pro	Pro	Pro	Pro	Pro	Pro	Pro	Pro	Pro	Pro	Pro	Pro	Pro	Pro	Pro|54%,Act|15%,Fir|15%	Rubrum_tdh|37..404,DUF3814|457..544	Rubrum_tdh|37..404,PNTB|578..1029,DUF3814|457..544
4453	428184979	B	567	1032	1186	5	2	Cya	Cya	Cya	Cya	Cya	Cya	Cya	Cya	Cya	Cya	Cya	Cya	Act	Cya	Pro	Pro	Pro	Pro	Pro	Pro	Pro	Pro	Pro	Act	Pro	Pro|72%,Act|16%,Cya|6%	PNTB|578..1029	Rubrum_tdh|37..404,PNTB|578..1029,DUF3814|457..544
4453	428185887	A	1	541	3097	15	2	Cya	Cya	Pro	Pro	Cya	Cya	Pro	Pro	Cya	Pro	Pro	Pro	Pro	Pro	Pro	Pro	Pro	Pro	Pro	Pro	Pro	Pro	Pro	Pro	Pro	Pro|54%,Act|16%,Fir|15%	Rubrum_tdh|15..376,DUF3814|446..530	Rubrum_tdh|15..376,PNTB|561..1010,DUF3814|446..530
4453	428185887	B	548	1019	1186	5	2	Cya	Cya	Cya	Cya	Cya	Cya	Cya	Pro	Cya	Pro	Cya	Pro	Pro	Pro	Cya	Pro	Pro	Cya	Pro	Cya	Pro	Pro	Pro	Pro	Pro	Pro|72%,Act|16%,Cya|6%	PNTB|561..1010	Rubrum_tdh|15..376,PNTB|561..1010,DUF3814|446..530
4453	440795516	A	16	607	3097	17	2	Cya	Pro	Pro	Cya	Pro	Pro	Pro	Cya	Pro	Cya	Pro	Pro	Pro	Cya	Pro	Pro	Pro	Pro	Pro	Pro	Pro	Pro	Pro	Pro	Pro	Pro|55%,Act|16%,Fir|15%	Rubrum_tdh|55..441,DUF3814|504..591	Rubrum_tdh|55..441,PNTB|624..1083,DUF3814|504..591
4453	440795516	B	614	1092	1186	5	2	Cya	Cya	Cya	Cya	Cya	Cya	Cya	Cya	Cya	Cya	Cya	Pro	Pro	Cya	Pro	Pro	Pro	Pro	Pro	Pro	Pro	Pro	Pro	Cya	Pro	Pro|72%,Act|16%,Cya|6%	PNTB|624..1083	Rubrum_tdh|55..441,PNTB|624..1083,DUF3814|504..591
4453	470303619	A	20	622	3088	15	2	Cya	Pro	Pro	Pro	Pro	Pro	Pro	Cya	Pro	Cya	Cya	Cya	Pro	Pro	Pro	Pro	Pro	Pro	Pro	Pro	Pro	Pro	Pro	Pro	Pro	Pro|54%,Act|16%,Fir|15%	Rubrum_tdh|53..423,DUF3814|520..605	Rubrum_tdh|53..423,PNTB|643..1111,DUF3814|520..605
4453	470303619	B	631	1118	1186	5	2	Cya	Cya	Cya	Cya	Cya	Cya	Cya	Cya	Cya	Pro	Pro	Pro	Pro	Pro	Pro	Pro	Cya	Cya	Pro	Pro	Pro	Cya	Pro	Pro	Pro	Pro|72%,Act|16%,Cya|6%	PNTB|643..1111	Rubrum_tdh|53..423,PNTB|643..1111,DUF3814|520..605
4453	471236234	A	2	563	3110	16	2	Pro	Cya	Pro	Cya	Pro	Pro	Pro	Cya	Pro	Pro	Pro	Pro	Pro	Pro	Pro	Pro	Pro	Pro	Cya	Pro	Pro	Cya	Pro	Pro	Pro	Pro|54%,Act|15%,Fir|15%	Rubrum_tdh|34..402,DUF3814|466..554	Rubrum_tdh|34..402,PNTB|592..1040,DUF3814|466..554
4453	471236234	B	576	1046	1186	5	2	Pro	Pro	Pro	Pro	Pro	Pro	Pro	Pro	Pro	Pro	Pro	Pro	Pro	Pro	Pro	Pro	Pro	Pro	Pro	Pro	Pro	Pro	Pro	Pro	Pro	Pro|72%,Act|16%,Cya|6%	PNTB|592..1040	Rubrum_tdh|34..402,PNTB|592..1040,DUF3814|466..554
4453	485617482	A	1	340	2043	10	2	Pro	Pro	Pro	Pro	Pro	Pro	Pro	Pro	Pro	Pro	Pro	Pro	Pro	Pro	Pro	Pro	Pro	Pro	Pro	Pro	Pro	Pro	Pro	Pro	Pro	Pro|64%,Act|14%,Fir|10%	NADB_Rossmann|1..181,DUF3814|245..331	PNTB|375..834,NADB_Rossmann|1..181,DUF3814|245..331
4453	485617482	B	338	836	1186	5	2	Pro	Pro	Pro	Pro	Pro	Pro	Pro	Pro	Pro	Pro	Pro	Pro	Pro	Pro	Pro	Pro	Pro	Pro	Pro	Pro	Pro	Pro	Pro	Pro	Pro	Pro|72%,Act|16%,Cya|6%	PNTB|375..834	PNTB|375..834,NADB_Rossmann|1..181,DUF3814|245..331
4453	485620186	A	7	578	3092	15	2	Pro	Pro	Pro	Pro	Pro	Cya	Pro	Pro	Pro	Pro	Pro	Pro	Pro	Pro	Pro	Pro	Pro	Pro	Pro	Pro	Pro	Pro	Pro	Pro	Pro	Pro|54%,Act|16%,Fir|15%	Rubrum_tdh|40..406,DUF3814|466..554	Rubrum_tdh|40..406,PNTB|606..1070,DUF3814|466..554
4453	485620186	B	594	1071	1186	5	2	Pro	Pro	Pro	Pro	Pro	Pro	Pro	Pro	Pro	Pro	Pro	Pro	Pro	Pro	Pro	Pro	Pro	Pro	Pro	Pro	Pro	Pro	Pro	Pro	Pro	Pro|72%,Act|16%,Cya|6%	PNTB|606..1070	Rubrum_tdh|40..406,PNTB|606..1070,DUF3814|466..554
4453	514682787	A	107	661	3073	15	2	Pro	Pro	Pro	Pro	Pro	Pro	Pro	Pro	Pro	Pro	Pro	Pro	Pro	Pro	Pro	Pro	Pro	Pro	Pro	Pro	Pro	Pro	Pro	Pro	Pro	Pro|54%,Act|16%,Fir|15%	Rubrum_tdh|136..498,DUF3814|563..644	Rubrum_tdh|136..498,PNTB|679..1140,DUF3814|563..644
4453	514682787	B	666	1147	1186	5	2	Cya	Cya	Cya	Cya	Cya	Cya	Pro	Pro	Pro	Act	Pro	Pro	Pro	Pro	Pro	Pro	Pro	Pro	Pro	Pro	Pro	Pro	Pro	Pro	Pro	Pro|72%,Act|16%,Cya|6%	PNTB|679..1140	Rubrum_tdh|136..498,PNTB|679..1140,DUF3814|563..644
4453	569381452	A	1	554	3149	17	2	Cya	Pro	Pro	Pro	Cya	Pro	Pro	Cya	Pro	Pro	Pro	Pro	Pro	Pro	Pro	Pro	Pro	Pro	Cya	Pro	Pro	Pro	Pro	Pro	Pro	Pro|54%,Act|16%,Fir|14%	Rubrum_tdh|31..395,DUF3814|461..546	Rubrum_tdh|31..395,PNTB|579..1039,DUF3814|461..546
4453	569381452	B	565	1046	1186	5	2	Act	Act	Cya	Cya	Pro	Pro	Act	Pro	Pro	Pro	Cya	Pro	Cya	Cya	Pro	Pro	Pro	Cya	Pro	Cya	Pro	Pro	Cya	Cya	Pro	Pro|72%,Act|16%,Cya|6%	PNTB|579..1039	Rubrum_tdh|31..395,PNTB|579..1039,DUF3814|461..546
4453	569429602	A	1	554	3149	17	2	Cya	Pro	Pro	Pro	Cya	Pro	Pro	Cya	Pro	Pro	Pro	Pro	Pro	Pro	Pro	Pro	Pro	Pro	Cya	Pro	Pro	Pro	Pro	Pro	Pro	Pro|54%,Act|16%,Fir|14%	Rubrum_tdh|31..395,DUF3814|461..546	Rubrum_tdh|31..395,PNTB|579..1039,DUF3814|461..546
4453	569429602	B	565	1046	1186	5	2	Act	Act	Cya	Cya	Pro	Pro	Act	Pro	Pro	Pro	Cya	Pro	Cya	Cya	Pro	Pro	Pro	Cya	Pro	Cya	Pro	Pro	Cya	Cya	Pro	Pro|72%,Act|16%,Cya|6%	PNTB|579..1039	Rubrum_tdh|31..395,PNTB|579..1039,DUF3814|461..546
4453	1000091478	A	75	641	3049	14	2	Cya	Pro	Pro	Cya	Pro	Pro	Cya	Pro	Pro	Pro	Pro	Pro	Pro	Pro	Pro	Pro	Pro	Cya	Pro	Pro	Pro	Pro	Pro	Pro	Pro	Pro|54%,Act|15%,Fir|15%	Rubrum_tdh|110..476,DUF3814|544..632	Rubrum_tdh|110..476,PNTB|666..1141,DUF3814|544..632
4453	1000091478	B	649	1153	1186	5	2	Pro	Pro	Pro	Pro	Pro	Pro	Pro	Pro	Pro	Pro	Pro	Pro	Pro	Pro	Pro	Pro	Pro	Pro	Pro	Pro	Pro	Pro	Pro	Pro	Pro	Pro|72%,Act|16%,Cya|6%	PNTB|666..1141	Rubrum_tdh|110..476,PNTB|666..1141,DUF3814|544..632
4453	1000112784	A	1	516	3060	16	2	Pro	Pro	Cya	Pro	Pro	Pro	Pro	Cya	Pro	Pro	Pro	Pro	Pro	Cya	Pro	Pro	Pro	Pro	Pro	Pro	Pro	Pro	Pro	Pro	Pro	Pro|54%,Act|16%,Fir|15%	Rubrum_tdh|1..363,DUF3814|423..509	Rubrum_tdh|1..363,PNTB|543..998,DUF3814|423..509
4453	1000112784	B	533	1000	1186	5	2	Cya	Act	Cya	Pro	Cya	Cya	Cya	Pro	Pro	Pro	Pro	Cya	Cya	Pro	Pro	Pro	Pro	Pro	Pro	Pro	Pro	Pro	Pro	Pro	Act	Pro|72%,Act|16%,Cya|6%	PNTB|543..998	Rubrum_tdh|1..363,PNTB|543..998,DUF3814|423..509
4453	1000209953	A	3	550	3099	15	2	Cya	Cya	Cya	Pro	Cya	Cya	Pro	Pro	Pro	Pro	Pro	Pro	Cya	Cya	Cya	Pro	Cya	Cya	Cya	Pro	Pro	Pro	Pro	Pro	Pro	Pro|54%,Act|16%,Fir|15%	Rubrum_tdh|25..394,DUF3814|457..541	Rubrum_tdh|25..394,PNTB|575..1028,DUF3814|457..541
4453	1000209953	B	562	1038	1186	5	2	Pro	Pro	Pro	Pro	Pro	Pro	Pro	Pro	Pro	Pro	Pro	Pro	Pro	Pro	Pro	Pro	Pro	Pro	Pro	Pro	Pro	Pro	Pro	Pro	Pro	Pro|72%,Act|16%,Cya|6%	PNTB|575..1028	Rubrum_tdh|25..394,PNTB|575..1028,DUF3814|457..541
4453	1000222881	A	4	586	3047	13	2	Cya	Cya	Pro	Pro	Pro	Cya	Cya	Pro	Pro	Cya	Cya	Cya	Cya	Cya	Cya	Pro	Pro	Pro	Cya	Pro	Pro	Pro	Pro	Pro	Pro	Pro|54%,Act|15%,Fir|15%	Rubrum_tdh|35..403,DUF3814|474..568	Rubrum_tdh|35..403,PNTB|608..1073,DUF3814|474..568
4453	1000222881	B	581	1077	1186	5	2	Pro	Pro	Pro	Pro	Pro	Pro	Pro	Pro	Pro	Pro	Pro	Pro	Pro	Pro	Pro	Pro	Pro	Pro	Pro	Pro	Pro	Pro	Pro	Pro	Pro	Pro|72%,Act|16%,Cya|6%	PNTB|608..1073	Rubrum_tdh|35..403,PNTB|608..1073,DUF3814|474..568
4453	1000225778	A	1	354	1781	10	2	Pro	Pro	Pro	Pro	Pro	Pro	Pro	Pro	Pro	Pro	Pro	Pro	Pro	Pro	Pro	Pro	Pro	Pro	Pro	Pro	Pro	Pro	Pro	Pro	Pro	Pro|72%,Act|15%,Cya|6%	NADB_Rossmann|2..192,DUF3814|252..338	PNTB|372..818,NADB_Rossmann|2..192,DUF3814|252..338
4453	1000225778	B	354	822	1186	5	2	Pro	Pro	Pro	Pro	Pro	Pro	Pro	Pro	Pro	Pro	Pro	Pro	Pro	Pro	Pro	Pro	Pro	Pro	Pro	Pro	Pro	Pro	Pro	Pro	Pro	Pro|72%,Act|16%,Cya|6%	PNTB|372..818	PNTB|372..818,NADB_Rossmann|2..192,DUF3814|252..338
4453	1000242204	A	1	552	2537	15	2	Pro	Pro	Pro	Pro	Pro	Pro	Pro	Pro	Pro	Pro	Pro	Pro	Pro	Pro	Pro	Pro	Pro	Pro	Pro	Pro	Pro	Pro	Pro	Pro	Pro	Pro|60%,Act|16%,Fir|9%	Rubrum_tdh|21..396,DUF3814|459..544	Rubrum_tdh|21..396,PNTB|571..1019,DUF3814|459..544
4453	1000242204	B	562	1030	1186	5	2	Pro	Pro	Pro	Pro	Pro	Pro	Pro	Pro	Pro	Act	Pro	Pro	Pro	Pro	Pro	Pro	Pro	Pro	Pro	Pro	Pro	Pro	Pro	Pro	Pro	Pro|72%,Act|16%,Cya|6%	PNTB|571..1019	Rubrum_tdh|21..396,PNTB|571..1019,DUF3814|459..544
4504	66818461	A	82	514	451	2	3	Pla	Chl	Cya	Cya	Cya	Cya	Cya	Def	Cya	Cya	Act	Cya	Chl	Cya	Cya	Cya	Cya	Cya	Cya	Cya	Cya	Act	Cya	Act	Cya	Cya|81%,Act|6%,Pro|4%	WD40|226..508	Prp19|65..133,WD40|226..508,RING|1..59
4504	84043812	A	218	509	7	0	3	Act	Cya	Cya	Cya	Cya	Cya	Cya																			Cya|86%,Act|14%	WD40|220..504	Prp19|64..134,WD40|220..504,Ubox|1..59
4504	118353129	A	190	609	633	3	3	Cya	Cya	Cya	Act	Cya	Cya	Cya	Cya	Cya	Cya	Cya	Cya	Cya	Cya	Cya	Cya	Pro	Cya	Cya	Cya	Pro	Cya	Cya	Cya	Cya	Cya|80%,Act|9%,Pro|4%	WD40|321..606	Prp19|168..237,WD40|321..606,Ubox|107..166
4504	145480863	A	125	486	624	5	3	Cya	Cya	Cya	Chl	Cya	Def	Cya	Cya	Cya	Cya	Cya	Cya	Cya	Cya	Cya	Cya	Cya	Chl	Cya	Cya	Cya	Cya	Cya	Cya	Cya	Cya|74%,Act|9%,Pro|7%	WD40|209..484	Prp19|68..137,WD40|209..484,Ubox|7..61
4504	145504046	A	93	489	684	5	3	Cya	Cya	Cya	Cya	Act	Cya	Cya	Cya	Cya	Cya	Cya	Cya	Cya	Cya	Cya	Cya	Pro	Pro	Cya	Cya	Cya	Cya	Cya	Cya	Cya	Cya|78%,Act|9%,Pro|6%	WD40|216..487	Prp19|68..137,WD40|216..487,Ubox|7..61
4504	145539103	A	91	486	693	8	3	Cya	Cya	Cya	Cya	Pro	Pro	Cya	Cya	Cya	Pro	Cya	Cya	Cya	Cya	Cya	Cya	Cya	Act	Cya	Cya	Cya	Cya	Cya	Cya	Cya	Cya|76%,Act|9%,Pro|7%	WD40|211..484	Prp19|68..137,WD40|211..484,Ubox|7..61
4504	145542520	A	143	486	633	7	3	Cya	Cya	Cya	Cya	Chl	Cya	Cya	Cya	Cya	Cya	Cya	Def	Cya	Cya	Cya	Cya	Cya	Cya	Cya	Pro	Cya	Cya	Cya	Cya	Act	Cya|78%,Act|7%,Pro|6%	WD40|209..484	Prp19|68..137,WD40|209..484,Ubox|7..61
4504	159487619	A	18	503	911	10	3	Cya	Cya	Cya	Cya	Cya	Cya	Cya	Cya	Cya	Cya	Cya	Cya	Def	Cya	Cya	Cya	Cya	Cya	Cya	Cya	Act	Cya	Chl	Cya	Cya	Cya|67%,Act|14%,Pro|8%	WD40|213..499,Prp19|66..130	WD40|213..499,Prp19|66..130,Ubox|1..62
4504	167536974	A	87	498	1150	11	3	Cya	Cya	Cya	Bac	Cya	Cya	Cya	Cya	Cya	Act	Cya	Cya	Cya	Cya	Cya	Cya	Cya	Cya	Cya	Cya	Cya	Cya	Cya	Cya	Cya	Cya|60%,Act|16%,Pro|11%	WD40|208..493	WD40|208..493,Prp19|66..135,RING|2..53
4504	224013204	A	22	591	268	1	3	Act	Act	Cya	Act	Cya	Cya	Cya	Cya	Cya	Cya	Cya	Cya	Cya	Cya	Cya	Cya	Cya	Cya	Act	Act	Cya	Cya	Cya	Cya	Cya	Cya|78%,Act|12%,Pro|4%	WD40|270..532,Prp19|96..149	WD40|270..532,Prp19|96..149
4504	281208392	A	88	488	959	10	3	Cya	Cya	Cya	Cya	Cya	Cya	Cya	Cya	Cya	Cya	Cya	Cya	Cya	Cya	Cya	Cya	Cya	Cya	Cya	Pro	Cya	Cya	Cya	Cya	Cya	Cya|67%,Act|13%,Pro|9%	WD40|211..485	WD40|211..485,Prp19|72..140,Ubox|1..51
[truncated: 5,886 more rows]

## Sheet: best-hit
	mixed	Aci	Act	Aqu	Arm	Bac	Cal	Can	Chl	Chr	Clo	Cre	Cya	Def	Dei	Dic	Elu	Eur	Fib	Fir	Fus	Ign	Kor	Lok	Nit	Pla	Pro	Spi	Syn	Ten	Tha	The	Ver	roo
[truncated: 552 more rows]

## Sheet: top-3-hits
	mixed	Aci	Act	Aqu	Arm	Bac	Cal	Can	Chl	Chr	Clo	Cre	Cya	Def	Dei	Dic	Elu	Eur	Fib	Fir	Fus	Gem	Ign	Kor	Lok	Nan	Nit	Pla	Pro	Spi	Syn	Ten	Tha	The	Ver	roo
[truncated: 552 more rows]

[truncated: 1 more sheets: top-5-hits]
