# Supplementary material for: Formation of chimeric genes with essential functions at the origin of eukaryotes
Source: BMC Biol. 2018 Mar 13;16:30. doi: 10.1186/s12915-018-0500-0 (PMC5851275; doi:10.1186/s12915-018-0500-0)
Supplement: Supplementary file 20 — List of 38 eukaryote genomes and the 382 prokaryotic genomes used in our comparative analysis. (XLSX 277 kb) [file 12915_2018_500_MOESM20_ESM.xlsx]

## Sheet: Eukaryote
Tax ID	ID	lifestyle	lineage	organellar genomes	source	References
Ichthyophthirius multifiliis	Imultifiliis	free-living	Eukaryota; Alveolate; Ciliate	mitochondrial	http://www.ncbi.nlm.nih.gov/bioproject/182525	Coyne, R. S., Hannick, L., Shanmugam, D., Hostetler, J. B., Brami, D., Joardar, V. S., … Clark, T. G. (2011). Comparative genomics of the pathogenic ciliate Ichthyophthirius multifiliis, its free-living relatives and a host species provide insights into adoption of a parasitic lifestyle and prospects for disease control. Genome Biology, 12(10), R100. doi:10.1186/gb-2011-12-10-r100
Paramecium tetraurelia	Ptetraurelia	free-living	Eukaryota; Alveolate; Ciliate		http://www.ncbi.nlm.nih.gov/bioproject/19409	Aury, J.-M., Jaillon, O., Duret, L., Noel, B., Jubin, C., Porcel, B. M., … Wincker, P. (2006). Global trends of whole-genome duplications revealed by the ciliate Paramecium tetraurelia. Nature, 444(7116), 171–8. doi:10.1038/nature05230
Symbiodinium minutum	Sminutum	autotroph	Eukaryota; Alveolate; Dinoflagellate		http://www.ncbi.nlm.nih.gov/bioproject/?term=PRJDB732	Shoguchi, E., Shinzato, C., Kawashima, T., Gyoja, F., Mungpakdee, S., Koyanagi, R., … Satoh, N. (2013). Draft Assembly of the Symbiodinium minutum Nuclear Genome Reveals Dinoflagellate Gene Structure. Current Biology : CB, 23(15), 1399–408. doi:10.1016/j.cub.2013.05.062
Tetrahymena thermophila	Tthermophila	free-living	Eukaryota; Alveolate; Ciliate	mitochondrial	http://www.ncbi.nlm.nih.gov/bioproject/16792	Eisen, J. A., Coyne, R. S., Wu, M., Wu, D., Thiagarajan, M., Wortman, J. R., … Orias, E. (2006). Macronuclear genome sequence of the ciliate Tetrahymena thermophila, a model eukaryote. PLoS Biology, 4(9), e286. doi:10.1371/journal.pbio.0040286
Acanthamoeba castellanii	Acastellanii	free-living	Eukaryota; Amoebozoa; Acanthamoebidae	mitochondrial	http://www.ncbi.nlm.nih.gov/bioproject/66753	Clarke, M., Lohan, A. J., Liu, B., Lagkouvardos, I., Roy, S., Zafar, N., … Loftus, B. J. (2013). Genome of Acanthamoeba castellanii highlights extensive lateral gene transfer and early evolution of tyrosine kinase signaling. Genome Biology, 14(2), R11. doi:10.1186/gb-2013-14-2-r11
Dictyostelium discoideum	Ddiscoideum	free-living	Eukaryota; Amoebozoa; Mycetozoa	mitochondrial	http://www.ncbi.nlm.nih.gov/bioproject/13925	Eichinger, L., Pachebat, J. A., Glöckner, G., Rajandream, M.-A., Sucgang, R., Berriman, M., … Kuspa, A. (2005). The genome of the social amoeba Dictyostelium discoideum. Nature, 435(7038), 43–57. doi:10.1038/nature03481
polysphondylium pallidum	Ppallidum	free-living	Eukaryota; Amoebozoa; Mycetozoa	mitochondrial	http://www.ncbi.nlm.nih.gov/bioproject/40191	Heidel, A. J., Lawal, H. M., Felder, M., Schilde, C., Helps, N. R., Tunggal, B., … Glöckner, G. (2011). Phylogeny-wide analysis of social amoeba genomes highlights ancient origins for complex intercellular communication. Genome Research, 21(11), 1882–91. doi:10.1101/gr.121137.111
Cyanidioschyzon merolae	Cmerolae	autotroph	Eukaryota; Archaeplastida; Rhodophyte	mitochondrial, chloroplastic	http://merolae.biol.s.u-tokyo.ac.jp/	Matsuzaki, M., Misumi, O., Shin-I, T., Maruyama, S., Takahara, M., Miyagishima, S.-Y., … Kuroiwa, T. (2004). Genome sequence of the ultrasmall unicellular red alga Cyanidioschyzon merolae 10D. Nature, 428(6983), 653–7. doi:10.1038/nature02398
Cyanophora paradoxa	Cparadoxa	autotroph	Eukaryota; Archaeplastida; Glaucophyte	mitochondrial, chloroplastic	http://cyanophora.rutgers.edu/cyanophora/	Price, D., Chan, C., Yoon, H., & Yang, E. (2012). Cyanophora paradoxa genome elucidates origin of photosynthesis in algae and plants. Science, 335(6070), 843–847. doi:10.1126/science.1213561
Chlamydomonas reinhardtii	Creinhardtii	autotroph	Eukaryota; Archaeplastida; Chlorophyta	mitochondrial, chloroplastic	http://genome.jgi-psf.org/chlamy/chlamy.info.html	Merchant, S. S., Prochnik, S. E., Vallon, O., Harris, E. H., Karpowicz, S. J., Witman, G. B., … Grossman, A. R. (2007). The Chlamydomonas genome reveals the evolution of key animal and plant functions. Science (New York, N.Y.), 318(5848), 245–50. doi:10.1126/science.1143609
Coccomyxa subellipsoidea	Csubellipsoidea	autotroph	Eukaryota; Archaeplastida; Chlorophyta	mitochondrial, chloroplastic	http://www.ncbi.nlm.nih.gov/bioproject/32657	Blanc, G., Agarkova, I., Grimwood, J., Kuo, A., Brueggeman, A., Dunigan, D. D., … Van Etten, J. L. (2012). The genome of the polar eukaryotic microalga Coccomyxa subellipsoidea reveals traits of cold adaptation. Genome Biology, 13(5), R39. doi:10.1186/gb-2012-13-5-r39
Chlorella variabilis	Cvariabilis	autotroph	Eukaryota; Archaeplastida; Chlorophyta	chloroplastic	http://www.ncbi.nlm.nih.gov/bioproject/45853	Blanc, G., Duncan, G., Agarkova, I., Borodovsky, M., Gurnon, J., Kuo, A., … Van Etten, J. L. (2010). The Chlorella variabilis NC64A genome reveals adaptation to photosymbiosis, coevolution with viruses, and cryptic sex. The Plant Cell, 22(9), 2943–55. doi:10.1105/tpc.110.076406
Galdieria sulphuraria	Gsulphuraria	autotroph	Eukaryota; Archaeplastida; Rhodophyte		http://www.ncbi.nlm.nih.gov/bioproject/13023	Schönknecht, G., Chen, W.-H., Ternes, C. M., Barbier, G. G., Shrestha, R. P., Stanke, M., … Weber, A. P. M. (2013). Gene transfer from bacteria and archaea facilitated evolution of an extremophilic eukaryote. Science (New York, N.Y.), 339(6124), 1207–10. doi:10.1126/science.1231707
Micromonas pusilla	Mpusilla	autotroph	Eukaryota; Archaeplastida; Chlorophyta	mitochondrial, chloroplastic	http://www.ncbi.nlm.nih.gov/bioproject/51515	Worden, A. Z., Lee, J.-H., Mock, T., Rouzé, P., Simmons, M. P., Aerts, A. L., … Grigoriev, I. V. (2009). Green evolution and dynamic adaptations revealed by genomes of the marine picoeukaryotes Micromonas. Science (New York, N.Y.), 324(5924), 268–72. doi:10.1126/science.1167222
Ostreococcus tauri	Otauri	autotroph	Eukaryota; Archaeplastida; Chlorophyta	mitochondrial, chloroplastic	http://www.ncbi.nlm.nih.gov/bioproject/51609	Derelle, E., Ferraz, C., Rombauts, S., Rouzé, P., Worden, A. Z., Robbens, S., … Moreau, H. (2006). Genome analysis of the smallest free-living eukaryote Ostreococcus tauri unveils many unique features. Proceedings of the National Academy of Sciences of the United States of America, 103(31), 11647–52. doi:10.1073/pnas.0604795103
Porphyridium purpureum	Ppurpureum	autotroph	Eukaryota; Archaeplastida; Rhodophyte		http://www.ncbi.nlm.nih.gov/bioproject/189757	Bhattacharya, D., Price, D. C., Chan, C. X., Qiu, H., Rose, N., Ball, S., … Yoon, H. S. (2013). Genome of the red alga Porphyridium purpureum. Nature Communications, 4, 1941. doi:10.1038/ncomms2931
Volvox carteri	Vcarteri	autotroph	Eukaryota; Archaeplastida; Chlorophyta	mitochondrial, chloroplastic	http://www.ncbi.nlm.nih.gov/bioproject/50441	Prochnik, S. E., Umen, J., Nedelcu, A. M., Hallmann, A., Miller, S. M., Nishii, I., … Rokhsar, D. S. (2010). Genomic analysis of organismal complexity in the multicellular green alga Volvox carteri. Science (New York, N.Y.), 329(5988), 223–6. doi:10.1126/science.1188800
Guillardia theta	Gtheta	autotroph	Eukaryota; Cryptophyte	mitochondrial, chloroplastic,nucleomorph	http://genome.jgi.doe.gov/Guith1/Guith1.home.html	Curtis, B. A., Tanifuji, G., Burki, F., Gruber, A., Irimia, M., Maruyama, S., … Archibald, J. M. (2012). Algal genomes reveal evolutionary mosaicism and the fate of nucleomorphs. Nature, 492(7427), 59–65. doi:10.1038/nature11681
Bodo saltans	Bsaltans	free-living	Eukaryota; Excavates; Kinetoplastida		https://www.sanger.ac.uk/resources/downloads/protozoa/bodo-saltans.html	NA
Naegleria gruberi	Ngruberi	free-living	Eukaryota; Excavates; Heterolobosea	mitochondrial	http://www.ncbi.nlm.nih.gov/bioproject/43691	Fritz-Laylin, L., Prochnik, S., & Ginger, M. (2010). The Genome of Naegleria gruberi Illuminates Early Eukaryotic Versatility. Cell, 140(5), 631–642. doi:10.1016/j.cell.2010.01.032
Trypanosoma brucei	Tbrucei	parasite	Eukaryota; Excavates; Kinetoplastida		http://www.ncbi.nlm.nih.gov/bioproject/15565	Berriman, M. (2005). The Genome of the African Trypanosome Trypanosoma brucei. Science, 309(5733), 416–422. doi:10.1126/science.1112642
Emiliania huxleyi	Ehuxleyi	autotroph	Eukaryota; Haptophyte	mitochondrial, chloroplastic,nucleomorph	http://genome.jgi-psf.org/Emihu1/Emihu1.home.html	Read, B. A., Kegel, J., Klute, M. J., Kuo, A., Lefebvre, S. C., Maumus, F., … Grigoriev, I. V. (2013). Pan genome of the phytoplankton Emiliania underpins its global distribution. Nature, advance on. doi:10.1038/nature12221
Allomyces macrogynus	Amacrogynus	free-living	Eukaryota; Opisthokonts; Fungi	mitochondrial	https://www.broadinstitute.org/annotation/genome/multicellularity_project/GenomesIndex.html	NA
Capsaspora owczarzaki	Cowczarzaki	free-living	Eukaryota; Opisthokonts; Filasterea	mitochondrial	https://www.broadinstitute.org/annotation/genome/multicellularity_project/GenomesIndex.html	Suga, H., Chen, Z., de Mendoza, A., Sebé-Pedrós, A., Brown, M. W., Kramer, E., … Ruiz-Trillo, I. (2013). The Capsaspora genome reveals a complex unicellular prehistory of animals. Nature Communications, 4, 2325. doi:10.1038/ncomms3325
Monosiga brevicollis	Mbrevicollis	free-living	Eukaryota; Opisthokonts; Choanoflagellate	mitochondrial	http://genome.jgi-psf.org/Monbr1/Monbr1.home.html	King, N., Westbrook, M. J., Young, S. L., Kuo, A., Abedin, M., Chapman, J., … Rokhsar, D. (2008). The genome of the choanoflagellate Monosiga brevicollis and the origin of metazoans. Nature, 451(7180), 783–8. doi:10.1038/nature06617
Mortierella verticillata	Mverticillata	free-living	Eukaryota; Opisthokonts; Fungi	mitochondrial	https://www.broadinstitute.org/annotation/genome/multicellularity_project/GenomesIndex.html	NA
Sphaeroforma arctica	Sarctica	free-living	Eukaryota; Opisthokonts; ichthyosporea		https://www.broadinstitute.org/annotation/genome/multicellularity_project/GenomesIndex.html	NA
Saccharomyces cerevisiae	Scerevisiae	free-living	Eukaryota; Opisthokonts; Fungi	mitochondrial	http://www.ncbi.nlm.nih.gov/genome/15?genome_assembly_id=22535	Mewes, H. W., Albermann, K., Bähr, M., Frishman, D., Gleissner, A., Hani, J., … Zollner, A. (1997). Overview of the yeast genome. Nature, 387(6632 Suppl), 7–65. doi:10.1038/42755
Spizellomyces punctatus	Spunctatus	free-living	Eukaryota; Opisthokonts; Fungi	mitochondrial	https://www.broadinstitute.org/annotation/genome/multicellularity_project/GenomesIndex.html	NA
Salpingoeca rosetta	Srosetta	free-living	Eukaryota; Opisthokonts; Choanoflagellate		https://www.broadinstitute.org/annotation/genome/multicellularity_project/GenomesIndex.html	NA
Thecamonas trahens	Ttrahens	free-living	Eukaryota; Opisthokonts; Apusozoa		https://www.broadinstitute.org/annotation/genome/multicellularity_project/GenomesIndex.html	NA
Bigelowiella natans	Bnatans	autotroph	Eukaryota; Rhizaria; Cercozoa	mitochondrial, chloroplastic,nucleomorph	http://genome.jgi.doe.gov/Bigna1/Bigna1.home.html	Curtis, B. A., Tanifuji, G., Burki, F., Gruber, A., Irimia, M., Maruyama, S., … Archibald, J. M. (2012). Algal genomes reveal evolutionary mosaicism and the fate of nucleomorphs. Nature, 492(7427), 59–65. doi:10.1038/nature11681
Reticulomyxa filosa	Rfilosa	free-living	Eukaryota; Rhizaria; Foraminifera		http://www.ncbi.nlm.nih.gov/bioproject/29155	Glöckner, G., Hülsmann, N., Schleicher, M., Noegel, A. A., Eichinger, L., Gallinger, C., … Schliwa, M. (2013). The Genome of the Foraminiferan Reticulomyxa filosa. Current Biology. doi:10.1016/j.cub.2013.11.027
Aureococcus anophagefferens	Aanophagefferens	autotroph	Eukaryota; Stramenopile; Pelagophyceae	chloroplastic	http://genome.jgi-psf.org/Auran1/Auran1.home.html	Gobler, C. J., Berry, D. L., Dyhrman, S. T., Wilhelm, S. W., Salamov, A., Lobanov, A. V, … Grigoriev, I. V. (2011). Niche of harmful alga Aureococcus anophagefferens revealed through ecogenomics. Proceedings of the National Academy of Sciences of the United States of America, 108(11), 4352–7. doi:10.1073/pnas.1016106108
Nannochloropsis gaditana	Ngaditana	autotroph	Eukaryota; Stramenopile; Eustigmatophyceae	mitochondrial, chloroplastic	http://www.nannochloropsis.org/	Radakovits, R., Jinkerson, R. E., Fuerstenberg, S. I., Tae, H., Settlage, R. E., Boore, J. L., & Posewitz, M. C. (2012). Draft genome sequence and genetic transformation of the oleaginous alga Nannochloropis gaditana. Nature Communications, 3, 686. doi:10.1038/ncomms1688
Pseudo-nitzschia multiseries	Pmultiseries	autotroph	Eukaryota; Stramenopile; Bacillariophyta		http://genome.jgi.doe.gov/Psemu1/Psemu1.info.html	NA
Phaeodactylum tricornutum	Ptricornutum	autotroph	Eukaryota; Stramenopile; Bacillariophyta	mitochondrial, chloroplastic	http://genome.jgi-psf.org/Phatr2/Phatr2.home.html	Bowler, C., Allen, A. E., Badger, J. H., Grimwood, J., Jabbari, K., Kuo, A., … Grigoriev, I. V. (2008). The Phaeodactylum genome reveals the evolutionary history of diatom genomes. Nature, 456(7219), 239–44. doi:10.1038/nature07410
Thalassiosira pseudonana	Tpseudonana	autotroph	Eukaryota; Stramenopile; Bacillariophyta	mitochondrial, chloroplastic	http://genome.jgi-psf.org/Thaps3/Thaps3.home.html	Armbrust, E. V., Berges, J. A., Bowler, C., Green, B. R., Martinez, D., Putnam, N. H., … Rokhsar, D. S. (2004). The genome of the diatom Thalassiosira pseudonana: ecology, evolution, and metabolism. Science (New York, N.Y.), 306(5693), 79–86. doi:10.1126/science.1101156

## Sheet: Eubacteria
Tax ID	domain	phylum	family	date
Candidatus Phytoplasma solani	Eubacteria	Tenericutes	Acholeplasmataceae	november 2013
Melioribacter roseus P3M-2	Eubacteria	Ignavibacteriae	Melioribacteraceae	november 2013
Liberibacter crescens BT-1	Eubacteria	Proteobacteria	Rhizobiaceae	november 2013
Eubacterium rectale ATCC 33656	Eubacteria	Firmicutes	Eubacteriaceae	november 2013
Rivularia sp. PCC 7116	Eubacteria	Cyanobacteria	Rivularia sp. PCC 7116	november 2013
Acidithiobacillus caldus SM-1	Eubacteria	Proteobacteria	Acidithiobacillaceae	november 2013
Halothiobacillus neapolitanus c2	Eubacteria	Proteobacteria	Halothiobacillaceae	november 2013
Gallionella capsiferriformans ES-2	Eubacteria	Proteobacteria	Gallionellaceae	november 2013
Candidatus Nitrospira defluvii	Eubacteria	Nitrospirae	Nitrospiraceae	november 2013
Stigmatella aurantiaca DW4/3-1	Eubacteria	Proteobacteria	Cystobacteraceae	november 2013
Chthonomonas calidirosea T49	Eubacteria	Armatimonadetes	Chthonomonadaceae	november 2013
Psychromonas sp. CNPT3	Eubacteria	Proteobacteria	Psychromonadaceae	november 2013
Thermovibrio ammonificans HB-1	Eubacteria	Aquificae	Desulfurobacteriaceae	november 2013
Sulfuricella denitrificans skB26	Eubacteria	Proteobacteria	Hydrogenophilaceae	november 2013
Methylomonas methanica MC09	Eubacteria	Proteobacteria	Methylococcaceae	november 2013
Pleurocapsa sp. PCC 7327	Eubacteria	Cyanobacteria	Pleurocapsa sp. PCC 7327	november 2013
Bacteriovorax marinus SJ	Eubacteria	Proteobacteria	Bacteriovoracaceae	november 2013
Aminobacterium colombiense DSM 12261	Eubacteria	Synergistetes	Synergistaceae	november 2013
Nitrosococcus oceani ATCC 19707	Eubacteria	Proteobacteria	Chromatiaceae	november 2013
Prevotella intermedia 17	Eubacteria	Bacteroidetes	Prevotellaceae	november 2013
Mycobacterium sp. KMS	Eubacteria	Actinobacteria	Mycobacteriaceae	november 2013
Rubrobacter xylanophilus DSM 9941	Eubacteria	Actinobacteria	Rubrobacteraceae	november 2013
Akkermansia muciniphila ATCC BAA-835	Eubacteria	Verrucomicrobia	Verrucomicrobiaceae	november 2013
Marinomonas posidonica IVIA-Po-181	Eubacteria	Proteobacteria	Oceanospirillaceae	november 2013
Streptomyces fulvissimus DSM 40593	Eubacteria	Actinobacteria	Streptomycetaceae	november 2013
Anabaena variabilis ATCC 29413	Eubacteria	Cyanobacteria	Anabaena variabilis ATCC 29413	november 2013
Nostoc sp. PCC 7107	Eubacteria	Cyanobacteria	Nostocaceae	november 2013
Brucella melitensis ATCC 23457	Eubacteria	Proteobacteria	Brucellaceae	november 2013
Truepera radiovictrix DSM 17093	Eubacteria	Deinococcus-Thermus	Trueperaceae	november 2013
Sphaerobacter thermophilus DSM 20745	Eubacteria	Chloroflexi	Sphaerobacteraceae	november 2013
Hirschia baltica ATCC 49814	Eubacteria	Proteobacteria	Hyphomonadaceae	november 2013
Legionella pneumophila subsp. pneumophila str. Philadelphia 1	Eubacteria	Proteobacteria	Legionellaceae	november 2013
Bradyrhizobium japonicum USDA 6	Eubacteria	Proteobacteria	Bradyrhizobiaceae	november 2013
Calothrix sp. PCC 6303	Eubacteria	Cyanobacteria	Rivulariaceae	november 2013
Methylobacillus flagellatus KT	Eubacteria	Proteobacteria	Methylophilaceae	november 2013
Corynebacterium diphtheriae HC03	Eubacteria	Actinobacteria	Corynebacteriaceae	november 2013
Syntrophomonas wolfei subsp. wolfei str. Goettingen	Eubacteria	Firmicutes	Syntrophomonadaceae	november 2013
Starkeya novella DSM 506	Eubacteria	Proteobacteria	Xanthobacteraceae	november 2013
Bdellovibrio exovorus JSS	Eubacteria	Proteobacteria	Bdellovibrionaceae	november 2013
Cyclobacterium marinum DSM 745	Eubacteria	Bacteroidetes	Cyclobacteriaceae	november 2013
Arcanobacterium haemolyticum DSM 20595	Eubacteria	Actinobacteria	Actinomycetaceae	november 2013
Parvularcula bermudensis HTCC2503	Eubacteria	Proteobacteria	Parvularculaceae	november 2013
Runella slithyformis DSM 19594	Eubacteria	Bacteroidetes	Cytophagaceae	november 2013
Bacteroides helcogenes P 36-108	Eubacteria	Bacteroidetes	Bacteroidaceae	november 2013
Neisseria meningitidis M01-240149	Eubacteria	Proteobacteria	Neisseriaceae	november 2013
Desulfobacterium autotrophicum HRM2	Eubacteria	Proteobacteria	Desulfobacteraceae	november 2013
Burkholderia rhizoxinica HKI 454	Eubacteria	Proteobacteria	Burkholderiaceae	november 2013
Streptococcus gallolyticus subsp. gallolyticus ATCC 43143	Eubacteria	Firmicutes	Streptococcaceae	november 2013
Anaerolinea thermophila UNI-1	Eubacteria	Chloroflexi	Anaerolineaceae	november 2013
Sulfurihydrogenibium azorense Az-Fu1	Eubacteria	Aquificae	Hydrogenothermaceae	november 2013
Alistipes finegoldii DSM 17242	Eubacteria	Bacteroidetes	Rikenellaceae	november 2013
Brachyspira hyodysenteriae WA1	Eubacteria	Spirochaetes	Brachyspiraceae	november 2013
Octadecabacter antarcticus 307	Eubacteria	Proteobacteria	Rhodobacteraceae	november 2013
Vibrio vulnificus MO6-24/O	Eubacteria	Proteobacteria	Vibrionaceae	november 2013
Cyanothece sp. PCC 7424	Eubacteria	Cyanobacteria	Cyanothece sp. PCC 7424	november 2013
Phycisphaera mikurensis NBRC 102666	Eubacteria	Planctomycetes	Phycisphaeraceae	november 2013
Listeria monocytogenes SLCC5850	Eubacteria	Firmicutes	Listeriaceae	november 2013
Colwellia psychrerythraea 34H	Eubacteria	Proteobacteria	Colwelliaceae	november 2013
Owenweeksia hongkongensis DSM 17368	Eubacteria	Bacteroidetes	Cryomorphaceae	november 2013
Thermodesulfobium narugense DSM 14796	Eubacteria	Firmicutes	Thermodesulfobiaceae	november 2013
Methylobacterium nodulans ORS 2060	Eubacteria	Proteobacteria	Methylobacteriaceae	november 2013
Herbaspirillum seropedicae SmR1	Eubacteria	Proteobacteria	Oxalobacteraceae	november 2013
Waddlia chondrophila WSU 86-1044	Eubacteria	Chlamydiae	Waddliaceae	november 2013
Hydrogenobaculum sp. SN	Eubacteria	Aquificae	Aquificaceae	november 2013
Mesorhizobium australicum WSM2073	Eubacteria	Proteobacteria	Phyllobacteriaceae	november 2013
Ehrlichia chaffeensis str. Arkansas	Eubacteria	Proteobacteria	Anaplasmataceae	november 2013
Synechococcus sp. WH 7803	Eubacteria	Cyanobacteria	Synechococcus sp. WH 7803	november 2013
Clostridium botulinum F str. 230613	Eubacteria	Firmicutes	Clostridiaceae	november 2013
Chlorobium phaeobacteroides DSM 266	Eubacteria	Chlorobi	Chlorobiaceae	november 2013
Veillonella parvula DSM 2008	Eubacteria	Firmicutes	Veillonellaceae	november 2013
Amycolatopsis mediterranei RB	Eubacteria	Actinobacteria	Pseudonocardiaceae	november 2013
Bartonella quintana str. Toulouse	Eubacteria	Proteobacteria	Bartonellaceae	november 2013
Thermomonospora curvata DSM 43183	Eubacteria	Actinobacteria	Thermomonosporaceae	november 2013
Caldisericum exile AZM16c01	Eubacteria	Caldiserica	Caldisericaceae	november 2013
Desulfarculus baarsii DSM 2075	Eubacteria	Proteobacteria	Desulfarculaceae	november 2013
Geobacter sulfurreducens KN400	Eubacteria	Proteobacteria	Geobacteraceae	november 2013
Leuconostoc sp. C2	Eubacteria	Firmicutes	Leuconostocaceae	november 2013
Haemophilus influenzae PittEE	Eubacteria	Proteobacteria	Pasteurellaceae	november 2013
Helicobacter pylori F16	Eubacteria	Proteobacteria	Helicobacteraceae	november 2013
Tsukamurella paurometabola DSM 20162	Eubacteria	Actinobacteria	Tsukamurellaceae	november 2013
Opitutus terrae PB90-1	Eubacteria	Verrucomicrobia	Opitutaceae	november 2013
Nautilia profundicola AmH	Eubacteria	Proteobacteria	Nautiliaceae	november 2013
Desulfohalobium retbaense DSM 5692	Eubacteria	Proteobacteria	Desulfohalobiaceae	november 2013
Syntrophobacter fumaroxidans MPOB	Eubacteria	Proteobacteria	Syntrophobacteraceae	november 2013
Prochlorococcus marinus str. MIT 9211	Eubacteria	Cyanobacteria	Prochlorococcaceae	november 2013
Oscillibacter valericigenes Sjm18-20	Eubacteria	Firmicutes	Oscillospiraceae	november 2013
Xylanimonas cellulosilytica DSM 15894	Eubacteria	Actinobacteria	Promicromonosporaceae	november 2013
Candidatus Atelocyanobacterium thalassa	Eubacteria	Cyanobacteria	Candidatus Atelocyanobacterium thalassa	november 2013
Sulfobacillus acidophilus TPY	Eubacteria	Firmicutes	Clostridiales Family XVII. Incertae Sedis	november 2013
Lactobacillus rhamnosus LOCK908	Eubacteria	Firmicutes	Lactobacillaceae	november 2013
Methylocella silvestris BL2	Eubacteria	Proteobacteria	Beijerinckiaceae	november 2013
Methylacidiphilum infernorum V4	Eubacteria	Verrucomicrobia	Methylacidiphilaceae	november 2013
Elusimicrobium minutum Pei191	Eubacteria	Elusimicrobia	Elusimicrobiaceae	november 2013
Idiomarina loihiensis GSL 199	Eubacteria	Proteobacteria	Idiomarinaceae	november 2013
Streptosporangium roseum DSM 43021	Eubacteria	Actinobacteria	Streptosporangiaceae	november 2013
Nocardioides sp. JS614	Eubacteria	Actinobacteria	Nocardioidaceae	november 2013
Nocardia cyriacigeorgica GUH-2	Eubacteria	Actinobacteria	Nocardiaceae	november 2013
Spiroplasma diminutum CUAS-1	Eubacteria	Tenericutes	Spiroplasmataceae	november 2013
Alicyclobacillus acidocaldarius subsp. acidocaldarius Tc-4-1	Eubacteria	Firmicutes	Alicyclobacillaceae	november 2013
Sorangium cellulosum So0157-2	Eubacteria	Proteobacteria	Polyangiaceae	november 2013
Dehalococcoides mccartyi BTF08	Eubacteria	Chloroflexi	Dehalococcoidaceae	november 2013
Leptospira borgpetersenii serovar Hardjo-bovis str. L550	Eubacteria	Spirochaetes	Leptospiraceae	november 2013
Advenella kashmirensis WT001	Eubacteria	Proteobacteria	Alcaligenaceae	november 2013
Desulfovibrio gigas DSM 1382 = ATCC 19364	Eubacteria	Proteobacteria	Desulfovibrionaceae	november 2013
Xanthomonas campestris pv. campestris str. 8004	Eubacteria	Proteobacteria	Xanthomonadaceae	november 2013
[Clostridium] sticklandii	Eubacteria	Firmicutes	Peptostreptococcaceae	november 2013
Shewanella halifaxensis HAW-EB4	Eubacteria	Proteobacteria	Shewanellaceae	november 2013
Solibacillus silvestris StLB046	Eubacteria	Firmicutes	Planococcaceae	november 2013
Staphylococcus aureus subsp. aureus JKD6159	Eubacteria	Firmicutes	Staphylococcaceae	november 2013
Microcoleus sp. PCC 7113	Eubacteria	Cyanobacteria	Microcoleus sp. PCC 7113	november 2013
Ferrimonas balearica DSM 9799	Eubacteria	Proteobacteria	Ferrimonadaceae	november 2013
Riemerella anatipestifer ATCC 11845 = DSM 15868	Eubacteria	Bacteroidetes	Flavobacteriaceae	november 2013
Methylocystis sp. SC2	Eubacteria	Proteobacteria	Methylocystaceae	november 2013
Clavibacter michiganensis subsp. michiganensis NCPPB 382	Eubacteria	Actinobacteria	Microbacteriaceae	november 2013
Paludibacter propionicigenes WB4	Eubacteria	Bacteroidetes	Porphyromonadaceae	november 2013
Symbiobacterium thermophilum IAM 14863	Eubacteria	Firmicutes	Clostridiales Family XVIII. Incertae Sedis	november 2013
Gordonia bronchialis DSM 43247	Eubacteria	Actinobacteria	Gordoniaceae	november 2013
Pedobacter heparinus DSM 2366	Eubacteria	Bacteroidetes	Sphingobacteriaceae	november 2013
Mahella australiensis 50-1 BON	Eubacteria	Firmicutes	Thermoanaerobacterales Family IV. Incertae Sedis	november 2013
[Cellvibrio] gilvus ATCC 13127	Eubacteria	Actinobacteria	Cellulomonadaceae	november 2013
Rickettsia massiliae MTU5	Eubacteria	Proteobacteria	Rickettsiaceae	november 2013
Desulfurispirillum indicum S5	Eubacteria	Chrysiogenetes	Chrysiogenaceae	november 2013
Renibacterium salmoninarum ATCC 33209	Eubacteria	Actinobacteria	Micrococcaceae	november 2013
Halanaerobium praevalens DSM 2228	Eubacteria	Firmicutes	Halanaerobiaceae	november 2013
Bacillus sp. JS	Eubacteria	Firmicutes	Bacillaceae	november 2013
Chroococcidiopsis thermalis PCC 7203	Eubacteria	Cyanobacteria	Chroococcidiopsis thermalis PCC 7203	november 2013
Hippea maritima DSM 10411	Eubacteria	Proteobacteria	Desulfurellaceae	november 2013
Oscillatoria acuminata PCC 6304	Eubacteria	Cyanobacteria	Oscillatoria acuminata PCC 6304	november 2013
Aerococcus urinae ACS-120-V-Col10a	Eubacteria	Firmicutes	Aerococcaceae	november 2013
Campylobacter jejuni subsp. jejuni NCTC 11168-BN148	Eubacteria	Proteobacteria	Campylobacteraceae	november 2013
Beutenbergia cavernae DSM 12333	Eubacteria	Actinobacteria	Beutenbergiaceae	november 2013
Candidatus Protochlamydia amoebophila UWE25	Eubacteria	Chlamydiae	Parachlamydiaceae	november 2013
Alcanivorax borkumensis SK2	Eubacteria	Proteobacteria	Alcanivoracaceae	november 2013
Bifidobacterium longum subsp. longum JDM301	Eubacteria	Actinobacteria	Bifidobacteriaceae	november 2013
Herpetosiphon aurantiacus DSM 785	Eubacteria	Chloroflexi	Herpetosiphonaceae	november 2013
Caldilinea aerophila DSM 14535 = NBRC 104270	Eubacteria	Chloroflexi	Caldilineaceae	november 2013
Francisella sp. TX077308	Eubacteria	Proteobacteria	Francisellaceae	november 2013
Jonesia denitrificans DSM 20603	Eubacteria	Actinobacteria	Jonesiaceae	november 2013
Eggerthella lenta DSM 2243	Eubacteria	Actinobacteria	Coriobacteriaceae	november 2013
Sanguibacter keddieii DSM 10542	Eubacteria	Actinobacteria	Sanguibacteraceae	november 2013
Acinetobacter oleivorans DR1	Eubacteria	Proteobacteria	Moraxellaceae	november 2013
Fusobacterium nucleatum subsp. vincentii 3_1_36A2	Eubacteria	Fusobacteria	Fusobacteriaceae	november 2013
Geodermatophilus obscurus DSM 43160	Eubacteria	Actinobacteria	Geodermatophilaceae	november 2013
Sebaldella termitidis ATCC 33386	Eubacteria	Fusobacteria	Leptotrichiaceae	november 2013
Chlamydia trachomatis Sweden2	Eubacteria	Chlamydiae	Chlamydiaceae	november 2013
Heliobacterium modesticaldum Ice1	Eubacteria	Firmicutes	Heliobacteriaceae	november 2013
Thermosediminibacter oceani DSM 16646	Eubacteria	Firmicutes	Thermoanaerobacterales Family III. Incertae Sedis	november 2013
Hahella chejuensis KCTC 2396	Eubacteria	Proteobacteria	Hahellaceae	november 2013
Brachybacterium faecium DSM 4810	Eubacteria	Actinobacteria	Dermabacteraceae	november 2013
Pelagibacterium halotolerans B2	Eubacteria	Proteobacteria	Hyphomicrobiaceae	november 2013
Conexibacter woesei DSM 14684	Eubacteria	Actinobacteria	Conexibacteraceae	november 2013
Acidaminococcus fermentans DSM 20731	Eubacteria	Firmicutes	Acidaminococcaceae	november 2013
Fibrobacter succinogenes subsp. succinogenes S85	Eubacteria	Fibrobacteres	Fibrobacteraceae	november 2013
Desulfocapsa sulfexigens DSM 10523	Eubacteria	Proteobacteria	Desulfobulbaceae	november 2013
Acidovorax citrulli AAC00-1	Eubacteria	Proteobacteria	Comamonadaceae	november 2013
Aeromonas hydrophila subsp. hydrophila ATCC 7966	Eubacteria	Proteobacteria	Aeromonadaceae	november 2013
Marivirga tractuosa DSM 4126	Eubacteria	Bacteroidetes	Flammeovirgaceae	november 2013
Stackebrandtia nassauensis DSM 44728	Eubacteria	Actinobacteria	Glycomycetaceae	november 2013
Coraliomargarita akajimensis DSM 45221	Eubacteria	Verrucomicrobia	Puniceicoccaceae	november 2013
Intrasporangium calvum DSM 43043	Eubacteria	Actinobacteria	Intrasporangiaceae	november 2013
Mycoplasma hyorhinis SK76	Eubacteria	Tenericutes	Mycoplasmataceae	november 2013
Caulobacter sp. K31	Eubacteria	Proteobacteria	Caulobacteraceae	november 2013
Gemmatimonas aurantiaca T-27	Eubacteria	Gemmatimonadetes	Gemmatimonadaceae	november 2013
Anaerococcus prevotii DSM 20548	Eubacteria	Firmicutes	Clostridiales Family XI. Incertae Sedis	november 2013
Carnobacterium sp. WN1359	Eubacteria	Firmicutes	Carnobacteriaceae	november 2013
Calditerrivibrio nitroreducens DSM 19672	Eubacteria	Deferribacteres	Deferribacteraceae	november 2013
Alteromonas macleodii str. 'Ionian Sea U4'	Eubacteria	Proteobacteria	Alteromonadaceae	november 2013
Kosmotoga olearia TBF 19.5.1	Eubacteria	Thermotogae	Thermotogaceae	november 2013
Myxococcus fulvus HW-1	Eubacteria	Proteobacteria	Myxococcaceae	november 2013
Candidatus Solibacter usitatus Ellin6076	Eubacteria	Acidobacteria	Solibacteraceae	november 2013
Pirellula staleyi DSM 6068	Eubacteria	Planctomycetes	Planctomycetaceae	november 2013
Desulfomicrobium baculatum DSM 4028	Eubacteria	Proteobacteria	Desulfomicrobiaceae	november 2013
Kytococcus sedentarius DSM 20547	Eubacteria	Actinobacteria	Dermacoccaceae	november 2013
Clostridium lentocellum DSM 5427	Eubacteria	Firmicutes	Lachnospiraceae	november 2013
Klebsiella pneumoniae	Eubacteria	Proteobacteria	Enterobacteriaceae	november 2013
Desulfitobacterium dehalogenans ATCC 51507	Eubacteria	Firmicutes	Peptococcaceae	november 2013
Segniliparus rotundus DSM 44985	Eubacteria	Actinobacteria	Segniliparaceae	november 2013
Magnetococcus marinus MC-1	Eubacteria	Proteobacteria	Magnetococcaceae	november 2013
Thermus oshimai JL-2	Eubacteria	Deinococcus-Thermus	Thermaceae	november 2013
Nocardiopsis dassonvillei subsp. dassonvillei DSM 43111	Eubacteria	Actinobacteria	Nocardiopsaceae	november 2013
Azotobacter vinelandii DJ	Eubacteria	Proteobacteria	Pseudomonadaceae	november 2013
Coxiella burnetii CbuG_Q212	Eubacteria	Proteobacteria	Coxiellaceae	november 2013
Pseudoalteromonas atlantica T6c	Eubacteria	Proteobacteria	Pseudoalteromonadaceae	november 2013
Deinococcus geothermalis DSM 11300	Eubacteria	Deinococcus-Thermus	Deinococcaceae	november 2013
Enterococcus faecalis D32	Eubacteria	Firmicutes	Enterococcaceae	november 2013
Erythrobacter litoralis HTCC2594	Eubacteria	Proteobacteria	Erythrobacteraceae	november 2013
Thermodesulfatator indicus DSM 15286	Eubacteria	Thermodesulfobacteria	Thermodesulfobacteriaceae	november 2013
Frankia sp. EAN1pec	Eubacteria	Actinobacteria	Frankiaceae	november 2013
Candidatus Portiera aleyrodidarum BT-QVLC	Eubacteria	Proteobacteria	Halomonadaceae	november 2013
Methylophaga sp. JAM7	Eubacteria	Proteobacteria	Piscirickettsiaceae	november 2013
Paenibacillus polymyxa M1	Eubacteria	Firmicutes	Paenibacillaceae	november 2013
Chloroflexus aurantiacus J-10-fl	Eubacteria	Chloroflexi	Chloroflexaceae	november 2013
Mesoplasma florum L1	Eubacteria	Tenericutes	Entomoplasmataceae	november 2013
Stanieria cyanosphaera PCC 7437	Eubacteria	Cyanobacteria	Stanieria cyanosphaera PCC 7437	november 2013
Simkania negevensis Z	Eubacteria	Chlamydiae	Simkaniaceae	november 2013
Candidatus Midichloria mitochondrii IricVA	Eubacteria	Proteobacteria	Candidatus Midichloriaceae	november 2013
Propionibacterium acnes KPA171202	Eubacteria	Actinobacteria	Propionibacteriaceae	november 2013
Ruminococcus bromii L2-63	Eubacteria	Firmicutes	Ruminococcaceae	november 2013
Thermomicrobium roseum DSM 5159	Eubacteria	Chloroflexi	Thermomicrobiaceae	november 2013
Halobacteroides halobius DSM 5150	Eubacteria	Firmicutes	Halobacteroidaceae	november 2013
Saprospira grandis str. Lewin	Eubacteria	Bacteroidetes	Saprospiraceae	november 2013
Blattabacterium sp. (Cryptocercus punctulatus) str. Cpu	Eubacteria	Bacteroidetes	Blattabacteriaceae	november 2013
Micromonospora sp. L5	Eubacteria	Actinobacteria	Micromonosporaceae	november 2013
Desulfobacca acetoxidans DSM 11109	Eubacteria	Proteobacteria	Syntrophaceae	november 2013
Nitrosomonas sp. AL212	Eubacteria	Proteobacteria	Nitrosomonadaceae	november 2013
Rhodothermus marinus SG0.5JP17-172	Eubacteria	Bacteroidetes	Rhodothermaceae	november 2013
Natranaerobius thermophilus JW/NM-WN-LF	Eubacteria	Firmicutes	Natranaerobiaceae	november 2013
Pelobacter propionicus DSM 2379	Eubacteria	Proteobacteria	Pelobacteraceae	november 2013
Borrelia crocidurae str. Achema	Eubacteria	Spirochaetes	Spirochaetaceae	november 2013
Kineococcus radiotolerans SRS30216	Eubacteria	Actinobacteria	Kineosporiaceae	november 2013
Sphingobium sp. SYK-6	Eubacteria	Proteobacteria	Sphingomonadaceae	november 2013
Spiribacter salinus M19-40	Eubacteria	Proteobacteria	Ectothiorhodospiraceae	november 2013
Catenulispora acidiphila DSM 44928	Eubacteria	Actinobacteria	Catenulisporaceae	november 2013
Aromatoleum aromaticum EbN1	Eubacteria	Proteobacteria	Rhodocyclaceae	november 2013
Haliangium ochraceum DSM 14365	Eubacteria	Proteobacteria	Kofleriaceae	november 2013
Terriglobus roseus DSM 18391	Eubacteria	Acidobacteria	Acidobacteriaceae	november 2013
Ignavibacterium album JCM 16511	Eubacteria	Ignavibacteriae	Ignavibacteriaceae	november 2013
Erysipelothrix rhusiopathiae str. Fujisawa	Eubacteria	Firmicutes	Erysipelotrichaceae	november 2013
Parvibaculum lavamentivorans DS-1	Eubacteria	Proteobacteria	Rhodobiaceae	november 2013
Ilumatobacter coccineus YM16-304	Eubacteria	Actinobacteria	Acidimicrobiaceae	november 2013
Nakamurella multipartita DSM 44233	Eubacteria	Actinobacteria	Nakamurellaceae	november 2013
Rhodospirillum rubrum ATCC 11170	Eubacteria	Proteobacteria	Rhodospirillaceae	november 2013
Acetobacter pasteurianus IFO 3283-32	Eubacteria	Proteobacteria	Acetobacteraceae	november 2013
Acidothermus cellulolyticus 11B	Eubacteria	Actinobacteria	Acidothermaceae	november 2013
Dictyoglomus turgidum DSM 6724	Eubacteria	Dictyoglomi	Dictyoglomaceae	november 2013
Dichelobacter nodosus VCS1703A	Eubacteria	Proteobacteria	Cardiobacteriaceae	november 2013
Thermoanaerobacter italicus Ab9	Eubacteria	Firmicutes	Thermoanaerobacteraceae	november 2013
Fischerella muscicola PCC 7414	Eubacteria	Cyanobacteria	Stigonematales	november 2013
Chlorogloeopsis fritschii PCC 6912	Eubacteria	Cyanobacteria	Stigonematales	november 2013
Mastigocladopsis repens PCC 10914	Eubacteria	Cyanobacteria	Stigonematales	november 2013

## Sheet: Archaea
Tax ID	domain	phylum	family	date
Methanocaldococcus jannaschii DSM 2661	Archaebacteria	Euryarchaeota	Methanocaldococcus	November 2013
Sulfolobus tokodaii str. 7	Archaebacteria	Crenarchaeota	Sulfolobus	November 2013
Halovivax ruber XH-70	Archaebacteria	Euryarchaeota	Halovivax	November 2013
Methanothermobacter thermautotrophicus str. Delta H	Archaebacteria	Euryarchaeota	Methanothermobacter	November 2013
Natronomonas moolapensis 8.8.11	Archaebacteria	Euryarchaeota	Natronomonas	November 2013
Methanosphaera stadtmanae DSM 3091	Archaebacteria	Euryarchaeota	Methanosphaera	November 2013
Methanocaldococcus vulcanius M7	Archaebacteria	Euryarchaeota	Methanocaldococcus	November 2013
Halopiger xanaduensis SH-6	Archaebacteria	Euryarchaeota	Halopiger	November 2013
Pyrococcus sp. NA2	Archaebacteria	Euryarchaeota	Pyrococcus	November 2013
Methanococcus aeolicus Nankai-3	Archaebacteria	Euryarchaeota	Methanococcus	November 2013
Methanocaldococcus infernus ME	Archaebacteria	Euryarchaeota	Methanocaldococcus	November 2013
Pyrobaculum neutrophilum V24Sta	Archaebacteria	Crenarchaeota	Pyrobaculum	November 2013
Halalkalicoccus jeotgali B3	Archaebacteria	Euryarchaeota	Halalkalicoccus	November 2013
Thermofilum sp. 1910b	Archaebacteria	Crenarchaeota	Thermofilum	November 2013
Halorubrum lacusprofundi ATCC 49239	Archaebacteria	Euryarchaeota	Halorubrum	November 2013
Methanobrevibacter sp. AbM4	Archaebacteria	Euryarchaeota	Methanobrevibacter	November 2013
Nitrosopumilus maritimus SCM1	Archaebacteria	Thaumarchaeota	Nitrosopumilus	November 2013
Halobacterium sp. NRC-1	Archaebacteria	Euryarchaeota	Halobacterium	November 2013
Desulfurococcus mucosus DSM 2162	Archaebacteria	Crenarchaeota	Desulfurococcus	November 2013
Methanosaeta harundinacea 6Ac	Archaebacteria	Euryarchaeota	Methanosaeta	November 2013
Natronomonas pharaonis DSM 2160	Archaebacteria	Euryarchaeota	Natronomonas	November 2013
Haloterrigena turkmenica DSM 5511	Archaebacteria	Euryarchaeota	Haloterrigena	November 2013
Halogeometricum borinquense DSM 11551	Archaebacteria	Euryarchaeota	Halogeometricum	November 2013
Methanococcus maripaludis C5	Archaebacteria	Euryarchaeota	Methanococcus	November 2013
Halobacterium salinarum R1	Archaebacteria	Euryarchaeota	Halobacterium	November 2013
Desulfurococcus kamchatkensis 1221n	Archaebacteria	Crenarchaeota	Desulfurococcus	November 2013
Methanocella paludicola SANAE	Archaebacteria	Euryarchaeota	Methanocella	November 2013
Pyrobaculum calidifontis JCM 11548	Archaebacteria	Crenarchaeota	Pyrobaculum	November 2013
Pyrococcus furiosus COM1	Archaebacteria	Euryarchaeota	Pyrococcus	November 2013
Fervidicoccus fontis Kam940	Archaebacteria	Crenarchaeota	Fervidicoccus	November 2013
Methanobacterium sp. SWAN-1	Archaebacteria	Euryarchaeota	Methanobacterium	November 2013
Methanococcus maripaludis C6	Archaebacteria	Euryarchaeota	Methanococcus	November 2013
Pyrobaculum arsenaticum DSM 13514	Archaebacteria	Crenarchaeota	Pyrobaculum	November 2013
Sulfolobus islandicus M.16.4	Archaebacteria	Crenarchaeota	Sulfolobus	November 2013
Pyrolobus fumarii 1A	Archaebacteria	Crenarchaeota	Pyrolobus	November 2013
Sulfolobus acidocaldarius N8	Archaebacteria	Crenarchaeota	Sulfolobus	November 2013
Pyrococcus horikoshii OT3	Archaebacteria	Euryarchaeota	Pyrococcus	November 2013
Thermococcus sp. AM4	Archaebacteria	Euryarchaeota	Thermococcus	November 2013
Methanoplanus petrolearius DSM 11571	Archaebacteria	Euryarchaeota	Methanoplanus	November 2013
Pyrococcus yayanosii CH1	Archaebacteria	Euryarchaeota	Pyrococcus	November 2013
Methanocaldococcus fervens AG86	Archaebacteria	Euryarchaeota	Methanocaldococcus	November 2013
Desulfurococcus fermentans DSM 16532	Archaebacteria	Crenarchaeota	Desulfurococcus	November 2013
Thermococcus sp. 4557	Archaebacteria	Euryarchaeota	Thermococcus	November 2013
Thermofilum pendens Hrk 5	Archaebacteria	Crenarchaeota	Thermofilum	November 2013
Methanocaldococcus sp. FS406-22	Archaebacteria	Euryarchaeota	Methanocaldococcus	November 2013
Methanolobus psychrophilus R15	Archaebacteria	Euryarchaeota	Methanolobus	November 2013
Thermococcus kodakarensis KOD1	Archaebacteria	Euryarchaeota	Thermococcus	November 2013
Candidatus Nitrososphaera gargensis Ga9.2	Archaebacteria	Thaumarchaeota	Nitrososphaera	November 2013
Methanococcus vannielii SB	Archaebacteria	Euryarchaeota	Methanococcus	November 2013
Methanocorpusculum labreanum Z	Archaebacteria	Euryarchaeota	Methanocorpusculum	November 2013
Thermococcus onnurineus NA1	Archaebacteria	Euryarchaeota	Thermococcus	November 2013
Methanoregula boonei 6A8	Archaebacteria	Euryarchaeota	Methanoregula	November 2013
Sulfolobus islandicus L.D.8.5	Archaebacteria	Crenarchaeota	Sulfolobus	November 2013
Candidatus Korarchaeum cryptofilum OPF8	Archaebacteria	Korarchaeota	Candidatus Korarchaeum cryptofilum OPF8	November 2013
Aeropyrum camini SY1 = JCM 12091	Archaebacteria	Crenarchaeota	Aeropyrum	November 2013
Methanobrevibacter ruminantium M1	Archaebacteria	Euryarchaeota	Methanobrevibacter	November 2013
Halorhabdus utahensis DSM 12940	Archaebacteria	Euryarchaeota	Halorhabdus	November 2013
Thermoproteus uzoniensis 768-20	Archaebacteria	Crenarchaeota	Thermoproteus	November 2013
Aciduliprofundum boonei T469	Archaebacteria	Euryarchaeota	Aciduliprofundum boonei T469	November 2013
Sulfolobus islandicus LAL14/1	Archaebacteria	Crenarchaeota	Sulfolobus	November 2013
Pyrobaculum sp. 1860	Archaebacteria	Crenarchaeota	Pyrobaculum	November 2013
Sulfolobus islandicus Y.G.57.14	Archaebacteria	Crenarchaeota	Sulfolobus	November 2013
Natrialba magadii ATCC 43099	Archaebacteria	Euryarchaeota	Natrialba	November 2013
Thermosphaera aggregans DSM 11486	Archaebacteria	Crenarchaeota	Thermosphaera	November 2013
Thermococcus sp. CL1	Archaebacteria	Euryarchaeota	Thermococcus	November 2013
Haloquadratum walsbyi DSM 16790	Archaebacteria	Euryarchaeota	Haloquadratum	November 2013
Staphylothermus marinus F1	Archaebacteria	Crenarchaeota	Staphylothermus	November 2013
Pyrococcus sp. ST04	Archaebacteria	Euryarchaeota	Pyrococcus	November 2013
Sulfolobus islandicus Y.N.15.51	Archaebacteria	Crenarchaeota	Sulfolobus	November 2013
Sulfolobus solfataricus P2	Archaebacteria	Crenarchaeota	Sulfolobus	November 2013
Haloquadratum walsbyi C23	Archaebacteria	Euryarchaeota	Haloquadratum	November 2013
Methanomethylovorans hollandica DSM 15978	Archaebacteria	Euryarchaeota	Methanomethylovorans	November 2013
Candidatus Nitrosopumilus koreensis AR1	Archaebacteria	Thaumarchaeota	Candidatus Nitrosoarchaeum	November 2013
Archaeoglobus veneficus SNP6	Archaebacteria	Euryarchaeota	Archaeoglobus	November 2013
Thermococcus litoralis DSM 5473	Archaebacteria	Euryarchaeota	Thermococcus	November 2013
Thermococcus gammatolerans EJ3	Archaebacteria	Euryarchaeota	Thermococcus	November 2013
Vulcanisaeta moutnovskia 768-28	Archaebacteria	Crenarchaeota	Vulcanisaeta	November 2013
Pyrobaculum aerophilum str. IM2	Archaebacteria	Crenarchaeota	Pyrobaculum	November 2013
Pyrococcus furiosus DSM 3638	Archaebacteria	Euryarchaeota	Pyrococcus	November 2013
Natrinema pellirubrum DSM 15624	Archaebacteria	Euryarchaeota	Natrinema	November 2013
Caldisphaera lagunensis DSM 15908	Archaebacteria	Crenarchaeota	Caldisphaera	November 2013
Archaeoglobus sulfaticallidus PM70-1	Archaebacteria	Euryarchaeota	Archaeoglobus	November 2013
Nanoarchaeum equitans Kin4-M	Archaebacteria	Nanoarchaeota	Nanoarchaeum equitans Kin4-M	November 2013
Metallosphaera sedula DSM 5348	Archaebacteria	Crenarchaeota	Metallosphaera	November 2013
Aeropyrum pernix K1	Archaebacteria	Crenarchaeota	Aeropyrum	November 2013
Staphylothermus hellenicus DSM 12710	Archaebacteria	Crenarchaeota	Staphylothermus	November 2013
Ferroplasma acidarmanus fer1	Archaebacteria	Euryarchaeota	Ferroplasma	November 2013
Salinarchaeum sp. Harcht-Bsk1	Archaebacteria	Euryarchaeota	Salinarchaeum	November 2013
Methanosarcina barkeri str. Fusaro	Archaebacteria	Euryarchaeota	Methanosarcina	November 2013
Caldivirga maquilingensis IC-167	Archaebacteria	Crenarchaeota	Caldivirga	November 2013
Methanopyrus kandleri AV19	Archaebacteria	Euryarchaeota	Methanopyrus	November 2013
Methanococcus voltae A3	Archaebacteria	Euryarchaeota	Methanococcus	November 2013
Candidatus Nitrosopumilus sp. AR2	Archaebacteria	Thaumarchaeota	Nitrosopumilus	November 2013
Methanococcus maripaludis C7	Archaebacteria	Euryarchaeota	Methanococcus	November 2013
Pyrobaculum oguniense TE7	Archaebacteria	Crenarchaeota	Pyrobaculum	November 2013
Methanospirillum hungatei JF-1	Archaebacteria	Euryarchaeota	Methanospirillum	November 2013
Methanobrevibacter smithii ATCC 35061	Archaebacteria	Euryarchaeota	Methanobrevibacter	November 2013
Sulfolobus islandicus M.14.25	Archaebacteria	Crenarchaeota	Sulfolobus	November 2013
Thermococcus sibiricus MM 739	Archaebacteria	Euryarchaeota	Thermococcus	November 2013
Hyperthermus butylicus DSM 5456	Archaebacteria	Crenarchaeota	Hyperthermus	November 2013
Methanotorris igneus Kol 5	Archaebacteria	Euryarchaeota	Methanotorris	November 2013
Sulfolobus acidocaldarius Ron12/I	Archaebacteria	Crenarchaeota	Sulfolobus	November 2013
Halomicrobium mukohataei DSM 12286	Archaebacteria	Euryarchaeota	Halomicrobium	November 2013
Methanoculleus bourgensis MS2	Archaebacteria	Euryarchaeota	Methanoculleus	November 2013
Thermogladius cellulolyticus 1633	Archaebacteria	Crenarchaeota	Thermogladius	November 2013
Sulfolobus islandicus REY15A	Archaebacteria	Crenarchaeota	Sulfolobus	November 2013
Archaeoglobus profundus DSM 5631	Archaebacteria	Euryarchaeota	Archaeoglobus	November 2013
Ignisphaera aggregans DSM 17230	Archaebacteria	Crenarchaeota	Ignisphaera	November 2013
Methanoculleus marisnigri JR1	Archaebacteria	Euryarchaeota	Methanoculleus	November 2013
Pyrobaculum islandicum DSM 4184	Archaebacteria	Crenarchaeota	Pyrobaculum	November 2013
Methanohalophilus mahii DSM 5219	Archaebacteria	Euryarchaeota	Methanohalophilus	November 2013
Methanothermobacter marburgensis str. Marburg	Archaebacteria	Euryarchaeota	Methanothermobacter	November 2013
Methanosphaerula palustris E1-9c	Archaebacteria	Euryarchaeota	Methanosphaerula	November 2013
Archaeoglobus fulgidus DSM 4304	Archaebacteria	Euryarchaeota	Archaeoglobus	November 2013
Methanothermococcus okinawensis IH1	Archaebacteria	Euryarchaeota	Methanothermococcus	November 2013
Thermococcus barophilus MP	Archaebacteria	Euryarchaeota	Thermococcus	November 2013
Sulfolobus islandicus L.S.2.15	Archaebacteria	Crenarchaeota	Sulfolobus	November 2013
Sulfolobus islandicus HVE10/4	Archaebacteria	Crenarchaeota	Sulfolobus	November 2013
Ignicoccus hospitalis KIN4/I	Archaebacteria	Crenarchaeota	Ignicoccus	November 2013
Haloarcula hispanica ATCC 33960	Archaebacteria	Euryarchaeota	Haloarcula	November 2013
Methanosarcina acetivorans C2A	Archaebacteria	Euryarchaeota	Methanosarcina	November 2013
Methanococcus maripaludis X1	Archaebacteria	Euryarchaeota	Methanococcus	November 2013
Ferroglobus placidus DSM 10642	Archaebacteria	Euryarchaeota	Ferroglobus	November 2013
Thermoplasma volcanium GSS1	Archaebacteria	Euryarchaeota	Thermoplasma	November 2013
Methanosarcina mazei Tuc01	Archaebacteria	Euryarchaeota	Methanosarcina	November 2013
Methanohalobium evestigatum Z-7303	Archaebacteria	Euryarchaeota	Methanohalobium	November 2013
Methanococcoides burtonii DSM 6242	Archaebacteria	Euryarchaeota	Methanococcoides	November 2013
Natronococcus occultus SP4	Archaebacteria	Euryarchaeota	Natronococcus	November 2013
Sulfolobus solfataricus 98/2	Archaebacteria	Crenarchaeota	Sulfolobus	November 2013
Picrophilus torridus DSM 9790	Archaebacteria	Euryarchaeota	Picrophilus	November 2013
Methanocella conradii HZ254	Archaebacteria	Euryarchaeota	Methanocella	November 2013
Vulcanisaeta distributa DSM 14429	Archaebacteria	Crenarchaeota	Vulcanisaeta	November 2013
Haloarcula marismortui ATCC 43049	Archaebacteria	Euryarchaeota	Haloarcula	November 2013
Methanococcus maripaludis S2	Archaebacteria	Euryarchaeota	Methanococcus	November 2013
Sulfolobus islandicus M.16.27	Archaebacteria	Crenarchaeota	Sulfolobus	November 2013
Metallosphaera cuprina Ar-4	Archaebacteria	Crenarchaeota	Metallosphaera	November 2013
Acidianus hospitalis W1	Archaebacteria	Crenarchaeota	Acidianus	November 2013
Methanoregula formicica SMSP	Archaebacteria	Euryarchaeota	Methanoregula	November 2013
Methanosaeta thermophila PT	Archaebacteria	Euryarchaeota	Methanosaeta	November 2013
Acidilobus saccharovorans 345-15	Archaebacteria	Crenarchaeota	Acidilobus	November 2013
Haloferax mediterranei ATCC 33500	Archaebacteria	Euryarchaeota	Haloferax	November 2013
Methanosarcina mazei Go1	Archaebacteria	Euryarchaeota	Methanosarcina	November 2013
Natronobacterium gregoryi SP2	Archaebacteria	Euryarchaeota	Natronobacterium	November 2013
Natrinema sp. J7-2	Archaebacteria	Euryarchaeota	Natrinema	November 2013
Methanosaeta concilii GP6	Archaebacteria	Euryarchaeota	Methanosaeta	November 2013
Methanocella arvoryzae MRE50	Archaebacteria	Euryarchaeota	Methanocella	November 2013
Haloferax volcanii DS2	Archaebacteria	Euryarchaeota	Haloferax	November 2013
Methanothermus fervidus DSM 2088	Archaebacteria	Euryarchaeota	Methanothermus	November 2013
Methanosalsum zhilinae DSM 4017	Archaebacteria	Euryarchaeota	Methanosalsum	November 2013
Sulfolobus acidocaldarius DSM 639	Archaebacteria	Crenarchaeota	Sulfolobus	November 2013
Methanobacterium sp. AL-21	Archaebacteria	Euryarchaeota	Methanobacteriaceae	November 2013
halophilic archaeon DL31 Archaea.	Archaebacteria	Euryarchaeota	Na	November 2013

## Sheet: Virus
BioProject accession (uniq)	Virus name	Date
PRJNA14066	Acholeplasma phage L2	November 2013
PRJNA14237	Pseudoalteromonas phage PM2	November 2013
PRJNA15031	Barley stripe mosaic virus	November 2013
PRJNA14140	Planaria asexual strain-specific virus-like element type 1	November 2013
PRJNA14676	Mushroom bacilliform virus	November 2013
PRJNA15032	Hepatitis delta virus	November 2013
PRJNA14791	Raspberry bushy dwarf virus	November 2013
PRJNA14675	Borna disease virus	November 2013
PRJNA14616	Shrimp white spot syndrome virus	November 2013
PRJNA15435	Hepatitis E virus	November 2013
PRJNA15425	Heterosigma akashiwo RNA virus	November 2013
PRJNA14707	Botrytis virus F	November 2013
PRJNA32671	White ash mosaic virus	November 2013
PRJNA34845	Chaetoceros socialis f. radians RNA virus 01	November 2013
PRJNA14047	Endosymbiont phage APSE-1	November 2013
PRJNA14147	Halorubrum phage HF2	November 2013
PRJNA14294	Halovirus HF1	November 2013
PRJNA14740	Strawberry mottle virus	November 2013
PRJNA14947	Botrytis virus X	November 2013
PRJNA15126	Chalara elegans RNA Virus 1	November 2013
PRJNA15167	Strawberry latent ringspot virus	November 2013
PRJNA15248	Human picobirnavirus	November 2013
PRJNA15409	Satsuma dwarf virus	November 2013
PRJNA15497	Chaetoceros salsugineum DNA virus	November 2013
PRJNA15535	Haloarcula phage SH1	November 2013
PRJNA16134	Aurantiochytrium single-stranded RNA virus 01	November 2013
PRJNA16157	Heterocapsa circularisquama RNA virus	November 2013
PRJNA17093	Black raspberry necrosis virus	November 2013
PRJNA17095	Citrus leprosis virus C	November 2013
PRJNA18013	White bream virus	November 2013
PRJNA18831	Tomato torrado virus	November 2013
PRJNA19605	Acidianus bottle-shaped virus	November 2013
PRJNA19929	Pyrococcus abyssi virus 1	November 2013
PRJNA20647	Marine RNA virus SOG	November 2013
PRJNA20649	Marine RNA virus JP-A	November 2013
PRJNA20651	Marine RNA virus JP-B	November 2013
PRJNA28679	Gill-associated virus	November 2013
PRJNA30365	Tomato marchitez virus	November 2013
PRJNA30737	Ourmia melon virus	November 2013
PRJNA30739	Epirus cherry virus	November 2013
PRJNA30929	Sputnik virophage	November 2013
PRJNA32691	Poinsettia latent virus	November 2013
PRJNA32725	Lettuce big-vein associated virus	November 2013
PRJNA38097	Midway virus	November 2013
PRJNA38109	Nyamanini virus	November 2013
PRJNA39215	Vibrio phage douglas 12A4	November 2013
PRJNA39217	Vibrio phage helene 12B3	November 2013
PRJNA39219	Vibrio phage martha 12B12	November 2013
PRJNA39307	Wheat yellow dwarf virus-GPV	November 2013
PRJNA39331	Bovine respiratory coronavirus AH187	November 2013
PRJNA39333	Bovine respiratory coronavirus bovine/US/OH-440-TC/1996	November 2013
PRJNA39335	Human enteric coronavirus strain 4408	November 2013
PRJNA39349	Salivirus NG-J1	November 2013
PRJNA39351	Drosophila A virus	November 2013
PRJNA39553	Human klassevirus 1	November 2013
PRJNA39583	Kalanchoe latent virus	November 2013
PRJNA39585	Carrot yellow leaf virus	November 2013
PRJNA39595	Sclerotinia sclerotiorum partitivirus S	November 2013
PRJNA39601	Aedes flavivirus	November 2013
PRJNA39605	Okra leaf curl virus	November 2013
PRJNA39609	Sunn hemp leaf distortion virus	November 2013
PRJNA39615	Ipomoea yellow vein virus	November 2013
PRJNA39691	Human papillomavirus 116	November 2013
PRJNA39725	Anatid herpesvirus 1	November 2013
PRJNA39771	Burkholderia phage KS9	November 2013
PRJNA39791	Morogoro virus	November 2013
PRJNA39795	Salmonella phage g341c	November 2013
PRJNA39811	Astrovirus VA1	November 2013
PRJNA39929	Faba bean necrotic stunt virus	November 2013
PRJNA39931	Tomato leaf curl Hainan virus	November 2013
PRJNA39971	Stretch Lagoon orbivirus	November 2013
PRJNA39973	European mountain ash ringspot-associated virus	November 2013
PRJNA39975	Primula malacoides virus China/Mar2007	November 2013
PRJNA39977	Cassava virus C	November 2013
PRJNA39985	Sclerotinia sclerotiorum hypovirulence associated DNA virus 1	November 2013
PRJNA39987	Francolinus leucoscepus papillomavirus 1	November 2013
PRJNA40117	Japanese holly fern mottle virus	November 2013
PRJNA40127	Drosophila melanogaster sigmavirus AP30	November 2013
PRJNA40231	Staphylococcus phage P954	November 2013
PRJNA40235	Thermus phage P23-77	November 2013
PRJNA40327	Turnip ringspot virus	November 2013
PRJNA40369	Lambdapapillomavirus 3	November 2013
PRJNA40419	Tomato infectious chlorosis virus	November 2013
PRJNA40629	Canna yellow streak virus	November 2013
PRJNA40631	Pelargonium vein banding virus	November 2013
PRJNA40641	Vibrio phage henriette 12B8	November 2013
PRJNA40661	Melandrium yellow fleck virus	November 2013
PRJNA41081	Epizootic hemorrhagic disease virus (serotype 1 / strain New Jersey)	November 2013
PRJNA41173	Tomato leaf curl Sulawesi virus	November 2013
PRJNA41175	Velvet bean severe mosaic virus	November 2013
PRJNA41413	HMO Astrovirus A	November 2013
PRJNA41471	Orangutan polyomavirus	November 2013
PRJNA41599	Sugarcane bacilliform virus	November 2013
PRJNA41605	Barfin flounder nervous necrosis virus	November 2013
PRJNA41607	Tiger puffer nervous necrosis virus	November 2013
PRJNA41611	Saccharum streak virus	November 2013
PRJNA41623	Sweet potato leaf curl Canary virus	November 2013
PRJNA41625	Sweet potato leaf curl Lanzarote virus	November 2013
PRJNA41725	Drosophila melanogaster totivirus SW-2009a	November 2013
PRJNA42145	Butterbur mosaic virus	November 2013
PRJNA42147	Fort Morgan virus	November 2013
PRJNA42177	Vibrio phage SIO-2	November 2013
PRJNA42181	Synechococcus phage S-SSM4	November 2013
PRJNA42183	Cyanophage SS120-1	November 2013
PRJNA42351	Acidianus spindle-shaped virus 1	November 2013
PRJNA42355	Sulfolobus spindle-shaped virus 6	November 2013
PRJNA42357	Sulfolobus spindle-shaped virus 7	November 2013
PRJNA42429	Felid herpesvirus 1	November 2013
PRJNA42507	Cotton leaf curl Gezira alphasatellite	November 2013
PRJNA42515	Escherichia phage D108	November 2013
PRJNA42593	Streptococcus phage ALQ13.2	November 2013
PRJNA42595	Xylella phage Xfas53	November 2013
PRJNA42597	Sodalis phage SO-1	November 2013
PRJNA42717	Pseudomonas phage phi-2	November 2013
PRJNA42743	Tomato leaf curl Cameroon virus	November 2013
PRJNA42745	Sweet potato leaf curl Bengal virus	November 2013
PRJNA42779	Klebsiella phage KP32	November 2013
PRJNA42781	Klebsiella phage KP34	November 2013
PRJNA42783	Mycobacterium phage ET08	November 2013
PRJNA42785	Vibrio phage N4	November 2013
PRJNA42787	Enterococcus phage phiFL3A	November 2013
PRJNA42789	Enterococcus phage phiFL1A	November 2013
PRJNA42791	Streptococcus phage Abc2	November 2013
PRJNA42793	Enterococcus phage phiFL4A	November 2013
PRJNA42795	Enterococcus phage phiFL2A	November 2013
PRJNA42931	Anguillid herpesvirus 1	November 2013
PRJNA42937	Shigella phage Ag3	November 2013
PRJNA42939	Mycobacterium phage Peaches	November 2013
PRJNA42941	Simian picornavirus strain N203	November 2013
PRJNA42945	Deftia phage phiW-14	November 2013
PRJNA42947	Clavibacter phage CMP1	November 2013
PRJNA42949	Pseudomonas phage LIT1	November 2013
PRJNA42951	Pseudomonas phage LUZ7	November 2013
PRJNA43573	Marseillevirus	November 2013
PRJNA43589	Haloarcula hispanica pleomorphic virus 1	November 2013
PRJNA43731	Pseudaletia unipuncta granulovirus	November 2013
PRJNA45807	Porcine circovirus type 1/2a	November 2013
PRJNA45909	California sea lion polyomavirus 1	November 2013
PRJNA45911	Pieris rapae granulovirus	November 2013
PRJNA45925	Tobacco leaf curl betasatellite	November 2013
PRJNA45931	Croton yellow vein mosaic alphasatellite	November 2013
PRJNA45933	Cotton leaf curl Burewala betasatellite	November 2013
PRJNA45935	Cotton leaf curl Burewala alphasatellite	November 2013
PRJNA45973	Pseudocowpox virus	November 2013
PRJNA46223	Olive latent virus 3	November 2013
PRJNA46607	Mycobacterium phage Ardmore	November 2013
PRJNA46671	Lymantria xylina MNPV	November 2013
PRJNA46715	Ngaingan virus	November 2013
PRJNA46855	Phlebiopsis gigantea mycovirus dsRNA 1	November 2013
PRJNA47333	Klebsiella phage KP15	November 2013
PRJNA47511	Sulfitobacter phage pCB2047-C	November 2013
PRJNA47513	Sulfitobacter phage pCB2047-A	November 2013
PRJNA47515	Sulfitobacter phage pCB2047-B	November 2013
PRJNA47519	Psychrobacter phage pOW20-A	November 2013
PRJNA47541	Loktanella phage pCB2051-A	November 2013
PRJNA47543	Vibrio phage pYD21-A	November 2013
PRJNA47545	Aeromonas phage pIS4-A	November 2013
PRJNA47547	Vibrio phage pYD38-A	November 2013
PRJNA47549	Pseudoalteromonas phage pYD6-A	November 2013
PRJNA47551	Paenibacillus phage PG1	November 2013
PRJNA47553	Rhizobium phage RR1-A	November 2013
PRJNA47555	Rhodobacter phage RC1	November 2013
PRJNA47557	Rhodovulum phage RS1	November 2013
PRJNA47561	Vibrio phage PWH3a-P1	November 2013
PRJNA47583	Micromonas pusilla virus 12T	November 2013
PRJNA47611	Ostreococcus lucimarinus virus OlV5	November 2013
PRJNA47615	Synechococcus phage S-CAM1	November 2013
PRJNA47629	Halorubrum phage CGphi46	November 2013
PRJNA47631	Salicola phage CGphi29	November 2013
PRJNA47635	Synechococcus phage S-RIP2	November 2013
PRJNA47637	Synechococcus phage S-RIP1	November 2013
PRJNA47645	Synechococcus phage S-IOM18	November 2013
PRJNA47647	Synechococcus phage S-SKS1	November 2013
PRJNA47667	Tetraselmis viridis virus S20	November 2013
PRJNA47669	Tetraselmis viridis virus SI1	November 2013
PRJNA47671	Prochlorococcus phage P-SSM3	November 2013
PRJNA47673	Prochlorococcus phage P-SSM5	November 2013
PRJNA47675	Vibrio phage VBP32	November 2013
PRJNA47677	Vibrio phage VBP47	November 2013
PRJNA47679	Vibrio phage VBM1	November 2013
PRJNA47681	Vibrio phage 11895-B1	November 2013
PRJNA47861	Sugarcane streak mosaic virus	November 2013
PRJNA47875	Prochlorococcus phage P-SSP3	November 2013
PRJNA47877	Prochlorococcus phage P-SSP6	November 2013
PRJNA47879	Prochlorococcus phage P-GSP1	November 2013
PRJNA47887	Tetraselmis viridis virus S1	November 2013
PRJNA47891	Cellulophaga phage phiSM	November 2013
PRJNA47893	Cellulophaga phage phiST	November 2013
PRJNA47931	Sunflower chlorotic mottle virus	November 2013
PRJNA48075	Sida yellow vein disease associated DNA 1	November 2013
PRJNA48103	Okra yellow mosaic Mexico virus	November 2013
PRJNA48135	Torque teno mini virus 8	November 2013
PRJNA48137	Torque teno virus 4	November 2013
PRJNA48139	Torque teno sus virus 1a	November 2013
PRJNA48141	Torque teno canis virus	November 2013
PRJNA48143	Torque teno felis virus	November 2013
PRJNA48145	Torque teno virus 28	November 2013
PRJNA48147	Torque teno virus 27	November 2013
PRJNA48149	Torque teno virus 12	November 2013
PRJNA48151	Torque teno virus 10	November 2013
PRJNA48153	Torque teno virus 14	November 2013
PRJNA48155	Torque teno virus 19	November 2013
PRJNA48157	Torque teno virus 26	November 2013
PRJNA48159	Torque teno virus 7	November 2013
PRJNA48161	Torque teno virus 3	November 2013
PRJNA48163	Torque teno mini virus 7	November 2013
PRJNA48165	Torque teno virus 25	November 2013
PRJNA48167	Torque teno virus 8	November 2013
PRJNA48169	Torque teno tamarin virus	November 2013
PRJNA48171	Torque teno mini virus 2	November 2013
PRJNA48173	Torque teno douroucouli virus	November 2013
PRJNA48175	Torque teno mini virus 3	November 2013
PRJNA48177	Torque teno mini virus 5	November 2013
PRJNA48179	Torque teno mini virus 4	November 2013
PRJNA48181	Torque teno virus 16	November 2013
PRJNA48185	Torque teno midi virus 2	November 2013
PRJNA48187	Torque teno virus 6	November 2013
PRJNA48189	Torque teno mini virus 6	November 2013
PRJNA48191	Torque teno virus 15	November 2013
PRJNA48193	Torque teno mini virus 1	November 2013
PRJNA48299	Sulfolobus turreted icosahedral virus 2	November 2013
PRJNA48301	Torque teno sus virus 1b	November 2013
PRJNA48387	Freesia mosaic virus	November 2013
PRJNA48417	Providence virus	November 2013
PRJNA48419	Chiltepin yellow mosaic virus	November 2013
PRJNA48421	Sida golden mottle virus	November 2013
PRJNA48587	Slow bee paralysis virus	November 2013
PRJNA48591	Abutilon Brazil virus	November 2013
PRJNA48593	Soybean mild mottle virus	November 2013
PRJNA48595	Soybean chlorotic blotch virus	November 2013
PRJNA48601	Bettongia penicillata papillomavirus 1	November 2013
PRJNA49377	Human papillomavirus type 121	November 2013
PRJNA49613	Streptomyces phage phiSASD1	November 2013
PRJNA49651	Broome virus	November 2013
PRJNA49715	Panax virus Y	November 2013
PRJNA50177	Enterobacteria phage IME08	November 2013
PRJNA50361	Hyperthermophilic Archaeal Virus 2	November 2013
PRJNA50363	Hyperthermophilic Archaeal Virus 1	November 2013
PRJNA50429	Turnip curly top virus	November 2013
PRJNA50559	Bidens mottle virus	November 2013
PRJNA50567	Pepper yellow mosaic virus	November 2013
PRJNA51177	Fenneropenaeus chinensis hepatopancreatic densovirus	November 2013
PRJNA51179	Bocavirus gorilla/GBoV1/2009	November 2013
PRJNA51181	Spissistilus festinus virus 1	November 2013
PRJNA51183	Circulifer tenellus virus 1	November 2013
PRJNA51185	Trichodysplasia spinulosa-associated polyomavirus	November 2013
PRJNA51245	Bundibugyo ebolavirus	November 2013
PRJNA51257	Tai Forest ebolavirus	November 2013
PRJNA51413	Melon chlorotic mosaic virus-associated alphasatellite	November 2013
PRJNA51415	Melon chlorotic mosaic virus	November 2013
PRJNA51557	Polyomavirus HPyV7	November 2013
PRJNA51559	Polyomavirus HPyV6	November 2013
PRJNA51587	Turdivirus 1	November 2013
PRJNA51589	Turdivirus 2	November 2013
PRJNA51591	Turdivirus 3	November 2013
PRJNA51665	Clostridium phage phiCTP1	November 2013
PRJNA51667	Mycobacterium phage Angelica	November 2013
PRJNA51669	Mycobacterium phage CrimD	November 2013
PRJNA51671	Staphylococcus phage SAP-26	November 2013
PRJNA51673	Mycobacterium phage LeBron	November 2013
PRJNA51685	Magnaporthe oryzae chrysovirus 1	November 2013
PRJNA51699	Enterobacteria phage RB16	November 2013
PRJNA51735	Bat adeno-associated virus YNM	November 2013
PRJNA51741	Gammapapillomavirus HPV127	November 2013
PRJNA51751	Bat coronavirus BM48-31/BGR/2008	November 2013
PRJNA51789	Croton yellow vein virus	November 2013
PRJNA51791	Simian retrovirus 4	November 2013
PRJNA51893	Torque teno virus 2	November 2013
PRJNA51905	Rhododendron virus A	November 2013
PRJNA52631	Velvet tobacco mottle virus	November 2013
PRJNA52633	Tomato leaf deformation virus	November 2013
PRJNA52635	Rotavirus D chicken/05V0049/DEU/2005	November 2013
PRJNA52641	Great Island virus	November 2013
PRJNA52813	Brugmansia suaveolens mottle virus	November 2013
PRJNA52947	Tomato leaf curl Oman virus	November 2013
PRJNA53279	Synechococcus phage KBS-M-1A	November 2013
PRJNA53283	Cyanophage KBS-P-1A	November 2013
PRJNA53287	Cyanophage KBS-S-2A	November 2013
PRJNA53289	Cyanophage MED4-117	November 2013
PRJNA53293	Prochlorococcus phage MED4-184	November 2013
PRJNA53295	Prochlorococcus phage MED4-213	November 2013
PRJNA53297	Cyanophage P-RSM1	November 2013
PRJNA53301	Cyanophage P-RSM3	November 2013
PRJNA53303	Cyanophage P-RSM6	November 2013
PRJNA53305	Cyanophage Syn30	November 2013
PRJNA53307	Cyanophage Syn2	November 2013
PRJNA53309	Cyanophage Syn10	November 2013
PRJNA53311	Cyanophage S-SSM2	November 2013
PRJNA53497	Cotton leafroll dwarf virus	November 2013
PRJNA53499	Frangipani mosaic virus	November 2013
PRJNA53503	Digitaria didactyla striate mosaic virus	November 2013
PRJNA53557	Turkey adenovirus 1	November 2013
PRJNA54017	Saimiriine herpesvirus 1	November 2013
PRJNA56015	Blueberry latent virus	November 2013
PRJNA56017	Tomato leaf curl Bangladesh betasatellite	November 2013
PRJNA56019	Shigella phage SP18	November 2013
PRJNA56021	Tobacco leaf curl Pusa virus	November 2013
PRJNA56023	Tobacco leaf curl PUSA alphasatellite	November 2013
PRJNA56055	Raspberry latent virus	November 2013
PRJNA56065	Armigeres subalbatus virus SaX06-AK20	November 2013
PRJNA59505	Euphorbia mosaic virus associated DNA 1	November 2013
PRJNA59507	Spinach severe curly top virus	November 2013
PRJNA59727	Aeromonas phage phiAS4	November 2013
PRJNA59729	Aeromonas phage phiAS5	November 2013
PRJNA59783	Cafeteria roenbergensis virus BV-PW1	November 2013
PRJNA60043	Ageratum leaf curl Cameroon virus	November 2013
PRJNA60045	Cleome leaf crumple virus associated DNA 1	November 2013
PRJNA60047	Malvastrum yellow vein Changa Manga virus	November 2013
PRJNA60049	Pineapple bacilliform comosus virus	November 2013
PRJNA60053	Acanthamoeba polyphaga mimivirus	November 2013
PRJNA60115	Acinetobacter phage Ac42	November 2013
PRJNA60117	Acinetobacter phage Acj61	November 2013
PRJNA60119	Enterobacteria phage CC31	November 2013
PRJNA60121	Acinetobacter phage Acj9	November 2013
PRJNA60137	Porcine parvovirus 4	November 2013
PRJNA60361	Papaya leaf crumple virus-Panipat 8 [India:Panipat:Papaya:2008]	November 2013
PRJNA60383	Southern rice black-streaked dwarf virus	November 2013
PRJNA60623	Cowpea mild mottle virus	November 2013
PRJNA60625	Chickpea redleaf virus	November 2013
PRJNA60627	Chickpea chlorosis virus-A	November 2013
PRJNA60629	Tomato leaf curl Togo betasatellite-[Togo:2006]	November 2013
PRJNA60649	Sweet potato virus C	November 2013
PRJNA60731	Chimpanzee polyomavirus	November 2013
PRJNA60733	Ageratum leaf curl Cameroon alphasatellite	November 2013
PRJNA60747	Okra leaf curl Cameroon virus	November 2013
PRJNA60749	Ageratum leaf curl Buea betasatellite	November 2013
PRJNA60751	Tomato leaf curl Cameroon alphasatellite	November 2013
PRJNA60753	Chaetoceros tenuissimus DNA virus	November 2013
PRJNA61009	Bathycoccus sp. RCC1105 virus BpV1	November 2013
PRJNA61011	Ostreococcus lucimarinus virus OlV1	November 2013
PRJNA61013	Micromonas sp. RCC1109 virus MpV1	November 2013
PRJNA61087	Ostreococcus tauri virus 2	November 2013
PRJNA61089	Passion fruit woodiness virus	November 2013
PRJNA61097	Ugandan cassava brown streak virus	November 2013
PRJNA61099	Enterobacteria phage vB_EcoM-VR7	November 2013
PRJNA61121	Mud crab dicistrovirus	November 2013
PRJNA61135	Sida golden mosaic Buckup virus-[Jamaica:St. Elizabeth:2004]	November 2013
PRJNA61427	Apricot latent virus	November 2013
PRJNA61437	Bromus catharticus striate mosaic virus	November 2013
PRJNA61451	Tolypocladium cylindrosporum virus 1	November 2013
PRJNA61555	Bhendi yellow vein India virus [India:Dharwad OYDWR2:2006]	November 2013
PRJNA61557	Bhendi yellow vein India betasatellite [India:Aurangabad:OY164:2006]	November 2013
PRJNA61559	Okra leaf curl India virus [India:Sonipat EL14A:2006]	November 2013
PRJNA61775	Okra enation leaf curl virus [India:Munthal EL37:2006]	November 2013
PRJNA61777	Bhendi yellow vein mosaic betasatellite [India:Coimbator:OYCO1:2005]	November 2013
PRJNA61781	Okra enation leaf curl betasatellite [India:Sonipat:EL10:2006]	November 2013
PRJNA61851	Cotton leaf curl Allahabad virus [India:Karnal:OY77:2005]	November 2013
PRJNA61853	Lupine mosaic virus	November 2013
PRJNA61855	Murine adenovirus 2	November 2013
PRJNA61857	Salmonella phage ST160	November 2013
PRJNA61859	Mycobacterium phage Wee	November 2013
PRJNA61861	Rhynchosia yellow mosaic India virus	November 2013
PRJNA61903	Tuber aestivum endornavirus	November 2013
PRJNA61905	Apium virus Y	November 2013
PRJNA61907	Okra yellow crinkle Cameroon alphasatellite [CM:Lys1sp2:09]	November 2013
PRJNA61909	Malvastrum yellow mosaic Cameroon alphasatellite	November 2013
PRJNA61947	Cyclovirus PKgoat21/PAK/2009	November 2013
PRJNA61949	Cyclovirus PKgoat11/PAK/2009	November 2013
PRJNA61951	Cyclovirus bat/USA/2009	November 2013
PRJNA61953	Cyclovirus NGchicken15/NGA/2009	November 2013
PRJNA62171	Human papillomavirus type 128	November 2013
PRJNA62175	Human papillomavirus type 129	November 2013
PRJNA62177	Human papillomavirus type 131	November 2013
PRJNA62179	Human papillomavirus type 132	November 2013
PRJNA62181	Human papillomavirus type 134	November 2013
PRJNA62211	Honeysuckle ringspot virus	November 2013
PRJNA62213	Sweet potato leaf curl Uganda virus-[Uganda:Kampala:2008]	November 2013
PRJNA62241	Fowl adenovirus E	November 2013
PRJNA62263	Penaeus vannamei nodavirus	November 2013
PRJNA62475	Sida mosaic Bolivia virus 2	November 2013
PRJNA62477	Sida mosaic Bolivia virus 1	November 2013
PRJNA62479	Abutilon mosaic Bolivia virus	November 2013
PRJNA62491	Rodent herpesvirus Peru	November 2013
PRJNA62493	Pepper vein yellows virus	November 2013
PRJNA62497	Spinach curly top Arizona virus	November 2013
PRJNA62547	Santeuil nodavirus	November 2013
PRJNA62639	Mosquito densovirus BR/07	November 2013
PRJNA62741	Tomato mottle leaf curl Zulia virus	November 2013
PRJNA62749	Japanese eel endothelial cells-infecting virus	November 2013
PRJNA62755	Tomato leaf curl Hanoi virus	November 2013
PRJNA62875	Avian orthoreovirus	November 2013
PRJNA63123	Human polyomavirus 9	November 2013
PRJNA63229	Vibrio phage ICP1	November 2013
PRJNA63231	Vibrio phage ICP2	November 2013
PRJNA63233	Vibrio phage ICP3	November 2013
PRJNA63435	Pseudomonas phage phi15	November 2013
PRJNA63437	Vibrio phage CTX	November 2013
PRJNA63439	Tsukamurella phage TPA2	November 2013
PRJNA63565	Chaetoceros lorenzianus DNA Virus	November 2013
PRJNA63583	Seal anellovirus TFFN/USA/2006	November 2013
PRJNA63625	Grapevine berry inner necrosis virus	November 2013
PRJNA64491	TGP Carmovirus 1	November 2013
PRJNA64493	Sweet potato vein clearing virus	November 2013
PRJNA64495	Fig fleck-associated virus	November 2013
PRJNA64497	Mavirus	November 2013
PRJNA64541	Acinetobacter phage 133	November 2013
PRJNA64543	Aeromonas phage 65	November 2013
PRJNA64545	Brochothrix phage NF5	November 2013
PRJNA64547	Brochothrix phage A9	November 2013
PRJNA64549	Brochothrix phage BL3	November 2013
PRJNA64557	Clostridium phage phiCD6356	November 2013
PRJNA64559	Lactococcus phage 949	November 2013
PRJNA64561	Pseudomonas phage phiIBB-PF7A	November 2013
PRJNA64563	Burkholderia phage KS5	November 2013
PRJNA64565	Burkholderia phage KL3	November 2013
PRJNA64597	Camelus dromedarius papillomavirus type 1	November 2013
PRJNA64599	Camelus dromedarius papillomavirus type 2	November 2013
PRJNA64605	Enterobacteria phage SPC35	November 2013
PRJNA64607	Enterococcus phage EFRM31	November 2013
PRJNA64609	Salmonella phage Vi06	November 2013
PRJNA64611	Pseudomonas phage KPP10	November 2013
PRJNA64613	Burkholderia phage KS14	November 2013
PRJNA64617	Streptococcus phage Dp-1	November 2013
PRJNA64759	Erwinia phage phiEa104	November 2013
PRJNA64761	Pseudoalteromonas phage H105/1	November 2013
PRJNA64763	Pseudomonas phage PAK_P1	November 2013
PRJNA64765	Erwinia phage phiEt88	November 2013
PRJNA64767	Salmonella phage ViI	November 2013
PRJNA64769	Ralstonia phage PE226	November 2013
PRJNA64937	Rose rosette virus	November 2013
PRJNA65201	Sweet potato leaf curl South Carolina virus	November 2013
PRJNA65223	Fowl adenovirus C	November 2013
PRJNA65275	Sweet potato golden vein associated virus	November 2013
PRJNA65277	Zalophus californianus papillomavirus 1	November 2013
PRJNA65279	Lausannevirus	November 2013
PRJNA65305	Cotton leaf curl virus associated DNA 1 isolate Lucknow	November 2013
PRJNA65307	Sweet potato caulimo-like virus	November 2013
PRJNA65423	Candiru virus	November 2013
PRJNA65809	Celery mosaic virus	November 2013
PRJNA65811	Hardenbergia mosaic virus	November 2013
PRJNA65813	Hardenbergia virus A	November 2013
PRJNA65815	Avian gyrovirus 2	November 2013
PRJNA65817	Cleome golden mosaic virus	November 2013
PRJNA65819	Clostera anachoreta granulovirus	November 2013
PRJNA65821	Barbel circovirus	November 2013
PRJNA66185	Sandfly fever Turkey virus	November 2013
PRJNA66187	Cherry leaf roll virus	November 2013
PRJNA14012	Guinea pig Chlamydia phage	November 2013
PRJNA14013	Potato yellow mosaic Panama virus	November 2013
PRJNA14014	Sulfolobus spindle-shaped virus 1	November 2013
PRJNA14015	Enterobacteria phage phiX174 sensu lato	November 2013
PRJNA14017	Bovine polyomavirus	November 2013
PRJNA14018	Ictalurid herpesvirus 1	November 2013
PRJNA14019	Minute virus of mice	November 2013
PRJNA14020	Bovine parvovirus	November 2013
PRJNA14021	Arabis mosaic virus small satellite RNA	November 2013
PRJNA14022	Iotapapillomavirus 1	November 2013
PRJNA14024	Simian virus 40	November 2013
PRJNA14027	Human papillomavirus type 48	November 2013
PRJNA14028	Human papillomavirus type 60	November 2013
PRJNA14029	Lactococcus phage c2	November 2013
PRJNA14030	Adeno-associated virus - 4	November 2013
PRJNA14031	Petunia vein clearing virus	November 2013
PRJNA14032	Spiroplasma phage SVTS2	November 2013
PRJNA14034	Bacillus phage SPbeta	November 2013
PRJNA14035	Enterobacteria phage P2	November 2013
PRJNA14036	Diatraea saccharalis densovirus	November 2013
PRJNA14037	Bean dwarf mosaic virus	November 2013
PRJNA14038	Squash leaf curl virus	November 2013
PRJNA14039	Enterobacteria phage If1	November 2013
PRJNA14040	Ateline herpesvirus 3	November 2013
PRJNA14042	Melanoplus sanguinipes entomopoxvirus	November 2013
PRJNA14044	Enterobacteria phage T4	November 2013
PRJNA14045	Streptococcus phage Sfi19	November 2013
PRJNA14046	Pepper leaf curl virus	November 2013
PRJNA14048	Enterobacteria phage HK022	November 2013
PRJNA14051	Streptococcus phage 7201	November 2013
PRJNA14052	Fowlpox virus	November 2013
PRJNA14053	Porcine circovirus 1	November 2013
PRJNA14054	Streptococcus phage Sfi11	November 2013
PRJNA14055	Porcine parvovirus	November 2013
PRJNA14056	Cassava vein mosaic virus	November 2013
PRJNA14057	Kappapapillomavirus 1	November 2013
PRJNA14058	Torque teno mini virus 9	November 2013
PRJNA14059	Pepper huasteco yellow vein virus	November 2013
PRJNA14060	Adeno-associated virus - 2	November 2013
PRJNA14061	Pseudomonas phage Pf3	November 2013
PRJNA14062	Enterobacteria phage PRD1	November 2013
PRJNA14064	Chlamydia phage 1	November 2013
PRJNA14065	Potato yellow mosaic virus	November 2013
PRJNA14067	Coconut foliar decay virus	November 2013
PRJNA14068	Chloris striate mosaic virus	November 2013
PRJNA14069	Digitaria streak virus	November 2013
PRJNA14070	Ground squirrel hepatitis virus	November 2013
PRJNA14071	Murine pneumotropic virus	November 2013
PRJNA14072	Tomato golden mosaic virus	November 2013
PRJNA14073	Deltapapillomavirus 2	November 2013
PRJNA14074	BK polyomavirus	November 2013
PRJNA14075	Kappapapillomavirus 2	November 2013
PRJNA14076	Panicum streak virus	November 2013
PRJNA14077	Aleutian mink disease virus	November 2013
PRJNA14078	Haemophilus phage HP1	November 2013
PRJNA14079	Tomato mottle virus	November 2013
PRJNA14081	Lymphocystis disease virus 1	November 2013
PRJNA14082	Tomato mottle Taino virus	November 2013
PRJNA14083	Sida golden mosaic virus	November 2013
PRJNA14084	Orgyia pseudotsugata multiple nucleopolyhedrovirus	November 2013
PRJNA14086	Enterobacteria phage N15	November 2013
PRJNA14088	Vibrio phage fs2	November 2013
PRJNA14089	Bombyx mori nucleopolyhedrovirus	November 2013
PRJNA14090	Human parvovirus B19	November 2013
PRJNA14091	Periplaneta fuliginosa densovirus	November 2013
PRJNA14092	Xestia c-nigrum granulovirus	November 2013
PRJNA14093	Vibrio phage VfO3K6	November 2013
PRJNA14094	Vibrio phage VfO4K68	November 2013
PRJNA14095	Cotton leaf curl Gezira virus	November 2013
PRJNA14097	Amsacta moorei entomopoxvirus 'L'	November 2013
PRJNA14098	Goose parvovirus	November 2013
PRJNA14099	Alcelaphine herpesvirus 1	November 2013
PRJNA14100	Horseradish curly top virus	November 2013
PRJNA14101	Tomato rugose mosaic virus	November 2013
PRJNA14102	Trichoplusia ni cypovirus 15	November 2013
PRJNA14103	Gallid herpesvirus 3	November 2013
PRJNA14104	Plutella xylostella granulovirus	November 2013
PRJNA14105	Enterobacteria phage Mu	November 2013
PRJNA14106	Meleagrid herpesvirus 1	November 2013
PRJNA14107	Bdellovibrio phage phiMH2K	November 2013
PRJNA14109	Mycobacterium phage Bxb1	November 2013
PRJNA14110	Bovine herpesvirus 4	November 2013
PRJNA14111	Lactococcus phage bIL285	November 2013
PRJNA14112	Lactococcus phage bIL310	November 2013
PRJNA14113	Lactococcus phage bIL312	November 2013
PRJNA14114	Ectocarpus siliculosus virus 1	November 2013
PRJNA14115	Salmonella phage HK620	November 2013
PRJNA14116	Lactococcus phage TP901-1	November 2013
PRJNA14117	Discula destructiva virus 1	November 2013
PRJNA14118	Cydia pomonella granulovirus	November 2013
PRJNA14119	Tobacco leaf curl Zimbabwe virus	November 2013
PRJNA14120	Ageratum yellow vein Sri Lanka virus	November 2013
PRJNA14121	Cucurbit leaf crumple virus	November 2013
PRJNA14122	Lumpy skin disease virus NI-2490	November 2013
PRJNA14123	Sugarcane bacilliform IM virus	November 2013
PRJNA14124	Invertebrate iridescent virus 6	November 2013
PRJNA14125	Goose circovirus	November 2013
PRJNA14126	Porcine endogenous retrovirus E	November 2013
PRJNA14127	Epiphyas postvittana nucleopolyhedrovirus	November 2013
PRJNA14128	Culex nigripalpus nucleopolyhedrovirus	November 2013
PRJNA14129	Blueberry red ringspot virus	November 2013
PRJNA14130	Cotton leaf curl Rajasthan virus	November 2013
PRJNA14131	Lactococcus phage Tuc2009	November 2013
PRJNA14132	Sulfolobus islandicus filamentous virus	November 2013
PRJNA14133	Streptococcus phage Sfi21	November 2013
PRJNA14134	Spodoptera exigua multiple nucleopolyhedrovirus	November 2013
PRJNA14135	Staphylococcus prophage phiPV83	November 2013
PRJNA14136	Mycoplasma phage P1	November 2013
PRJNA14137	Staphylococcus phage phiSLT	November 2013
PRJNA14138	Spodoptera litura nucleopolyhedrovirus	November 2013
PRJNA14139	Lactococcus phage bIL311	November 2013
PRJNA14141	Staphylococcus phage phiETA	November 2013
PRJNA14142	Listeria phage 2389	November 2013
PRJNA14144	Vibrio phage K139	November 2013
PRJNA14145	Temperate phage phiNIH1.1	November 2013
PRJNA14146	Sinorhizobium phage PBC5	November 2013
PRJNA14148	Helicoverpa zea single nucleopolyhedrovirus	November 2013
PRJNA14149	Soybean crinkle leaf virus	November 2013
PRJNA14150	Tobacco vein clearing virus	November 2013
PRJNA14151	Miscanthus streak virus	November 2013
PRJNA14152	Rice yellow mottle virus satellite	November 2013
PRJNA14153	Citrus yellow mosaic virus	November 2013
PRJNA14154	Mycobacterium phage TM4	November 2013
PRJNA14155	Swinepox virus	November 2013
PRJNA14156	Camelpox virus	November 2013
PRJNA14158	Human herpesvirus 8	November 2013
PRJNA14159	Bhendi yellow vein mosaic virus	November 2013
PRJNA14160	Methanobacterium phage psiM2	November 2013
PRJNA14161	Spiroplasma phage 4	November 2013
PRJNA14162	Enterobacteria phage SfV	November 2013
PRJNA14163	Propionibacterium phage B5	November 2013
PRJNA14164	Atkinsonella hypoxylon virus	November 2013
PRJNA14165	Bean calico mosaic virus	November 2013
PRJNA14166	Clostridium phage phi3626	November 2013
PRJNA14168	Mamestra configurata nucleopolyhedrovirus A	November 2013
PRJNA14169	Cereal yellow dwarf virus-RPV satellite RNA	November 2013
PRJNA14171	Eupatorium yellow vein mosaic virus	November 2013
PRJNA14172	Honeysuckle yellow vein mosaic virus	November 2013
PRJNA14173	Milk vetch dwarf virus	November 2013
PRJNA14174	Cowpox virus	November 2013
PRJNA14175	Tomato chlorotic mottle virus	November 2013
PRJNA14176	Watermelon chlorotic stunt virus	November 2013
PRJNA14177	Sugarcane streak virus	November 2013
PRJNA14178	Spiroplasma phage 1-C74	November 2013
PRJNA14179	South African cassava mosaic virus	November 2013
PRJNA14180	Subterranean clover stunt virus	November 2013
PRJNA14181	Tobacco yellow dwarf virus	November 2013
PRJNA14182	Tomato golden mottle virus	November 2013
PRJNA14183	Chino del tomate virus	November 2013
PRJNA14184	Solanum nodiflorum mottle virus satellite RNA	November 2013
PRJNA14185	Dicliptera yellow mottle virus	November 2013
PRJNA14186	Melon chlorotic leaf curl virus	November 2013
PRJNA14187	Cabbage leaf curl virus	November 2013
PRJNA14188	Tomato mosaic Havana virus	November 2013
PRJNA14189	Tobacco ringspot virus satellite RNA	November 2013
PRJNA14190	Tomato leaf curl Bangalore virus	November 2013
PRJNA14191	Tomato leaf curl virus	November 2013
PRJNA14192	Tomato leaf curl Karnataka virus	November 2013
PRJNA14193	Tomato leaf curl Taiwan virus	November 2013
PRJNA14194	Velvet tobacco mottle virus Satellite RNA	November 2013
PRJNA14195	Thetapapillomavirus 1	November 2013
PRJNA14196	Sheeppox virus	November 2013
PRJNA14197	Goatpox virus Pellor	November 2013
PRJNA14198	Ovine adenovirus D	November 2013
PRJNA14199	Bean golden mosaic virus	November 2013
PRJNA14200	Bean golden yellow mosaic virus	November 2013
PRJNA14201	Satellites of Trichomonas vaginalis T1 virus	November 2013
PRJNA14202	Phthorimaea operculella granulovirus	November 2013
PRJNA14203	Mycobacterium phage D29	November 2013
PRJNA14204	Enterobacteria phage lambda	November 2013
PRJNA14205	Etapapillomavirus 1	November 2013
PRJNA14206	Hollyhock leaf crumple virus	November 2013
PRJNA14207	Natrialba phage PhiCh1	November 2013
PRJNA14208	Hollyhock leaf crumple virus satellite DNA	November 2013
PRJNA14209	Okra leaf curl betasatellite	November 2013
PRJNA14210	Pepper golden mosaic virus	November 2013
PRJNA14211	Ectromelia virus	November 2013
PRJNA14212	Woodchuck hepatitis virus	November 2013
PRJNA14213	Papaya leaf curl virus	November 2013
PRJNA14214	Tomato leaf curl Vietnam virus	November 2013
PRJNA14215	Heliothis zea virus 1	November 2013
PRJNA14216	Bacillus phage B103	November 2013
PRJNA14217	Bacillus phage phi105	November 2013
PRJNA14218	Pepper leaf curl Bangladesh virus	November 2013
PRJNA14221	Galleria mellonella densovirus	November 2013
PRJNA14222	Casphalia extranea densovirus	November 2013
PRJNA14223	Planococcus citri densovirus	November 2013
PRJNA14224	Human erythrovirus V9	November 2013
PRJNA14225	Lactococcus phage r1t	November 2013
PRJNA14226	Streptococcus phage O1205	November 2013
PRJNA14227	Vibrio phage fs1	November 2013
PRJNA14228	Salmonella phage ST64B	November 2013
PRJNA14230	Salmonella phage ST64T	November 2013
PRJNA14231	Haemophilus phage HP2	November 2013
PRJNA14232	Ageratum yellow vein Singapore alphasatellite	November 2013
PRJNA14233	Taro bacilliform virus	November 2013
PRJNA14234	Vibrio phage VHML	November 2013
PRJNA14235	Thermus phage IN93	November 2013
PRJNA14236	Kalanchoe top-spotting virus	November 2013
PRJNA14238	Tomato leaf curl Gujarat virus	November 2013
PRJNA14239	Tomato yellow leaf curl Malaga virus	November 2013
PRJNA14240	Cotton leaf curl Alabad virus	November 2013
PRJNA14241	Cotton leaf curl Kokhran virus	November 2013
PRJNA14242	Cotton leaf curl Multan virus	November 2013
PRJNA14243	Tomato leaf curl New Delhi virus	November 2013
PRJNA14244	Tomato leaf curl Laos virus	November 2013
PRJNA14245	Tomato leaf curl Bangladesh virus	November 2013
PRJNA14246	Staphylococcus phage 11	November 2013
PRJNA14247	Staphylococcus phage phi 12	November 2013
PRJNA14248	Staphylococcus phage phi13	November 2013
PRJNA14249	Ageratum yellow vein Taiwan virus	November 2013
PRJNA14250	Chilli leaf curl virus	November 2013
PRJNA14251	Pseudomonas phage phiKZ	November 2013
PRJNA14252	Malvastrum yellow vein virus	November 2013
PRJNA14253	Sida golden yellow vein virus-[Jamaica:Liguanea2:2008]	November 2013
PRJNA14255	Sida mottle virus	November 2013
PRJNA14256	Potato yellow mosaic Trinidad virus	November 2013
PRJNA14257	Sweet potato leaf curl Georgia virus	November 2013
PRJNA14258	Rhynchosia golden mosaic virus	November 2013
PRJNA14259	Tomato leaf curl Sri Lanka virus	November 2013
PRJNA14260	Tomato leaf curl Malaysia virus	November 2013
PRJNA14261	Tobacco leaf curl Japan virus	November 2013
PRJNA14262	Sida golden mosaic Costa Rica virus	November 2013
PRJNA14263	Sida golden mosaic Honduras virus	November 2013
PRJNA14264	Sida yellow vein virus	November 2013
PRJNA14265	Pseudomonad phage gh-1	November 2013
PRJNA14266	Okra yellow vein mosaic virus	November 2013
PRJNA14267	Tomato curly stunt virus	November 2013
PRJNA14268	Staphylococcus phage 44AHJD	November 2013
PRJNA14269	Staphylococcus phage P68	November 2013
PRJNA14270	Mycobacterium phage Cjw1	November 2013
PRJNA14271	Mycobacterium phage Che9c	November 2013
PRJNA14272	Mycobacterium phage Corndog	November 2013
PRJNA14273	Mycobacterium phage Omega	November 2013
PRJNA14274	Mycobacterium phage Barnyard	November 2013
PRJNA14275	Mycobacterium phage Bxz2	November 2013
PRJNA14276	Streptomyces phage phiBT1	November 2013
PRJNA14278	LuIII virus	November 2013
PRJNA14279	Vibrio phage VGJphi	November 2013
PRJNA14280	Yersinia phage L-413C	November 2013
PRJNA14281	Lactococcus phage P335 sensu lato	November 2013
PRJNA14282	Beet mild curly top virus	November 2013
PRJNA14284	Budgerigar fledgling disease virus - 1	November 2013
PRJNA14285	Salmonella phage epsilon15	November 2013
PRJNA14286	Goose hemorrhagic polyomavirus	November 2013
PRJNA14287	Enterobacteria phage BP-4795	November 2013
PRJNA14288	Streptococcus phage C1	November 2013
PRJNA14289	Methanothermobacter phage psiM100	November 2013
PRJNA14290	Luffa yellow mosaic virus	November 2013
PRJNA14291	Enterobacteria phage SP6	November 2013
PRJNA14292	Xanthomonas phage Xp10	November 2013
PRJNA14293	Escherichia Stx1 converting phage	November 2013
PRJNA14295	Streptococcus phage SM1	November 2013
PRJNA14296	Tomato leaf curl Java virus	November 2013
PRJNA14297	Tomato leaf curl Philippines virus	November 2013
PRJNA14298	Adoxophyes orana granulovirus	November 2013
PRJNA14299	Myzus persicae densovirus	November 2013
PRJNA14300	Tomato yellow leaf curl Thailand virus associated DNA 1	November 2013
PRJNA14301	Enterobacteria phage RB49	November 2013
PRJNA14302	Cryptophlebia leucotreta granulovirus	November 2013
PRJNA14303	Sugarcane streak Reunion virus	November 2013
PRJNA14304	Mycobacterium phage Rosebush	November 2013
PRJNA14305	Burkholderia phage BcepNazgul	November 2013
PRJNA14307	Ralstonia phage p12J	November 2013
PRJNA14308	Roseobacter phage SIO1	November 2013
PRJNA14309	Mycobacterium phage Bxz1	November 2013
PRJNA14310	Stx2 converting phage II	November 2013
PRJNA14311	Bacillus phage Bam35c	November 2013
PRJNA14312	Aeromonas phage Aeh1	November 2013
PRJNA14313	Bovine herpesvirus 5	November 2013
PRJNA14314	Psittacid herpesvirus 1	November 2013
PRJNA14315	Lactobacillus phage phig1e	November 2013
PRJNA14316	Vibrio phage VpV262	November 2013
PRJNA14317	Sulfolobus spindle-shaped virus 2	November 2013
PRJNA14318	Enterobacteria phage G4 sensu lato	November 2013
PRJNA14319	Adeno-associated virus - 3	November 2013
PRJNA14320	Blattella germanica densovirus	November 2013
PRJNA14321	Aeromonas phage 44RR2.8t	November 2013
PRJNA14322	Pseudomonas phage PaP3	November 2013
PRJNA14323	Salmonella phage FelixO1	November 2013
PRJNA14324	Callitrichine herpesvirus 3	November 2013
PRJNA14325	Mouse parvovirus 1	November 2013
PRJNA14326	Lambdapapillomavirus 2	November 2013
PRJNA14327	Human papillomavirus type 50	November 2013
PRJNA14328	Molluscum contagiosum virus subtype 1	November 2013
PRJNA14329	Xanthomonas phage Cf1c	November 2013
PRJNA14330	Burkholderia phage phiE125	November 2013
PRJNA14331	Lactococcus phage ul36	November 2013
PRJNA14332	Yersinia phage phiA1122	November 2013
PRJNA14334	Pseudomonas phage D3112	November 2013
PRJNA14335	Burkholderia phage Bcep22	November 2013
PRJNA14336	Enterobacteria phage T3	November 2013
PRJNA14337	Vibrio phage VSK	November 2013
PRJNA14338	Lactococcus phage bIL309	November 2013
PRJNA14339	Mycobacterium phage Che9d	November 2013
PRJNA14340	Canarypox virus	November 2013
PRJNA14341	Euphorbia leaf curl virus	November 2013
PRJNA14342	Tomato leaf curl China virus	November 2013
PRJNA14343	Sida micrantha mosaic virus	November 2013
PRJNA14344	Dolichos yellow mosaic virus	November 2013
PRJNA14345	Enterobacteria phage PsP3	November 2013
PRJNA14346	Mythimna loreyi densovirus	November 2013
PRJNA14348	Pepper yellow vein Mali virus	November 2013
PRJNA14349	Tomato leaf curl Mali virus	November 2013
PRJNA14350	Lactobacillus prophage Lj928	November 2013
PRJNA14351	Lactobacillus prophage Lj965	November 2013
PRJNA14352	Staphylococcus phage 77	November 2013
PRJNA14353	Bordetella phage BPP-1	November 2013
PRJNA14354	Sulfolobus virus Ragged Hills	November 2013
PRJNA14355	Sulfolobus virus Kamchatka 1	November 2013
PRJNA14356	Horsegram yellow mosaic virus	November 2013
PRJNA14357	Mycobacterium phage PG1	November 2013
PRJNA14358	Bordetella phage BMP-1	November 2013
PRJNA14359	Bordetella phage BIP-1	November 2013
PRJNA14360	Tomato yellow leaf curl Kanchanaburi virus	November 2013
PRJNA14361	Sclerophthora macrospora virus A	November 2013
PRJNA14362	Lactococcus phage phiLC3	November 2013
PRJNA14363	Acidianus filamentous virus 1	November 2013
PRJNA14364	Ambystoma tigrinum virus	November 2013
PRJNA14365	Sugarcane streak Egypt virus	November 2013
PRJNA14366	Beet curly top virus	November 2013
PRJNA14367	Beet severe curly top virus	November 2013
PRJNA14368	Tomato chino La Paz virus	November 2013
PRJNA14369	Squash leaf curl Philippines virus	November 2013
PRJNA14370	Tomato mosaic leaf curl virus	November 2013
PRJNA14371	Tomato yellow margin leaf curl virus	November 2013
PRJNA14372	Tomato leaf curl Sudan virus	November 2013
PRJNA14373	Spinach curly top virus	November 2013
PRJNA14374	Pyrobaculum spherical virus	November 2013
PRJNA14376	Burkholderia phage BcepMu	November 2013
PRJNA14377	Pseudomonas phage PaP2	November 2013
PRJNA14378	Actinoplanes phage phiAsp2	November 2013
PRJNA14379	Burkholderia phage BcepC6B	November 2013
PRJNA14381	Bovine adeno-associated virus	November 2013
PRJNA14382	Vibrio phage VP5	November 2013
PRJNA14383	Neodiprion sertifer nucleopolyhedrovirus	November 2013
PRJNA14384	Vibrio phage Vf33	November 2013
PRJNA14385	Vibrio phage Vf12	November 2013
PRJNA14386	Nanovirus-like particle	November 2013
PRJNA14387	Mycoplasma phage phiMFV1	November 2013
PRJNA14388	Peanut chlorotic streak virus	November 2013
PRJNA14390	Lymantria dispar multiple nucleopolyhedrovirus	November 2013
PRJNA14391	Myxococcus phage Mx8	November 2013
PRJNA14392	Staphylococcus phage PVL	November 2013
PRJNA14393	Mirabilis mosaic virus	November 2013
PRJNA14394	Mycobacterium phage Che8	November 2013
PRJNA14395	Mycoplasma phage MAV1	November 2013
PRJNA14396	Myxoma virus	November 2013
PRJNA14397	Lactococcus phage bIL286	November 2013
PRJNA14398	Macroptilium mosaic Puerto Rico virus	November 2013
PRJNA14399	Macroptilium yellow mosaic Florida virus	November 2013
PRJNA14400	Tobacco leaf curl Kochi virus	November 2013
PRJNA14401	Sulfolobus turreted icosahedral virus	November 2013
PRJNA14402	Gallid herpesvirus 2	November 2013
PRJNA14404	Panine herpesvirus 2	November 2013
PRJNA14405	Burkholderia phage Bcep781	November 2013
PRJNA14406	Human papillomavirus type 92	November 2013
PRJNA14407	Squash mild leaf curl virus	November 2013
PRJNA14408	Adoxophyes honmai nucleopolyhedrovirus	November 2013
PRJNA14409	Burkholderia phage Bcep1	November 2013
PRJNA14410	Burkholderia phage phi1026b	November 2013
PRJNA14411	Burkholderia phage Bcep43	November 2013
PRJNA14412	Stachytarpheta leaf curl virus	November 2013
PRJNA14414	Enterobacteria phage P4	November 2013
PRJNA14415	Pseudomonas phage phiCTX	November 2013
PRJNA14417	Saimiriine herpesvirus 2	November 2013
PRJNA14418	Equid herpesvirus 4	November 2013
PRJNA14419	Murid herpesvirus 2	November 2013
PRJNA14420	Rhodothermus phage RM378	November 2013
PRJNA14421	Felis domesticus papillomavirus type 1	November 2013
PRJNA14423	Macacine herpesvirus 5	November 2013
PRJNA14424	Suid herpesvirus 1	November 2013
PRJNA14425	Muscovy duck parvovirus	November 2013
PRJNA14426	Adeno-associated virus - 5	November 2013
PRJNA14427	Faba bean necrotic yellows virus	November 2013
PRJNA14428	Tomato leaf curl Java betasatellite	November 2013
PRJNA14429	Groundnut rosette virus satellite RNA	November 2013
PRJNA14430	Tomato bushy stunt virus satellite RNA	November 2013
PRJNA14432	Pea enation mosaic virus satellite RNA	November 2013
PRJNA14434	Bovine ephemeral fever virus	November 2013
PRJNA14435	Mouse mammary tumor virus	November 2013
PRJNA14436	Infectious hypodermal and hematopoietic necrosis virus	November 2013
PRJNA14437	Columbid circovirus	November 2013
PRJNA14438	Cotton leaf curl betasatellite	November 2013
PRJNA14439	Ageratum yellow leaf curl betasatellite	November 2013
PRJNA14440	Zinnia leaf curl disease associated sequence	November 2013
PRJNA14441	Chilli leaf curl betasatellite	November 2013
PRJNA14442	Tobacco leaf curl disease associated sequence	November 2013
PRJNA14443	Okra yellow vein disease associated sequence	November 2013
PRJNA14444	Ageratum yellow vein betasatellite	November 2013
PRJNA14445	Bhendi yellow vein betasatellite	November 2013
PRJNA14446	Tobacco curly shoot betasatellite	November 2013
PRJNA14447	Eupatorium yellow vein betasatellite	November 2013
PRJNA14448	Papaya leaf curl virus betasatellite	November 2013
PRJNA14449	Tomato begomovirus satellite DNA beta	November 2013
PRJNA14450	Tomato yellow leaf curl Thailand betasatellite	November 2013
PRJNA14451	Tomato leaf curl New Delhi betasatellite	November 2013
PRJNA14452	Tomato leaf curl Java virus-[Ageratum] satellite DNA	November 2013
PRJNA14453	Beak and feather disease virus	November 2013
PRJNA14454	Adeno-associated virus - 7	November 2013
PRJNA14455	Adeno-associated virus - 8	November 2013
PRJNA14456	Avian adeno-associated virus ATCC VR-865	November 2013
PRJNA14457	Equid herpesvirus 2	November 2013
PRJNA14458	Murid herpesvirus 4	November 2013
PRJNA14459	Mycobacterium phage L5	November 2013
PRJNA14461	Hamster polyomavirus	November 2013
PRJNA14463	Avian adeno-associated virus strain DA-1	November 2013
PRJNA14464	Orf virus	November 2013
PRJNA14465	Equid herpesvirus 1	November 2013
PRJNA14466	Yaba monkey tumor virus	November 2013
PRJNA14467	Macacine herpesvirus 4	November 2013
PRJNA14468	Macacine herpesvirus 3	November 2013
PRJNA14469	Bovine papular stomatitis virus	November 2013
PRJNA14470	Cestrum yellow leaf curling virus	November 2013
PRJNA14471	Chlamydia phage 3	November 2013
PRJNA14472	Lymphocystis disease virus - isolate China	November 2013
PRJNA14473	Vibrio phage VP2	November 2013
PRJNA14474	Tomato leaf curl Iran virus	November 2013
PRJNA14476	Burkholderia phage BcepB1A	November 2013
PRJNA14477	Snake parvovirus 1	November 2013
PRJNA14478	Enterobacteria phage P22	November 2013
PRJNA14479	Staphylococcus phage K	November 2013
PRJNA14481	Agrotis segetum granulovirus	November 2013
PRJNA14482	Tomato severe leaf curl virus	November 2013
PRJNA14483	Indian cassava mosaic virus	November 2013
PRJNA14484	Tomato yellow leaf curl Sardinia virus	November 2013
PRJNA14485	Streptomyces phage VWB	November 2013
PRJNA14486	Bovine adenovirus D	November 2013
PRJNA14487	Human adenovirus F	November 2013
PRJNA14488	Frog adenovirus 1	November 2013
PRJNA14489	Macacine herpesvirus 1	November 2013
PRJNA14490	Ageratum yellow vein China virus	November 2013
PRJNA14491	Simian adenovirus 3	November 2013
PRJNA14492	Ageratum leaf curl virus - [G52]	November 2013
PRJNA14493	Enterobacteria phage P1	November 2013
PRJNA14494	Carnation etched ring virus	November 2013
PRJNA14495	Klebsiella phage phiKO2	November 2013
PRJNA14496	Enterobacteria phage T1	November 2013
PRJNA14498	Shigella phage Sf6	November 2013
PRJNA14499	Enterobacteria phage ST104	November 2013
PRJNA14500	Pseudomonas phage D3	November 2013
PRJNA14501	Lucerne transient streak virus satellite RNA	November 2013
PRJNA14502	Peanut stunt virus satellite RNA	November 2013
PRJNA14503	Subterranean clover mottle virus satellite RNA	November 2013
PRJNA14511	Tobacco bushy top virus satellite-like RNA	November 2013
PRJNA14512	Figwort mosaic virus	November 2013
PRJNA14513	Canary circovirus	November 2013
PRJNA14514	Sulfolobus islandicus rod-shaped virus 1	November 2013
PRJNA14525	Cucurbita yellow vein virus-associated DNA beta	November 2013
PRJNA14526	East African cassava mosaic Zanzibar virus	November 2013
PRJNA14527	Staphylococcus phage phiN315	November 2013
PRJNA14528	Streptococcus pyogenes phage 315.2	November 2013
PRJNA14529	Streptococcus pyogenes phage 315.3	November 2013
PRJNA14530	Streptococcus pyogenes phage 315.4	November 2013
PRJNA14531	Streptococcus pyogenes phage 315.5	November 2013
PRJNA14532	Streptococcus pyogenes phage 315.6	November 2013
PRJNA14533	Streptococcus pyogenes phage 315.1	November 2013
PRJNA14534	Cacao swollen shoot virus	November 2013
PRJNA14536	Papaya leaf curl China virus	November 2013
PRJNA14537	Papaya leaf curl Guandong virus	November 2013
PRJNA14538	Zinnia leaf curl virus-associated DNA beta	November 2013
PRJNA14539	Tobacco leaf curl Yunnan virus satellite DNA beta	November 2013
PRJNA14540	Thermoproteus tenax spherical virus 1	November 2013
PRJNA14541	Cotton leaf crumple virus	November 2013
PRJNA14542	Pseudomonas phage B3	November 2013
PRJNA14543	Muscovy duck circovirus	November 2013
PRJNA14544	Singapore grouper iridovirus	November 2013
PRJNA14545	Trichechus manatus papillomavirus 1	November 2013
PRJNA14546	Dendrolimus punctatus densovirus	November 2013
PRJNA14547	Lactobacillus phage LP65	November 2013
PRJNA14548	Bacillus phage BCJA1c	November 2013
PRJNA14549	Enterobacteria phage M13	November 2013
PRJNA14551	Canis familiaris papillomavirus 2	November 2013
PRJNA14553	Bovine parvovirus - 2	November 2013
PRJNA14555	Mungbean yellow mosaic virus	November 2013
PRJNA14556	Cotesia congregata bracovirus	November 2013
PRJNA14557	Bombyx mori cypovirus 1 satellite RNA	November 2013
PRJNA14558	Cercopithecine herpesvirus 2	November 2013
PRJNA14559	Human herpesvirus 5	November 2013
PRJNA14560	Frog virus 3	November 2013
PRJNA14561	Sulfolobus virus STSV1	November 2013
PRJNA14562	Vibrio phage KSF-1phi	November 2013
PRJNA14563	Corchorus yellow vein virus - [Hoa Binh]	November 2013
PRJNA14564	Paramecium bursaria Chlorella virus 1	November 2013
PRJNA14565	Flavobacterium phage 11b	November 2013
PRJNA14566	Gallid herpesvirus 1	November 2013
PRJNA14567	Malvastrum yellow vein Yunnan virus satellite DNA beta	November 2013
PRJNA14568	Cucumber mosaic virus satellite RNA	November 2013
PRJNA14570	Enterobacteria phage alpha3	November 2013
PRJNA14571	Pseudomonas phage Pf1	November 2013
PRJNA14572	Enterobacteria phage I2-2	November 2013
PRJNA14573	Acholeplasma phage MV-L1	November 2013
PRJNA14574	Cauliflower mosaic virus	November 2013
PRJNA14575	Commelina yellow mottle virus	November 2013
PRJNA14576	Duck hepatitis B virus	November 2013
PRJNA14577	Maize streak virus	November 2013
PRJNA14578	H-1 parvovirus	November 2013
PRJNA14579	Rice tungro bacilliform virus	November 2013
PRJNA14580	Spiroplasma phage 1-R8A2B	November 2013
PRJNA14581	Aedes albopictus densovirus	November 2013
PRJNA14582	Tomato pseudo-curly top virus	November 2013
PRJNA14584	Streptococcus phage Cp-1	November 2013
PRJNA14585	Bovine herpesvirus 1	November 2013
PRJNA14586	Bacillus phage SPP1	November 2013
PRJNA14588	Lactobacillus phage phiadh	November 2013
PRJNA14589	Listeria phage A118	November 2013
PRJNA14590	Rabbit fibroma virus	November 2013
PRJNA14591	Yersinia phage phiYeO3-12	November 2013
PRJNA14592	Enterobacteria phage HK97	November 2013
PRJNA14593	Chlamydia phage 2	November 2013
PRJNA14594	Soybean chlorotic mottle virus	November 2013
PRJNA14596	Cercopithecine herpesvirus 9	November 2013
PRJNA14597	Tupaiid herpesvirus 1	November 2013
PRJNA14598	Macroptilium yellow mosaic virus	November 2013
PRJNA14599	Enterobacteria phage phiP27	November 2013
PRJNA14600	Infectious spleen and kidney necrosis virus	November 2013
PRJNA14601	Streptococcus phage MM1	November 2013
PRJNA14602	Lactobacillus phage A2	November 2013
PRJNA14603	Abutilon mosaic virus	November 2013
PRJNA14604	Streptococcus phage EJ-1	November 2013
PRJNA14605	Bean yellow dwarf virus	November 2013
PRJNA14606	Streptomyces phage phiC31	November 2013
PRJNA14614	Canine parvovirus	November 2013
PRJNA14617	Neodiprion lecontei nucleopolyhedrovirus	November 2013
PRJNA14618	Sheldgoose hepatitis B virus	November 2013
PRJNA14619	Mulard duck circovirus	November 2013
PRJNA14620	Honeysuckle yellow vein betasatellite	November 2013
PRJNA14621	Banana bunchy top virus	November 2013
PRJNA14622	Tomato leaf curl betasatellite	November 2013
PRJNA14623	Beet black scorch virus satellite RNA	November 2013
PRJNA14625	Human herpesvirus 7	November 2013
PRJNA14626	Simian adenovirus 1	November 2013
PRJNA14627	Enterobacteria phage Ike	November 2013
PRJNA14628	Synechococcus phage P60	November 2013
PRJNA14631	Rift Valley fever virus	November 2013
PRJNA14632	Avian carcinoma virus	November 2013
PRJNA14634	Bovine immunodeficiency virus	November 2013
PRJNA14635	Enterobacteria phage BZ13	November 2013
PRJNA14636	Visna/maedi virus	November 2013
PRJNA14638	Cucumber necrosis virus	November 2013
PRJNA14639	Eggplant mosaic virus	November 2013
PRJNA14640	Foxtail mosaic virus	November 2013
PRJNA14641	Spleen focus-forming virus	November 2013
PRJNA14642	Sonchus yellow net virus	November 2013
PRJNA14643	Saccharomyces cerevisiae virus L-BC (La)	November 2013
PRJNA14644	Kennedya yellow mosaic virus	November 2013
PRJNA14645	Clover yellow mosaic virus	November 2013
PRJNA14646	Bovine foamy virus	November 2013
PRJNA14647	Pegivirus A	November 2013
PRJNA14648	Rhopalosiphum padi virus	November 2013
PRJNA14649	Bunyamwera virus	November 2013
PRJNA14650	Cherry green ring mottle virus	November 2013
PRJNA14651	Erysimum latent virus	November 2013
PRJNA14652	Helicoverpa armigera stunt virus	November 2013
PRJNA14654	Abelson murine leukemia virus	November 2013
PRJNA14655	Murine osteosarcoma virus	November 2013
PRJNA14656	Influenza B virus	November 2013
PRJNA14657	Gibbon ape leukemia virus	November 2013
PRJNA14658	Apple chlorotic leaf spot virus	November 2013
PRJNA14659	Enterobacteria phage MS2	November 2013
PRJNA14660	Narcissus mosaic virus	November 2013
PRJNA14661	Soil-borne wheat mosaic virus	November 2013
PRJNA14664	Cryphonectria hypovirus 1	November 2013
PRJNA14665	Jaagsiekte sheep retrovirus	November 2013
PRJNA14666	Leishmania RNA virus 1 - 1	November 2013
PRJNA14667	Alfalfa mosaic virus	November 2013
PRJNA14668	Ovine lentivirus	November 2013
PRJNA14669	Ononis yellow mosaic virus	November 2013
PRJNA14671	Tobacco mild green mosaic virus	November 2013
PRJNA14672	Tobacco necrosis satellite virus	November 2013
PRJNA14673	Vesicular stomatitis Indiana virus	November 2013
PRJNA14674	Cardamine chlorotic fleck virus	November 2013
PRJNA14677	Infectious hematopoietic necrosis virus	November 2013
PRJNA14678	Saccharomyces cerevisiae killer virus M1	November 2013
PRJNA14679	Barmah Forest virus	November 2013
PRJNA14681	Cucumber green mottle mosaic virus	November 2013
PRJNA14682	Drosophila C virus	November 2013
PRJNA14683	Mason-Pfizer monkey virus	November 2013
PRJNA14684	Equine infectious anemia virus	November 2013
PRJNA14685	Turnip vein-clearing virus	November 2013
PRJNA14686	Feline leukemia virus	November 2013
PRJNA14687	Sphaeropsis sapinea RNA virus 2	November 2013
PRJNA14688	Sacbrood virus	November 2013
PRJNA14689	Snakehead virus	November 2013
PRJNA14690	Cryphonectria hypovirus 3	November 2013
PRJNA14691	Cereal yellow dwarf virus-RPS	November 2013
PRJNA14692	Rice grassy stunt virus	November 2013
PRJNA14693	Soil-borne cereal mosaic virus	November 2013
PRJNA14694	Chinese wheat mosaic virus	November 2013
PRJNA14695	Cherry mottle leaf virus	November 2013
PRJNA14696	Leishmania RNA virus 2 - 1	November 2013
PRJNA14697	Bovine respiratory syncytial virus	November 2013
PRJNA14698	Barley yellow dwarf virus-PAS	November 2013
PRJNA14699	Simian foamy virus	November 2013
PRJNA14700	Papaya mosaic virus	November 2013
PRJNA14701	Snakehead retrovirus	November 2013
PRJNA14702	Lactate dehydrogenase-elevating virus	November 2013
PRJNA14703	Zaire ebolavirus	November 2013
PRJNA14704	Vesicular exanthema of swine virus	November 2013
PRJNA14705	Cassava common mosaic virus	November 2013
PRJNA14706	Human parainfluenza virus 3	November 2013
PRJNA14708	Fujinami sarcoma virus	November 2013
PRJNA14709	Cucumber fruit mottle mosaic virus	November 2013
PRJNA14710	Acinetobacter phage AP205	November 2013
PRJNA14711	Banana mild mosaic virus	November 2013
PRJNA14712	Beet chlorosis virus	November 2013
PRJNA14713	Taura syndrome virus	November 2013
PRJNA14714	Cypovirus 1	November 2013
PRJNA14715	Soybean dwarf virus	November 2013
PRJNA14716	Indian citrus ringspot virus	November 2013
PRJNA14717	Perina nuda virus	November 2013
PRJNA14718	Walleye dermal sarcoma virus	November 2013
PRJNA14719	Avian paramyxovirus 6	November 2013
PRJNA14721	Moloney murine sarcoma virus	November 2013
PRJNA14722	Sphaeropsis sapinea RNA virus 1	November 2013
PRJNA14723	Tupaia paramyxovirus	November 2013
PRJNA14724	Nodamura virus	November 2013
PRJNA14725	Eimeria brunetti RNA virus 1	November 2013
PRJNA14726	Spring viraemia of carp virus	November 2013
PRJNA14727	Simian hemorrhagic fever virus	November 2013
PRJNA14728	Bamboo mosaic virus	November 2013
PRJNA14729	Cherry necrotic rusty mottle virus	November 2013
PRJNA14730	Australian bat lyssavirus	November 2013
PRJNA14731	Pseudomonas phage phi8	November 2013
PRJNA14732	Simian T-lymphotropic virus 3	November 2013
PRJNA14733	Crucifer tobamovirus	November 2013
PRJNA14734	Bean leafroll virus	November 2013
PRJNA14735	Garlic virus A	November 2013
PRJNA14736	Garlic virus C	November 2013
PRJNA14737	Euprosterna elaeasa virus	November 2013
PRJNA14738	Equine foamy virus	November 2013
PRJNA14739	Porcine epidemic diarrhea virus	November 2013
PRJNA14741	Striped Jack nervous necrosis virus	November 2013
PRJNA14742	American plum line pattern virus	November 2013
PRJNA14743	Human parainfluenza virus 1	November 2013
PRJNA14744	Apple stem pitting virus	November 2013
PRJNA14745	Apple mosaic virus	November 2013
PRJNA14746	Andes virus	November 2013
PRJNA14747	Tobacco necrosis virus D	November 2013
PRJNA14748	Bamboo mosaic virus satellite RNA	November 2013
PRJNA14749	Blackcurrant reversion virus	November 2013
PRJNA14750	Beet soil-borne mosaic virus	November 2013
PRJNA14751	Beet soil-borne virus	November 2013
PRJNA14752	Arabis mosaic virus large satellite RNA	November 2013
PRJNA14753	Carnation ringspot virus	November 2013
PRJNA14754	Cryphonectria hypovirus 2	November 2013
PRJNA14755	Cowpea mottle virus	November 2013
PRJNA14758	Cowpea chlorotic mottle virus	November 2013
PRJNA14759	Citrus leaf rugose virus	November 2013
PRJNA14760	Elm mottle virus	November 2013
PRJNA14761	Leishmania RNA virus 1 - 4	November 2013
PRJNA14762	Groundnut rosette virus	November 2013
PRJNA14763	Helminthosporium victoriae virus 190S	November 2013
PRJNA14766	Groundnut bud necrosis virus	November 2013
PRJNA14767	Impatiens necrotic spot virus	November 2013
PRJNA14768	Lettuce infectious yellows virus	November 2013
PRJNA14769	Pea enation mosaic virus-1	November 2013
PRJNA14770	Maize white line mosaic satellite virus	November 2013
PRJNA14771	Potato aucuba mosaic virus	November 2013
PRJNA14774	Pelargonium zonate spot virus	November 2013
PRJNA14775	Nilaparvata lugens reovirus	November 2013
PRJNA14776	Peanut clump virus	November 2013
PRJNA14777	Pepper ringspot virus	November 2013
PRJNA14778	Olive latent virus 2	November 2013
PRJNA14780	Pestivirus Giraffe-1	November 2013
PRJNA14781	Barley yellow dwarf virus-MAV	November 2013
PRJNA14785	Pariacoto virus	November 2013
PRJNA14786	Eyach virus	November 2013
PRJNA14787	Discula destructiva virus 2	November 2013
PRJNA14788	Pseudomonas phage phi6	November 2013
PRJNA14789	Potato mop-top virus	November 2013
PRJNA14790	Rice black streaked dwarf virus	November 2013
PRJNA14792	Saccharomyces cerevisiae virus L-A	November 2013
PRJNA14793	Rice yellow stunt virus	November 2013
PRJNA14794	Rice ragged stunt virus	November 2013
PRJNA14795	Rice stripe virus	November 2013
PRJNA14796	Red clover necrotic mosaic virus	November 2013
PRJNA14797	Rice dwarf virus	November 2013
PRJNA14799	Plautia stali intestine virus	November 2013
PRJNA14800	Infectious flacherie virus	November 2013
PRJNA14801	Himetobi P virus	November 2013
PRJNA14802	Triatoma virus	November 2013
PRJNA14803	Black queen cell virus	November 2013
PRJNA14804	Chicken astrovirus	November 2013
PRJNA14805	Shallot virus X	November 2013
PRJNA14807	Rhizoctonia solani virus 717	November 2013
PRJNA14808	Tobacco rattle virus	November 2013
PRJNA14809	Sweet clover necrotic mosaic virus	November 2013
PRJNA14810	Spinach latent virus	November 2013
PRJNA14811	Turnip crinkle virus	November 2013
PRJNA14812	Ustilago maydis virus H1	November 2013
PRJNA14813	Trichomonas vaginalis virus	November 2013
PRJNA14814	Tulare apple mosaic virus	November 2013
PRJNA14815	Tomato aspermy virus	November 2013
PRJNA14816	Panicum mosaic satellite virus	November 2013
PRJNA14817	Obuda pepper virus	November 2013
PRJNA14818	Pea enation mosaic virus-2	November 2013
PRJNA14819	Sugarcane striate mosaic-associated virus	November 2013
PRJNA14820	Carrot red leaf luteovirus associated RNA	November 2013
PRJNA14821	Blackcurrant reversion virus satellite RNA	November 2013
PRJNA14822	Trichomonas vaginalis virus 2	November 2013
PRJNA14823	Zygosaccharomyces bailii virus Z	November 2013
PRJNA14824	Gremmeniella abietina RNA virus L1	November 2013
PRJNA14825	Citrus leaf blotch virus	November 2013
PRJNA14827	Fusarium poae virus 1	November 2013
PRJNA14829	Mycovirus FusoV	November 2013
PRJNA14830	Aura virus	November 2013
PRJNA14831	Western equine encephalitis virus	November 2013
PRJNA14832	Cricket paralysis virus	November 2013
PRJNA14833	Broad bean mottle virus	November 2013
PRJNA14834	Garlic virus E	November 2013
PRJNA14835	Sorghum chlorotic spot virus	November 2013
PRJNA14836	Gremmeniella abietina RNA virus MS1	November 2013
PRJNA14837	Trichomonas vaginalis virus 3	November 2013
PRJNA14838	Cryphonectria parasitica mitovirus 1-NB631	November 2013
PRJNA14839	Ophiostoma mitovirus 3a	November 2013
PRJNA14840	Saccharomyces 23S RNA narnavirus	November 2013
PRJNA14841	Saccharomyces 20S RNA narnavirus	November 2013
PRJNA14842	Ophiostoma mitovirus 4	November 2013
PRJNA14843	Ophiostoma mitovirus 5	November 2013
PRJNA14844	Ophiostoma mitovirus 6	November 2013
PRJNA14846	Tioman virus	November 2013
PRJNA14847	La Crosse virus	November 2013
PRJNA14848	Sweet potato chlorotic stunt virus	November 2013
PRJNA14849	Epinephelus tauvina nervous necrosis virus	November 2013
PRJNA14850	Boolarra virus	November 2013
PRJNA14851	Dugbe virus	November 2013
PRJNA14852	Yellowtail ascites virus	November 2013
PRJNA14853	Drosophila x virus	November 2013
PRJNA14854	Pseudomonas phage phi13	November 2013
PRJNA14855	Pseudomonas phage phi12	November 2013
PRJNA14857	Colorado tick fever virus	November 2013
PRJNA14858	Kadipiro virus	November 2013
PRJNA14862	Lymphocytic choriomeningitis virus	November 2013
PRJNA14863	Tacaribe virus	November 2013
PRJNA14865	Tulip virus X	November 2013
PRJNA14866	Prunus necrotic ringspot virus	November 2013
PRJNA14867	Aphid lethal paralysis virus	November 2013
PRJNA14868	Tobacco bushy top virus	November 2013
PRJNA14869	Youcai mosaic virus	November 2013
PRJNA14870	Broad bean necrosis virus	November 2013
PRJNA14871	Tomato black ring virus	November 2013
PRJNA14874	Walrus calicivirus	November 2013
PRJNA14876	Turnip rosette virus	November 2013
PRJNA14877	Feline calicivirus	November 2013
PRJNA14879	Pear latent virus	November 2013
PRJNA14880	Grapevine rootstock stem lesion associated virus	November 2013
PRJNA14881	Cucumber Bulgarian virus	November 2013
PRJNA14882	Indian peanut clump virus	November 2013
PRJNA14883	Cereal yellow dwarf virus-RPV	November 2013
PRJNA14884	Yam mosaic virus	November 2013
PRJNA14885	Beet western yellows virus	November 2013
PRJNA14886	Mirafiori lettuce big-vein virus	November 2013
PRJNA14889	Kashmir bee virus	November 2013
PRJNA14890	Cucurbit yellow stunting disorder virus	November 2013
PRJNA14891	Deformed wing virus	November 2013
PRJNA14893	Enzootic nasal tumour virus of goats	November 2013
PRJNA14894	Pea stem necrosis virus	November 2013
PRJNA14895	Goose paramyxovirus SF02	November 2013
PRJNA14896	Kamiti River virus	November 2013
PRJNA14897	Mamastrovirus 10	November 2013
PRJNA14898	St. Augustine decline satellite virus	November 2013
PRJNA14899	Oat necrotic mottle virus	November 2013
PRJNA14900	Aquareovirus C	November 2013
PRJNA14901	Beet pseudoyellows virus	November 2013
PRJNA14902	Uukuniemi virus	November 2013
PRJNA14904	Johnsongrass chlorotic stripe mosaic virus	November 2013
PRJNA14905	Broad bean wilt virus 1	November 2013
PRJNA14906	Grapevine leafroll-associated virus 3	November 2013
PRJNA14909	Avian myelocytomatosis virus	November 2013
PRJNA14910	Beet western yellows ST9 associated virus	November 2013
PRJNA14911	Hendra virus	November 2013
PRJNA14912	Sclerophthora macrospora virus B	November 2013
PRJNA14913	Human coronavirus 229E	November 2013
PRJNA14914	Squirrel monkey retrovirus	November 2013
PRJNA14915	Mossman virus	November 2013
PRJNA14916	Bovine leukemia virus	November 2013
PRJNA14918	Helicobasidium mompa totivirus 1-17	November 2013
PRJNA14919	Pirital virus	November 2013
PRJNA14920	Maize mosaic virus	November 2013
PRJNA14921	Blotched snakehead virus	November 2013
PRJNA14922	Pelargonium chlorotic ring pattern virus	November 2013
PRJNA14923	Palyam virus	November 2013
PRJNA14924	Potato yellow vein virus	November 2013
PRJNA14926	Tomato mosaic virus	November 2013
PRJNA14928	Pelargonium flower break virus	November 2013
PRJNA14929	Hantaan virus	November 2013
PRJNA14930	Puumala virus	November 2013
PRJNA14931	Machupo virus	November 2013
PRJNA14932	Arabis mosaic virus	November 2013
PRJNA14933	Tobacco ringspot virus	November 2013
PRJNA14934	Raspberry ringspot virus	November 2013
PRJNA14935	Paprika mild mottle virus	November 2013
PRJNA14936	Tula virus	November 2013
PRJNA14937	African horse sickness virus	November 2013
PRJNA14938	Bluetongue virus	November 2013
PRJNA14939	Guanarito virus	November 2013
PRJNA14940	Parietaria mottle virus	November 2013
PRJNA14941	St Croix River virus	November 2013
PRJNA14942	Beet mosaic virus	November 2013
PRJNA14943	Oropouche virus	November 2013
PRJNA14945	Helminthosporium victoriae 145S virus	November 2013
PRJNA14946	Simian sapelovirus 1	November 2013
PRJNA14948	Aichivirus B	November 2013
PRJNA14949	Beet black scorch virus	November 2013
PRJNA14950	Penicillium stoloniferum virus S	November 2013
PRJNA14951	Oyster mushroom spherical virus	November 2013
PRJNA14953	Ectropis obliqua picorna-like virus	November 2013
PRJNA14955	Zygocactus virus X	November 2013
PRJNA14956	Opuntia virus X	November 2013
PRJNA14957	Kakugo virus	November 2013
PRJNA14958	Humulus japonicus latent virus	November 2013
PRJNA14959	Lettuce ring necrosis virus	November 2013
PRJNA14960	Human coronavirus NL63	November 2013
PRJNA14961	Black beetle virus	November 2013
PRJNA14962	Diaporthe ambigua RNA virus 1	November 2013
PRJNA14978	Rous sarcoma virus	November 2013
PRJNA14979	Panicum mosaic virus	November 2013
PRJNA14980	Ribgrass mosaic virus	November 2013
PRJNA14981	Saguaro cactus virus	November 2013
PRJNA14982	Nudaurelia capensis beta virus	November 2013
PRJNA14983	Acute bee paralysis virus	November 2013
PRJNA14984	Northern cereal mosaic virus	November 2013
PRJNA14985	Fer-de-Lance paramyxovirus	November 2013
PRJNA14986	Grapevine fanleaf virus satellite RNA	November 2013
PRJNA14987	Garlic virus X	November 2013
PRJNA14988	Chicory yellow mottle virus satellite RNA	November 2013
PRJNA14989	Cymbidium ringspot virus satellite RNA	November 2013
PRJNA14990	Infectious bursal disease virus	November 2013
PRJNA14991	Human immunodeficiency virus 2	November 2013
PRJNA14993	Carnation mottle virus	November 2013
PRJNA14994	Sugarcane mosaic virus	November 2013
PRJNA14995	Omsk hemorrhagic fever virus	November 2013
PRJNA14996	Cactus virus X	November 2013
PRJNA14997	Tomato spotted wilt virus	November 2013
PRJNA14998	Chikungunya virus	November 2013
PRJNA14999	Strawberry mild yellow edge virus	November 2013
PRJNA15001	Bovine parainfluenza virus 3	November 2013
PRJNA15002	Canine distemper virus	November 2013
PRJNA15003	Human respiratory syncytial virus	November 2013
PRJNA15004	Respiratory syncytial virus	November 2013
PRJNA15005	Sin Nombre virus	November 2013
PRJNA15006	Reston ebolavirus	November 2013
PRJNA15007	Cryphonectria hypovirus 4	November 2013
PRJNA15008	Pichinde virus	November 2013
PRJNA15009	Spring beauty latent virus	November 2013
PRJNA15010	Amasya cherry disease-associated mycovirus	November 2013
PRJNA15012	Sudan ebolavirus	November 2013
PRJNA15013	Mokola virus	November 2013
PRJNA15014	Parainfluenza virus 5	November 2013
PRJNA15015	Lily symptomless virus	November 2013
PRJNA15016	Tomato black ring virus satellite RNA	November 2013
PRJNA15017	Viral hemorrhagic septicemia virus	November 2013
PRJNA15018	Giardia lamblia virus	November 2013
PRJNA15020	Infectious salmon anemia virus	November 2013
PRJNA15021	Bacillus phage phBC6A51	November 2013
PRJNA15022	Bacillus phage phBC6A52	November 2013
PRJNA15023	Sendai virus	November 2013
PRJNA15024	Infectious pancreatic necrosis virus	November 2013
PRJNA15026	Crimean-Congo hemorrhagic fever virus	November 2013
PRJNA15027	Seoul virus	November 2013
PRJNA15028	Junin virus	November 2013
PRJNA15029	Feline immunodeficiency virus	November 2013
PRJNA15033	Beet necrotic yellow vein virus	November 2013
PRJNA15035	Barley yellow dwarf virus-GAV	November 2013
PRJNA15036	Mopeia Lassa virus reassortant 29	November 2013
PRJNA15037	Mopeia virus AN20410	November 2013
PRJNA15038	Sweet potato chlorotic fleck virus	November 2013
PRJNA15039	Avian sapelovirus	November 2013
PRJNA15041	Magnaporthe oryzae virus 1	November 2013
PRJNA15042	Solenopsis invicta virus-1	November 2013
PRJNA15043	Thogoto virus	November 2013
PRJNA15044	Hantavirus Z10	November 2013
PRJNA15046	Watermelon mosaic virus	November 2013
PRJNA15047	Usutu virus	November 2013
PRJNA15049	Getah virus	November 2013
PRJNA15050	Rinderpest virus (strain Kabete O)	November 2013
PRJNA15052	Brome mosaic virus	November 2013
PRJNA15053	Sandfly fever Naples virus	November 2013
PRJNA15054	Sabia virus	November 2013
PRJNA15055	Influenza C virus (C/Ann Arbor/1/50)	November 2013
PRJNA15056	Poplar mosaic virus	November 2013
PRJNA15057	Carrot red leaf virus	November 2013
PRJNA15058	Strawberry pallidosis-associated virus	November 2013
PRJNA15060	Citrus psorosis virus	November 2013
PRJNA15061	White clover cryptic virus 1	November 2013
PRJNA15062	Little cherry virus 2	November 2013
PRJNA15063	Agropyron mosaic virus	November 2013
PRJNA15064	Hordeum mosaic virus	November 2013
PRJNA15066	Cymbidium ringspot virus	November 2013
PRJNA15067	Pea early-browning virus	November 2013
PRJNA15068	Potato leafroll virus	November 2013
PRJNA15069	White clover mosaic virus	November 2013
PRJNA15071	Tobacco mosaic virus	November 2013
PRJNA15072	Turnip yellows virus	November 2013
PRJNA15073	Plantago asiatica mosaic virus	November 2013
PRJNA15074	Cucurbit aphid-borne yellows virus	November 2013
PRJNA15075	Flock house virus	November 2013
PRJNA15076	Pseudomonas phage PP7	November 2013
PRJNA15077	Carnation Italian ringspot virus	November 2013
PRJNA15078	Cocksfoot mottle virus	November 2013
PRJNA15079	Beet mild yellowing virus	November 2013
PRJNA15080	Cherry virus A	November 2013
PRJNA15081	Oat chlorotic stunt virus	November 2013
PRJNA15082	Leek white stripe virus	November 2013
PRJNA15083	Grapevine virus B	November 2013
PRJNA15084	Olive latent virus 1	November 2013
PRJNA15085	Carrot mottle mimic virus	November 2013
PRJNA15086	Grapevine virus A	November 2013
PRJNA15087	European brown hare syndrome virus	November 2013
PRJNA15089	Bovine viral diarrhea virus 2	November 2013
PRJNA15090	Physalis mottle virus	November 2013
PRJNA15091	Beet virus Q	November 2013
PRJNA15092	Porcine teschovirus	November 2013
PRJNA15093	Oat golden stripe virus	November 2013
PRJNA15094	Japanese iris necrotic ring virus	November 2013
PRJNA15095	Mamastrovirus 13	November 2013
PRJNA15098	Sorghum mosaic virus	November 2013
PRJNA15099	Scallion virus X	November 2013
PRJNA15117	Maize chlorotic mottle virus	November 2013
PRJNA15118	Yokose virus	November 2013
PRJNA15119	Apple stem grooving virus	November 2013
PRJNA15120	Dendrolimus punctatus tetravirus	November 2013
PRJNA15121	Varroa destructor virus-1	November 2013
PRJNA15122	Fragaria chiloensis latent virus	November 2013
PRJNA15123	Calicivirus isolate TCG	November 2013
PRJNA15124	Streptococcus phage DT1	November 2013
PRJNA15125	Pepino mosaic virus	November 2013
PRJNA15127	Pseudomonas phage F116	November 2013
PRJNA15128	Mamestra configurata nucleopolyhedrovirus B	November 2013
PRJNA15129	Macrobrachium rosenbergii nodavirus	November 2013
PRJNA15130	Sri Lankan cassava mosaic virus	November 2013
PRJNA15131	Cherry rasp leaf virus	November 2013
PRJNA15132	Hirame rhabdovirus	November 2013
PRJNA15133	Choristoneura fumiferana multiple nucleopolyhedrovirus	November 2013
PRJNA15136	Prochlorococcus phage P-SSM4	November 2013
PRJNA15137	Choristoneura fumiferana DEF multiple nucleopolyhedrovirus	November 2013
PRJNA15139	Human coronavirus HKU1	November 2013
PRJNA15140	Kyuri green mottle mosaic virus	November 2013
PRJNA15141	Enterobacteria phage RB69	November 2013
PRJNA15142	Monkeypox virus Zaire-96-I-16	November 2013
PRJNA15143	Enterobacteria phage T5	November 2013
PRJNA15144	Rabies virus	November 2013
PRJNA15145	Reticuloendotheliosis virus	November 2013
PRJNA15146	Tobacco necrosis virus A	November 2013
PRJNA15147	Tomato bushy stunt virus	November 2013
PRJNA15148	Pepper mild mottle virus	November 2013
PRJNA15149	Karshi virus	November 2013
PRJNA15151	Hydrangea ringspot virus	November 2013
PRJNA15153	Cucumber vein yellowing virus	November 2013
PRJNA15154	Fusarium graminearum dsRNA mycovirus-1	November 2013
PRJNA15155	Strawberry latent ringspot virus satellite RNA	November 2013
PRJNA15156	Lactobacillus phage phiJL-1	November 2013
PRJNA15157	Cowpea severe leaf curl-associated DNA beta	November 2013
PRJNA15158	Salmonella phage SS3e	November 2013
PRJNA15159	Olive mild mosaic virus	November 2013
PRJNA15160	Mint virus X	November 2013
PRJNA15161	Begomovirus-associated DNA-II	November 2013
PRJNA15162	Begomovirus-associated DNA-III	November 2013
PRJNA15163	Taro vein chlorosis virus	November 2013
PRJNA15164	Bacillus phage GIL16c	November 2013
PRJNA15168	Blackberry yellow vein-associated virus	November 2013
PRJNA15169	Pleurotus ostreatus virus 1	November 2013
PRJNA15170	Citrus sudden death-associated virus	November 2013
PRJNA15171	Erethizon dorsatum papillomavirus 1	November 2013
PRJNA15172	Apricot pseudo-chlorotic leaf spot virus	November 2013
PRJNA15173	Listonella phage phiHSIC	November 2013
PRJNA15174	Enterobacteria phage ES18	November 2013
PRJNA15175	African cassava mosaic virus	November 2013
PRJNA15176	Watermelon silver mottle virus	November 2013
PRJNA15177	East African cassava mosaic virus	November 2013
PRJNA15178	Banna virus	November 2013
PRJNA15179	Tomato yellow leaf curl Thailand virus	November 2013
PRJNA15180	East African cassava mosaic Cameroon virus	November 2013
PRJNA15181	Murid herpesvirus 1	November 2013
PRJNA15182	Tomato yellow leaf curl virus	November 2013
PRJNA15183	Bean common mosaic virus	November 2013
PRJNA15184	Leek yellow stripe virus	November 2013
PRJNA15185	Pothos latent virus	November 2013
PRJNA15186	Omikronpapillomavirus 1	November 2013
PRJNA15188	Grapevine fleck virus	November 2013
PRJNA15189	Zucchini green mottle mosaic virus	November 2013
PRJNA15190	Scallion mosaic virus	November 2013
PRJNA15191	Sulfolobus islandicus rod-shaped virus 2	November 2013
PRJNA15192	Ageratum enation virus	November 2013
PRJNA15193	Chayote yellow mosaic virus	November 2013
PRJNA15194	Squash leaf curl Yunnan virus	November 2013
PRJNA15195	Croton yellow vein mosaic virus	November 2013
PRJNA15196	Barley yellow dwarf virus-PAV	November 2013
PRJNA15197	Variola virus	November 2013
PRJNA15198	Human herpesvirus 3	November 2013
PRJNA15199	Marburg marburgvirus	November 2013
PRJNA15201	Odontoglossum ringspot virus	November 2013
PRJNA15202	Bacillus phage GA-1	November 2013
PRJNA15203	Ageratum yellow vein virus	November 2013
PRJNA15205	Equine rhinitis A virus	November 2013
PRJNA15207	Strawberry vein banding virus	November 2013
PRJNA15208	Hibiscus chlorotic ringspot virus	November 2013
PRJNA15209	Galinsoga mosaic virus	November 2013
PRJNA15210	Mint virus 1	November 2013
PRJNA15211	Tomato leaf curl Madagascar virus-Menabe [Madagascar:Morondova:2001]	November 2013
PRJNA15212	Tomato leaf curl Mayotte virus	November 2013
PRJNA15213	Avian endogenous retrovirus EAV-HP	November 2013
PRJNA15214	Pelargonium necrotic spot virus	November 2013
PRJNA15215	Dolphin morbillivirus	November 2013
PRJNA15216	Maize fine streak virus	November 2013
PRJNA15217	Human herpesvirus 1	November 2013
PRJNA15219	Feline foamy virus	November 2013
PRJNA15220	Simian virus 41	November 2013
PRJNA15222	Acheta domestica densovirus	November 2013
PRJNA15223	Synechococcus phage S-PM2	November 2013
PRJNA15224	Honeysuckle yellow vein virus	November 2013
PRJNA15225	Chilli veinal mottle virus	November 2013
PRJNA15226	Pseudomonas phage phiKMV	November 2013
PRJNA15227	Yersinia phage PY54	November 2013
PRJNA15228	Haemophilus phage Aaphi23	November 2013
PRJNA15229	Gremmeniella abietina mitochondrial RNA virus S2	November 2013
PRJNA15230	Gremmeniella abietina RNA virus L2	November 2013
PRJNA15231	Malvastrum yellow vein Yunnan virus	November 2013
PRJNA15232	Gremmeniella abietina RNA virus MS2	November 2013
PRJNA15233	Senecio yellow mosaic virus	November 2013
PRJNA15234	Banana streak Mysore virus	November 2013
PRJNA15239	Banana streak OL virus	November 2013
PRJNA15240	Banana streak virus strain Acuminata Vietnam	November 2013
PRJNA15241	Vaccinia virus	November 2013
PRJNA15243	Caprine arthritis encephalitis virus	November 2013
PRJNA15244	Lactococcus phage BK5-T	November 2013
PRJNA15245	Microplitis demolitor bracovirus	November 2013
PRJNA15246	Staphylococcus phage Twort	November 2013
PRJNA15247	Torque teno virus 1	November 2013
PRJNA15249	Grapevine rupestris stem pitting-associated virus	November 2013
PRJNA15250	Cypovirus 14	November 2013
PRJNA15251	Pneumonia virus of mice J3666	November 2013
PRJNA15254	Streptococcus phage 2972	November 2013
PRJNA15255	Xanthomonas phage Xp15	November 2013
PRJNA15257	Tobacco curly shoot virus	November 2013
PRJNA15258	Tobacco leaf curl Yunnan virus	November 2013
PRJNA15259	Mungbean yellow mosaic India virus	November 2013
PRJNA15261	Staphylococcus phage G1	November 2013
PRJNA15262	Staphylococcus phage PT1028	November 2013
PRJNA15263	Staphylococcus phage 66	November 2013
PRJNA15264	Staphylococcus phage 187	November 2013
PRJNA15267	Staphylococcus phage 2638A	November 2013
PRJNA15268	Staphylococcus phage 42E	November 2013
PRJNA15269	Staphylococcus phage 3A	November 2013
PRJNA15271	Staphylococcus phage 37	November 2013
PRJNA15272	Staphylococcus phage EW	November 2013
PRJNA15274	Staphylococcus phage ROSA	November 2013
PRJNA15276	Staphylococcus phage 55	November 2013
PRJNA15282	Semliki forest virus	November 2013
PRJNA15283	Cowpea mosaic virus	November 2013
PRJNA15284	Yellow fever virus	November 2013
PRJNA15285	Grapevine chrome mosaic virus	November 2013
PRJNA15286	Grapevine fanleaf virus	November 2013
PRJNA15287	Beet ringspot virus	November 2013
PRJNA15289	Papaya ringspot virus	November 2013
PRJNA15290	Potato virus Y	November 2013
PRJNA15291	Red clover mottle virus	November 2013
PRJNA15293	Turnip yellow mosaic virus	November 2013
PRJNA15294	Bean pod mottle virus	November 2013
PRJNA15295	Pea seed-borne mosaic virus	November 2013
PRJNA15297	Enterovirus D	November 2013
PRJNA15298	Plum pox virus	November 2013
PRJNA15299	Parsnip yellow fleck virus	November 2013
PRJNA15300	Tomato ringspot virus	November 2013
PRJNA15301	Cowpea severe mosaic virus	November 2013
PRJNA15302	Venezuelan equine encephalitis virus	November 2013
PRJNA15304	Powassan virus	November 2013
PRJNA15305	Bovine viral diarrhea virus 1	November 2013
PRJNA15307	Encephalomyocarditis virus	November 2013
PRJNA15308	Hepatitis A virus	November 2013
PRJNA15309	Human rhinovirus B14	November 2013
PRJNA15310	Japanese encephalitis virus	November 2013
PRJNA15311	O'nyong-nyong virus	November 2013
PRJNA15312	Pepper mottle virus	November 2013
PRJNA15313	Rabbit hemorrhagic disease virus	November 2013
PRJNA15314	Ross River virus	November 2013
PRJNA15316	Sindbis virus	November 2013
PRJNA15317	Malvastrum yellow vein betasatellite	November 2013
PRJNA15318	Tomato yellow leaf curl China virus	November 2013
PRJNA15319	Dobrava-Belgrade virus	November 2013
PRJNA15320	African green monkey polyomavirus	November 2013
PRJNA15322	UR2 sarcoma virus	November 2013
PRJNA15323	Adeno-associated virus - 1	November 2013
PRJNA15324	Potato virus M	November 2013
PRJNA15325	Tobacco etch virus	November 2013
PRJNA15326	Cell fusing agent virus	November 2013
PRJNA15327	Rice yellow mottle virus	November 2013
PRJNA15328	Beet yellows virus	November 2013
PRJNA15329	Blueberry scorch virus	November 2013
PRJNA15330	Rhinovirus A	November 2013
PRJNA15331	Southern cowpea mosaic virus	November 2013
PRJNA15332	Rice tungro spherical virus	November 2013
PRJNA15333	Bean common mosaic necrosis virus	November 2013
PRJNA15334	Citrus tristeza virus	November 2013
PRJNA15335	Tick-borne encephalitis virus	November 2013
PRJNA15336	Brome streak mosaic virus	November 2013
PRJNA15337	Lucerne transient streak virus	November 2013
PRJNA15338	Barley mild mosaic virus	November 2013
PRJNA15339	Bean yellow mosaic virus	November 2013
PRJNA15340	Sweet potato mild mottle virus	November 2013
PRJNA15341	Oat blue dwarf virus	November 2013
PRJNA15342	Lettuce mosaic virus	November 2013
PRJNA15343	Louping ill virus	November 2013
PRJNA15344	Ryegrass mosaic virus	November 2013
PRJNA15345	Maize chlorotic dwarf virus	November 2013
PRJNA15346	Little cherry virus 1	November 2013
PRJNA15347	Sweet potato feathery mottle virus	November 2013
PRJNA15348	Tobacco vein mottling virus	November 2013
PRJNA15349	Johnsongrass mosaic virus	November 2013
PRJNA15351	Enterovirus E	November 2013
PRJNA15352	Peanut mottle virus	November 2013
PRJNA15353	Clover yellow vein virus	November 2013
PRJNA15354	Wheat streak mosaic virus	November 2013
PRJNA15355	Maize dwarf mosaic virus	November 2013
PRJNA15356	Southern bean mosaic virus	November 2013
PRJNA15357	Human parechovirus	November 2013
PRJNA15358	Wheat yellow mosaic virus	November 2013
PRJNA15360	Avian encephalomyelitis virus	November 2013
PRJNA15362	Barley yellow mosaic virus	November 2013
PRJNA15363	Sugarcane yellow leaf virus	November 2013
PRJNA15364	Hepatitis GB virus B	November 2013
PRJNA15365	Japanese yam mosaic virus	November 2013
PRJNA15366	Poinsettia mosaic virus	November 2013
PRJNA15367	Apple latent spherical virus	November 2013
PRJNA15368	Rio Bravo virus	November 2013
PRJNA15369	Apoi virus	November 2013
PRJNA15370	Langat virus	November 2013
PRJNA15371	Enterovirus H	November 2013
PRJNA15372	Sesbania mosaic virus	November 2013
PRJNA15373	Hop latent virus	November 2013
PRJNA15375	Ryegrass mottle virus	November 2013
PRJNA15376	Potato virus A	November 2013
PRJNA15377	Soybean mosaic virus	November 2013
PRJNA15379	Potato virus V	November 2013
PRJNA15380	Broad bean wilt virus 2	November 2013
PRJNA15381	Maize rayado fino virus	November 2013
PRJNA15382	Aconitum latent virus	November 2013
PRJNA15383	Equine arteritis virus	November 2013
PRJNA15384	Squash mosaic virus	November 2013
PRJNA15387	Alkhumra hemorrhagic fever virus	November 2013
PRJNA15388	Dasheen mosaic virus	November 2013
PRJNA15390	Zucchini yellow mosaic virus	November 2013
PRJNA15391	Oat mosaic virus	November 2013
PRJNA15392	Mayaro virus	November 2013
PRJNA15393	Modoc virus	November 2013
PRJNA15394	Cowpea aphid-borne mosaic virus	November 2013
PRJNA15396	Enterovirus G	November 2013
PRJNA15397	Cycas necrotic stunt virus	November 2013
PRJNA15398	Tamana bat virus	November 2013
PRJNA15399	Cocksfoot streak virus	November 2013
PRJNA15400	Porcine sapelovirus 1	November 2013
PRJNA15401	Ljungan virus	November 2013
PRJNA15402	Montana myotis leukoencephalitis virus	November 2013
PRJNA15403	Subterranean clover mottle virus	November 2013
PRJNA15404	Wild potato mosaic virus	November 2013
PRJNA15405	Papaya leaf distortion mosaic virus	November 2013
PRJNA15406	Peru tomato mosaic virus	November 2013
PRJNA15407	Onion yellow dwarf virus	November 2013
PRJNA15408	Turnip mosaic virus	November 2013
PRJNA15410	Ovine enzootic nasal tumor virus	November 2013
PRJNA15411	Banana streak GF virus	November 2013
PRJNA15413	Pelargonium line pattern virus	November 2013
PRJNA15414	Human parvovirus 4	November 2013
PRJNA15415	Tupaia virus	November 2013
PRJNA15416	Aeromonas phage 31	November 2013
PRJNA15417	Enterobacteria phage RB43	November 2013
PRJNA15418	Phytophthora endornavirus 1	November 2013
PRJNA15419	Cassia yellow blotch virus	November 2013
PRJNA15420	Chayote mosaic virus	November 2013
PRJNA15421	Human parainfluenza virus 2	November 2013
PRJNA15422	Burkholderia phage phi52237	November 2013
PRJNA15423	Junonia coenia densovirus	November 2013
PRJNA15424	Human papillomavirus type 90	November 2013
PRJNA15426	Garlic latent virus	November 2013
PRJNA15428	Hepatitis B virus	November 2013
PRJNA15429	Eastern equine encephalitis virus	November 2013
PRJNA15430	Murray Valley encephalitis virus	November 2013
PRJNA15433	Newcastle disease virus B1	November 2013
PRJNA15436	Mamastrovirus 1	November 2013
PRJNA15437	Porcine reproductive and respiratory syndrome virus	November 2013
PRJNA15441	Aichivirus A	November 2013
PRJNA15443	Nipah virus	November 2013
PRJNA15444	Bombyx mori densovirus 5	November 2013
PRJNA15446	Tomato leaf curl China betasatellite	November 2013
PRJNA15447	Pennisetum mosaic virus	November 2013
PRJNA15449	Vibriophage VP4	November 2013
PRJNA15450	Human papillomavirus type 7	November 2013
PRJNA15451	Alphapapillomavirus 3	November 2013
PRJNA15453	Deltapapillomavirus 1	November 2013
PRJNA15457	Classical swine fever virus	November 2013
PRJNA15458	Heron hepatitis B virus	November 2013
PRJNA15459	Enterobacteria phage FI sensu lato	November 2013
PRJNA15460	Deltapapillomavirus 3	November 2013
PRJNA15461	Sweet potato leaf curl virus	November 2013
PRJNA15462	Deerpox virus W-848-83	November 2013
PRJNA15463	Border disease virus	November 2013
PRJNA15465	Canine minute virus	November 2013
PRJNA15466	Alphapapillomavirus 13	November 2013
PRJNA15467	GB virus C	November 2013
PRJNA15468	Procyon lotor papillomavirus 1	November 2013
PRJNA15469	Chrysodeixis chalcites nucleopolyhedrovirus	November 2013
PRJNA15470	Cucumber mosaic virus	November 2013
PRJNA15471	Peanut stunt virus	November 2013
PRJNA15472	Tobacco streak virus	November 2013
PRJNA15473	Fiji disease virus	November 2013
PRJNA15477	JC polyomavirus	November 2013
PRJNA15478	Wheat dwarf virus	November 2013
PRJNA15479	Enterobacteria phage Qbeta	November 2013
PRJNA15480	Tobacco curly shoot alphasatellite	November 2013
PRJNA15481	Tomato yellow leaf curl China alphasatellite	November 2013
PRJNA15482	Tobacco leaf curl Yunnan virus associated DNA 1	November 2013
PRJNA15483	Thunberg fritillary virus	November 2013
PRJNA15484	Chicken anemia virus	November 2013
PRJNA15485	Human papillomavirus type 41	November 2013
PRJNA15486	Human papillomavirus type 63	November 2013
PRJNA15488	Human papillomavirus type 96	November 2013
PRJNA15489	Murine polyomavirus	November 2013
PRJNA15490	Cymbidium mosaic virus	November 2013
PRJNA15491	Mupapillomavirus 1	November 2013
PRJNA15492	Human papillomavirus type 4	November 2013
PRJNA15493	Stenotrophomonas phage phiSMA9	November 2013
PRJNA15494	Lily virus X	November 2013
PRJNA15495	Lily mottle virus	November 2013
PRJNA15496	Sida yellow mosaic virus	November 2013
PRJNA15498	Human metapneumovirus	November 2013
PRJNA15499	Peste-des-petits-ruminants virus	November 2013
PRJNA15502	Melon necrotic spot virus	November 2013
PRJNA15503	Potato virus X	November 2013
PRJNA15504	Human papillomavirus type 10	November 2013
PRJNA15505	Human papillomavirus type 16	November 2013
PRJNA15506	Alphapapillomavirus 7	November 2013
PRJNA15507	Human papillomavirus type 26	November 2013
PRJNA15508	Human papillomavirus type 32	November 2013
PRJNA15509	Human papillomavirus type 34	November 2013
PRJNA15510	Human papillomavirus type 53	November 2013
PRJNA15512	Alphapapillomavirus 4	November 2013
PRJNA15513	Deltapapillomavirus 4	November 2013
PRJNA15514	Sida yellow mosaic virus-[China]-associated DNA beta	November 2013
PRJNA15515	Ageratum yellow vein China betasatellite	November 2013
PRJNA15517	Artichoke mottled crinkle virus	November 2013
PRJNA15520	Norwalk virus	November 2013
PRJNA15532	Wisteria vein mosaic virus	November 2013
PRJNA15533	Penicillium stoloniferum virus F	November 2013
PRJNA15555	Vicia cryptic virus	November 2013
PRJNA15556	Penaeus merguiensis densovirus	November 2013
PRJNA15557	Cotton leaf curl Bangalore betasatellite	November 2013
PRJNA15558	Duck circovirus	November 2013
PRJNA15559	Ludwigia yellow vein virus	November 2013
PRJNA15560	Alternanthera yellow vein virus	November 2013
PRJNA15561	Ludwigia yellow vein virus-associated DNA beta	November 2013
PRJNA15562	Sida yellow vein virus satellite DNA beta	November 2013
PRJNA15569	Enterobacteria phage JK06	November 2013
PRJNA15574	Potato virus S	November 2013
PRJNA15575	Cotton leaf curl Bangalore virus	November 2013
PRJNA15587	Tomato chlorosis virus	November 2013
PRJNA15591	Squash leaf curl China virus - [B]	November 2013
PRJNA15618	Emiliania huxleyi virus 86	November 2013
PRJNA15635	Trichoplusia ni single nucleopolyhedrovirus	November 2013
PRJNA15686	Acidianus two-tailed virus	November 2013
PRJNA15687	Alstroemeria virus x	November 2013
PRJNA15717	Sclerotinia sclerotiorum debilitation-associated RNA virus	November 2013
PRJNA15745	Shallot yellow stripe virus	November 2013
PRJNA15779	Luffa puckering and leaf distortion-associated DNA beta	November 2013
PRJNA15780	Cotton leaf curl Multan betasatellite	November 2013
PRJNA15781	Chlamydia phage 4	November 2013
PRJNA15783	Bacillus phage Gamma	November 2013
PRJNA15784	Bacillus phage Cherry	November 2013
PRJNA15880	Enterobacteria phage K1F	November 2013
PRJNA15881	Breda virus	November 2013
PRJNA15884	Grapevine leafroll-associated virus 2	November 2013
PRJNA15892	J-virus	November 2013
PRJNA15895	Human bocavirus	November 2013
PRJNA15995	Tomato yellow leaf curl Mali virus-associated DNA beta	November 2013
PRJNA16076	Phage phiJL001	November 2013
PRJNA16102	Burkholderia phage Bcep176	November 2013
PRJNA16140	Rotavirus C	November 2013
PRJNA16141	Penicillium chrysogenum virus	November 2013
PRJNA16142	Coniothyrium minitans RNA virus	November 2013
PRJNA16143	Mycoreovirus 3	November 2013
PRJNA16144	Adult diarrheal rotavirus strain J19	November 2013
PRJNA16145	Operophtera brumata reovirus	November 2013
PRJNA16150	St. Louis encephalitis virus	November 2013
PRJNA16151	Clostridium phage c-st	November 2013
PRJNA16156	Rosellinia necatrix partitivirus 1-W8	November 2013
PRJNA16158	Chum salmon reovirus CS	November 2013
PRJNA16178	Enterobacteria phage RTP	November 2013
PRJNA16188	Dulcamara mottle virus	November 2013
PRJNA16189	Simian virus 12	November 2013
PRJNA16199	Pseudomonas phage EL	November 2013
PRJNA16201	Kelp fly virus	November 2013
PRJNA16202	Bovine papillomavirus 7	November 2013
PRJNA16205	Menangle virus	November 2013
PRJNA16225	Sida leaf curl virus	November 2013
PRJNA16226	Sida leaf curl virus-associated DNA beta	November 2013
PRJNA16227	Sida leaf curl virus-associated DNA 1	November 2013
PRJNA16228	Enterobacteria phage K1E	November 2013
PRJNA16234	Ovine herpesvirus 2	November 2013
PRJNA16236	Lettuce necrotic yellows virus	November 2013
PRJNA16237	Vicia faba endornavirus	November 2013
PRJNA16238	Oryza rufipogon endornavirus	November 2013
PRJNA16239	Oryza sativa endornavirus	November 2013
PRJNA16240	Avian metapneumovirus	November 2013
PRJNA16242	Yunnan orbivirus	November 2013
PRJNA16243	Aedes pseudoscutellaris reovirus	November 2013
PRJNA16245	Bitter gourd leaf curl betasatellite	November 2013
PRJNA16246	Papiine herpesvirus 2	November 2013
PRJNA16247	Atlantic salmon swim bladder sarcoma virus	November 2013
PRJNA16257	Nerine virus X	November 2013
PRJNA16299	Xanthomonas phage OP1	November 2013
PRJNA16300	Xanthomonas phage OP2	November 2013
PRJNA16312	Cotton leaf curl Multan virus satellite U36-1	November 2013
PRJNA16323	Maize necrotic streak virus	November 2013
PRJNA16324	Tomato leaf curl Joydebpur virus	November 2013
PRJNA16325	Malvastrum leaf curl virus	November 2013
PRJNA16326	East Asian Passiflora virus	November 2013
PRJNA16327	Tomato yellow spot virus	November 2013
PRJNA16329	Bacillus phage WBeta	November 2013
PRJNA16333	Alternanthera mosaic virus	November 2013
PRJNA16334	Angelonia flower break virus	November 2013
PRJNA16335	Vernonia yellow vein virus	November 2013
PRJNA16336	Liao ning virus	November 2013
PRJNA16337	Peruvian horse sickness virus	November 2013
PRJNA16338	TYLCCNV-[Y322] satellite DNA beta	November 2013
PRJNA16343	Hyphantria cunea nucleopolyhedrovirus	November 2013
PRJNA16381	Escherichia phage phiV10	November 2013
PRJNA16382	Bacillus phage Fah	November 2013
PRJNA16383	Pseudomonas phage F10	November 2013
PRJNA16384	Pseudomonas phage 73	November 2013
PRJNA16385	Pseudomonas phage 119X	November 2013
PRJNA16386	Pseudomonas phage PA11	November 2013
PRJNA16387	Pseudomonas phage M6	November 2013
PRJNA16388	Pseudomonas phage F8	November 2013
PRJNA16582	Mobala virus	November 2013
PRJNA16583	Sodalis phage phiSG1	November 2013
PRJNA16590	Cucumber leaf spot virus	November 2013
PRJNA16591	Enterobacteria phage ID2 Moscow/ID/2001	November 2013
PRJNA16595	Enterobacteria phage WA13 sensu lato	November 2013
PRJNA16628	Enterobacteria phage ID18 sensu lato	November 2013
PRJNA16630	Beilong virus	November 2013
PRJNA16631	Xenotropic MuLV-related virus VP62	November 2013
PRJNA16633	Ippy virus	November 2013
PRJNA16643	Konjac mosaic virus	November 2013
PRJNA16650	His 1 virus	November 2013
PRJNA16651	His2 virus	November 2013
PRJNA16652	Penaeid shrimp infectious myonecrosis virus	November 2013
PRJNA16654	Crow polyomavirus	November 2013
PRJNA16655	Finch polyomavirus	November 2013
PRJNA16656	Nora virus	November 2013
PRJNA16657	Gremmeniella abietina type B RNA virus XL1	November 2013
PRJNA16661	Agrotis segetum nucleopolyhedrovirus	November 2013
PRJNA16662	Clostridium phage phiCD119	November 2013
PRJNA16663	Lactobacillus phage KC5a	November 2013
PRJNA16699	Merremia mosaic virus	November 2013
PRJNA16706	Streptomyces phage mu1/6	November 2013
PRJNA16737	Lisianthus necrosis virus	November 2013
PRJNA16738	Campoletis sonorensis ichnovirus	November 2013
PRJNA16745	Y73 sarcoma virus	November 2013
PRJNA16747	Banana streak virus	November 2013
PRJNA16748	Marine birnavirus	November 2013
PRJNA16749	Daphne virus S	November 2013
PRJNA16750	Sugarcane bacilliform MO virus	November 2013
PRJNA16793	Antheraea pernyi nucleopolyhedrovirus	November 2013
PRJNA16794	Daphne mosaic virus	November 2013
PRJNA16795	Luffa begomovirus associated DNA beta	November 2013
PRJNA16796	Starling circovirus	November 2013
PRJNA16797	Homalodisca coagulata virus-1	November 2013
PRJNA16798	Crocodilepox virus	November 2013
PRJNA16799	Dracaena mottle virus	November 2013
PRJNA16815	Capra hircus papillomavirus 1	November 2013
PRJNA16818	Prune dwarf virus	November 2013
PRJNA16819	Redspotted grouper nervous necrosis virus	November 2013
PRJNA16937	Sida mosaic Sinaloa virus	November 2013
PRJNA17059	Enterobacteria phage K1-5	November 2013
PRJNA17091	Micromonas pusilla reovirus	November 2013
PRJNA17097	Choristoneura occidentalis granulovirus	November 2013
PRJNA17099	Invertebrate iridescent virus 3	November 2013
PRJNA17103	Mannheimia phage phiMHaA1	November 2013
PRJNA17105	Aeromonas phage 25	November 2013
PRJNA17113	Pasteurella phage F108	November 2013
PRJNA17115	Mycobacterium phage 244	November 2013
PRJNA17117	Tursiops truncatus papillomavirus 2	November 2013
PRJNA17123	Mouse parvovirus 3	November 2013
PRJNA17125	Mouse parvovirus 2	November 2013
PRJNA17127	Raphanus sativus cryptic virus 1	November 2013
PRJNA17141	Mycobacterium phage Catera	November 2013
PRJNA17143	Mycobacterium phage Che12	November 2013
PRJNA17145	Mycobacterium phage Cooper	November 2013
PRJNA17147	Mycobacterium phage Halo	November 2013
PRJNA17149	Mycobacterium phage Llij	November 2013
PRJNA17151	Mycobacterium phage Orion	November 2013
PRJNA17165	Mycobacterium phage PBI1	November 2013
PRJNA17167	Mycobacterium phage PLot	November 2013
PRJNA17169	Mycobacterium phage PMC	November 2013
PRJNA17171	Mycobacterium phage Pipefish	November 2013
PRJNA17173	Mycobacterium phage Qyrzula	November 2013
PRJNA17175	Mycobacterium phage Wildcat	November 2013
PRJNA17181	Ranid herpesvirus 1	November 2013
PRJNA17183	Ranid herpesvirus 2	November 2013
PRJNA17267	Siegesbeckia yellow vein virus	November 2013
PRJNA17269	Siegesbeckia yellow vein virus-associated DNA beta	November 2013
PRJNA17349	Malva mosaic virus	November 2013
PRJNA17361	Neodiprion abietis NPV	November 2013
PRJNA17363	Chickpea chlorotic stunt virus	November 2013
PRJNA17373	Narcissus common latent virus	November 2013
PRJNA17387	Tomato yellow leaf curl Indonesia virus-[Lembang]	November 2013
PRJNA17429	Pepper yellow leaf curl Indonesia virus	November 2013
PRJNA17481	Pseudomonas phage PRR1	November 2013
PRJNA17483	Taterapox virus	November 2013
PRJNA17485	Clanis bilineata nucleopolyhedrovirus	November 2013
PRJNA17487	Passiflora latent carlavirus	November 2013
PRJNA17539	Tomato leaf curl Pakistan virus	November 2013
PRJNA17541	Synechococcus phage syn9	November 2013
PRJNA17545	Melon yellow spot virus	November 2013
PRJNA17547	Capsicum chlorosis virus	November 2013
PRJNA17549	Rousettus aegyptiacus papillomavirus 1	November 2013
PRJNA17551	Euphorbia mosaic virus	November 2013
PRJNA17573	Hibiscus latent Singapore virus	November 2013
PRJNA17577	Murine norovirus 1	November 2013
PRJNA17585	Bat coronavirus (BtCoV/133/2005)	November 2013
PRJNA17593	Malvastrum leaf curl Guangdong virus	November 2013
PRJNA17595	Siegesbeckia yellow vein Guangxi virus	November 2013
PRJNA17607	Tomato leaf curl Guangxi virus	November 2013
PRJNA17669	Leucania separata nucleopolyhedrovirus	November 2013
PRJNA17671	Plutella xylostella multiple nucleopolyhedrovirus	November 2013
PRJNA17721	Spodoptera frugiperda ascovirus 1a	November 2013
PRJNA17741	Strawberry chlorotic fleck-associated virus	November 2013
PRJNA17743	Phormidium phage Pf-WMP4	November 2013
PRJNA17773	Raven circovirus	November 2013
PRJNA17775	Geobacillus phage GBSV1	November 2013
PRJNA17801	Tomato yellow leaf curl Guangdong virus	November 2013
PRJNA17803	Streptocarpus flower break virus	November 2013
PRJNA17805	Tomato leaf curl Guangdong virus	November 2013
PRJNA17807	Okra yellow crinkle virus	November 2013
PRJNA17809	Pepper severe mosaic virus	November 2013
PRJNA17979	Stx2-converting phage 86	November 2013
PRJNA17991	Desmodium leaf distortion virus	November 2013
PRJNA17993	Corchorus yellow spot virus	November 2013
PRJNA17995	Anticarsia gemmatalis nucleopolyhedrovirus	November 2013
PRJNA17997	Enterobacteria phage RB32	November 2013
PRJNA17999	Tomato leaf curl Karnataka virus-associated DNA beta	November 2013
PRJNA18001	Tomato leaf curl virus-Pune-associated DNA beta	November 2013
PRJNA18003	Trichoplusia ni ascovirus 2c	November 2013
PRJNA18009	Siniperca chuatsi rhabdovirus	November 2013
PRJNA18015	Tomato leaf curl Pune virus	November 2013
PRJNA18019	Gull circovirus	November 2013
PRJNA18021	Finch circovirus	November 2013
PRJNA18071	Narcissus symptomless virus	November 2013
PRJNA18125	Blackberry virus Y	November 2013
PRJNA18127	Microcystis aeruginosa phage Ma-LMM01	November 2013
PRJNA18129	Malvastrum yellow mosaic alphasatellite	November 2013
PRJNA18131	Malvastrum yellow mosaic virus	November 2013
PRJNA18133	Malvastrum yellow mosaic virus satellite DNA beta	November 2013
PRJNA18239	Ralstonia phage RSM1	November 2013
PRJNA18249	Croton yellow vein mosaic betasatellite	November 2013
PRJNA18273	Ectropis obliqua nucleopolyhedrovirus	November 2013
PRJNA18275	Raspberry leaf mottle virus	November 2013
PRJNA18289	Rabbit vesivirus	November 2013
PRJNA18291	Ralstonia phage RSS1	November 2013
PRJNA18293	Staphylococcus phage phiNM	November 2013
PRJNA18303	Culex flavivirus	November 2013
PRJNA18305	Paramecium bursaria Chlorella virus FR483	November 2013
PRJNA18323	Potato apical leaf curl disease-associated satellite DNA beta	November 2013
PRJNA18329	Staphylococcus phage phiNM3	November 2013
PRJNA18331	Cucumber mottle virus	November 2013
PRJNA18463	Staphylococcus phage phiPVL108	November 2013
PRJNA18481	Yersinia phage Berlin	November 2013
PRJNA18503	Archaeal BJ1 virus	November 2013
PRJNA18507	Strawberry necrotic shock virus	November 2013
PRJNA18511	Escherichia phage N4	November 2013
PRJNA18513	Sepik virus	November 2013
PRJNA18515	Entebbe bat virus	November 2013
PRJNA18517	Possum enterovirus W1	November 2013
PRJNA18519	Possum enterovirus W6	November 2013
PRJNA18521	Pseudomonas phage DMS3	November 2013
PRJNA18523	Staphylococcus phage CNPH82	November 2013
PRJNA18525	Staphylococcus phage PH15	November 2013
PRJNA18527	Acanthocystis turfacea Chlorella virus 1	November 2013
PRJNA18529	Streptococcus phage SMP	November 2013
PRJNA18531	Maracuja mosaic virus	November 2013
PRJNA18533	Maruca vitrata nucleopolyhedrovirus	November 2013
PRJNA18539	Mal de Rio Cuarto virus	November 2013
PRJNA18625	Sida yellow mosaic Yucatan virus	November 2013
PRJNA18627	Tomato leaf curl Hsinchu virus	November 2013
PRJNA18657	Honeysuckle yellow vein Kagoshima virus	November 2013
PRJNA18659	Crassocephalum yellow vein virus - Jinghong	November 2013
PRJNA18669	Staphylococcus phage phiETA2	November 2013
PRJNA18671	Staphylococcus phage phiETA3	November 2013
PRJNA18729	Narcissus degeneration virus	November 2013
PRJNA18767	Glypta fumiferanae ichnovirus	November 2013
PRJNA18779	Hyposoter fugitivus ichnovirus	November 2013
PRJNA18827	Spodoptera frugiperda multiple nucleopolyhedrovirus	November 2013
PRJNA18829	Dioscorea bacilliform virus	November 2013
PRJNA18839	Erwinia amylovora phage Era103	November 2013
PRJNA18843	Kokobera virus	November 2013
PRJNA18845	Ilheus virus	November 2013
PRJNA18847	Aroa virus	November 2013
PRJNA18851	Vibrio phage VP882	November 2013
PRJNA18853	Nootka lupine vein clearing virus	November 2013
PRJNA18855	Israeli acute paralysis virus	November 2013
PRJNA18857	Burkholderia phage BcepF1	November 2013
PRJNA18859	Streptococcus phage phi3396	November 2013
PRJNA18861	Tomato leaf curl Arusha virus	November 2013
PRJNA18863	Tylonycteris bat coronavirus HKU4	November 2013
PRJNA18865	Pipistrellus bat coronavirus HKU5	November 2013
PRJNA18867	Rousettus bat coronavirus HKU9	November 2013
PRJNA18869	Tomato leaf curl Seychelles virus	November 2013
PRJNA18885	Rehmannia mosaic virus	November 2013
PRJNA18967	Mesta yellow vein mosaic virus	November 2013
PRJNA18985	Chrysanthemum virus B	November 2013
PRJNA19059	Cyprinid herpesvirus 3	November 2013
PRJNA19131	Torque teno midi virus 1	November 2013
PRJNA19133	Botryotinia fuckeliana totivirus 1	November 2013
PRJNA19149	Rice gall dwarf virus	November 2013
PRJNA19151	Heliothis virescens ascovirus 3e	November 2013
PRJNA19153	Clostridium phage phiC2	November 2013
PRJNA19155	KI polyomavirus	November 2013
PRJNA19157	Salmonella phage SETP3	November 2013
PRJNA19181	Gryllus bimaculatus nudivirus	November 2013
PRJNA19405	Sida yellow vein Madurai virus	November 2013
PRJNA19427	Phlox virus S	November 2013
PRJNA19481	Ralstonia phage RSA1	November 2013
PRJNA19547	Woolly monkey sarcoma virus	November 2013
PRJNA19579	Burkholderia phage BcepGomr	November 2013
PRJNA19599	Clerodendron yellow mosaic virus	November 2013
PRJNA19601	Honeysuckle yellow vein beta-[Japan:Fukui:2001]	November 2013
PRJNA19603	Honeysuckle yellow vein Japan betasatellite	November 2013
PRJNA19651	Mapuera virus	November 2013
PRJNA19653	Tomato mild yellow leaf curl Aragua virus - [Venezuela:10:2003]	November 2013
PRJNA19695	Spodoptera litura granulovirus	November 2013
PRJNA19737	Enterobacteria phage cdtI	November 2013
PRJNA19741	Fragaria chiloensis cryptic virus	November 2013
PRJNA19745	Pepper curly top virus	November 2013
PRJNA19747	Citrus variegation virus	November 2013
PRJNA19749	Staphylococcus phage 80alpha	November 2013
PRJNA19753	Brevicoryne brassicae picorna-like virus	November 2013
PRJNA19755	Maize white line mosaic virus	November 2013
PRJNA19757	European bat lyssavirus 1	November 2013
PRJNA19759	European bat lyssavirus 2	November 2013
PRJNA19761	Okra mosaic virus	November 2013
PRJNA19763	Synechococcus phage Syn5	November 2013
PRJNA19765	WU Polyomavirus	November 2013
PRJNA19767	Propionibacterium phage PA6	November 2013
PRJNA19769	Aeromonas phage phiO18P	November 2013
PRJNA19771	Xanthomonas phage Xop411	November 2013
PRJNA19773	Solenopsis invicta virus 2	November 2013
PRJNA19775	Enterobacteria phage TLS	November 2013
PRJNA19777	Lindernia anagallis yellow vein virus	November 2013
PRJNA19779	Spilanthes yellow vein virus	November 2013
PRJNA19781	Mimosa yellow leaf curl virus	November 2013
PRJNA19783	Sida yellow vein Vietnam virus	November 2013
PRJNA19785	Tomato yellow leaf curl Vietnam virus	November 2013
PRJNA19787	Erectites yellow mosaic virus	November 2013
PRJNA19797	Geobacillus virus E2	November 2013
PRJNA19799	Tobacco leaf curl Thailand virus	November 2013
PRJNA19801	Phormidium phage Pf-WMP3	November 2013
PRJNA19803	Lactobacillus phage LL-H	November 2013
PRJNA19815	Sida yellow vein Vietnam alphasatellite	November 2013
PRJNA19817	Mimosa yellow leaf curl virus-associated DNA 1	November 2013
PRJNA19819	Papaya leaf curl China virus satellite DNA beta	November 2013
PRJNA19821	Mimosa yellow leaf curl virus satellite DNA beta	November 2013
PRJNA19823	Sida leaf curl virus satellite DNA beta	November 2013
[truncated: 1,770 more rows]

## Sheet: Plasmid
Accesion ID (uniq)	plasmid name	date
NC_016583	plasmid pPABN1	November 2013
NC_014249	plasmid pAzo01	November 2013
NC_014250	plasmid pAzo02	November 2013
NC_014123	plasmid pPARG1	November 2013
NC_009926	plasmid pREB1	November 2013
NC_009927	plasmid pREB2	November 2013
NC_009928	plasmid pREB3	November 2013
NC_009929	plasmid pREB4	November 2013
NC_009930	plasmid pREB5	November 2013
NC_009931	plasmid pREB6	November 2013
NC_009932	plasmid pREB7	November 2013
NC_009933	plasmid pREB8	November 2013
NC_009934	plasmid pREB9	November 2013
NC_001275	plasmid pAC5	November 2013
NC_022074	plasmid pAG20	November 2013
NC_019327	plasmid pAC258-26	November 2013
NC_019337	plasmid pAC258-29	November 2013
NC_004991	plasmid pAP12875	November 2013
NC_010177	plasmid pGR7	November 2013
NC_021976	plasmid Apa386Bp1	November 2013
NC_021992	plasmid Apa386Bp3	November 2013
NC_021977	plasmid Apa386Bp4	November 2013
NC_021993	plasmid Apa386Bp5	November 2013
NC_021978	plasmid Apa386Bp6	November 2013
NC_021979	plasmid Apa386Bp7	November 2013
NC_013210	plasmid pAPA01-011	November 2013
NC_013211	plasmid pAPA01-020	November 2013
NC_013212	plasmid pAPA01-030	November 2013
NC_013213	plasmid pAPA01-040	November 2013
NC_013214	plasmid pAPA01-050	November 2013
NC_013215	plasmid pAPA01-060	November 2013
NC_017104	plasmid pAPA42C_011	November 2013
NC_017105	plasmid pAPA42C_020	November 2013
NC_017151	plasmid pAPA42C_030	November 2013
NC_017106	plasmid pAPA42C_040	November 2013
NC_017107	plasmid pAPA42C_050	November 2013
NC_017152	plasmid pAPA42C_060	November 2013
NC_017101	plasmid pAPA03-010	November 2013
NC_017118	plasmid pAPA03-020	November 2013
NC_017119	plasmid pAPA03-030	November 2013
NC_017142	plasmid pAPA03-040	November 2013
NC_017120	plasmid pAPA03-050	November 2013
NC_017109	plasmid pAPA03-060	November 2013
NC_017143	plasmid pAPA07-010	November 2013
NC_017122	plasmid pAPA07-020	November 2013
NC_017110	plasmid pAPA07-030	November 2013
NC_017123	plasmid pAPA07-040	November 2013
NC_017144	plasmid pAPA07-050	November 2013
NC_017124	plasmid pAPA07-060	November 2013
NC_017136	plasmid pAPA12-014	November 2013
NC_017113	plasmid pAPA12-020	November 2013
NC_017114	plasmid pAPA12-030	November 2013
NC_017115	plasmid pAPA12-040	November 2013
NC_017116	plasmid pAPA12-050	November 2013
NC_017137	plasmid pAPA12-060	November 2013
NC_017117	plasmid pAPA22-010	November 2013
NC_017126	plasmid pAPA22-020	November 2013
NC_017127	plasmid pAPA22-030	November 2013
NC_017145	plasmid pAPA22-040	November 2013
NC_017128	plasmid pAPA22-050	November 2013
NC_017129	plasmid pAPA22-060	November 2013
NC_017130	plasmid pAPA26-013	November 2013
NC_017131	plasmid pAPA26-020	November 2013
NC_017147	plasmid pAPA26-030	November 2013
NC_017132	plasmid pAPA26-040	November 2013
NC_017148	plasmid pAPA26-050	November 2013
NC_017133	plasmid pAPA26-060	November 2013
NC_017134	plasmid pAPA32-012	November 2013
NC_017149	plasmid pAPA32-020	November 2013
NC_017135	plasmid pAPA32-030	November 2013
NC_017102	plasmid pAPA32-040	November 2013
NC_017103	plasmid pAPA32-050	November 2013
NC_017112	plasmid pAPA32-060	November 2013
NC_022242	plasmid pAX22	November 2013
NC_005793	plasmid pEST4011	November 2013
NC_014641	plasmid pA81	November 2013
NC_006830	plasmid pA81	November 2013
NC_014642	plasmid pA82	November 2013
NC_005562	plasmid pDL10	November 2013
NC_011299	plasmid pAH1	November 2013
NC_009467	plasmid pACRY01	November 2013
NC_009468	plasmid pACRY02	November 2013
NC_009469	plasmid pACRY03	November 2013
NC_009470	plasmid pACRY04	November 2013
NC_009471	plasmid pACRY05	November 2013
NC_009472	plasmid pACRY06	November 2013
NC_009473	plasmid pACRY07	November 2013
NC_009474	plasmid pACRY08	November 2013
NC_008691	plasmid pAM5	November 2013
NC_015178	plasmid pACMV1	November 2013
NC_015187	plasmid pACMV2	November 2013
NC_015179	plasmid pACMV3	November 2013
NC_015188	plasmid pACMV4	November 2013
NC_015180	plasmid pACMV5	November 2013
NC_015181	plasmid pACMV6	November 2013
NC_015189	plasmid pACMV7	November 2013
NC_015182	plasmid pACMV8	November 2013
NC_004734	plasmid pTC-F14	November 2013
NC_010600	plasmid pTcM1	November 2013
NC_015851	plasmid megaplasmid	November 2013
NC_015852	plasmid pLAtc1	November 2013
NC_015853	plasmid pLAtc2	November 2013
NC_015854	plasmid pLAtc3	November 2013
NC_001520	plasmid pTF4.1	November 2013
NC_005023	plasmid pTF5	November 2013
NC_008765	plasmid pAOVO01	November 2013
NC_008766	plasmid pAOVO02	November 2013
NC_021489	plasmid pAB-NCGM253	November 2013
NC_019359	plasmid pAB120	November 2013
NC_010481	plasmid pABIR	November 2013
NC_012813	plasmid pABVA01	November 2013
NC_019985	plasmid pAbNDM-1	November 2013
NC_006877	plasmid pMAC	November 2013
NC_013277	plasmid pMMA2	November 2013
NC_013506	plasmid pMMCU2	November 2013
NC_019199	plasmid pMMCU3	November 2013
NC_019280	plasmid pMMD	November 2013
NC_020818	plasmid pNDM-AB	November 2013
NC_019311	plasmid pRAY*-v1	November 2013
NC_019345	plasmid pRAY*-v2	November 2013
NC_016977	plasmid pTS236	November 2013
NC_022565	plasmid ABIBUN107mP1	November 2013
NC_017163	plasmid ABKp1	November 2013
NC_017164	plasmid ABKp2	November 2013
NC_011585	plasmid pAB0057	November 2013
NC_010605	plasmid pACICU1	November 2013
NC_010606	plasmid pACICU2	November 2013
NC_009083	plasmid pAB1	November 2013
NC_009084	plasmid pAB2	November 2013
NC_010401	plasmid p1ABAYE	November 2013
NC_010402	plasmid p2ABAYE	November 2013
NC_010404	plasmid p3ABAYE	November 2013
NC_010403	plasmid p4ABAYE	November 2013
NC_021727	plasmid p1BJAB07104	November 2013
NC_021728	plasmid p2BJAB07104	November 2013
NC_021734	plasmid pBJAB0715	November 2013
NC_021730	plasmid p1BJAB0868	November 2013
NC_021731	plasmid p2BJAB0868	November 2013
NC_021732	plasmid p3BJAB0868	November 2013
NC_020525	plasmid pD1279779	November 2013
NC_017848	plasmid pABTJ1	November 2013
NC_020524	plasmid pABTJ2	November 2013
NC_017172	plasmid pMDR-ZJ06	November 2013
NC_010395	plasmid p1ABSDF	November 2013
NC_010396	plasmid p2ABSDF	November 2013
NC_010398	plasmid p3ABSDF	November 2013
NC_017165	plasmid p1ABTCDC0715	November 2013
NC_017166	plasmid p2ABTCDC0715	November 2013
NC_013056	plasmid pMMCU1	November 2013
NC_019323	plasmid pABZ78	November 2013
NC_019268	plasmid pNDM-BJ01	November 2013
NC_019281	plasmid pNDM-BJ02	November 2013
NC_019322	plasmid pABCA95	November 2013
NC_002760	plasmid pAC450	November 2013
NC_000923	plasmid pRAY	November 2013
NC_010309	plasmid pAV1	November 2013
NC_010310	plasmid pAV2	November 2013
NC_013546	plasmid p11745	November 2013
NC_010889	plasmid p12494	November 2013
NC_010069	plasmid p9555	November 2013
NC_010042	plasmid p9956	November 2013
NC_009625	plasmid pARD3079	November 2013
NC_010795	plasmid pHB0503	November 2013
NC_007098	plasmid pKMA2425	November 2013
NC_005312	plasmid pMS260	November 2013
NC_007099	plasmid pPSAS1522	November 2013
NC_003125	plasmid pTYM1	November 2013
NC_010941	plasmid ABB7_B	November 2013
NC_010942	plasmid APP7_A	November 2013
NC_010940	plasmid APP7_C	November 2013
NC_007095	plasmid pIMD50	November 2013
NC_007096	plasmid pKMA1467	November 2013
NC_009624	plasmid pKMA202	November 2013
NC_009623	plasmid pKMA5	November 2013
NC_007094	plasmid pKMA505	November 2013
NC_007097	plasmid pKMA757	November 2013
NC_017965	plasmid pWTk445	November 2013
NC_019014	plasmid pAAk1	November 2013
NC_009476	plasmid pAb5S9	November 2013
NC_006143	plasmid pFBAOT6	November 2013
NC_013780	plasmid pAH3680	November 2013
NC_016852	plasmid pAHH01	November 2013
NC_019262	plasmid pAHH04	November 2013
NC_016849	plasmid pAQ2-2	November 2013
NC_021159	plasmid pAhy2.5	November 2013
NC_011207	plasmid pBRST7.6	November 2013
NC_019380	plasmid pR148	November 2013
NC_012885	plasmid pRA1	November 2013
NC_010919	plasmid pRA3	November 2013
NC_003124	plasmid pRAS3.2	November 2013
NC_009352	plasmid pAsa6	November 2013
NC_004338	plasmid pAsal1	November 2013
NC_004339	plasmid pAsal2	November 2013
NC_004340	plasmid pAsal3	November 2013
NC_003123	plasmid pRAS3.1	November 2013
NC_009349	plasmid 4	November 2013
NC_009350	plasmid 5	November 2013
NC_004923	plasmid pAsa1	November 2013
NC_004925	plasmid pAsa2	November 2013
NC_004924	plasmid pAsa3	November 2013
NC_016611	plasmid pAQ2-1	November 2013
NC_021724	plasmid pS23A	November 2013
NC_002579	plasmid pVT745	November 2013
NC_013438	plasmid S25	November 2013
NC_014629	plasmid S57	November 2013
NC_003064	plasmid At	November 2013
NC_003065	plasmid Ti	November 2013
NC_011994	plasmid pAgK84	November 2013
NC_011990	plasmid pAtK84b	November 2013
NC_011987	plasmid pAtK84c	November 2013
NC_002575	plasmid pRi1724	November 2013
NC_010841	plasmid pRi2659	November 2013
NC_015184	plasmid pAspH13-3a	November 2013
NC_002377	plasmid Ti	November 2013
NC_010929	plasmid Ti plasmid pTiBo542	November 2013
NC_006277	plasmid pAgK84	November 2013
NC_019555	plasmid pAoF64/95	November 2013
NC_002147	plasmid pTi-SAKURA	November 2013
NC_011986	plasmid pAtS4a	November 2013
NC_011991	plasmid pAtS4b	November 2013
NC_011984	plasmid pAtS4c	November 2013
NC_011981	plasmid pAtS4e	November 2013
NC_011982	plasmid pTiS4	November 2013
NC_014908	plasmid pALIDE01	November 2013
NC_014911	plasmid pALIDE02	November 2013
NC_015423	plasmid pALIDE201	November 2013
NC_013206	plasmid pAACI01	November 2013
NC_013207	plasmid pAACI02	November 2013
NC_013208	plasmid pAACI03	November 2013
NC_016850	plasmid pCG103-32	November 2013
NC_011403	plasmid pES213	November 2013
NC_016853	plasmid pES657-44	November 2013
NC_016851	plasmid pKB1A97-67	November 2013
NC_011314	plasmid pVSAL320	November 2013
NC_011316	plasmid pVSAL43	November 2013
NC_011315	plasmid pVSAL54	November 2013
NC_011311	plasmid pVSAL840	November 2013
NC_013852	plasmid pALVIN01	November 2013
NC_013862	plasmid pALVIN02	November 2013
NC_019394	plasmid pAMDE1-300	November 2013
NC_018680	plasmid pAMBAS45	November 2013
NC_021709	plasmid unnamed	November 2013
NC_021711	plasmid unnamed	November 2013
NC_021718	plasmid unnamed	November 2013
NC_013386	plasmid pADEG01	November 2013
NC_010905	plasmid pA387	November 2013
NC_010852	plasmid pMEA100	November 2013
NC_015560	plasmid pAS9A-1	November 2013
NC_015561	plasmid pAS9A-2	November 2013
NC_019772	plasmid pANACY.01	November 2013
NC_020157	plasmid pANACY.02	November 2013
NC_019773	plasmid pANACY.03	November 2013
NC_019774	plasmid pANACY.04	November 2013
NC_020056	plasmid pANACY.05	November 2013
NC_019775	plasmid pANACY.06	November 2013
NC_019428	plasmid pANA01	November 2013
NC_019429	plasmid pANA02	November 2013
NC_019440	plasmid pANA03	November 2013
NC_007410	plasmid A	November 2013
NC_007411	plasmid B	November 2013
NC_007412	plasmid C	November 2013
NC_021575	plasmid D	November 2013
NC_013164	plasmid pAPRE01	November 2013
NC_001880	plasmid ece1	November 2013
NC_012890	plasmid pGS5	November 2013
NC_013742	plasmid pArcpr01	November 2013
NC_012733	plasmid unnamed	November 2013
NC_017193	plasmid pABL	November 2013
NC_006823	plasmid 1	November 2013
NC_006824	plasmid 2	November 2013
NC_014549	plasmid pRE117-1	November 2013
NC_014548	plasmid pRE117-2	November 2013
NC_008712	plasmid TC1	November 2013
NC_008713	plasmid TC2	November 2013
NC_011879	plasmid pACHL01	November 2013
NC_011881	plasmid pACHL02	November 2013
NC_021229	plasmid pAO1	November 2013
NC_015146	plasmid pASPHE301	November 2013
NC_015147	plasmid pASPHE302	November 2013
NC_016615	plasmid pPRH	November 2013
NC_019326	plasmid p3132-53	November 2013
NC_010494	plasmid pSI-1	November 2013
NC_010492	plasmid pChr15	November 2013
NC_008537	plasmid 1	November 2013
NC_008538	plasmid 2	November 2013
NC_008539	plasmid 3	November 2013
NC_019338	plasmid pJ337-114	November 2013
NC_019331	plasmid pJ340-114	November 2013
NC_019330	plasmid pJ340-69	November 2013
NC_019339	plasmid pJ349-116	November 2013
NC_019332	plasmid pJ353-116	November 2013
NC_018532	plasmid p232	November 2013
NC_009453	plasmid pAL1	November 2013
NC_003353	plasmid extrachromosomal DNA	November 2013
NC_007717	plasmid pAYWB-I	November 2013
NC_007718	plasmid pAYWB-II	November 2013
NC_007719	plasmid pAYWB-III	November 2013
NC_007720	plasmid pAYWB-IV	November 2013
NC_014818	plasmid pASTEX01	November 2013
NC_014819	plasmid pASTEX02	November 2013
NC_005245	plasmid p250	November 2013
NC_010912	plasmid pYMH5	November 2013
NC_020548	plasmid pAZKH	November 2013
NC_016594	plasmid AZOBR_p1	November 2013
NC_016618	plasmid AZOBR_p2	November 2013
NC_016595	plasmid AZOBR_p3	November 2013
NC_016596	plasmid AZOBR_p4	November 2013
NC_016619	plasmid AZOBR_p5	November 2013
NC_016597	plasmid AZOBR_p6	November 2013
NC_016585	plasmid AZO_p1	November 2013
NC_016586	plasmid AZO_p2	November 2013
NC_016623	plasmid AZO_p3	November 2013
NC_016587	plasmid AZO_p4	November 2013
NC_016624	plasmid AZO_p5	November 2013
NC_016588	plasmid AZO_p6	November 2013
NC_013855	plasmid pAB510a	November 2013
NC_013856	plasmid pAB510b	November 2013
NC_013857	plasmid pAB510c	November 2013
NC_013858	plasmid pAB510d	November 2013
NC_013859	plasmid pAB510e	November 2013
NC_013860	plasmid pAB510f	November 2013
NC_022368	plasmid pGIAK1	November 2013
NC_014104	plasmid pBSG3	November 2013
NC_020273	plasmid pBA45-1	November 2013
NC_017189	plasmid pMC1	November 2013
NC_022531	plasmid II	November 2013
NC_002146	plasmid pXO2	November 2013
NC_001496	plasmid virulence plasmid PX01	November 2013
NC_007322	plasmid pXO1	November 2013
NC_007323	plasmid pXO2	November 2013
NC_012656	plasmid pXO1	November 2013
NC_012655	plasmid pXO2	November 2013
NC_003980	plasmid pXO1	November 2013
NC_003981	plasmid pXO2	November 2013
NC_012579	plasmid pX01	November 2013
NC_012577	plasmid pX02	November 2013
NC_017726	plasmid BAP1	November 2013
NC_017727	plasmid BAP2	November 2013
NC_001705	plasmid pBC16	November 2013
NC_010933	plasmid pBC210	November 2013
NC_010934	plasmid pBCXO1	November 2013
NC_010924	plasmid pCER270	November 2013
NC_012473	plasmid p03BB102_179	November 2013
NC_011654	plasmid pAH187_12	November 2013
NC_011655	plasmid pAH187_270	November 2013
NC_011657	plasmid pAH187_3	November 2013
NC_011656	plasmid pAH187_45	November 2013
NC_011771	plasmid pAH820_10	November 2013
NC_011777	plasmid pAH820_272	November 2013
NC_011776	plasmid pAH820_3	November 2013
NC_005707	plasmid pBc10987	November 2013
NC_004721	plasmid pBClin15	November 2013
NC_007103	plasmid pE33L466	November 2013
NC_007104	plasmid pE33L5	November 2013
NC_007105	plasmid pE33L54	November 2013
NC_007106	plasmid pE33L8	November 2013
NC_007107	plasmid pE33L9	November 2013
NC_016780	plasmid pF837_10	November 2013
NC_016794	plasmid pF837_55	November 2013
NC_018492	plasmid p01	November 2013
NC_018493	plasmid p02	November 2013
NC_018499	plasmid p03	November 2013
NC_018494	plasmid p04	November 2013
NC_011774	plasmid pG9842_140	November 2013
NC_011775	plasmid pG9842_209	November 2013
NC_011341	plasmid pH308197_10	November 2013
NC_011340	plasmid pH308197_11	November 2013
NC_011339	plasmid pH308197_258	November 2013
NC_011342	plasmid pH308197_29	November 2013
NC_011338	plasmid pH308197_3	November 2013
NC_011337	plasmid pH308197_73	November 2013
NC_016772	plasmid pNC1	November 2013
NC_016773	plasmid pNC2	November 2013
NC_016793	plasmid pNC3	November 2013
NC_016774	plasmid pNC4	November 2013
NC_016792	plasmid pNCcld	November 2013
NC_011973	plasmid pBc239	November 2013
NC_011971	plasmid pBc53	November 2013
NC_014757	plasmid pLVP1401	November 2013
NC_014333	plasmid pBAslCI14	November 2013
NC_014331	plasmid pCI-XO1	November 2013
NC_014332	plasmid pCI-XO2	November 2013
NC_010853	plasmid pMSR0	November 2013
NC_009673	plasmid pBC9801	November 2013
NC_006959	plasmid pBL63.1	November 2013
NC_005311	plasmid pFL5	November 2013
NC_005308	plasmid pFL7	November 2013
NC_010008	plasmid pBM100	November 2013
NC_010009	plasmid pBM200	November 2013
NC_010010	plasmid pBM300	November 2013
NC_004604	plasmid pBM400	November 2013
NC_014025	plasmid pBM500	November 2013
NC_014031	plasmid pBM600	November 2013
NC_014023	plasmid pBM700	November 2013
NC_017139	plasmid WSH-002_p1	November 2013
NC_017140	plasmid WSH-002_p2	November 2013
NC_017141	plasmid WSH-002_p3	November 2013
NC_005328	plasmid pBM19	November 2013
NC_005703	plasmid pBMY1	November 2013
NC_005704	plasmid pBMYdx	November 2013
NC_006870	plasmid pDx14.2	November 2013
NC_006869	plasmid pSin9.7	November 2013
NC_013792	plasmid pBpOF4-01	November 2013
NC_013793	plasmid pBpOF4-02	November 2013
NC_001858	plasmid pPL10	November 2013
NC_004932	plasmid pPL7065	November 2013
NC_013534	plasmid pPZZ84	November 2013
NC_019230	plasmid pBHS24	November 2013
NC_002675	plasmid pA01	November 2013
NC_013963	plasmid pBS-01	November 2013
NC_014557	plasmid pBS-02	November 2013
NC_019282	plasmid pDMV2	November 2013
NC_014617	plasmid pJAM1	November 2013
NC_002075	plasmid p1414	November 2013
NC_006825	plasmid pBS608	November 2013
NC_001376	plasmid pIM13	November 2013
NC_007956	plasmid pLS30	November 2013
NC_013537	plasmid pPL1	November 2013
NC_001765	plasmid pTA1015	November 2013
NC_001764	plasmid pTA1040	November 2013
NC_001766	plasmid pTA1060	November 2013
NC_015148	plasmid pLS20	November 2013
NC_015149	plasmid pLS32	November 2013
NC_017194	plasmid pBEST195S	November 2013
NC_021809	plasmid pBS32	November 2013
NC_007203	plasmid DAN-involved plasmid	November 2013
NC_007202	plasmid miniplasmid	November 2013
NC_019228	plasmid pBMB2062-2	November 2013
NC_009841	plasmid pBMB67	November 2013
NC_010281	plasmid pFR12	November 2013
NC_010282	plasmid pFR12.5	November 2013
NC_010283	plasmid pFR55	November 2013
NC_005567	plasmid pGI3	November 2013
NC_009034	plasmid pK1S1	November 2013
NC_004334	plasmid pTX14-2	November 2013
NC_001446	plasmid pTX14-3	November 2013
NC_014172	plasmid pBMB171	November 2013
NC_018880	plasmid BTB_15p	November 2013
NC_018885	plasmid BTB_2p	November 2013
NC_018878	plasmid BTB_502p	November 2013
NC_018884	plasmid BTB_5p	November 2013
NC_018883	plasmid BTB_6p	November 2013
NC_018879	plasmid BTB_78p	November 2013
NC_018882	plasmid BTB_7p	November 2013
NC_018881	plasmid BTB_8p	November 2013
NC_018886	plasmid BTB_9p	November 2013
NC_018486	plasmid p01	November 2013
NC_018501	plasmid p02	November 2013
NC_018487	plasmid p03	November 2013
NC_018488	plasmid p04	November 2013
NC_018502	plasmid p05	November 2013
NC_018489	plasmid p06	November 2013
NC_018503	plasmid p07	November 2013
NC_018490	plasmid p08	November 2013
NC_018516	plasmid p01	November 2013
NC_018509	plasmid p02	November 2013
NC_018510	plasmid p03	November 2013
NC_018517	plasmid p04	November 2013
NC_018511	plasmid p05	November 2013
NC_018512	plasmid p06	November 2013
NC_018686	plasmid pMC183	November 2013
NC_018687	plasmid pMC189	November 2013
NC_018688	plasmid pMC319	November 2013
NC_018689	plasmid pMC429	November 2013
NC_018694	plasmid pMC54	November 2013
NC_018684	plasmid pMC8	November 2013
NC_018685	plasmid pMC95	November 2013
NC_020124	plasmid pBMB0228	November 2013
NC_020884	plasmid pBt1-3	November 2013
NC_017197	plasmid pBMB2062-32	November 2013
NC_017213	plasmid pBMB2062-4ac	November 2013
NC_014937	plasmid pBMB0558	November 2013
NC_017202	plasmid pCT127	November 2013
NC_017209	plasmid pCT14	November 2013
NC_017203	plasmid pCT281	November 2013
NC_017204	plasmid pCT51	November 2013
NC_017210	plasmid pCT6880	November 2013
NC_017205	plasmid pCT72	November 2013
NC_017211	plasmid pCT8252	November 2013
NC_017206	plasmid pCT83	November 2013
NC_017207	plasmid pCT8513	November 2013
NC_017212	plasmid pCT9547	November 2013
NC_006821	plasmid pBMBt1	November 2013
NC_004059	plasmid pUIBI-1	November 2013
NC_017201	plasmid pBMB26	November 2013
NC_017199	plasmid pBMB28	November 2013
NC_010076	plasmid pBtoxis	November 2013
NC_002091	plasmid pTX14-1	November 2013
NC_006578	plasmid pBT9727	November 2013
NC_020240	plasmid pAW63	November 2013
NC_020250	plasmid pHT11	November 2013
NC_020243	plasmid pHT7	November 2013
NC_020249	plasmid pHT73	November 2013
NC_020239	plasmid pHT77	November 2013
NC_020241	plasmid pHT8_1	November 2013
NC_020242	plasmid pHT8_2	November 2013
NC_002108	plasmid pBMB2062	November 2013
NC_011796	plasmid pBMB7635	November 2013
NC_001272	plasmid pBMB9741	November 2013
NC_019227	plasmid pBMB2062-56	November 2013
NC_010895	plasmid pBMB175	November 2013
NC_004335	plasmid pGI1	November 2013
NC_020393	plasmid pIS56-107	November 2013
NC_020391	plasmid pIS56-11	November 2013
NC_020379	plasmid pIS56-15	November 2013
NC_020380	plasmid pIS56-16	November 2013
NC_020394	plasmid pIS56-233	November 2013
NC_020384	plasmid pIS56-285	November 2013
NC_020385	plasmid pIS56-328	November 2013
NC_020381	plasmid pIS56-39	November 2013
NC_020390	plasmid pIS56-6	November 2013
NC_020392	plasmid pIS56-63	November 2013
NC_020382	plasmid pIS56-68	November 2013
NC_020377	plasmid pIS56-8	November 2013
NC_020383	plasmid pIS56-85	November 2013
NC_020378	plasmid pIS56-9	November 2013
NC_008598	plasmid pALH1	November 2013
NC_010180	plasmid pBWB401	November 2013
NC_010181	plasmid pBWB402	November 2013
NC_010182	plasmid pBWB403	November 2013
NC_010183	plasmid pBWB404	November 2013
NC_019100	plasmid pBMS1	November 2013
NC_011073	plasmid pBFP35	November 2013
NC_019534	plasmid pBFUK1	November 2013
NC_005026	plasmid pBI143	November 2013
NC_006873	plasmid pBF9343	November 2013
NC_006297	plasmid pBFY46	November 2013
NC_015165	plasmid pBACSA01	November 2013
NC_015168	plasmid pBACSA02	November 2013
NC_015166	plasmid pBACSA03	November 2013
NC_004703	plasmid p5482	November 2013
NC_006374	plasmid pBGR1	November 2013
NC_004308	plasmid pBGR2	November 2013
NC_012847	plasmid pBGR3	November 2013
NC_019248	plasmid pTT0105	November 2013
NC_010615	plasmid pKM19s	November 2013
NC_010160	plasmid pBT01	November 2013
NC_005913	plasmid pBLTVA-1	November 2013
NC_005914	plasmid pBLTVA-2	November 2013
NC_010580	plasmid pBIND01	November 2013
NC_010578	plasmid pBIND02	November 2013
NC_019270	plasmid pBSDMV46A	November 2013
NC_015509	plasmid pBSDMV9	November 2013
NC_007800	plasmid pCCK13698	November 2013
NC_010908	plasmid pCIBAO89	November 2013
NC_011332	plasmid pB80	November 2013
NC_010930	plasmid pB21a	November 2013
NC_002133	plasmid pCIBb1	November 2013
NC_007068	plasmid pBC1	November 2013
NC_021875	plasmid pBBKW-1	November 2013
NC_021876	plasmid pBBKW-2	November 2013
NC_004769	plasmid PNAC2	November 2013
NC_010857	plasmid p6043A	November 2013
NC_010861	plasmid p6043B	November 2013
NC_004443	plasmid pB44	November 2013
NC_011139	plasmid pFI2576	November 2013
NC_002635	plasmid pKJ36	November 2013
NC_004978	plasmid pKJ50	November 2013
NC_006997	plasmid pMG1	November 2013
NC_004770	plasmid pNAC1	November 2013
NC_004768	plasmid pNAC3	November 2013
NC_019200	plasmid pSP02	November 2013
NC_006843	plasmid pTB6	November 2013
NC_004252	plasmid pDOJH10L	November 2013
NC_004253	plasmid pDOJH10S	November 2013
NC_004943	plasmid pBLO1	November 2013
NC_015053	plasmid p157F-NC1	November 2013
NC_015066	plasmid p157F-NC2	November 2013
NC_017220	plasmid BLNIAS_P1	November 2013
NC_017222	plasmid BLNIAS_P2	November 2013
NC_003527	plasmid p4M	November 2013
NC_010877	plasmid pASV479	November 2013
NC_010164	plasmid pBIFA24	November 2013
NC_019992	plasmid pB000b	November 2013
NC_017925	plasmid pBGIBA	November 2013
NC_020196	plasmid unnamed	November 2013
NC_015679	plasmid pBge	November 2013
NC_016598	plasmid pCpu	November 2013
NC_016150	plasmid pMADAR_001	November 2013
NC_022551	plasmid unnamed	November 2013
NC_013419	plasmid pBPLAN	November 2013
NC_004935	plasmid pBgh	November 2013
NC_018830	plasmid BPP5P1	November 2013
NC_008459	plasmid pBP136	November 2013
NC_011650	plasmid cp26	November 2013
NC_011647	plasmid cp32-1	November 2013
NC_011651	plasmid cp32-3	November 2013
NC_011649	plasmid cp32-4	November 2013
NC_011648	plasmid cp32-5	November 2013
NC_011789	plasmid lp17	November 2013
NC_011787	plasmid lp28-1	November 2013
NC_011788	plasmid lp28-2	November 2013
NC_011793	plasmid lp28-3	November 2013
NC_011791	plasmid lp28-4	November 2013
NC_011794	plasmid lp28-7	November 2013
NC_011790	plasmid lp32-10	November 2013
NC_011792	plasmid lp38	November 2013
NC_011786	plasmid lp54	November 2013
NC_017229	plasmid cp26	November 2013
NC_008274	plasmid cp27	November 2013
NC_008273	plasmid cp30	November 2013
NC_017230	plasmid cp32-1	November 2013
NC_017224	plasmid cp32-11	November 2013
NC_017225	plasmid cp32-12	November 2013
NC_017226	plasmid cp32-3	November 2013
NC_017227	plasmid cp32-5	November 2013
NC_017231	plasmid cp32-7	November 2013
NC_017228	plasmid cp32-9	November 2013
NC_017232	plasmid lp17	November 2013
NC_008569	plasmid lp25	November 2013
NC_008568	plasmid lp28	November 2013
NC_017239	plasmid lp28-2	November 2013
NC_017233	plasmid lp28-3	November 2013
NC_017234	plasmid lp28-4	November 2013
NC_017235	plasmid lp28-7	November 2013
NC_017236	plasmid lp28-8	November 2013
NT_167351	plasmid lp31	November 2013
NT_167352	plasmid lp31	November 2013
NT_167350	plasmid lp31	November 2013
NC_008567	plasmid lp32	November 2013
NC_017240	plasmid lp32-10	November 2013
NC_008566	plasmid lp34	November 2013
NC_017237	plasmid lp38	November 2013
NC_017241	plasmid lp54	November 2013
NC_008564	plasmid lp60	November 2013
NC_008565	plasmid lp60-2	November 2013
NC_015907	plasmid cp26	November 2013
NC_015903	plasmid cp32-11	November 2013
NC_015908	plasmid cp32-3	November 2013
NC_015904	plasmid cp32-4	November 2013
NC_015909	plasmid cp32-5	November 2013
NC_015905	plasmid cp32-6	November 2013
NC_015910	plasmid cp32-7	November 2013
NC_015906	plasmid cp32-quad	November 2013
NC_015911	plasmid cp9	November 2013
NC_015915	plasmid lp17	November 2013
NC_015922	plasmid lp25	November 2013
NC_015916	plasmid lp28-3	November 2013
NC_015917	plasmid lp28-4	November 2013
NC_015918	plasmid lp28-7	November 2013
NC_015919	plasmid lp54	November 2013
NC_015920	plasmid lp56	November 2013
NC_004971	plasmid cp18-2	November 2013
NC_019225	plasmid cp26	November 2013
NC_004988	plasmid linear	November 2013
NC_008443	plasmid unnamed	November 2013
NC_012261	plasmid 118a_cp26	November 2013
NC_012257	plasmid 118a_cp32-10	November 2013
NC_012264	plasmid 118a_cp32-13	November 2013
NC_012268	plasmid 118a_cp32-4	November 2013
NC_012262	plasmid 118a_cp32-5	November 2013
NC_012266	plasmid 118a_cp32-6	November 2013
NC_012253	plasmid 118a_cp32-7-9	November 2013
NC_012251	plasmid 118a_cp32-8	November 2013
NC_012256	plasmid 118a_cp9	November 2013
NC_012243	plasmid 118a_lp17	November 2013
NC_012238	plasmid 118a_lp25	November 2013
NC_012236	plasmid 118a_lp28-3	November 2013
NC_012240	plasmid 118a_lp28-4	November 2013
NC_012248	plasmid 118a_lp28-5	November 2013
NC_012233	plasmid 118a_lp28-6	November 2013
NC_012229	plasmid 118a_lp32-3	November 2013
NC_012245	plasmid 118a_lp36	November 2013
NC_012232	plasmid 118a_lp38	November 2013
NC_012241	plasmid 118a_lp54	November 2013
NC_011853	plasmid 156a_cp26	November 2013
NC_011846	plasmid 156a_cp32-1	November 2013
NC_011850	plasmid 156a_cp32-11	November 2013
NC_011841	plasmid 156a_cp32-12	November 2013
NC_011851	plasmid 156a_cp32-3	November 2013
NC_011849	plasmid 156a_cp32-4	November 2013
NC_011843	plasmid 156a_cp32-6	November 2013
NC_011845	plasmid 156a_cp32-7	November 2013
NC_011847	plasmid 156a_cp32-8	November 2013
NC_011865	plasmid 156a_lp17	November 2013
NC_011863	plasmid 156a_lp25	November 2013
NC_011864	plasmid 156a_lp28-1	November 2013
NC_011874	plasmid 156a_lp28-3	November 2013
NC_011862	plasmid 156a_lp28-4	November 2013
NC_011866	plasmid 156a_lp28-5	November 2013
NC_011872	plasmid 156a_lp28-6	November 2013
NC_011870	plasmid 156a_lp36	November 2013
NC_011868	plasmid 156a_lp38	November 2013
NC_011876	plasmid 156a_lp54	November 2013
NC_018983	plasmid 297_cp26	November 2013
NC_019003	plasmid 297_cp32-1	November 2013
NC_019004	plasmid 297_cp32-11	November 2013
NC_018979	plasmid 297_cp32-12	November 2013
NC_019006	plasmid 297_cp32-3	November 2013
NC_018984	plasmid 297_cp32-4	November 2013
NC_018981	plasmid 297_cp32-5	November 2013
NC_019005	plasmid 297_cp32-6	November 2013
NC_018980	plasmid 297_cp32-7	November 2013
NC_018982	plasmid 297_cp32-9	November 2013
NC_018992	plasmid 297_lp17	November 2013
NC_018988	plasmid 297_lp28-1	November 2013
NC_018990	plasmid 297_lp28-3	November 2013
NC_018993	plasmid 297_lp28-4	November 2013
NC_018989	plasmid 297_lp28-5	November 2013
NC_018987	plasmid 297_lp28-6	November 2013
NC_018986	plasmid 297_lp36	November 2013
NC_018991	plasmid 297_lp38	November 2013
NC_013128	plasmid 297_lp54	November 2013
NC_012513	plasmid 29805_cp26	November 2013
NC_012516	plasmid 29805_cp32-12	November 2013
NC_012511	plasmid 29805_cp32-4	November 2013
NC_012517	plasmid 29805_cp32-5	November 2013
NC_012514	plasmid 29805_cp32-7	November 2013
NC_012510	plasmid 29805_cp32-9	November 2013
NC_012500	plasmid 29805_lp17	November 2013
NC_012503	plasmid 29805_lp25	November 2013
NC_012502	plasmid 29805_lp28-2	November 2013
NC_012507	plasmid 29805_lp28-3	November 2013
NC_012501	plasmid 29805_lp28-4	November 2013
NC_012495	plasmid 29805_lp28-6	November 2013
NC_012498	plasmid 29805_lp36	November 2013
NC_012508	plasmid 29805_lp38	November 2013
NC_012505	plasmid 29805_lp54	November 2013
NC_012104	plasmid 64b_cp26	November 2013
NC_012110	plasmid 64b_cp32-1	November 2013
NC_012112	plasmid 64b_cp32-11	November 2013
NC_012106	plasmid 64b_cp32-3-8	November 2013
NC_012105	plasmid 64b_cp32-4	November 2013
NC_012111	plasmid 64b_cp32-5	November 2013
NC_012114	plasmid 64b_cp32-6	November 2013
NC_012113	plasmid 64b_cp32-7	November 2013
NC_012107	plasmid 64b_cp32-9	November 2013
NC_012179	plasmid 64b_lp17	November 2013
NC_012168	plasmid 64b_lp28-1	November 2013
NC_012196	plasmid 64b_lp28-2	November 2013
NC_012163	plasmid 64b_lp28-3	November 2013
NC_012165	plasmid 64b_lp28-4	November 2013
NC_012174	plasmid 64b_lp28-5	November 2013
NC_012184	plasmid 64b_lp36	November 2013
NC_012182	plasmid 64b_lp38	November 2013
NC_012199	plasmid 64b_lp54	November 2013
NC_011974	plasmid 72a_cp26	November 2013
NC_011972	plasmid 72a_cp32-1	November 2013
NC_011967	plasmid 72a_cp32-10	November 2013
NC_011968	plasmid 72a_cp32-12	November 2013
NC_011965	plasmid 72a_cp32-13	November 2013
NC_011975	plasmid 72a_cp32-5	November 2013
NC_011970	plasmid 72a_cp32-7	November 2013
NC_012191	plasmid 72a_lp17	November 2013
NC_012172	plasmid 72a_lp28-4	November 2013
NC_011966	plasmid 72a_lp32-3	November 2013
NC_012186	plasmid 72a_lp36	November 2013
NC_012201	plasmid 72a_lp38	November 2013
NC_012193	plasmid 72a_lp54	November 2013
NC_012263	plasmid 94a_cp26	November 2013
NC_012255	plasmid 94a_cp32-10	November 2013
NC_012254	plasmid 94a_cp32-11	November 2013
NC_012250	plasmid 94a_cp32-5	November 2013
NC_012259	plasmid 94a_cp32-6	November 2013
NC_012258	plasmid 94a_cp32-7	November 2013
NC_012269	plasmid 94a_cp9	November 2013
NC_012237	plasmid 94a_lp17	November 2013
NC_012231	plasmid 94a_lp28-3	November 2013
NC_012235	plasmid 94a_lp28-4	November 2013
NC_012246	plasmid 94a_lp36	November 2013
NC_012244	plasmid 94a_lp54	November 2013
NC_012249	plasmid 94a_lp56	November 2013
NC_001903	plasmid cp26	November 2013
NC_000948	plasmid cp32-1	November 2013
NC_000949	plasmid cp32-3	November 2013
NC_000950	plasmid cp32-4	November 2013
NC_000951	plasmid cp32-6	November 2013
NC_000952	plasmid cp32-7	November 2013
NC_000953	plasmid cp32-8	November 2013
NC_000954	plasmid cp32-9	November 2013
NC_001904	plasmid cp9	November 2013
NC_001849	plasmid lp17	November 2013
NC_000955	plasmid lp21	November 2013
NC_001850	plasmid lp25	November 2013
NC_001851	plasmid lp28-1	November 2013
NC_001852	plasmid lp28-2	November 2013
NC_001853	plasmid lp28-3	November 2013
NC_001854	plasmid lp28-4	November 2013
NC_001855	plasmid lp36	November 2013
NC_001856	plasmid lp38	November 2013
NC_000957	plasmid lp5	November 2013
NC_001857	plasmid lp54	November 2013
NC_000956	plasmid lp56	November 2013
NC_012512	plasmid Bol26_cp26	November 2013
NC_012518	plasmid Bol26_cp32-12	November 2013
NC_012509	plasmid Bol26_cp32-5	November 2013
NC_012515	plasmid Bol26_cp32-9	November 2013
NC_012506	plasmid Bol26_lp17	November 2013
NC_012497	plasmid Bol26_lp28-3	November 2013
NC_012499	plasmid Bol26_lp28-4	November 2013
NC_012494	plasmid Bol26_lp28-9	November 2013
NC_012496	plasmid Bol26_lp36	November 2013
NC_012504	plasmid Bol26_lp54	November 2013
NC_012157	plasmid CA-11.2A_cp26	November 2013
NC_012158	plasmid CA-11.2A_cp32-1	November 2013
NC_012152	plasmid CA-11.2A_cp32-10	November 2013
NC_012156	plasmid CA-11.2A_cp32-13	November 2013
NC_012154	plasmid CA-11.2A_cp32-3	November 2013
NC_012149	plasmid CA-11.2A_cp32-5	November 2013
NC_012227	plasmid CA-11.2A_lp17	November 2013
NC_012228	plasmid CA-11.2A_lp28-3	November 2013
NC_012202	plasmid CA-11.2A_lp36-28-4	November 2013
NC_012170	plasmid CA-11.2A_lp38	November 2013
NC_012194	plasmid CA-11.2A_lp54	November 2013
NC_012203	plasmid CA-11.2A_lp56	November 2013
NC_017395	plasmid JD1 cp26	November 2013
NC_017394	plasmid JD1 cp32-1+5	November 2013
NC_017428	plasmid JD1 cp32-10	November 2013
NC_017393	plasmid JD1 cp32-11	November 2013
NC_017396	plasmid JD1 cp32-12	November 2013
NC_017427	plasmid JD1 cp32-3	November 2013
NC_017425	plasmid JD1 cp32-6	November 2013
NC_017426	plasmid JD1 cp32-8	November 2013
NC_017397	plasmid JD1 cp32-9	November 2013
NC_017410	plasmid JD1 lp17	November 2013
NC_017409	plasmid JD1 lp25	November 2013
NC_017404	plasmid JD1 lp28-1	November 2013
NC_017405	plasmid JD1 lp28-3	November 2013
NC_017407	plasmid JD1 lp28-4	November 2013
NC_017406	plasmid JD1 lp28-5	November 2013
NC_017408	plasmid JD1 lp28-6	November 2013
NC_017412	plasmid JD1 lp28-7	November 2013
NC_017411	plasmid JD1 lp36	November 2013
NC_017413	plasmid JD1 lp38	November 2013
NC_013129	plasmid JD1_lp54	November 2013
NC_017401	plasmid N40_cp26	November 2013
NC_017424	plasmid N40_cp32-10	November 2013
NC_017423	plasmid N40_cp32-12	November 2013
NC_017400	plasmid N40_cp32-4	November 2013
NC_017398	plasmid N40_cp32-5	November 2013
NC_017422	plasmid N40_cp32-7	November 2013
NC_017402	plasmid N40_cp32-9	November 2013
NC_017399	plasmid N40_cp9	November 2013
NC_017417	plasmid N40_lp17	November 2013
NC_017420	plasmid N40_lp25	November 2013
NC_017419	plasmid N40_lp28-2	November 2013
NC_017416	plasmid N40_lp28-4	November 2013
NC_017415	plasmid N40_lp28-5	November 2013
NC_017414	plasmid N40_lp36	November 2013
NC_017421	plasmid N40_lp38	November 2013
NC_013130	plasmid N40_lp54	November 2013
NC_012151	plasmid WI91-23_cp26	November 2013
NC_012148	plasmid WI91-23_cp32-1	November 2013
NC_012159	plasmid WI91-23_cp32-10	November 2013
NC_012150	plasmid WI91-23_cp32-11	November 2013
NC_012162	plasmid WI91-23_cp32-4	November 2013
NC_012153	plasmid WI91-23_cp32-5	November 2013
NC_012160	plasmid WI91-23_cp32-6	November 2013
NC_012161	plasmid WI91-23_cp32-7	November 2013
NC_012155	plasmid WI91-23_cp9-3	November 2013
NC_012188	plasmid WI91-23_lp17	November 2013
NC_012178	plasmid WI91-23_lp25	November 2013
NC_012197	plasmid WI91-23_lp28-1	November 2013
NC_012171	plasmid WI91-23_lp28-3	November 2013
NC_012187	plasmid WI91-23_lp28-4	November 2013
NC_012195	plasmid WI91-23_lp28-6	November 2013
NC_012189	plasmid WI91-23_lp36	November 2013
NC_012167	plasmid WI91-23_lp38	November 2013
NC_012192	plasmid WI91-23_lp5	November 2013
NC_012175	plasmid WI91-23_lp54	November 2013
NC_012198	plasmid WI91-23_lp56	November 2013
NC_011724	plasmid ZS7_cp26	November 2013
NC_011731	plasmid ZS7_cp32-1	November 2013
NC_011735	plasmid ZS7_cp32-12	November 2013
NC_011720	plasmid ZS7_cp32-3+10	November 2013
NC_011736	plasmid ZS7_cp32-4	November 2013
NC_011722	plasmid ZS7_cp32-9	November 2013
NC_011782	plasmid ZS7_lp17	November 2013
NC_011783	plasmid ZS7_lp25	November 2013
NC_011780	plasmid ZS7_lp28-1	November 2013
NC_011779	plasmid ZS7_lp28-2	November 2013
NC_011781	plasmid ZS7_lp28-3	November 2013
NC_011785	plasmid ZS7_lp28-4	November 2013
NC_011778	plasmid ZS7_lp36	November 2013
NC_011784	plasmid ZS7_lp54	November 2013
NC_017794	plasmid unnamed	November 2013
NC_017779	plasmid unnamed10	November 2013
NC_017812	plasmid unnamed11	November 2013
NC_017780	plasmid unnamed12	November 2013
NC_017813	plasmid unnamed13	November 2013
NC_017781	plasmid unnamed14	November 2013
NC_017782	plasmid unnamed15	November 2013
NC_017814	plasmid unnamed16	November 2013
NC_017783	plasmid unnamed17	November 2013
NC_017784	plasmid unnamed18	November 2013
NC_017815	plasmid unnamed19	November 2013
NC_017774	plasmid unnamed2	November 2013
NC_017785	plasmid unnamed20	November 2013
NC_017816	plasmid unnamed21	November 2013
NC_017795	plasmid unnamed22	November 2013
NC_017786	plasmid unnamed23	November 2013
NC_017817	plasmid unnamed24	November 2013
NC_017796	plasmid unnamed25	November 2013
NC_017818	plasmid unnamed26	November 2013
NC_017797	plasmid unnamed27	November 2013
NC_017798	plasmid unnamed28	November 2013
NC_017819	plasmid unnamed29	November 2013
NC_017809	plasmid unnamed3	November 2013
NC_017799	plasmid unnamed30	November 2013
NC_017800	plasmid unnamed31	November 2013
NC_017787	plasmid unnamed32	November 2013
NC_017820	plasmid unnamed33	November 2013
NC_017788	plasmid unnamed34	November 2013
NC_017789	plasmid unnamed35	November 2013
NC_017821	plasmid unnamed36	November 2013
NC_017801	plasmid unnamed37	November 2013
NC_017802	plasmid unnamed38	November 2013
NC_017822	plasmid unnamed39	November 2013
NC_017775	plasmid unnamed4	November 2013
NC_017810	plasmid unnamed5	November 2013
NC_017776	plasmid unnamed6	November 2013
NC_017777	plasmid unnamed7	November 2013
NC_017811	plasmid unnamed8	November 2013
NC_017778	plasmid unnamed9	November 2013
NC_008442	plasmid 44-kb linear plasmid	November 2013
NC_011224	plasmid pl11	November 2013
NC_011226	plasmid pl15	November 2013
NC_011247	plasmid pl165	November 2013
NC_011257	plasmid pl23	November 2013
NC_011259	plasmid pl23b	November 2013
NC_011261	plasmid pl26	November 2013
NC_011265	plasmid pl27	November 2013
NC_011245	plasmid pl28	November 2013
NC_011262	plasmid pl31	November 2013
NC_011264	plasmid pl32	November 2013
NC_011248	plasmid pl35	November 2013
NC_011249	plasmid pl36	November 2013
NC_011250	plasmid pl40	November 2013
NC_011251	plasmid pl41	November 2013
NC_011254	plasmid pl42	November 2013
NC_011256	plasmid pl70	November 2013
NC_017725	plasmid cp26	November 2013
NC_017804	plasmid lp54	November 2013
NC_011844	plasmid Far04_cp26	November 2013
NC_011871	plasmid Far04_lp17	November 2013
NC_011875	plasmid Far04_lp25	November 2013
NC_011873	plasmid Far04_lp28-1	November 2013
NC_011869	plasmid Far04_lp32-10	November 2013
NC_011867	plasmid Far04_lp36	November 2013
NC_011877	plasmid Far04_lp54	November 2013
NC_006128	plasmid cp26	November 2013
NC_006129	plasmid lp54	November 2013
NC_011840	plasmid PBr_cp26	November 2013
NC_011842	plasmid PBr_cp32-10	November 2013
NC_011848	plasmid PBr_cp32-5	November 2013
NC_011861	plasmid PBr_lp17	November 2013
NC_011856	plasmid PBr_lp25	November 2013
NC_011854	plasmid PBr_lp28-1	November 2013
NC_011858	plasmid PBr_lp28-3	November 2013
NC_011860	plasmid PBr_lp28-4	November 2013
NC_011855	plasmid PBr_lp28-7	November 2013
NC_011857	plasmid PBr_lp36	November 2013
NC_011859	plasmid PBr_lp54	November 2013
NC_021623	plasmid lp174	November 2013
NT_187145	plasmid lp53	November 2013
NT_187136	plasmid unnamed	November 2013
NT_187141	plasmid unnamed	November 2013
NT_187139	plasmid unnamed	November 2013
NT_187140	plasmid unnamed	November 2013
NT_187137	plasmid unnamed	November 2013
NT_187138	plasmid unnamed	November 2013
NT_187142	plasmid unnamed	November 2013
NT_187143	plasmid unnamed	November 2013
NT_187144	plasmid unnamed	November 2013
NC_011246	plasmid pl124	November 2013
NC_011252	plasmid pl23	November 2013
NC_011253	plasmid pl33	November 2013
NC_011255	plasmid pl35	November 2013
NC_011258	plasmid pl37	November 2013
NC_011260	plasmid pl53	November 2013
NC_011263	plasmid pl6	November 2013
NC_012267	plasmid SV1_cp26	November 2013
NC_012252	plasmid SV1_cp32-3	November 2013
NC_012260	plasmid SV1_cp32-4	November 2013
NC_012265	plasmid SV1_cp32-7	November 2013
NC_012242	plasmid SV1_lp17	November 2013
NC_012239	plasmid SV1_lp28-2	November 2013
NC_012230	plasmid SV1_lp28-4	November 2013
NC_012247	plasmid SV1_lp32-12	November 2013
NC_012234	plasmid SV1_lp54	November 2013
NC_012132	plasmid A14S_cp26	November 2013
NC_012200	plasmid A14S_lp17	November 2013
NC_012183	plasmid A14S_lp28-3	November 2013
NC_012173	plasmid A14S_lp28-4	November 2013
NC_012181	plasmid A14S_lp28-8	November 2013
NC_012190	plasmid A14S_lp36	November 2013
NC_012176	plasmid A14S_lp38	November 2013
NC_012164	plasmid A14S_lp54	November 2013
NC_021624	plasmid lp150	November 2013
NC_012129	plasmid VS116_cp26	November 2013
NC_012133	plasmid VS116_cp32-10	November 2013
NC_012131	plasmid VS116_cp32-2-7	November 2013
NC_012128	plasmid VS116_cp32-5	November 2013
NC_012130	plasmid VS116_cp9	November 2013
NC_012180	plasmid VS116_lp17	November 2013
NC_012166	plasmid VS116_lp25	November 2013
NC_012185	plasmid VS116_lp28-3	November 2013
NC_012169	plasmid VS116_lp28-8	November 2013
NC_012204	plasmid VS116_lp36	November 2013
NC_012177	plasmid VS116_lp54	November 2013
NC_012226	plasmid pBHWA1	November 2013
NC_017242	plasmid pInt	November 2013
NC_009475	plasmid pBBta01	November 2013
NC_004946	plasmid linear plasmid	November 2013
NC_004938	plasmid pHT926	November 2013
NC_002522	plasmid LIM	November 2013
NC_022590	plasmid pAP13	November 2013
NC_004843	plasmid pBPS1	November 2013
NC_001911	plasmid pLeu-Dn	November 2013
NC_013549	plasmid pleu-BTg	November 2013
NC_019187	plasmid pLeu-Dn(SAM)	November 2013
NC_019188	plasmid pLeu-Dn(USA1)	November 2013
NC_001910	plasmid pLeu-Sg	November 2013
NC_011878	plasmid pLeu-BCc	November 2013
NC_002253	plasmid pLeu	November 2013
NC_002252	plasmid pTrp	November 2013
NC_017257	plasmid pLeu	November 2013
NC_017258	plasmid pTrp	November 2013
NC_004555	plasmid pBBp1	November 2013
NC_017261	plasmid pLeu	November 2013
NC_017260	plasmid pTrp	November 2013
NC_008385	plasmid Plasmid1	November 2013
NC_010553	plasmid pBMC401	November 2013
NC_008545	plasmid Plasmid1	November 2013
NC_011003	plasmid pBCJ2315	November 2013
NC_010099	plasmid PPC1	November 2013
NC_019378	plasmid pIJB1	November 2013
NC_019369	plasmid pYS1	November 2013
NC_015382	plasmid bgla_1p	November 2013
NC_015377	plasmid bgla_2p	November 2013
NC_015378	plasmid bgla_3p	November 2013
NC_015383	plasmid bgla_4p	November 2013
NC_012723	plasmid bglu_1p	November 2013
NC_012718	plasmid bglu_2p	November 2013
NC_012720	plasmid bglu_3p	November 2013
NC_012725	plasmid bglu_4p	November 2013
NC_010070	plasmid pBMUL01	November 2013
NC_010802	plasmid pTGL1	November 2013
NC_018696	plasmid pSYMBR3459	November 2013
NC_010625	plasmid pBPHY01	November 2013
NC_010627	plasmid pBPHY02	November 2013
NC_010679	plasmid pBPHYT01	November 2013
NC_019220	plasmid pPHB194	November 2013
NC_014718	plasmid pBRH01	November 2013
NC_014723	plasmid pBRH02	November 2013
NC_014120	plasmid pBC201	November 2013
NC_017923	plasmid pKJ006	November 2013
NC_021289	plasmid p1	November 2013
NC_021295	plasmid p2	November 2013
NC_016626	plasmid byi_1p	November 2013
NC_016591	plasmid byi_2p	November 2013
NC_016592	plasmid byi_3p	November 2013
NC_009230	plasmid pBVIE01	November 2013
NC_009227	plasmid pBVIE02	November 2013
NC_009229	plasmid pBVIE03	November 2013
NC_009228	plasmid pBVIE04	November 2013
NC_009226	plasmid pBVIE05	November 2013
NC_002059	plasmid pOM1	November 2013
NC_011377	plasmid pRJF1	November 2013
NC_014390	plasmid pCY186	November 2013
NC_014389	plasmid pCY360	November 2013
NC_005915	plasmid pKAP298	November 2013
NC_012036	plasmid pATHE01	November 2013
NC_012037	plasmid pATHE02	November 2013
NC_014719	plasmid pCALKR01	November 2013
NC_014749	plasmid pCALNI01	November 2013
NC_019727	plasmid pCAL6303.01	November 2013
NC_019728	plasmid pCAL6303.02	November 2013
NC_019752	plasmid pCAL6303.03	November 2013
NC_007142	plasmid p3384	November 2013
NC_007143	plasmid p3386	November 2013
NC_006134	plasmid pCC31	November 2013
NC_022656	plasmid pCC42yr	November 2013
NC_022355	plasmid pN29710-1	November 2013
NC_022348	plasmid pN29710-2	November 2013
NC_008049	plasmid pCC2228-1	November 2013
NC_008050	plasmid pCC2228-2	November 2013
NC_008051	plasmid pCC2228-3	November 2013
NC_009796	plasmid pCCON16	November 2013
NC_009795	plasmid pCCON31	November 2013
NC_010858	plasmid pCFV108	November 2013
NC_009713	plasmid pCH4	November 2013
NC_008438	plasmid pCJ01	November 2013
NC_008052	plasmid pCJ1170	November 2013
NC_004997	plasmid pCJ419	November 2013
NC_021493	plasmid pTIW94	November 2013
NC_022354	plasmid unnamed	November 2013
NC_006135	plasmid pTet	November 2013
NC_008790	plasmid pTet	November 2013
NC_007141	plasmid pTet	November 2013
NC_008770	plasmid pVir	November 2013
NC_005012	plasmid pVir	November 2013
NC_017284	plasmid pVir	November 2013
NC_014801	plasmid pTet	November 2013
NC_017282	plasmid pTet	November 2013
NC_006975	plasmid pCL300	November 2013
NC_007962	plasmid pUPTC237	November 2013
NC_012040	plasmid megaplasmid pCL2100	November 2013
NC_013193	plasmid pAph01	November 2013
NC_013190	plasmid pAph02	November 2013
NC_013191	plasmid pAph03	November 2013
NC_011564	plasmid pCFPG1	November 2013
NC_011561	plasmid pCFPG2	November 2013
NC_011562	plasmid pCFPG3	November 2013
NC_011563	plasmid pCFPG4	November 2013
NC_012752	plasmid pHD5AT	November 2013
NC_010918	plasmid pCPa	November 2013
NC_010854	plasmid pPAPh2	November 2013
NC_010856	plasmid pPASb11	November 2013
NC_021886	plasmid unnamed	November 2013
NC_013938	plasmid pRAM18	November 2013
NC_013937	plasmid pRAM23	November 2013
NC_015462	plasmid pRAM32	November 2013
NC_017020	plasmid pMCE_1	November 2013
NC_017029	plasmid pMCE_2	November 2013
NC_017021	plasmid pMCE_3	November 2013
NC_013962	plasmid pPAN	November 2013
NC_021553	plasmid unnamed	November 2013
NC_011336	plasmid pCC7	November 2013
NC_018606	plasmid pCher	November 2013
NC_015390	plasmid pCAR50	November 2013
NC_022601	plasmid pWNCR12	November 2013
NC_022607	plasmid pWNCR15	November 2013
NC_022602	plasmid pWNCR47	November 2013
NC_022603	plasmid pWNCR64	November 2013
NC_022608	plasmid pWNCR9	November 2013
NC_010335	plasmid pCAUL01	November 2013
NC_010333	plasmid pCAUL02	November 2013
NC_020053	plasmid pCHA6605.01	November 2013
NC_019698	plasmid pCHA6605.02	November 2013
NC_008242	plasmid 1	November 2013
NC_008243	plasmid 2	November 2013
NC_008244	plasmid 3	November 2013
NC_015473	plasmid pCWBFq	November 2013
NC_002182	plasmid pMoPn	November 2013
NC_002117	plasmid pCpA1	November 2013
NC_019392	plasmid p01DC12	November 2013
NC_015217	plasmid p6BC	November 2013
NC_017288	plasmid pCps6BC	November 2013
NC_018633	plasmid pcp8455	November 2013
NC_018634	plasmid pcpCP3	November 2013
NC_018635	plasmid pcpM56	November 2013
NC_018636	plasmid pcpMN	November 2013
NC_018637	plasmid pcpNJ1	November 2013
NC_014797	plasmid pRD1	November 2013
NC_018638	plasmid pcpVS225	November 2013
NC_018639	plasmid pcpWC	November 2013
NC_018640	plasmid pcpWSRTE30	November 2013
NC_001372	plasmid Plasmid pCHL1	November 2013
NC_012627	plasmid pCTB	November 2013
NC_012630	plasmid pSW2	November 2013
NC_012631	plasmid pSW3	November 2013
NC_012625	plasmid pSW4	November 2013
NC_012626	plasmid pSW5	November 2013
NC_010286	plasmid pUCH-1	November 2013
NC_019272	plasmid pA363	November 2013
NC_020946	plasmid pA5291	November 2013
NC_020979	plasmid pA7249	November 2013
NC_007430	plasmid pCTA	November 2013
NC_017438	plasmid Plasmid0001	November 2013
NC_020550	plasmid pCTR	November 2013
NC_012629	plasmid pJALI	November 2013
NC_017435	plasmid pCTDEC1	November 2013
NC_017433	plasmid pCTDLC1	November 2013
NC_020986	plasmid pSotonD1	November 2013
NC_020958	plasmid pSotonD5	November 2013
NC_020959	plasmid pSotonD6	November 2013
NC_020947	plasmid pBour	November 2013
NC_020987	plasmid pSotonE4	November 2013
NC_020960	plasmid pSotonE8	November 2013
NC_020988	plasmid pSotonF3	November 2013
NC_020961	plasmid pSotonG1	November 2013
NC_020551	plasmid pIU824	November 2013
NC_020513	plasmid pIU888	November 2013
NC_020962	plasmid pSotonIa1	November 2013
NC_020989	plasmid pSotonIa3	November 2013
NC_020963	plasmid pSotonK1	November 2013
NC_020951	plasmid pL1115	November 2013
NC_020982	plasmid pL11322	November 2013
NC_020952	plasmid pL1224	November 2013
NC_010029	plasmid pLGV440	November 2013
NC_021049	plasmid pL2/434/Bu(f)	November 2013
NC_021051	plasmid pL2/434/Bu(i)	November 2013
NC_020983	plasmid pL2b795	November 2013
NC_020984	plasmid pL2b820007	November 2013
NC_020980	plasmid pAms1	November 2013
NC_020948	plasmid pAms2	November 2013
NC_020949	plasmid pAms3	November 2013
NC_020981	plasmid pAms4	November 2013
NC_020950	plasmid pAms5	November 2013
NC_020955	plasmid pL2bCV204	November 2013
NC_020953	plasmid pL2bCan1	November 2013
NC_020954	plasmid pL2bCan2	November 2013
NC_020985	plasmid pL2bLST	November 2013
NC_020956	plasmid pL2bUCH2	November 2013
NC_020957	plasmid pL3404	November 2013
NC_004720	plasmid pCpGP1	November 2013
NC_007900	plasmid pCfe1	November 2013
NC_017286	plasmid unnamed	November 2013
NC_002095	plasmid pCL1	November 2013
NC_019699	plasmid pCHRO.01	November 2013
NC_019696	plasmid pCHRO.02	November 2013
NC_019983	plasmid pCFI-1	November 2013
NC_019991	plasmid pCFI-2	November 2013
NC_019984	plasmid pCFI-3	November 2013
NC_004464	plasmid pCTX-M3	November 2013
NC_016151	plasmid pCfc1	November 2013
NC_020131	plasmid pMobC	November 2013
NC_020122	plasmid pN-Cit	November 2013
NC_019360	plasmid pNDM-CIT	November 2013
NC_022552	plasmid pNDMCFuy	November 2013
NC_020123	plasmid pT-OXA-181	November 2013
NC_020552	plasmid pYE315203	November 2013
NC_009794	plasmid pCKO2	November 2013
NC_009793	plasmid pCKO3	November 2013
NC_003114	plasmid pCRP3	November 2013
NC_013717	plasmid pCROD1	November 2013
NC_013718	plasmid pCROD2	November 2013
NC_013719	plasmid pCROD3	November 2013
NC_009478	plasmid pCM1	November 2013
NC_009479	plasmid pCM2	November 2013
NC_010399	plasmid pCS1	November 2013
NC_010408	plasmid pCSL1	November 2013
NC_001988	plasmid pSOL1	November 2013
NC_015686	plasmid pSMBa	November 2013
NC_015688	plasmid pSMBb	November 2013
NC_017296	plasmid EA2018plasmid	November 2013
NC_018657	plasmid pCuri3	November 2013
NC_012219	plasmid pC2C203U28	November 2013
NC_009496	plasmid pBOT3502	November 2013
NC_010418	plasmid pCLK	November 2013
NC_010680	plasmid pCLL	November 2013
NC_010379	plasmid pCLD	November 2013
NC_015417	plasmid p1BKT015925	November 2013
NC_015426	plasmid p2BKT015925	November 2013
NC_015418	plasmid p3BKT015925	November 2013
NC_015427	plasmid p4BKT015925	November 2013
NC_015419	plasmid p5BKT015925	November 2013
NC_012654	plasmid pCLJ	November 2013
NC_012657	plasmid pCLJ2	November 2013
NC_012946	plasmid pCLG1	November 2013
NC_012945	plasmid pCLG2	November 2013
NC_017298	plasmid pCBF	November 2013
NC_009700	plasmid pCLI	November 2013
NC_012760	plasmid pCBM588	November 2013
NC_014565	plasmid p19	November 2013
NC_021737	plasmid pcchauvoei	November 2013
NC_008226	plasmid pCD630	November 2013
NC_017176	plasmid pCDBI1	November 2013
NC_009466	plasmid pCKL555A	November 2013
NC_011836	plasmid pCKL1	November 2013
NC_021183	plasmid pCLOPA01	November 2013
NC_006872	plasmid pBCNF5603	November 2013
NC_019358	plasmid pCP8533S12	November 2013
NC_011412	plasmid pCP8533etx	November 2013
NC_007773	plasmid pCPF5603	November 2013
NC_015712	plasmid pCPPB-1	November 2013
NC_010937	plasmid pCW3	November 2013
NC_019687	plasmid pCpb2-CP1	November 2013
NC_001388	plasmid pIP404	November 2013
NC_019259	plasmid pJIR3537	November 2013
NC_019258	plasmid pJIR3843	November 2013
NC_019257	plasmid pJIR3844	November 2013
NC_019688	plasmid pNetB-NE10	November 2013
NC_007772	plasmid pCPF4969	November 2013
NC_008263	plasmid pSM101A	November 2013
NC_008264	plasmid pSM101B	November 2013
NC_003042	plasmid pCP13	November 2013
NC_020292	plasmid Csp_135p	November 2013
NC_001772	plasmid indigenous plasmid	November 2013
NC_019324	plasmid unnamed	November 2013
NC_004565	plasmid pE88	November 2013
NC_021652	plasmid pEBM107	November 2013
NC_021653	plasmid pEBM113	November 2013
NC_021665	plasmid pEBM130	November 2013
NC_010332	plasmid pTer331	November 2013
NC_021077	plasmid pBHB	November 2013
NC_016978	plasmid pI2	November 2013
NC_002143	plasmid pPT1	November 2013
NC_016968	plasmid pTB30	November 2013
NC_010935	plasmid pCNB	November 2013
NC_010813	plasmid pET44827	November 2013
NC_020523	plasmid pCC1	November 2013
NC_020553	plasmid pCC2	November 2013
NC_011030	plasmid pCASE1	November 2013
NC_005001	plasmid pNG2	November 2013
NC_003239	plasmid pNGA2	November 2013
NC_004319	plasmid pCE2	November 2013
NC_004320	plasmid pCE3	November 2013
NC_001415	plasmid R-plasmid pAG1	November 2013
NC_004945	plasmid R-plasmid pCG4	November 2013
NC_004533	plasmid pAG3	November 2013
NC_010243	plasmid pBl1	November 2013
NC_004534	plasmid pCG2	November 2013
NC_013726	plasmid pCGR2	November 2013
NC_004535	plasmid pGA2	November 2013
NC_001456	plasmid pSR1	November 2013
NC_003227	plasmid pTET3	November 2013
NC_002099	plasmid pXZ10142	November 2013
NC_001791	plasmid pXZ10145.1	November 2013
NC_004941	plasmid pXZ608	November 2013
NC_001385	plasmid plasmid pAM330	November 2013
NC_002115	plasmid unknown	November 2013
NC_009343	plasmid pCGR1	November 2013
NC_020303	plasmid pCha1	November 2013
NC_004774	plasmid pA501	November 2013
NC_004773	plasmid pA505	November 2013
NC_003490	plasmid pB85766	November 2013
NC_004953	plasmid pCJ84	November 2013
NC_002775	plasmid pK43	November 2013
NC_003442	plasmid pK64	November 2013
NC_003080	plasmid pKW4	November 2013
NC_021920	plasmid pCmaris1	November 2013
NC_004833	plasmid pCR1	November 2013
NC_014167	plasmid pJA144188	November 2013
NC_009128	plasmid pLEW279a	November 2013
NC_009129	plasmid pLEW279b	November 2013
NC_004939	plasmid pTP10	November 2013
NC_014912	plasmid p1B146	November 2013
NC_002131	plasmid QpDV	November 2013
NC_002118	plasmid QpH1	November 2013
NC_010258	plasmid QpRS	November 2013
NC_011526	plasmid pQpRS_K_Q154	November 2013
NC_009726	plasmid pQpDG	November 2013
NC_010115	plasmid QpH1	November 2013
NC_004704	plasmid pQpH1	November 2013
NC_019733	plasmid pCRI9333.01	November 2013
NC_019734	plasmid pCRI9333.02	November 2013
NC_019754	plasmid pCRI9333.03	November 2013
NC_019735	plasmid pCRI9333.04	November 2013
NC_019736	plasmid pCRI9333.05	November 2013
NC_019755	plasmid pCRI9333.06	November 2013
NC_019737	plasmid pCRI9333.07	November 2013
NC_019756	plasmid pCRI9333.08	November 2013
NC_021293	plasmid pCSA2	November 2013
NC_009779	plasmid pESA2	November 2013
NC_009780	plasmid pESA3	November 2013
NC_020263	plasmid pSP291-1	November 2013
NC_020261	plasmid pSP291-2	November 2013
NC_020262	plasmid pSP291-3	November 2013
NC_013283	plasmid pCTU1	November 2013
NC_013284	plasmid pCTU2	November 2013
NC_013285	plasmid pCTU3	November 2013
NC_002364	plasmid pleC9	November 2013
NC_007974	plasmid megaplasmid	November 2013
NC_007972	plasmid pMOL28	November 2013
NC_006525	plasmid pMOL28	November 2013
NC_007971	plasmid pMOL30	November 2013
NC_006466	plasmid pMOL30	November 2013
NC_015727	plasmid pBB1	November 2013
NC_015724	plasmid pBB2	November 2013
NC_010902	plasmid pTJ86-1	November 2013
NC_010903	plasmid pTJ86-2	November 2013
NC_010529	plasmid pRALTA	November 2013
NC_019777	plasmid pCYAN10605.01	November 2013
NC_010539	plasmid A	November 2013
NC_010541	plasmid B	November 2013
NC_010542	plasmid C	November 2013
NC_010543	plasmid D	November 2013
NC_011738	plasmid pP742401	November 2013
NC_011737	plasmid pP742402	November 2013
NC_011730	plasmid pP742403	November 2013
NC_011732	plasmid pP742404	November 2013
NC_011733	plasmid pP742405	November 2013
NC_011734	plasmid pP742406	November 2013
NC_011880	plasmid pP742501	November 2013
NC_011885	plasmid pP742502	November 2013
NC_011882	plasmid pP742503	November 2013
NC_014533	plasmid Cy782201	November 2013
NC_014534	plasmid Cy782202	November 2013
NC_014502	plasmid Cy782203	November 2013
NC_014503	plasmid Cy782204	November 2013
NC_014504	plasmid Cy782205	November 2013
NC_014535	plasmid Cy782206	November 2013
NC_011721	plasmid pP880101	November 2013
NC_011723	plasmid pP880102	November 2013
NC_011727	plasmid pP880103	November 2013
NC_013160	plasmid pP880201	November 2013
NC_013163	plasmid pP880202	November 2013
NC_013167	plasmid pP880203	November 2013
NC_013168	plasmid pP880204	November 2013
NC_021918	plasmid p7ME01	November 2013
NC_010873	plasmid pCYLM01	November 2013
NC_010863	plasmid pCYLM02	November 2013
NC_020050	plasmid pCYLST.01	November 2013
NC_019744	plasmid pCYLST.02	November 2013
NC_019758	plasmid pCYLST.03	November 2013
NC_013940	plasmid megaplasmid pDF308	November 2013
NC_012527	plasmid 1	November 2013
NC_012529	plasmid 2	November 2013
NC_012528	plasmid 3	November 2013
NC_008010	plasmid pDGEO01	November 2013
NC_009939	plasmid pDGEO02	November 2013
NC_017805	plasmid P1	November 2013
NC_017791	plasmid P2	November 2013
NC_017771	plasmid P3	November 2013
NC_017792	plasmid P4	November 2013
NC_017806	plasmid P5	November 2013
NC_017793	plasmid P6	November 2013
NC_019789	plasmid pDEIPE01	November 2013
NC_019790	plasmid pDEIPE02	November 2013
NC_015169	plasmid pDEIPR01	November 2013
NC_015162	plasmid pDEIPR02	November 2013
NC_015170	plasmid pDEIPR03	November 2013
NC_015163	plasmid pDEIPR04	November 2013
NC_000959	plasmid CP1	November 2013
NC_000958	plasmid MP1	November 2013
NC_011746	plasmid pUE30	November 2013
NC_019283	plasmid pC1-1	November 2013
NC_019263	plasmid pLME1	November 2013
NC_019264	plasmid pNB8c	November 2013
NC_005088	plasmid pUO1	November 2013
NC_019312	plasmid pKV29	November 2013
NC_012109	plasmid pHRM2a	November 2013
NC_020305	plasmid unnamed	November 2013
NC_013224	plasmid pDRET01	November 2013
NC_018026	plasmid pDESTI.01	November 2013
NC_018066	plasmid pDESACI.01	November 2013
NC_018067	plasmid pDESACI.02	November 2013
NC_006139	plasmid large	November 2013
NC_006140	plasmid small	November 2013
NC_022436	plasmid unnamed	November 2013
NC_022578	plasmid DESAM_p	November 2013
NC_019953	plasmid DESAM_p	November 2013
NC_012797	plasmid pDMC1	November 2013
NC_012795	plasmid pDMC2	November 2013
NC_008741	plasmid pDVUL01	November 2013
NC_017311	plasmid pDEVAL01	November 2013
NC_005863	plasmid pDV	November 2013
NC_002636	plasmid DN1	November 2013
NC_001889	plasmid Ddp5	November 2013
NC_001923	plasmid Dfp1	November 2013
NC_001888	plasmid Dgp1	November 2013
NC_009955	plasmid pDSHI01	November 2013
NC_009956	plasmid pDSHI02	November 2013
NC_009957	plasmid pDSHI03	November 2013
NC_009958	plasmid pDSHI04	November 2013
NC_009959	plasmid pDSHI05	November 2013
NC_020281	plasmid 19-pEI1	November 2013
NC_020295	plasmid 2s-pEI2	November 2013
NC_021835	plasmid PEI1	November 2013
NC_021836	plasmid PEI2	November 2013
NC_002497	plasmid pEI1	November 2013
NC_020282	plasmid pEI1	November 2013
NC_020279	plasmid pEI1	November 2013
NC_002498	plasmid pEI2	November 2013
NC_020280	plasmid pEI3	November 2013
NC_014725	plasmid pCK41	November 2013
NC_013509	plasmid pEIB202	November 2013
NC_017318	plasmid pFL6-60	November 2013
NC_007093	plasmid pMU1	November 2013
NC_018742	plasmid pEMTOL01	November 2013
NC_018749	plasmid pEMTOL02	November 2013
NC_018743	plasmid pEMTOL03	November 2013
NC_018744	plasmid pEMTOL04	November 2013
NC_018745	plasmid pEMTOL05	November 2013
NC_001735	plasmid R751	November 2013
NC_015963	plasmid pENTAS01	November 2013
NC_015969	plasmid pENTAS02	November 2013
NC_019986	plasmid pB1023	November 2013
NC_012006	plasmid pCHE-A	November 2013
NC_012555	plasmid pEC-IMP	November 2013
NC_012556	plasmid pEC-IMPQ	November 2013
NC_011404	plasmid pEC01	November 2013
NC_019368	plasmid pEl1573	November 2013
NC_019346	plasmid pNE1280	November 2013
NC_015175	plasmid pS51A	November 2013
NC_019242	plasmid pS51B	November 2013
NC_017097	plasmid pUL3AT	November 2013
NC_021087	plasmid unnamed	November 2013
NC_016515	plasmid pEcWSU1_A	November 2013
NC_014107	plasmid pECL_A	November 2013
NC_014108	plasmid pECL_B	November 2013
NC_009425	plasmid pENTE01	November 2013
NC_021492	plasmid unnamed	November 2013
NC_004936	plasmid pEsp1396	November 2013
NC_015515	plasmid pR23	November 2013
NC_019240	plasmid pGL	November 2013
NC_019385	plasmid PML21	November 2013
NC_002630	plasmid pAM373	November 2013
NC_005013	plasmid pAMalpha1	November 2013
NC_013514	plasmid pAMbeta1	November 2013
NC_013533	plasmid pBEE99	November 2013
NC_006827	plasmid pCF10	November 2013
NC_014508	plasmid pEF-01	November 2013
NC_005010	plasmid pEF1071	November 2013
NC_011642	plasmid pMG2200	November 2013
NC_008445	plasmid pRE25	November 2013
NC_014726	plasmid pTW9	November 2013
NC_014475	plasmid pWZ1668	November 2013
NC_019284	plasmid pWZ7140	November 2013
NC_019213	plasmid pWZ909	November 2013
NC_017314	plasmid EF62pA	November 2013
NC_017313	plasmid EF62pB	November 2013
NC_017315	plasmid EF62pC	November 2013
NC_018222	plasmid EFD32pA	November 2013
NC_018223	plasmid EFD32pB	November 2013
NC_004669	plasmid pTEF1	November 2013
NC_004671	plasmid pTEF2	November 2013
NC_004670	plasmid pTEF3	November 2013
NC_013317	plasmid p5753cA	November 2013
NC_020554	plasmid pAR6	November 2013
NC_008259	plasmid pCIZ2	November 2013
NC_010880	plasmid pEF1	November 2013
NC_021170	plasmid pF856	November 2013
NC_007594	plasmid pHT beta	November 2013
NC_019253	plasmid pHY	November 2013
NC_011140	plasmid pIP816	November 2013
NC_006427	plasmid pJB01	November 2013
NC_010290	plasmid pJS33	November 2013
NC_010291	plasmid pJS42	November 2013
NC_016009	plasmid pM7M2	November 2013
NC_011364	plasmid pMG1	November 2013
NC_015849	plasmid pNJAKD	November 2013
NC_010330	plasmid pRI1	November 2013
NC_005000	plasmid pRUM	November 2013
NC_014959	plasmid pS177	November 2013
NC_008768	plasmid pVEF1	November 2013
NC_008821	plasmid pVEF2	November 2013
NC_010980	plasmid pVEF3	November 2013
NC_016967	plasmid pZB18	November 2013
NC_017032	plasmid AUS0004_p1	November 2013
NC_017023	plasmid AUS0004_p2	November 2013
NC_017024	plasmid AUS0004_p3	November 2013
NC_021987	plasmid p1	November 2013
NC_021995	plasmid p2	November 2013
NC_021988	plasmid p3	November 2013
NC_021989	plasmid p4	November 2013
NC_021996	plasmid p5	November 2013
NC_021990	plasmid p6	November 2013
NC_017961	plasmid 1	November 2013
NC_017962	plasmid 2	November 2013
NC_017963	plasmid 3	November 2013
NC_020208	plasmid pNB2354_1	November 2013
NC_015845	plasmid pTG9790	November 2013
NC_004940	plasmid pEA1.7	November 2013
NC_005706	plasmid pEA29	November 2013
NC_005246	plasmid pEL60	November 2013
NC_019310	plasmid pEM65	November 2013
NC_005247	plasmid pEU30	November 2013
NC_020916	plasmid pEA29	November 2013
NC_018999	plasmid EaACW_pEI70	November 2013
NC_013972	plasmid 1	November 2013
NC_013973	plasmid 2	November 2013
NC_004446	plasmid pEA2.8	November 2013
NC_018978	plasmid pEA29	November 2013
NC_018977	plasmid pEAR4.3	November 2013
NC_018985	plasmid pEAR5.2	November 2013
NC_020918	plasmid pEA29	November 2013
NC_020915	plasmid pEA29	November 2013
NC_020920	plasmid pEA3	November 2013
NC_013957	plasmid pEA29	November 2013
NC_020914	plasmid pEA29	November 2013
NC_020919	plasmid pEA29	November 2013
NC_020921	plasmid pEA29	November 2013
NC_020917	plasmid pEA29	November 2013
NC_014304	plasmid pEB102	November 2013
NC_014305	plasmid pEB170	November 2013
NC_017391	plasmid pEP2.6	November 2013
NC_017388	plasmid pEP3	November 2013
NC_017392	plasmid pEP36	November 2013
NC_017389	plasmid pEp5	November 2013
NC_013264	plasmid pEP03	November 2013
NC_013265	plasmid pEP05	November 2013
NC_013954	plasmid pEP2.6	November 2013
NC_013263	plasmid pEP36	November 2013
NC_004445	plasmid pEP36	November 2013
NC_004834	plasmid pEJ30	November 2013
NC_017442	plasmid pJE01	November 2013
NC_017446	plasmid pJE02	November 2013
NC_017443	plasmid pJE03	November 2013
NC_017447	plasmid pJE04	November 2013
NC_017444	plasmid pJE05	November 2013
NC_010695	plasmid pET09	November 2013
NC_010696	plasmid pET35	November 2013
NC_010699	plasmid pET45	November 2013
NC_010693	plasmid pET46	November 2013
NC_010697	plasmid pET49	November 2013
NC_002148	plasmid pAP1	November 2013
NC_002119	plasmid CloDF13	November 2013
NC_001373	plasmid ColA	November 2013
NC_001371	plasmid ColE1	November 2013
NC_011977	plasmid ColE9-J	November 2013
NC_015599	plasmid IncN plasmid N3	November 2013
NC_014356	plasmid IncQ-type pQ7	November 2013
NC_010257	plasmid MccC7-H22	November 2013
NC_009133	plasmid NR1	November 2013
NC_019097	plasmid Plm	November 2013
NC_002525	plasmid R721	November 2013
NC_001740	plasmid RSF1010	November 2013
NC_004429	plasmid invasion plasmid pIS2	November 2013
NC_004998	plasmid p1658/97	November 2013
NC_015872	plasmid p271A	November 2013
NC_014843	plasmid p3521	November 2013
NC_019094	plasmid p417H-90	November 2013
NC_011799	plasmid p5217	November 2013
NC_011795	plasmid p6148	November 2013
NC_019062	plasmid p838C-R1	November 2013
NC_005324	plasmid p9123	November 2013
NC_008444	plasmid p9705	November 2013
NC_011964	plasmid pAPEC-O103-ColBM	November 2013
NC_007675	plasmid pAPEC-O2-ColV	November 2013
NC_006671	plasmid pAPEC-O2-R	November 2013
NC_019066	plasmid pAPEC1990_61	November 2013
NC_012692	plasmid pAR060302	November 2013
NC_019091	plasmid pASL01a	November 2013
NC_019050	plasmid pAm05WL3325	November 2013
NC_019051	plasmid pAm05WL6211	November 2013
NC_019054	plasmid pAm08CD7339	November 2013
NC_019056	plasmid pAm08CD9902	November 2013
NC_019058	plasmid pAm08CQ3205	November 2013
NC_019052	plasmid pAm08CQ6130	November 2013
NC_019053	plasmid pAm08WL3069	November 2013
NC_019990	plasmid pB1024	November 2013
NC_002142	plasmid pB171	November 2013
NC_005327	plasmid pC15-1a	November 2013
NC_019070	plasmid pCERC1	November 2013
NC_021523	plasmid pCGB40	November 2013
NC_021511	plasmid pCGS13	November 2013
NC_019049	plasmid pCM959	November 2013
NC_014477	plasmid pCT	November 2013
NC_019037	plasmid pChi7122-2	November 2013
NC_019039	plasmid pChi7122-3	November 2013
NC_019038	plasmid pChi7122-4	November 2013
NC_002487	plasmid pCol-let	November 2013
NC_013589	plasmid pColE1-H22	November 2013
NC_012882	plasmid pColE8	November 2013
NC_010904	plasmid pColG	November 2013
NC_019055	plasmid pColK-JA533	November 2013
NC_006881	plasmid pColK-K235	November 2013
NC_007635	plasmid pCoo	November 2013
NC_022333	plasmid pCss165Kan	November 2013
NC_019096	plasmid pDKX1-TEM-52	November 2013
NC_019067	plasmid pE001	November 2013
NC_020086	plasmid pE66An	November 2013
NC_013782	plasmid pEC14-9	November 2013
NC_013175	plasmid pEC14_114	November 2013
NC_019083	plasmid pEC14_35	November 2013
NC_019076	plasmid pEC158	November 2013
NC_019982	plasmid pEC159	November 2013
NC_011418	plasmid pEC278	November 2013
NC_019077	plasmid pEC34A	November 2013
NC_019078	plasmid pEC34B	November 2013
NC_021980	plasmid pEC386IL	November 2013
NC_021982	plasmid pEC386IL	November 2013
NC_021983	plasmid pEC386IL	November 2013
NC_021997	plasmid pEC386IL	November 2013
NC_021998	plasmid pEC386IL	November 2013
NC_021999	plasmid pEC386IL	November 2013
NC_021981	plasmid pEC386IL	November 2013
NC_019079	plasmid pEC886	November 2013
NC_001537	plasmid pECO29	November 2013
NC_015472	plasmid pECTm80	November 2013
NC_019086	plasmid pECY6-7	November 2013
NC_014382	plasmid pEC_B24	November 2013
NC_014383	plasmid pEC_Bactec	November 2013
NC_014385	plasmid pEC_L46	November 2013
NC_014384	plasmid pEC_L8	November 2013
NC_013120	plasmid pEK204	November 2013
NC_013122	plasmid pEK499	November 2013
NC_013121	plasmid pEK516	November 2013
NC_014615	plasmid pETN48	November 2013
NC_005923	plasmid pFL129	November 2013
NC_019424	plasmid pFOS-HK151325	November 2013
NC_019089	plasmid pGUE-NDM	November 2013
NC_019081	plasmid pHCG11	November 2013
NC_019098	plasmid pHHA45	November 2013
NC_019057	plasmid pHK01	November 2013
NC_019072	plasmid pHK08	November 2013
NC_019071	plasmid pHK09	November 2013
NC_016039	plasmid pHK17a	November 2013
NC_019090	plasmid pHK23a	November 2013
NC_022374	plasmid pHKU1	November 2013
NC_020270	plasmid pHN1122-1	November 2013
NC_020278	plasmid pHN3A11	November 2013
NC_019073	plasmid pHN7A8	November 2013
NC_019074	plasmid pHNDD81-1	November 2013
NC_018995	plasmid pHUSEC41-1	November 2013
NC_019000	plasmid pHUSEC41-2	November 2013
NC_018997	plasmid pHUSEC41-3	November 2013
NC_018996	plasmid pHUSEC41-4	November 2013
NC_005248	plasmid pIGAL1	November 2013
NC_009781	plasmid pIGJC156	November 2013
NC_010883	plasmid pIGMS5	November 2013
NC_010898	plasmid pIGRW12	November 2013
NC_010885	plasmid pIGWZ12	November 2013
NC_019059	plasmid pJD8	November 2013
NC_002145	plasmid pKL1	November 2013
NC_019068	plasmid pKST21	November 2013
NC_019075	plasmid pKST23	November 2013
NC_009131	plasmid pLEW517	November 2013
NC_009132	plasmid pLEW517	November 2013
NC_005019	plasmid pLG13	November 2013
NC_010064	plasmid pLMO226	November 2013
NC_019092	plasmid pLST424C-10	November 2013
NC_019093	plasmid pLST424C-61	November 2013
NC_010862	plasmid pMAR7	November 2013
NC_013503	plasmid pMAS2027	November 2013
NC_008486	plasmid pMG828-1	November 2013
NC_008487	plasmid pMG828-2	November 2013
NC_008488	plasmid pMG828-3	November 2013
NC_008489	plasmid pMG828-4	November 2013
NC_008490	plasmid pMG828-5	November 2013
NC_007682	plasmid pMUR050	November 2013
NC_019043	plasmid pND11_107	November 2013
NC_019044	plasmid pND12_96	November 2013
NC_018994	plasmid pNDM-1_Dok01	November 2013
NC_022375	plasmid pNDM-BTR	November 2013
NC_019063	plasmid pNDM-HK	November 2013
NC_019045	plasmid pNDM102337	November 2013
NC_019069	plasmid pNDM10505	November 2013
NC_019047	plasmid pNGX2-QnrS1	November 2013
NC_019046	plasmid pNMEC31_31	November 2013
NC_007365	plasmid pO113	November 2013
NC_011812	plasmid pO26-L	November 2013
NC_011266	plasmid pO26-S1	November 2013
NC_011227	plasmid pO26-S3	November 2013
NC_011228	plasmid pO26-S4	November 2013
NC_012487	plasmid pO26-Vir	November 2013
NC_008460	plasmid pO86A1	November 2013
NC_010378	plasmid pOLA52	November 2013
NC_019084	plasmid pPAB19-2	November 2013
NC_019085	plasmid pPAB19-3	November 2013
NC_019065	plasmid pPG010208	November 2013
NC_013652	plasmid pPM18	November 2013
NC_019061	plasmid pPWD4_103	November 2013
NC_019060	plasmid pQ1-1	November 2013
NC_019033	plasmid pQNR2078	November 2013
NC_012886	plasmid pRAx	November 2013
NC_005970	plasmid pRK2	November 2013
NC_019088	plasmid pRPEC180_47	November 2013
NC_022105	plasmid pSAM7	November 2013
NC_022377	plasmid pSCEC2	November 2013
NC_009602	plasmid pSFO157	November 2013
NC_019013	plasmid pSYM1	November 2013
NC_019080	plasmid pT108	November 2013
NC_011514	plasmid pTN38148	November 2013
NC_008597	plasmid pVI678	November 2013
NC_010409	plasmid pVM01	November 2013
NC_019095	plasmid pXZ	November 2013
NC_019082	plasmid pZS50	November 2013
NC_012690	plasmid peH4H	November 2013
NC_017627	plasmid pAA	November 2013
NC_010558	plasmid pIP1206	November 2013
NC_010719	plasmid p53638_226	November 2013
NC_010720	plasmid p53638_75	November 2013
NC_011752	plasmid 55989p	November 2013
NC_017629	plasmid pABU	November 2013
NC_009837	plasmid pAPEC-O1-ColBM	November 2013
NC_009838	plasmid pAPEC-O1-R	November 2013
NC_009787	plasmid pETEC_35	November 2013
NC_009791	plasmid pETEC_5	November 2013
NC_009789	plasmid pETEC_6	November 2013
NC_009788	plasmid pETEC_73	November 2013
NC_009790	plasmid pETEC_74	November 2013
NC_009786	plasmid pETEC_80	November 2013
NC_011754	plasmid pECOED	November 2013
NC_014232	plasmid p1081	November 2013
NC_014233	plasmid p557	November 2013
NC_019040	plasmid p62	November 2013
NC_014234	plasmid p746	November 2013
NC_014235	plasmid p75	November 2013
NC_017721	plasmid p52	November 2013
NC_017723	plasmid p58	November 2013
NC_017722	plasmid p666	November 2013
NC_017724	plasmid p948	November 2013
NC_013507	plasmid pEntH10407	November 2013
NC_018998	plasmid pTC1	November 2013
NC_022661	plasmid pJJ1886_1	November 2013
NC_022649	plasmid pJJ1886_2	November 2013
NC_022662	plasmid pJJ1886_3	November 2013
NC_022650	plasmid pJJ1886_4	November 2013
NC_022651	plasmid pJJ1886_5	November 2013
NC_002483	plasmid F	November 2013
NC_016904	plasmid pEKO1101	November 2013
NC_016903	plasmid pEKO1102	November 2013
NC_017661	plasmid pRK2	November 2013
NC_011917	plasmid plLF82	November 2013
NC_013354	plasmid pO103	November 2013
NC_018651	plasmid p09EL50	November 2013
NC_018654	plasmid pAA-09EL50	November 2013
NC_018652	plasmid pG-09EL50	November 2013
NC_018662	plasmid pAA-09EL71	November 2013
NC_018663	plasmid pG-09EL71	November 2013
NC_018666	plasmid pAA-EA11	November 2013
NC_018659	plasmid pESBL-EA11	November 2013
NC_018660	plasmid pG-EA11	November 2013
NC_013365	plasmid pO111_1	November 2013
NC_013370	plasmid pO111_2	November 2013
NC_013366	plasmid pO111_3	November 2013
NC_013367	plasmid pO111_4	November 2013
NC_013368	plasmid pO111_5	November 2013
NC_011602	plasmid pE2348-2	November 2013
NC_011603	plasmid pMAR2	November 2013
NC_019041	plasmid pO157	November 2013
NC_011351	plasmid pEC4115	November 2013
NC_011350	plasmid pO157	November 2013
NC_007414	plasmid pO157	November 2013
NC_002128	plasmid pO157	November 2013
NC_002127	plasmid pOSAK1	November 2013
NC_013010	plasmid pO157	November 2013
NC_020271	plasmid pJIE186-2	November 2013
NC_014231	plasmid pKC394	November 2013
NC_019087	plasmid pKC396	November 2013
NC_013728	plasmid pO26-CRL	November 2013
NC_013369	plasmid pO26_1	November 2013
NC_013362	plasmid pO26_2	November 2013
NC_013363	plasmid pO26_3	November 2013
NC_014543	plasmid pO26_4	November 2013
NC_013942	plasmid pO55	November 2013
NC_017653	plasmid p12579_1	November 2013
NC_017657	plasmid p12579_2	November 2013
NC_017654	plasmid p12579_3	November 2013
NC_017658	plasmid p12579_4	November 2013
NC_017655	plasmid p12579_5	November 2013
NC_017647	plasmid pCE10A	November 2013
NC_017648	plasmid pCE10B	November 2013
NC_017649	plasmid pCE10C	November 2013
NC_017650	plasmid pCE10D	November 2013
NC_017659	plasmid pO83_CORR	November 2013
NC_022371	plasmid pHUSEC411like	November 2013
NC_011747	plasmid pECOS88	November 2013
NC_011419	plasmid pSE11-1	November 2013
NC_011413	plasmid pSE11-2	November 2013
NC_011416	plasmid pSE11-3	November 2013
NC_011407	plasmid pSE11-4	November 2013
NC_011408	plasmid pSE11-5	November 2013
NC_011411	plasmid pSE11-6	November 2013
NC_013655	plasmid pECSF1	November 2013
NC_010488	plasmid pSMS35_130	November 2013
NC_010487	plasmid pSMS35_3	November 2013
NC_010486	plasmid pSMS35_4	November 2013
NC_010485	plasmid pSMS35_8	November 2013
NC_017630	plasmid pUM146	November 2013
NC_011749	plasmid p1ESCUM	November 2013
NC_011739	plasmid p2ESCUM	November 2013
NC_017645	plasmid pUMNK88	November 2013
NC_017642	plasmid pUMNK88_91	November 2013
NC_017640	plasmid pUMNK88_Ent	November 2013
NC_017643	plasmid pUMNK88_Hly	November 2013
NC_017639	plasmid pUMNK88_K88	November 2013
NC_007941	plasmid pUTI89	November 2013
NC_012944	plasmid pVir68	November 2013
NC_017637	plasmid pRK1	November 2013
NC_017665	plasmid pRK1	November 2013
NC_017636	plasmid pRK2	November 2013
NC_017662	plasmid pRK2	November 2013
NC_017907	plasmid pO157	November 2013
NC_017903	plasmid pO157_Sal	November 2013
NC_011980	plasmid pAPEC-1	November 2013
NC_011743	plasmid pEFER	November 2013
NC_009716	plasmid pAK51	November 2013
NC_012782	plasmid unnamed	November 2013
NC_012780	plasmid unnamed	November 2013
NC_010607	plasmid pEspA	November 2013
NC_010608	plasmid pEspB	November 2013
NC_010549	plasmid pEXIG01	November 2013
NC_010550	plasmid pEXIG02	November 2013
NC_019012	plasmid pFAES01	November 2013
NC_019017	plasmid pFLIM01	November 2013
NC_019015	plasmid pFLIM02	November 2013
NC_019016	plasmid pFLIM03	November 2013
NC_010371	plasmid pFMC	November 2013
NC_018751	plasmid pFB1	November 2013
NC_004811	plasmid pCP1	November 2013
NC_010848	plasmid Plasmid pOAD2	November 2013
NC_002132	plasmid plasmid pFL1	November 2013
NC_009966	plasmid pLD-TEX-KL	November 2013
NC_004952	plasmid pFNL10	November 2013
NC_013091	plasmid pF242	November 2013
NC_013092	plasmid pF243	November 2013
NC_010331	plasmid pFPHI01	November 2013
NC_002109	plasmid pOM1	November 2013
NC_002699	plasmid pFQ12	November 2013
NC_015664	plasmid pFSYMDG01	November 2013
NC_015657	plasmid pFSYMDG02	November 2013
NC_004975	plasmid pFOXC3	November 2013
NC_004976	plasmid pFOXC2	November 2013
NC_010425	plasmid pFP1	November 2013
NC_004974	plasmid pFN1	November 2013
NC_003091	plasmid pKH9	November 2013
NC_002002	plasmid pPA52	November 2013
NC_021277	plasmid unnamed	November 2013
NC_009506	plasmid pFN3	November 2013
NC_015461	plasmid pUMN179	November 2013
NC_006509	plasmid pHTA426	November 2013
NC_022092	plasmid pBt40	November 2013
NC_012794	plasmid pWCH7001	November 2013
NC_012790	plasmid pWCH7002	November 2013
NC_014651	plasmid pGY4MC101	November 2013
NC_014916	plasmid pGYMC5201	November 2013
NC_013412	plasmid pGYMC6101	November 2013
NC_010420	plasmid pGS18	November 2013
NC_002062	plasmid pSTK1	November 2013
NC_009329	plasmid pLW1071	November 2013
NC_015665	plasmid pGEOTH01	November 2013
NC_015661	plasmid pGEOTH02	November 2013
NC_010815	plasmid pGLOV01	November 2013
NC_007515	plasmid unnamed	November 2013
NC_015498	plasmid pGLAAG01	November 2013
NC_019746	plasmid pGLO7428.01	November 2013
NC_020051	plasmid pGLO7428.02	November 2013
NC_019759	plasmid pGLO7428.03	November 2013
NC_019747	plasmid pGLO7428.04	November 2013
NC_011367	plasmid pGDIA01	November 2013
NC_010124	plasmid pGDIPal5I	November 2013
NC_010123	plasmid pGDIPal5II	November 2013
NC_016037	plasmid pGXY010	November 2013
NC_016021	plasmid pGXY020	November 2013
NC_016028	plasmid pGXY030	November 2013
NC_016022	plasmid pGXY040	November 2013
NC_016029	plasmid pGXY050	November 2013
NC_016900	plasmid pGXY060	November 2013
NC_016030	plasmid pGXY070	November 2013
NC_004458	plasmid pAG5	November 2013
NC_006672	plasmid pGOX1	November 2013
NC_006673	plasmid pGOX2	November 2013
NC_006674	plasmid pGOX3	November 2013
NC_006675	plasmid pGOX4	November 2013
NC_006676	plasmid pGOX5	November 2013
NC_003374	plasmid pGO128	November 2013
NC_019397	plasmid unnamed	November 2013
NC_013442	plasmid pGBRO01	November 2013
NC_016907	plasmid p174	November 2013
NC_018582	plasmid pGKT1	November 2013
NC_018580	plasmid pGKT2	November 2013
NC_018583	plasmid pGKT3	November 2013
NC_005307	plasmid pKB1	November 2013
NC_002107	plasmid Gch3937	November 2013
NC_002106	plasmid Gch7220	November 2013
NC_002104	plasmid Gro4059	November 2013
NC_002105	plasmid Gro4970	November 2013
NC_001470	plasmid Gle4293	November 2013
NC_015057	plasmid pACIX901	November 2013
NC_015065	plasmid pACIX902	November 2013
NC_015058	plasmid pACIX903	November 2013
NC_015059	plasmid pACIX904	November 2013
NC_015060	plasmid pACIX905	November 2013
NC_005329	plasmid pNAD1	November 2013
NC_011409	plasmid ICEhin1056	November 2013
NC_014813	plasmid PB1000	November 2013
NC_019185	plasmid pA1209	November 2013
NC_019180	plasmid pA1606	November 2013
NC_019178	plasmid pB1000	November 2013
NC_019174	plasmid pB1000	November 2013
NC_019176	plasmid pB1000	November 2013
NC_019175	plasmid pB1000	November 2013
NC_019177	plasmid pB1000'	November 2013
NC_019186	plasmid pJ612	November 2013
NC_019184	plasmid pLFH49	November 2013
NC_019182	plasmid pLFH64	November 2013
NC_019183	plasmid pLFS5	November 2013
NC_019181	plasmid pPN223	November 2013
NC_007206	plasmid pF1947	November 2013
NC_004058	plasmid pF3028	November 2013
NC_004846	plasmid pF3031	November 2013
NC_020228	plasmid unnamed	November 2013
NC_021185	plasmid pFS39	November 2013
NC_019361	plasmid pFZ51	November 2013
NC_012661	plasmid pHN61	November 2013
NC_006829	plasmid pHS-Rec	November 2013
NC_006828	plasmid pHS-Tet	November 2013
NC_021186	plasmid pQY431	November 2013
NC_022367	plasmid pTetHS016	November 2013
NC_019214	plasmid pYC93	November 2013
NC_006298	plasmid pHS129	November 2013
NC_005910	plasmid pAlvA	November 2013
NC_005911	plasmid pAlvB	November 2013
NC_014298	plasmid 1	November 2013
NC_014299	plasmid 2	November 2013
NC_014300	plasmid 3	November 2013
NC_014301	plasmid 4	November 2013
NC_014302	plasmid 5	November 2013
NC_014303	plasmid 6	November 2013
NC_015511	plasmid pHALHY01	November 2013
NC_015512	plasmid pHALHY02	November 2013
NC_015513	plasmid pHALHY03	November 2013
NC_015944	plasmid pHH400	November 2013
NC_006389	plasmid pNG100	November 2013
NC_006390	plasmid pNG200	November 2013
NC_006391	plasmid pNG300	November 2013
NC_006392	plasmid pNG400	November 2013
NC_006393	plasmid pNG500	November 2013
NC_006394	plasmid pNG600	November 2013
NC_006395	plasmid pNG700	November 2013
NC_006426	plasmid pSCM201	November 2013
NC_017669	plasmid PL16	November 2013
NC_017670	plasmid PL3	November 2013
NC_002121	plasmid pHSB	November 2013
NC_010088	plasmid pPHIHL	November 2013
NC_010366	plasmid PHS1	November 2013
NC_010369	plasmid PHS2	November 2013
NC_010368	plasmid PHS3	November 2013
NC_010367	plasmid PHS4	November 2013
NC_002124	plasmid pHGN1	November 2013
NC_001869	plasmid pNRC100	November 2013
NC_002608	plasmid pNRC200	November 2013
NC_019285	plasmid pHK2	November 2013
NC_017942	plasmid pHM100	November 2013
[truncated: 2,295 more rows]
