# Supplementary material for: Formation of chimeric genes with essential functions at the origin of eukaryotes
Source: BMC Biol. 2018 Mar 13;16:30. doi: 10.1186/s12915-018-0500-0 (PMC5851275; doi:10.1186/s12915-018-0500-0)
Supplement: Supplementary file 21 — Supporting data for this study, consisting of fasta sequences of S-genes, intron position alignments, components information, and phylogenetic trees. (ZIP 11370 kb) [file 12915_2018_500_MOESM21_ESM.zip]

Archive with 4,882 entries (4,699 files):
- meheustEtAlSgeneEukaryogenesis/
- meheustEtAlSgeneEukaryogenesis/.DS_Store
- __MACOSX/
- __MACOSX/meheustEtAlSgeneEukaryogenesis/
- __MACOSX/meheustEtAlSgeneEukaryogenesis/._.DS_Store
- meheustEtAlSgeneEukaryogenesis/phyloTreesEukaryogenesis/
- meheustEtAlSgeneEukaryogenesis/phyloTreesEukaryogenesis/fullLength/
- meheustEtAlSgeneEukaryogenesis/phyloTreesEukaryogenesis/fullLength/24657.aln.treefile
- __MACOSX/meheustEtAlSgeneEukaryogenesis/phyloTreesEukaryogenesis/
- __MACOSX/meheustEtAlSgeneEukaryogenesis/phyloTreesEukaryogenesis/fullLength/
- __MACOSX/meheustEtAlSgeneEukaryogenesis/phyloTreesEukaryogenesis/fullLength/._24657.aln.treefile
- meheustEtAlSgeneEukaryogenesis/phyloTreesEukaryogenesis/fullLength/8038.aln.treefile
- __MACOSX/meheustEtAlSgeneEukaryogenesis/phyloTreesEukaryogenesis/fullLength/._8038.aln.treefile
- meheustEtAlSgeneEukaryogenesis/phyloTreesEukaryogenesis/fullLength/11734.aln.treefile
- __MACOSX/meheustEtAlSgeneEukaryogenesis/phyloTreesEukaryogenesis/fullLength/._11734.aln.treefile
- meheustEtAlSgeneEukaryogenesis/phyloTreesEukaryogenesis/fullLength/21862.aln.treefile
- __MACOSX/meheustEtAlSgeneEukaryogenesis/phyloTreesEukaryogenesis/fullLength/._21862.aln.treefile
- meheustEtAlSgeneEukaryogenesis/phyloTreesEukaryogenesis/fullLength/3528.aln.treefile
- __MACOSX/meheustEtAlSgeneEukaryogenesis/phyloTreesEukaryogenesis/fullLength/._3528.aln.treefile
- meheustEtAlSgeneEukaryogenesis/phyloTreesEukaryogenesis/fullLength/14468.aln.treefile
- __MACOSX/meheustEtAlSgeneEukaryogenesis/phyloTreesEukaryogenesis/fullLength/._14468.aln.treefile
- meheustEtAlSgeneEukaryogenesis/phyloTreesEukaryogenesis/fullLength/8298.aln.treefile
- __MACOSX/meheustEtAlSgeneEukaryogenesis/phyloTreesEukaryogenesis/fullLength/._8298.aln.treefile
- meheustEtAlSgeneEukaryogenesis/phyloTreesEukaryogenesis/fullLength/20969.aln.treefile
- __MACOSX/meheustEtAlSgeneEukaryogenesis/phyloTreesEukaryogenesis/fullLength/._20969.aln.treefile
- meheustEtAlSgeneEukaryogenesis/phyloTreesEukaryogenesis/fullLength/8511.aln.treefile
- __MACOSX/meheustEtAlSgeneEukaryogenesis/phyloTreesEukaryogenesis/fullLength/._8511.aln.treefile
- meheustEtAlSgeneEukaryogenesis/phyloTreesEukaryogenesis/fullLength/14913.aln.treefile
- __MACOSX/meheustEtAlSgeneEukaryogenesis/phyloTreesEukaryogenesis/fullLength/._14913.aln.treefile
- meheustEtAlSgeneEukaryogenesis/phyloTreesEukaryogenesis/fullLength/10748.aln.treefile
- __MACOSX/meheustEtAlSgeneEukaryogenesis/phyloTreesEukaryogenesis/fullLength/._10748.aln.treefile
- meheustEtAlSgeneEukaryogenesis/phyloTreesEukaryogenesis/fullLength/30146.aln.treefile
- __MACOSX/meheustEtAlSgeneEukaryogenesis/phyloTreesEukaryogenesis/fullLength/._30146.aln.treefile
- meheustEtAlSgeneEukaryogenesis/phyloTreesEukaryogenesis/fullLength/3788.aln.treefile
- __MACOSX/meheustEtAlSgeneEukaryogenesis/phyloTreesEukaryogenesis/fullLength/._3788.aln.treefile
- meheustEtAlSgeneEukaryogenesis/phyloTreesEukaryogenesis/fullLength/31058.aln.treefile
- __MACOSX/meheustEtAlSgeneEukaryogenesis/phyloTreesEukaryogenesis/fullLength/._31058.aln.treefile
- meheustEtAlSgeneEukaryogenesis/phyloTreesEukaryogenesis/fullLength/8572.aln.treefile
- __MACOSX/meheustEtAlSgeneEukaryogenesis/phyloTreesEukaryogenesis/fullLength/._8572.aln.treefile
- meheustEtAlSgeneEukaryogenesis/phyloTreesEukaryogenesis/fullLength/4382.aln.treefile
- __MACOSX/meheustEtAlSgeneEukaryogenesis/phyloTreesEukaryogenesis/fullLength/._4382.aln.treefile
- meheustEtAlSgeneEukaryogenesis/phyloTreesEukaryogenesis/fullLength/9105.aln.treefile
- __MACOSX/meheustEtAlSgeneEukaryogenesis/phyloTreesEukaryogenesis/fullLength/._9105.aln.treefile
- meheustEtAlSgeneEukaryogenesis/phyloTreesEukaryogenesis/fullLength/22638.aln.treefile
- __MACOSX/meheustEtAlSgeneEukaryogenesis/phyloTreesEukaryogenesis/fullLength/._22638.aln.treefile
- meheustEtAlSgeneEukaryogenesis/phyloTreesEukaryogenesis/fullLength/26836.aln.treefile
- __MACOSX/meheustEtAlSgeneEukaryogenesis/phyloTreesEukaryogenesis/fullLength/._26836.aln.treefile
- meheustEtAlSgeneEukaryogenesis/phyloTreesEukaryogenesis/fullLength/30177.aln.treefile
- __MACOSX/meheustEtAlSgeneEukaryogenesis/phyloTreesEukaryogenesis/fullLength/._30177.aln.treefile
- meheustEtAlSgeneEukaryogenesis/phyloTreesEukaryogenesis/fullLength/7080.aln.treefile
- __MACOSX/meheustEtAlSgeneEukaryogenesis/phyloTreesEukaryogenesis/fullLength/._7080.aln.treefile
- meheustEtAlSgeneEukaryogenesis/phyloTreesEukaryogenesis/fullLength/22273.aln.treefile
- __MACOSX/meheustEtAlSgeneEukaryogenesis/phyloTreesEukaryogenesis/fullLength/._22273.aln.treefile
- meheustEtAlSgeneEukaryogenesis/phyloTreesEukaryogenesis/fullLength/41894.aln.treefile
- __MACOSX/meheustEtAlSgeneEukaryogenesis/phyloTreesEukaryogenesis/fullLength/._41894.aln.treefile
- meheustEtAlSgeneEukaryogenesis/phyloTreesEukaryogenesis/fullLength/5353.aln.treefile
- __MACOSX/meheustEtAlSgeneEukaryogenesis/phyloTreesEukaryogenesis/fullLength/._5353.aln.treefile
- meheustEtAlSgeneEukaryogenesis/phyloTreesEukaryogenesis/fullLength/14125.aln.treefile
- __MACOSX/meheustEtAlSgeneEukaryogenesis/phyloTreesEukaryogenesis/fullLength/._14125.aln.treefile
- meheustEtAlSgeneEukaryogenesis/phyloTreesEukaryogenesis/fullLength/12884.aln.treefile
- __MACOSX/meheustEtAlSgeneEukaryogenesis/phyloTreesEukaryogenesis/fullLength/._12884.aln.treefile
- meheustEtAlSgeneEukaryogenesis/phyloTreesEukaryogenesis/fullLength/3724.aln.treefile
- __MACOSX/meheustEtAlSgeneEukaryogenesis/phyloTreesEukaryogenesis/fullLength/._3724.aln.treefile
- meheustEtAlSgeneEukaryogenesis/phyloTreesEukaryogenesis/fullLength/8949.aln.treefile
- __MACOSX/meheustEtAlSgeneEukaryogenesis/phyloTreesEukaryogenesis/fullLength/._8949.aln.treefile
- meheustEtAlSgeneEukaryogenesis/phyloTreesEukaryogenesis/fullLength/13653.aln.treefile
- __MACOSX/meheustEtAlSgeneEukaryogenesis/phyloTreesEukaryogenesis/fullLength/._13653.aln.treefile
- meheustEtAlSgeneEukaryogenesis/phyloTreesEukaryogenesis/fullLength/5196.aln.treefile
- __MACOSX/meheustEtAlSgeneEukaryogenesis/phyloTreesEukaryogenesis/fullLength/._5196.aln.treefile
- meheustEtAlSgeneEukaryogenesis/phyloTreesEukaryogenesis/fullLength/32066.aln.treefile
- __MACOSX/meheustEtAlSgeneEukaryogenesis/phyloTreesEukaryogenesis/fullLength/._32066.aln.treefile
- meheustEtAlSgeneEukaryogenesis/phyloTreesEukaryogenesis/fullLength/21283.aln.treefile
- __MACOSX/meheustEtAlSgeneEukaryogenesis/phyloTreesEukaryogenesis/fullLength/._21283.aln.treefile
- meheustEtAlSgeneEukaryogenesis/phyloTreesEukaryogenesis/fullLength/3840.aln.treefile
- __MACOSX/meheustEtAlSgeneEukaryogenesis/phyloTreesEukaryogenesis/fullLength/._3840.aln.treefile
- meheustEtAlSgeneEukaryogenesis/phyloTreesEukaryogenesis/fullLength/32034.aln.treefile
- __MACOSX/meheustEtAlSgeneEukaryogenesis/phyloTreesEukaryogenesis/fullLength/._32034.aln.treefile
- meheustEtAlSgeneEukaryogenesis/phyloTreesEukaryogenesis/fullLength/11727.aln.treefile
- __MACOSX/meheustEtAlSgeneEukaryogenesis/phyloTreesEukaryogenesis/fullLength/._11727.aln.treefile
- meheustEtAlSgeneEukaryogenesis/phyloTreesEukaryogenesis/fullLength/7416.aln.treefile
- __MACOSX/meheustEtAlSgeneEukaryogenesis/phyloTreesEukaryogenesis/fullLength/._7416.aln.treefile
- meheustEtAlSgeneEukaryogenesis/phyloTreesEukaryogenesis/fullLength/2264.aln.treefile
- __MACOSX/meheustEtAlSgeneEukaryogenesis/phyloTreesEukaryogenesis/fullLength/._2264.aln.treefile
- meheustEtAlSgeneEukaryogenesis/phyloTreesEukaryogenesis/fullLength/2465.aln.treefile
- __MACOSX/meheustEtAlSgeneEukaryogenesis/phyloTreesEukaryogenesis/fullLength/._2465.aln.treefile
- meheustEtAlSgeneEukaryogenesis/phyloTreesEukaryogenesis/fullLength/33138.aln.treefile
- __MACOSX/meheustEtAlSgeneEukaryogenesis/phyloTreesEukaryogenesis/fullLength/._33138.aln.treefile
- meheustEtAlSgeneEukaryogenesis/phyloTreesEukaryogenesis/fullLength/16956.aln.treefile
- __MACOSX/meheustEtAlSgeneEukaryogenesis/phyloTreesEukaryogenesis/fullLength/._16956.aln.treefile
- meheustEtAlSgeneEukaryogenesis/phyloTreesEukaryogenesis/fullLength/23626.aln.treefile
- __MACOSX/meheustEtAlSgeneEukaryogenesis/phyloTreesEukaryogenesis/fullLength/._23626.aln.treefile
- meheustEtAlSgeneEukaryogenesis/phyloTreesEukaryogenesis/fullLength/15440.aln.treefile
- __MACOSX/meheustEtAlSgeneEukaryogenesis/phyloTreesEukaryogenesis/fullLength/._15440.aln.treefile
- meheustEtAlSgeneEukaryogenesis/phyloTreesEukaryogenesis/fullLength/25695.aln.treefile
- __MACOSX/meheustEtAlSgeneEukaryogenesis/phyloTreesEukaryogenesis/fullLength/._25695.aln.treefile
- meheustEtAlSgeneEukaryogenesis/phyloTreesEukaryogenesis/fullLength/33257.aln.treefile
- __MACOSX/meheustEtAlSgeneEukaryogenesis/phyloTreesEukaryogenesis/fullLength/._33257.aln.treefile
- meheustEtAlSgeneEukaryogenesis/phyloTreesEukaryogenesis/fullLength/1617.aln.treefile
- __MACOSX/meheustEtAlSgeneEukaryogenesis/phyloTreesEukaryogenesis/fullLength/._1617.aln.treefile
- meheustEtAlSgeneEukaryogenesis/phyloTreesEukaryogenesis/fullLength/11493.aln.treefile
- __MACOSX/meheustEtAlSgeneEukaryogenesis/phyloTreesEukaryogenesis/fullLength/._11493.aln.treefile
- meheustEtAlSgeneEukaryogenesis/phyloTreesEukaryogenesis/fullLength/9066.aln.treefile
- __MACOSX/meheustEtAlSgeneEukaryogenesis/phyloTreesEukaryogenesis/fullLength/._9066.aln.treefile
- meheustEtAlSgeneEukaryogenesis/phyloTreesEukaryogenesis/fullLength/26228.aln.treefile
- __MACOSX/meheustEtAlSgeneEukaryogenesis/phyloTreesEukaryogenesis/fullLength/._26228.aln.treefile
- meheustEtAlSgeneEukaryogenesis/phyloTreesEukaryogenesis/fullLength/24632.aln.treefile
- __MACOSX/meheustEtAlSgeneEukaryogenesis/phyloTreesEukaryogenesis/fullLength/._24632.aln.treefile
- meheustEtAlSgeneEukaryogenesis/phyloTreesEukaryogenesis/fullLength/19698.aln.treefile
- __MACOSX/meheustEtAlSgeneEukaryogenesis/phyloTreesEukaryogenesis/fullLength/._19698.aln.treefile
- meheustEtAlSgeneEukaryogenesis/phyloTreesEukaryogenesis/fullLength/3752.aln.treefile
- __MACOSX/meheustEtAlSgeneEukaryogenesis/phyloTreesEukaryogenesis/fullLength/._3752.aln.treefile
- meheustEtAlSgeneEukaryogenesis/phyloTreesEukaryogenesis/fullLength/39884.aln.treefile
- __MACOSX/meheustEtAlSgeneEukaryogenesis/phyloTreesEukaryogenesis/fullLength/._39884.aln.treefile
- meheustEtAlSgeneEukaryogenesis/phyloTreesEukaryogenesis/fullLength/19480.aln.treefile
- __MACOSX/meheustEtAlSgeneEukaryogenesis/phyloTreesEukaryogenesis/fullLength/._19480.aln.treefile
- meheustEtAlSgeneEukaryogenesis/phyloTreesEukaryogenesis/fullLength/19279.aln.treefile
- __MACOSX/meheustEtAlSgeneEukaryogenesis/phyloTreesEukaryogenesis/fullLength/._19279.aln.treefile
- meheustEtAlSgeneEukaryogenesis/phyloTreesEukaryogenesis/fullLength/18574.aln.treefile
- __MACOSX/meheustEtAlSgeneEukaryogenesis/phyloTreesEukaryogenesis/fullLength/._18574.aln.treefile
- meheustEtAlSgeneEukaryogenesis/phyloTreesEukaryogenesis/fullLength/5265.aln.treefile
- __MACOSX/meheustEtAlSgeneEukaryogenesis/phyloTreesEukaryogenesis/fullLength/._5265.aln.treefile
- meheustEtAlSgeneEukaryogenesis/phyloTreesEukaryogenesis/fullLength/21962.aln.treefile
- __MACOSX/meheustEtAlSgeneEukaryogenesis/phyloTreesEukaryogenesis/fullLength/._21962.aln.treefile
- meheustEtAlSgeneEukaryogenesis/phyloTreesEukaryogenesis/fullLength/24680.aln.treefile
- __MACOSX/meheustEtAlSgeneEukaryogenesis/phyloTreesEukaryogenesis/fullLength/._24680.aln.treefile
- meheustEtAlSgeneEukaryogenesis/phyloTreesEukaryogenesis/fullLength/18579.aln.treefile
- __MACOSX/meheustEtAlSgeneEukaryogenesis/phyloTreesEukaryogenesis/fullLength/._18579.aln.treefile
- meheustEtAlSgeneEukaryogenesis/phyloTreesEukaryogenesis/fullLength/22634.aln.treefile
- __MACOSX/meheustEtAlSgeneEukaryogenesis/phyloTreesEukaryogenesis/fullLength/._22634.aln.treefile
- meheustEtAlSgeneEukaryogenesis/phyloTreesEukaryogenesis/fullLength/4452.aln.treefile
- __MACOSX/meheustEtAlSgeneEukaryogenesis/phyloTreesEukaryogenesis/fullLength/._4452.aln.treefile
- meheustEtAlSgeneEukaryogenesis/phyloTreesEukaryogenesis/fullLength/4588.aln.treefile
- __MACOSX/meheustEtAlSgeneEukaryogenesis/phyloTreesEukaryogenesis/fullLength/._4588.aln.treefile
- meheustEtAlSgeneEukaryogenesis/phyloTreesEukaryogenesis/fullLength/6048.aln.treefile
- __MACOSX/meheustEtAlSgeneEukaryogenesis/phyloTreesEukaryogenesis/fullLength/._6048.aln.treefile
- meheustEtAlSgeneEukaryogenesis/phyloTreesEukaryogenesis/fullLength/12723.aln.treefile
- __MACOSX/meheustEtAlSgeneEukaryogenesis/phyloTreesEukaryogenesis/fullLength/._12723.aln.treefile
- meheustEtAlSgeneEukaryogenesis/phyloTreesEukaryogenesis/fullLength/37682.aln.treefile
- __MACOSX/meheustEtAlSgeneEukaryogenesis/phyloTreesEukaryogenesis/fullLength/._37682.aln.treefile
- meheustEtAlSgeneEukaryogenesis/phyloTreesEukaryogenesis/fullLength/14797.aln.treefile
- __MACOSX/meheustEtAlSgeneEukaryogenesis/phyloTreesEukaryogenesis/fullLength/._14797.aln.treefile
- meheustEtAlSgeneEukaryogenesis/phyloTreesEukaryogenesis/fullLength/19545.aln.treefile
- __MACOSX/meheustEtAlSgeneEukaryogenesis/phyloTreesEukaryogenesis/fullLength/._19545.aln.treefile
- meheustEtAlSgeneEukaryogenesis/phyloTreesEukaryogenesis/fullLength/6980.aln.treefile
- __MACOSX/meheustEtAlSgeneEukaryogenesis/phyloTreesEukaryogenesis/fullLength/._6980.aln.treefile
- meheustEtAlSgeneEukaryogenesis/phyloTreesEukaryogenesis/fullLength/9266.aln.treefile
- __MACOSX/meheustEtAlSgeneEukaryogenesis/phyloTreesEukaryogenesis/fullLength/._9266.aln.treefile
- meheustEtAlSgeneEukaryogenesis/phyloTreesEukaryogenesis/fullLength/25160.aln.treefile
- __MACOSX/meheustEtAlSgeneEukaryogenesis/phyloTreesEukaryogenesis/fullLength/._25160.aln.treefile
- meheustEtAlSgeneEukaryogenesis/phyloTreesEukaryogenesis/fullLength/39836.aln.treefile
- __MACOSX/meheustEtAlSgeneEukaryogenesis/phyloTreesEukaryogenesis/fullLength/._39836.aln.treefile
- meheustEtAlSgeneEukaryogenesis/phyloTreesEukaryogenesis/fullLength/5062.aln.treefile
- __MACOSX/meheustEtAlSgeneEukaryogenesis/phyloTreesEukaryogenesis/fullLength/._5062.aln.treefile
- meheustEtAlSgeneEukaryogenesis/phyloTreesEukaryogenesis/fullLength/5140.aln.treefile
- __MACOSX/meheustEtAlSgeneEukaryogenesis/phyloTreesEukaryogenesis/fullLength/._5140.aln.treefile
- meheustEtAlSgeneEukaryogenesis/phyloTreesEukaryogenesis/fullLength/4331.aln.treefile
- __MACOSX/meheustEtAlSgeneEukaryogenesis/phyloTreesEukaryogenesis/fullLength/._4331.aln.treefile
- meheustEtAlSgeneEukaryogenesis/phyloTreesEukaryogenesis/fullLength/5664.aln.treefile
- __MACOSX/meheustEtAlSgeneEukaryogenesis/phyloTreesEukaryogenesis/fullLength/._5664.aln.treefile
- meheustEtAlSgeneEukaryogenesis/phyloTreesEukaryogenesis/fullLength/12459.aln.treefile
- __MACOSX/meheustEtAlSgeneEukaryogenesis/phyloTreesEukaryogenesis/fullLength/._12459.aln.treefile
- meheustEtAlSgeneEukaryogenesis/phyloTreesEukaryogenesis/fullLength/9748.aln.treefile
- __MACOSX/meheustEtAlSgeneEukaryogenesis/phyloTreesEukaryogenesis/fullLength/._9748.aln.treefile
- meheustEtAlSgeneEukaryogenesis/phyloTreesEukaryogenesis/fullLength/16848.aln.treefile
- __MACOSX/meheustEtAlSgeneEukaryogenesis/phyloTreesEukaryogenesis/fullLength/._16848.aln.treefile
- meheustEtAlSgeneEukaryogenesis/phyloTreesEukaryogenesis/fullLength/31077.aln.treefile
- __MACOSX/meheustEtAlSgeneEukaryogenesis/phyloTreesEukaryogenesis/fullLength/._31077.aln.treefile
- meheustEtAlSgeneEukaryogenesis/phyloTreesEukaryogenesis/fullLength/9304.aln.treefile
- __MACOSX/meheustEtAlSgeneEukaryogenesis/phyloTreesEukaryogenesis/fullLength/._9304.aln.treefile
- meheustEtAlSgeneEukaryogenesis/phyloTreesEukaryogenesis/fullLength/16534.aln.treefile
- __MACOSX/meheustEtAlSgeneEukaryogenesis/phyloTreesEukaryogenesis/fullLength/._16534.aln.treefile
- meheustEtAlSgeneEukaryogenesis/phyloTreesEukaryogenesis/fullLength/31025.aln.treefile
- __MACOSX/meheustEtAlSgeneEukaryogenesis/phyloTreesEukaryogenesis/fullLength/._31025.aln.treefile
- meheustEtAlSgeneEukaryogenesis/phyloTreesEukaryogenesis/fullLength/39824.aln.treefile
- __MACOSX/meheustEtAlSgeneEukaryogenesis/phyloTreesEukaryogenesis/fullLength/._39824.aln.treefile
- meheustEtAlSgeneEukaryogenesis/phyloTreesEukaryogenesis/fullLength/33010.aln.treefile
- __MACOSX/meheustEtAlSgeneEukaryogenesis/phyloTreesEukaryogenesis/fullLength/._33010.aln.treefile
- meheustEtAlSgeneEukaryogenesis/phyloTreesEukaryogenesis/fullLength/26246.aln.treefile
- __MACOSX/meheustEtAlSgeneEukaryogenesis/phyloTreesEukaryogenesis/fullLength/._26246.aln.treefile
- meheustEtAlSgeneEukaryogenesis/phyloTreesEukaryogenesis/fullLength/10020.aln.treefile
- __MACOSX/meheustEtAlSgeneEukaryogenesis/phyloTreesEukaryogenesis/fullLength/._10020.aln.treefile
- meheustEtAlSgeneEukaryogenesis/phyloTreesEukaryogenesis/fullLength/14118.aln.treefile
- __MACOSX/meheustEtAlSgeneEukaryogenesis/phyloTreesEukaryogenesis/fullLength/._14118.aln.treefile
- meheustEtAlSgeneEukaryogenesis/phyloTreesEukaryogenesis/fullLength/25144.aln.treefile
- __MACOSX/meheustEtAlSgeneEukaryogenesis/phyloTreesEukaryogenesis/fullLength/._25144.aln.treefile
- meheustEtAlSgeneEukaryogenesis/phyloTreesEukaryogenesis/fullLength/7656.aln.treefile
- __MACOSX/meheustEtAlSgeneEukaryogenesis/phyloTreesEukaryogenesis/fullLength/._7656.aln.treefile
- meheustEtAlSgeneEukaryogenesis/phyloTreesEukaryogenesis/fullLength/2755.aln.treefile
- __MACOSX/meheustEtAlSgeneEukaryogenesis/phyloTreesEukaryogenesis/fullLength/._2755.aln.treefile
- meheustEtAlSgeneEukaryogenesis/phyloTreesEukaryogenesis/fullLength/25742.aln.treefile
- __MACOSX/meheustEtAlSgeneEukaryogenesis/phyloTreesEukaryogenesis/fullLength/._25742.aln.treefile
- meheustEtAlSgeneEukaryogenesis/phyloTreesEukaryogenesis/fullLength/44318.aln.treefile
- __MACOSX/meheustEtAlSgeneEukaryogenesis/phyloTreesEukaryogenesis/fullLength/._44318.aln.treefile
- meheustEtAlSgeneEukaryogenesis/phyloTreesEukaryogenesis/fullLength/17120.aln.treefile
- __MACOSX/meheustEtAlSgeneEukaryogenesis/phyloTreesEukaryogenesis/fullLength/._17120.aln.treefile
- meheustEtAlSgeneEukaryogenesis/phyloTreesEukaryogenesis/fullLength/9848.aln.treefile
- __MACOSX/meheustEtAlSgeneEukaryogenesis/phyloTreesEukaryogenesis/fullLength/._9848.aln.treefile
- meheustEtAlSgeneEukaryogenesis/phyloTreesEukaryogenesis/fullLength/16687.aln.treefile
- __MACOSX/meheustEtAlSgeneEukaryogenesis/phyloTreesEukaryogenesis/fullLength/._16687.aln.treefile
- meheustEtAlSgeneEukaryogenesis/phyloTreesEukaryogenesis/fullLength/9138.aln.treefile
- __MACOSX/meheustEtAlSgeneEukaryogenesis/phyloTreesEukaryogenesis/fullLength/._9138.aln.treefile
- meheustEtAlSgeneEukaryogenesis/phyloTreesEukaryogenesis/fullLength/2558.aln.treefile
- __MACOSX/meheustEtAlSgeneEukaryogenesis/phyloTreesEukaryogenesis/fullLength/._2558.aln.treefile
- meheustEtAlSgeneEukaryogenesis/phyloTreesEukaryogenesis/fullLength/22595.aln.treefile
- __MACOSX/meheustEtAlSgeneEukaryogenesis/phyloTreesEukaryogenesis/fullLength/._22595.aln.treefile
- meheustEtAlSgeneEukaryogenesis/phyloTreesEukaryogenesis/fullLength/58650.aln.treefile
- __MACOSX/meheustEtAlSgeneEukaryogenesis/phyloTreesEukaryogenesis/fullLength/._58650.aln.treefile
- meheustEtAlSgeneEukaryogenesis/phyloTreesEukaryogenesis/fullLength/21289.aln.treefile
- __MACOSX/meheustEtAlSgeneEukaryogenesis/phyloTreesEukaryogenesis/fullLength/._21289.aln.treefile
- meheustEtAlSgeneEukaryogenesis/phyloTreesEukaryogenesis/fullLength/6261.aln.treefile
- __MACOSX/meheustEtAlSgeneEukaryogenesis/phyloTreesEukaryogenesis/fullLength/._6261.aln.treefile
- meheustEtAlSgeneEukaryogenesis/phyloTreesEukaryogenesis/fullLength/16839.aln.treefile
- __MACOSX/meheustEtAlSgeneEukaryogenesis/phyloTreesEukaryogenesis/fullLength/._16839.aln.treefile
- meheustEtAlSgeneEukaryogenesis/phyloTreesEukaryogenesis/fullLength/3337.aln.treefile
- __MACOSX/meheustEtAlSgeneEukaryogenesis/phyloTreesEukaryogenesis/fullLength/._3337.aln.treefile
- meheustEtAlSgeneEukaryogenesis/phyloTreesEukaryogenesis/fullLength/12806.aln.treefile
- __MACOSX/meheustEtAlSgeneEukaryogenesis/phyloTreesEukaryogenesis/fullLength/._12806.aln.treefile
- meheustEtAlSgeneEukaryogenesis/phyloTreesEukaryogenesis/fullLength/3918.aln.treefile
- __MACOSX/meheustEtAlSgeneEukaryogenesis/phyloTreesEukaryogenesis/fullLength/._3918.aln.treefile
- meheustEtAlSgeneEukaryogenesis/phyloTreesEukaryogenesis/fullLength/8657.aln.treefile
- __MACOSX/meheustEtAlSgeneEukaryogenesis/phyloTreesEukaryogenesis/fullLength/._8657.aln.treefile
- meheustEtAlSgeneEukaryogenesis/phyloTreesEukaryogenesis/fullLength/31024.aln.treefile
- __MACOSX/meheustEtAlSgeneEukaryogenesis/phyloTreesEukaryogenesis/fullLength/._31024.aln.treefile
- meheustEtAlSgeneEukaryogenesis/phyloTreesEukaryogenesis/fullLength/25126.aln.treefile
- __MACOSX/meheustEtAlSgeneEukaryogenesis/phyloTreesEukaryogenesis/fullLength/._25126.aln.treefile
- meheustEtAlSgeneEukaryogenesis/phyloTreesEukaryogenesis/fullLength/12163.aln.treefile
- __MACOSX/meheustEtAlSgeneEukaryogenesis/phyloTreesEukaryogenesis/fullLength/._12163.aln.treefile
- meheustEtAlSgeneEukaryogenesis/phyloTreesEukaryogenesis/fullLength/11274.aln.treefile
- __MACOSX/meheustEtAlSgeneEukaryogenesis/phyloTreesEukaryogenesis/fullLength/._11274.aln.treefile
- meheustEtAlSgeneEukaryogenesis/phyloTreesEukaryogenesis/fullLength/12590.aln.treefile
- __MACOSX/meheustEtAlSgeneEukaryogenesis/phyloTreesEukaryogenesis/fullLength/._12590.aln.treefile
- meheustEtAlSgeneEukaryogenesis/phyloTreesEukaryogenesis/fullLength/11550.aln.treefile
- __MACOSX/meheustEtAlSgeneEukaryogenesis/phyloTreesEukaryogenesis/fullLength/._11550.aln.treefile
- meheustEtAlSgeneEukaryogenesis/phyloTreesEukaryogenesis/fullLength/20952.aln.treefile
- __MACOSX/meheustEtAlSgeneEukaryogenesis/phyloTreesEukaryogenesis/fullLength/._20952.aln.treefile
- meheustEtAlSgeneEukaryogenesis/phyloTreesEukaryogenesis/fullLength/4453.aln.treefile
- __MACOSX/meheustEtAlSgeneEukaryogenesis/phyloTreesEukaryogenesis/fullLength/._4453.aln.treefile
- meheustEtAlSgeneEukaryogenesis/phyloTreesEukaryogenesis/fullLength/6520.aln.treefile
- __MACOSX/meheustEtAlSgeneEukaryogenesis/phyloTreesEukaryogenesis/fullLength/._6520.aln.treefile
- meheustEtAlSgeneEukaryogenesis/phyloTreesEukaryogenesis/fullLength/39915.aln.treefile
- __MACOSX/meheustEtAlSgeneEukaryogenesis/phyloTreesEukaryogenesis/fullLength/._39915.aln.treefile
- meheustEtAlSgeneEukaryogenesis/phyloTreesEukaryogenesis/fullLength/31114.aln.treefile
- __MACOSX/meheustEtAlSgeneEukaryogenesis/phyloTreesEukaryogenesis/fullLength/._31114.aln.treefile
- meheustEtAlSgeneEukaryogenesis/phyloTreesEukaryogenesis/fullLength/10810.aln.treefile
- __MACOSX/meheustEtAlSgeneEukaryogenesis/phyloTreesEukaryogenesis/fullLength/._10810.aln.treefile
- meheustEtAlSgeneEukaryogenesis/phyloTreesEukaryogenesis/fullLength/9544.aln.treefile
- __MACOSX/meheustEtAlSgeneEukaryogenesis/phyloTreesEukaryogenesis/fullLength/._9544.aln.treefile
- meheustEtAlSgeneEukaryogenesis/phyloTreesEukaryogenesis/fullLength/5913.aln.treefile
- __MACOSX/meheustEtAlSgeneEukaryogenesis/phyloTreesEukaryogenesis/fullLength/._5913.aln.treefile
- meheustEtAlSgeneEukaryogenesis/phyloTreesEukaryogenesis/fullLength/11599.aln.treefile
- __MACOSX/meheustEtAlSgeneEukaryogenesis/phyloTreesEukaryogenesis/fullLength/._11599.aln.treefile
- meheustEtAlSgeneEukaryogenesis/phyloTreesEukaryogenesis/fullLength/9194.aln.treefile
- __MACOSX/meheustEtAlSgeneEukaryogenesis/phyloTreesEukaryogenesis/fullLength/._9194.aln.treefile
- meheustEtAlSgeneEukaryogenesis/phyloTreesEukaryogenesis/fullLength/41766.aln.treefile
- __MACOSX/meheustEtAlSgeneEukaryogenesis/phyloTreesEukaryogenesis/fullLength/._41766.aln.treefile
- meheustEtAlSgeneEukaryogenesis/phyloTreesEukaryogenesis/fullLength/16686.aln.treefile
- __MACOSX/meheustEtAlSgeneEukaryogenesis/phyloTreesEukaryogenesis/fullLength/._16686.aln.treefile
- meheustEtAlSgeneEukaryogenesis/phyloTreesEukaryogenesis/fullLength/3214.aln.treefile
- __MACOSX/meheustEtAlSgeneEukaryogenesis/phyloTreesEukaryogenesis/fullLength/._3214.aln.treefile
- meheustEtAlSgeneEukaryogenesis/phyloTreesEukaryogenesis/fullLength/31055.aln.treefile
- __MACOSX/meheustEtAlSgeneEukaryogenesis/phyloTreesEukaryogenesis/fullLength/._31055.aln.treefile
- meheustEtAlSgeneEukaryogenesis/phyloTreesEukaryogenesis/fullLength/39989.aln.treefile
- __MACOSX/meheustEtAlSgeneEukaryogenesis/phyloTreesEukaryogenesis/fullLength/._39989.aln.treefile
- meheustEtAlSgeneEukaryogenesis/phyloTreesEukaryogenesis/fullLength/22594.aln.treefile
- __MACOSX/meheustEtAlSgeneEukaryogenesis/phyloTreesEukaryogenesis/fullLength/._22594.aln.treefile
- meheustEtAlSgeneEukaryogenesis/phyloTreesEukaryogenesis/fullLength/38082.aln.treefile
- __MACOSX/meheustEtAlSgeneEukaryogenesis/phyloTreesEukaryogenesis/fullLength/._38082.aln.treefile
- meheustEtAlSgeneEukaryogenesis/phyloTreesEukaryogenesis/fullLength/6543.aln.treefile
- __MACOSX/meheustEtAlSgeneEukaryogenesis/phyloTreesEukaryogenesis/fullLength/._6543.aln.treefile
- meheustEtAlSgeneEukaryogenesis/phyloTreesEukaryogenesis/fullLength/9778.aln.treefile
- __MACOSX/meheustEtAlSgeneEukaryogenesis/phyloTreesEukaryogenesis/fullLength/._9778.aln.treefile
- meheustEtAlSgeneEukaryogenesis/phyloTreesEukaryogenesis/fullLength/2491.aln.treefile
- __MACOSX/meheustEtAlSgeneEukaryogenesis/phyloTreesEukaryogenesis/fullLength/._2491.aln.treefile
- meheustEtAlSgeneEukaryogenesis/phyloTreesEukaryogenesis/fullLength/6503.aln.treefile
- __MACOSX/meheustEtAlSgeneEukaryogenesis/phyloTreesEukaryogenesis/fullLength/._6503.aln.treefile
- meheustEtAlSgeneEukaryogenesis/phyloTreesEukaryogenesis/fullLength/17121.aln.treefile
- __MACOSX/meheustEtAlSgeneEukaryogenesis/phyloTreesEukaryogenesis/fullLength/._17121.aln.treefile
- meheustEtAlSgeneEukaryogenesis/phyloTreesEukaryogenesis/fullLength/25743.aln.treefile
- __MACOSX/meheustEtAlSgeneEukaryogenesis/phyloTreesEukaryogenesis/fullLength/._25743.aln.treefile
- meheustEtAlSgeneEukaryogenesis/phyloTreesEukaryogenesis/fullLength/31047.aln.treefile
- __MACOSX/meheustEtAlSgeneEukaryogenesis/phyloTreesEukaryogenesis/fullLength/._31047.aln.treefile
- meheustEtAlSgeneEukaryogenesis/phyloTreesEukaryogenesis/fullLength/17126.aln.treefile
- __MACOSX/meheustEtAlSgeneEukaryogenesis/phyloTreesEukaryogenesis/fullLength/._17126.aln.treefile
- meheustEtAlSgeneEukaryogenesis/phyloTreesEukaryogenesis/fullLength/2610.aln.treefile
- __MACOSX/meheustEtAlSgeneEukaryogenesis/phyloTreesEukaryogenesis/fullLength/._2610.aln.treefile
- meheustEtAlSgeneEukaryogenesis/phyloTreesEukaryogenesis/fullLength/14008.aln.treefile
- __MACOSX/meheustEtAlSgeneEukaryogenesis/phyloTreesEukaryogenesis/fullLength/._14008.aln.treefile
- meheustEtAlSgeneEukaryogenesis/phyloTreesEukaryogenesis/fullLength/7062.aln.treefile
- __MACOSX/meheustEtAlSgeneEukaryogenesis/phyloTreesEukaryogenesis/fullLength/._7062.aln.treefile
- meheustEtAlSgeneEukaryogenesis/phyloTreesEukaryogenesis/fullLength/9885.aln.treefile
- __MACOSX/meheustEtAlSgeneEukaryogenesis/phyloTreesEukaryogenesis/fullLength/._9885.aln.treefile
- meheustEtAlSgeneEukaryogenesis/phyloTreesEukaryogenesis/fullLength/8841.aln.treefile
- __MACOSX/meheustEtAlSgeneEukaryogenesis/phyloTreesEukaryogenesis/fullLength/._8841.aln.treefile
- meheustEtAlSgeneEukaryogenesis/phyloTreesEukaryogenesis/fullLength/27378.aln.treefile
- __MACOSX/meheustEtAlSgeneEukaryogenesis/phyloTreesEukaryogenesis/fullLength/._27378.aln.treefile
- meheustEtAlSgeneEukaryogenesis/phyloTreesEukaryogenesis/fullLength/3693.aln.treefile
- __MACOSX/meheustEtAlSgeneEukaryogenesis/phyloTreesEukaryogenesis/fullLength/._3693.aln.treefile
- meheustEtAlSgeneEukaryogenesis/phyloTreesEukaryogenesis/fullLength/5156.aln.treefile
- __MACOSX/meheustEtAlSgeneEukaryogenesis/phyloTreesEukaryogenesis/fullLength/._5156.aln.treefile
- meheustEtAlSgeneEukaryogenesis/phyloTreesEukaryogenesis/fullLength/12448.aln.treefile
[truncated: 4,582 more entries]
