# Supplementary material for: Formation of chimeric genes with essential functions at the origin of eukaryotes
Source: BMC Biol. 2018 Mar 13;16:30. doi: 10.1186/s12915-018-0500-0 (PMC5851275; doi:10.1186/s12915-018-0500-0)
Supplement: Supplementary file 21 — Supporting data for this study, consisting of fasta sequences of S-genes, intron position alignments, components information, and phylogenetic trees. (ZIP 11370 kb) [file 12915_2018_500_MOESM21_ESM.zip › meheustEtAlSgeneEukaryogenesis/phyloTreesEukaryogenesis/fullLength/24657.aln.treefile]

(514694560_Srosetta_opisthokonts:0.346284,((1000033305_Ppurpureum_archaeplastida:0.873684,1000192503_Sarctica_opisthokonts:0.478272)79:0.170815,((((384252177_Csubellipsoidea_archaeplastida:0.438510,159472767_Creinhardtii_archaeplastida:0.423999)85:0.118736,303283348_Mpusilla_archaeplastida:0.528578)100:0.256527,1000080493_Spunctatus_opisthokonts:0.677645)83:0.107276,485648888_Ehuxleyi_haptophyte:0.686284)98:0.249976)100:0.259208,167538605_Mbrevicollis_opisthokonts:0.449993);
