# Supplementary material for: Formation of chimeric genes with essential functions at the origin of eukaryotes
Source: BMC Biol. 2018 Mar 13;16:30. doi: 10.1186/s12915-018-0500-0 (PMC5851275; doi:10.1186/s12915-018-0500-0)
Supplement: Supplementary file 21 — Supporting data for this study, consisting of fasta sequences of S-genes, intron position alignments, components information, and phylogenetic trees. (ZIP 11370 kb) [file 12915_2018_500_MOESM21_ESM.zip › meheustEtAlSgeneEukaryogenesis/phyloTreesEukaryogenesis/fullLength/8038.aln.treefile]

(514688785_Srosetta_opisthokonts:0.159065,((((((((1000027782_Ppurpureum_archaeplastida:0.540977,1000249929_Sminutum_SAR:0.450186)84:0.099377,((303289222_Mpusilla_archaeplastida:0.282193,308802954_Otauri_archaeplastida:0.360040)99:0.107972,(307103849_Cvariabilis_archaeplastida:0.332250,302836810_Vcarteri_archaeplastida:0.188778)95:0.108882)99:0.145531)58:0.096805,(485611179_Ehuxleyi_haptophyte:0.622048,1000108794_Bnatans_SAR:0.428382)15:0.029611)38:0.040246,428183415_Gtheta_cryptophyte:0.553361)34:0.019833,(((219116280_Ptricornutum_SAR:0.189831,1000205411_Pmultiseries_SAR:0.137469)100:0.305115,323455778_Aanophagefferens_SAR:0.466465)97:0.130318,((((118357169_Tthermophila_SAR:0.193285,471226425_Imultifiliis_SAR:0.246058)100:0.334748,145541742_Ptetraurelia_SAR:0.951305)100:0.335358,(118359192_Tthermophila_SAR:0.662636,145526324_Ptetraurelia_SAR:0.726634)100:0.370810)96:0.131828,(452825475_Gsulphuraria_archaeplastida:0.000002,452825476_Gsulphuraria_archaeplastida:0.000002)100:1.108284)76:0.116525)43:0.084005)47:0.062887,(((1000065347_Mverticillata_opisthokonts:0.301886,(1000079129_Spunctatus_opisthokonts:0.336662,1000133113_Amacrogynus_opisthokonts:0.372221)83:0.057597)79:0.075515,1000097613_Ttrahens_opisthokonts:0.511280)47:0.025855,398366555_Scerevisiae_opisthokonts:0.892721)44:0.040285)59:0.054368,(290994362_Ngruberi_excavates:0.480433,(66807481_Ddiscoideum_amoebozoa:0.175250,281209454_Ppallidum_amoebozoa:0.186036)100:0.147318)77:0.103445)94:0.073327,470364781_Cowczarzaki_opisthokonts:0.285901)100:0.216817,167527273_Mbrevicollis_opisthokonts:0.247523);
