# Supplementary material for: Formation of chimeric genes with essential functions at the origin of eukaryotes
Source: BMC Biol. 2018 Mar 13;16:30. doi: 10.1186/s12915-018-0500-0 (PMC5851275; doi:10.1186/s12915-018-0500-0)
Supplement: Supplementary file 21 — Supporting data for this study, consisting of fasta sequences of S-genes, intron position alignments, components information, and phylogenetic trees. (ZIP 11370 kb) [file 12915_2018_500_MOESM21_ESM.zip › meheustEtAlSgeneEukaryogenesis/phyloTreesEukaryogenesis/fullLength/11734.aln.treefile]

(440803380_Acastellanii_amoebozoa:0.424820,((514690035_Srosetta_opisthokonts:0.440751,167536479_Mbrevicollis_opisthokonts:0.388984)98:0.189226,((118366861_Tthermophila_SAR:0.274040,145550193_Ptetraurelia_SAR:0.528770)100:0.436727,569382038_Rfilosa_SAR:0.403789)69:0.121725)49:0.085193,(72389971_Tbrucei_excavates:0.929448,((1000187656_Sarctica_opisthokonts:0.000001,1000187657_Sarctica_opisthokonts:0.000001)100:0.687075,290982817_Ngruberi_excavates:0.505263)74:0.136159)61:0.128118);
