# Supplementary material for: Formation of chimeric genes with essential functions at the origin of eukaryotes
Source: BMC Biol. 2018 Mar 13;16:30. doi: 10.1186/s12915-018-0500-0 (PMC5851275; doi:10.1186/s12915-018-0500-0)
Supplement: Supplementary file 21 — Supporting data for this study, consisting of fasta sequences of S-genes, intron position alignments, components information, and phylogenetic trees. (ZIP 11370 kb) [file 12915_2018_500_MOESM21_ESM.zip › meheustEtAlSgeneEukaryogenesis/phyloTreesEukaryogenesis/fullLength/21862.aln.treefile]

(440803813_Acastellanii_amoebozoa:0.536058,(((440790223_Acastellanii_amoebozoa:0.541418,428174146_Gtheta_cryptophyte:0.494238)69:0.100924,(((514693494_Srosetta_opisthokonts:0.520120,167524952_Mbrevicollis_opisthokonts:0.586757)71:0.112880,1000078651_Spunctatus_opisthokonts:0.590658)80:0.110774,(514689356_Srosetta_opisthokonts:0.653657,485611970_Ehuxleyi_haptophyte:0.754395)100:0.364910)37:0.057917)91:0.168907,470308974_Cowczarzaki_opisthokonts:0.668599)59:0.084259,((66828935_Ddiscoideum_amoebozoa:0.366387,281208598_Ppallidum_amoebozoa:0.270603)100:0.221240,(66815411_Ddiscoideum_amoebozoa:0.693347,281202122_Ppallidum_amoebozoa:0.424031)100:0.316702)100:0.194051);
