# Supplementary material for: Formation of chimeric genes with essential functions at the origin of eukaryotes
Source: BMC Biol. 2018 Mar 13;16:30. doi: 10.1186/s12915-018-0500-0 (PMC5851275; doi:10.1186/s12915-018-0500-0)
Supplement: Supplementary file 21 — Supporting data for this study, consisting of fasta sequences of S-genes, intron position alignments, components information, and phylogenetic trees. (ZIP 11370 kb) [file 12915_2018_500_MOESM21_ESM.zip › meheustEtAlSgeneEukaryogenesis/phyloTreesEukaryogenesis/fullLength/3528.aln.treefile]

(440803157_Acastellanii_amoebozoa:0.464132,(514701491_Srosetta_opisthokonts:0.205304,167517064_Mbrevicollis_opisthokonts:0.333225)100:0.328779,((((((((115504021_Tbrucei_excavates:0.683805,1000038451_Bsaltans_excavates:0.451588)100:0.788710,((((1000235685_Sminutum_SAR:0.440346,1000244103_Sminutum_SAR:0.477583)100:0.431313,(1000246983_Sminutum_SAR:0.502921,1000265915_Sminutum_SAR:0.410982)100:0.187227)97:0.171062,(1000247623_Sminutum_SAR:0.000002,1000247624_Sminutum_SAR:0.000002)100:0.897400)97:0.180885,1000106493_Bnatans_SAR:0.770184)90:0.099934)54:0.064097,(((((((384250567_Csubellipsoidea_archaeplastida:0.169571,307108474_Cvariabilis_archaeplastida:0.295103)96:0.029470,(302837476_Vcarteri_archaeplastida:0.062043,159476612_Creinhardtii_archaeplastida:0.090044)100:0.202067)100:0.227725,428167017_Gtheta_cryptophyte:0.654338)88:0.119917,452823363_Gsulphuraria_archaeplastida:0.449585)74:0.133117,(((((1000055492_Mverticillata_opisthokonts:0.072850,1000066676_Mverticillata_opisthokonts:0.078715)100:0.431037,(1000085296_Spunctatus_opisthokonts:0.397690,(1000134008_Amacrogynus_opisthokonts:0.000002,1000139102_Amacrogynus_opisthokonts:0.005226)100:0.508801)94:0.136055)95:0.132577,1000238578_Sminutum_SAR:1.259644)57:0.147586,(470293784_Cowczarzaki_opisthokonts:0.367017,167518836_Mbrevicollis_opisthokonts:0.919553)64:0.044373)57:0.056247,(((1000056784_Mverticillata_opisthokonts:0.056217,1000066142_Mverticillata_opisthokonts:0.055867)100:0.192224,398364691_Scerevisiae_opisthokonts:1.455445)96:0.116431,1000080034_Spunctatus_opisthokonts:0.380338)99:0.353506)49:0.077331)55:0.054588,167518149_Mbrevicollis_opisthokonts:1.378464)91:0.171120,(569414428_Rfilosa_SAR:0.290023,569386640_Rfilosa_SAR:0.069341)100:0.645582)68:0.076894)74:0.130128,((((223995995_Tpseudonana_SAR:0.273814,(219125004_Ptricornutum_SAR:0.177490,1000222086_Pmultiseries_SAR:0.249170)100:0.079538)100:0.400391,((1000265610_Sminutum_SAR:0.544281,428180904_Gtheta_cryptophyte:0.493307)54:0.096159,1000120487_Bnatans_SAR:0.453973)48:0.125301)43:0.059563,((485641986_Ehuxleyi_haptophyte:0.000002,485607600_Ehuxleyi_haptophyte:0.000002)100:0.580915,485617612_Ehuxleyi_haptophyte:1.135371)100:0.557019)92:0.182860,1000055302_Mverticillata_opisthokonts:0.807301)33:0.079532)19:0.059935,((1000027865_Ppurpureum_archaeplastida:0.367611,(452824338_Gsulphuraria_archaeplastida:0.215305,449019056_Cmerolae_archaeplastida:0.259725)87:0.089018)99:0.098967,(428186035_Gtheta_cryptophyte:0.681491,(428185514_Gtheta_cryptophyte:0.175688,428181476_Gtheta_cryptophyte:0.133180)100:0.326715)93:0.148859)56:0.046092)26:0.035332,(((((384249181_Csubellipsoidea_archaeplastida:0.096985,(302849250_Vcarteri_archaeplastida:0.025946,159485734_Creinhardtii_archaeplastida:0.006940)100:0.074478)97:0.023989,307104740_Cvariabilis_archaeplastida:0.109323)99:0.034673,(302828710_Vcarteri_archaeplastida:0.226875,159474356_Creinhardtii_archaeplastida:0.046113)100:0.355702)94:0.061591,303272449_Mpusilla_archaeplastida:0.157928)100:0.153433,1000123592_Bnatans_SAR:0.602699)44:0.012343)43:0.017360,((((((224010273_Tpseudonana_SAR:0.056925,(219119999_Ptricornutum_SAR:0.096335,1000222551_Pmultiseries_SAR:0.066863)100:0.062776)99:0.042598,219120184_Ptricornutum_SAR:0.389026)100:0.096402,1000089305_Ngaditana_SAR:0.216573)98:0.106012,(1000093818_Ngaditana_SAR:0.949547,(485636232_Ehuxleyi_haptophyte:0.212866,323446349_Aanophagefferens_SAR:0.334118)83:0.048837)96:0.043109)99:0.141937,290974860_Ngruberi_excavates:0.533375)79:0.105082,(((1000064625_Mverticillata_opisthokonts:0.146840,1000079607_Spunctatus_opisthokonts:0.157521)99:0.056820,(1000144198_Amacrogynus_opisthokonts:0.000002,1000144211_Amacrogynus_opisthokonts:0.005275)100:0.088096)100:0.108864,(1000081870_Spunctatus_opisthokonts:0.755550,569371715_Rfilosa_SAR:0.931219)76:0.092339)69:0.053696)41:0.022984)99:0.152367,1000190664_Sarctica_opisthokonts:0.505875)99:0.088261);
