# Supplementary material for: Formation of chimeric genes with essential functions at the origin of eukaryotes
Source: BMC Biol. 2018 Mar 13;16:30. doi: 10.1186/s12915-018-0500-0 (PMC5851275; doi:10.1186/s12915-018-0500-0)
Supplement: Supplementary file 21 — Supporting data for this study, consisting of fasta sequences of S-genes, intron position alignments, components information, and phylogenetic trees. (ZIP 11370 kb) [file 12915_2018_500_MOESM21_ESM.zip › meheustEtAlSgeneEukaryogenesis/phyloTreesEukaryogenesis/fullLength/14468.aln.treefile]

(514701135_Srosetta_opisthokonts:0.587144,(((514700614_Srosetta_opisthokonts:0.073399,514700718_Srosetta_opisthokonts:0.163965)100:0.221817,((514700710_Srosetta_opisthokonts:0.186563,514683198_Srosetta_opisthokonts:0.161517)78:0.055066,((514691101_Srosetta_opisthokonts:0.091744,514691103_Srosetta_opisthokonts:0.059101)76:0.031841,514683898_Srosetta_opisthokonts:0.121843)100:0.109341)100:0.214549)98:0.200565,167533895_Mbrevicollis_opisthokonts:0.771373)100:0.389053,(514699907_Srosetta_opisthokonts:0.849388,((302839509_Vcarteri_archaeplastida:0.209275,(159485628_Creinhardtii_archaeplastida:0.027092,159486012_Creinhardtii_archaeplastida:0.040055)97:0.200927)100:1.322266,167519380_Mbrevicollis_opisthokonts:1.122732)42:0.172527)21:0.066365);
