# Supplementary material for: Formation of chimeric genes with essential functions at the origin of eukaryotes
Source: BMC Biol. 2018 Mar 13;16:30. doi: 10.1186/s12915-018-0500-0 (PMC5851275; doi:10.1186/s12915-018-0500-0)
Supplement: Supplementary file 21 — Supporting data for this study, consisting of fasta sequences of S-genes, intron position alignments, components information, and phylogenetic trees. (ZIP 11370 kb) [file 12915_2018_500_MOESM21_ESM.zip › meheustEtAlSgeneEukaryogenesis/phyloTreesEukaryogenesis/fullLength/8298.aln.treefile]

(72392142_Tbrucei_excavates:0.161904,(((((((1000030632_Ppurpureum_archaeplastida:0.523714,452820239_Gsulphuraria_archaeplastida:0.608770)100:0.373516,(485642601_Ehuxleyi_haptophyte:0.002843,485613532_Ehuxleyi_haptophyte:0.000002)100:0.565959)59:0.105273,((384254345_Csubellipsoidea_archaeplastida:0.215432,159468464_Creinhardtii_archaeplastida:0.264913)98:0.090918,303279248_Mpusilla_archaeplastida:0.373199)100:0.296532)35:0.046967,(((((224003191_Tpseudonana_SAR:0.222033,1000216992_Pmultiseries_SAR:0.198764)63:0.053569,219112187_Ptricornutum_SAR:0.103350)100:0.558750,323449243_Aanophagefferens_SAR:0.689486)69:0.080007,1000091552_Ngaditana_SAR:0.315624)100:0.263555,((118363831_Tthermophila_SAR:0.121362,471228971_Imultifiliis_SAR:0.182895)100:0.234906,(145501361_Ptetraurelia_SAR:0.029372,145498180_Ptetraurelia_SAR:0.000002)100:0.513535)100:0.583858)66:0.093476)47:0.039141,(1000123277_Bnatans_SAR:0.519275,6324381_Scerevisiae_opisthokonts:0.682664)36:0.085910)63:0.092655,167518568_Mbrevicollis_opisthokonts:0.498946)89:0.187971,290989976_Ngruberi_excavates:0.687117)100:0.687531,1000044959_Bsaltans_excavates:0.175235);
