# Supplementary material for: Formation of chimeric genes with essential functions at the origin of eukaryotes
Source: BMC Biol. 2018 Mar 13;16:30. doi: 10.1186/s12915-018-0500-0 (PMC5851275; doi:10.1186/s12915-018-0500-0)
Supplement: Supplementary file 21 — Supporting data for this study, consisting of fasta sequences of S-genes, intron position alignments, components information, and phylogenetic trees. (ZIP 11370 kb) [file 12915_2018_500_MOESM21_ESM.zip › meheustEtAlSgeneEukaryogenesis/phyloTreesEukaryogenesis/fullLength/20969.aln.treefile]

(514699075_Srosetta_opisthokonts:0.762097,((((303284971_Mpusilla_archaeplastida:0.999373,(452821584_Gsulphuraria_archaeplastida:0.000002,452821583_Gsulphuraria_archaeplastida:0.000002)100:0.902728)78:0.149477,(1000114507_Bnatans_SAR:0.511386,428173494_Gtheta_cryptophyte:0.789487)88:0.139954)94:0.157464,(1000063874_Mverticillata_opisthokonts:0.581458,1000130983_Amacrogynus_opisthokonts:1.414250)72:0.171716)90:0.175450,470324432_Cowczarzaki_opisthokonts:0.698650)99:0.261631,167518630_Mbrevicollis_opisthokonts:0.465338);
