# Supplementary material for: Formation of chimeric genes with essential functions at the origin of eukaryotes
Source: BMC Biol. 2018 Mar 13;16:30. doi: 10.1186/s12915-018-0500-0 (PMC5851275; doi:10.1186/s12915-018-0500-0)
Supplement: Supplementary file 21 — Supporting data for this study, consisting of fasta sequences of S-genes, intron position alignments, components information, and phylogenetic trees. (ZIP 11370 kb) [file 12915_2018_500_MOESM21_ESM.zip › meheustEtAlSgeneEukaryogenesis/phyloTreesEukaryogenesis/fullLength/8511.aln.treefile]

(514680787_Srosetta_opisthokonts:0.205310,(((((((223993341_Tpseudonana_SAR:0.697122,323452044_Aanophagefferens_SAR:0.183186)85:0.069629,(569410598_Rfilosa_SAR:0.644827,1000106679_Bnatans_SAR:0.362634)98:0.138373)43:0.022366,(((146184776_Tthermophila_SAR:0.087585,(471232549_Imultifiliis_SAR:0.038688,471221683_Imultifiliis_SAR:0.028284)100:0.060439)100:0.131173,(((145542364_Ptetraurelia_SAR:0.096441,145503651_Ptetraurelia_SAR:0.005157)97:0.023994,(145538937_Ptetraurelia_SAR:0.015107,145530556_Ptetraurelia_SAR:0.016364)99:0.014172)78:0.005461,145515391_Ptetraurelia_SAR:0.052692)100:0.215662)100:0.259166,1000236738_Sminutum_SAR:0.323667)57:0.039921)43:0.021972,428178573_Gtheta_cryptophyte:0.395777)35:0.022771,(303279024_Mpusilla_archaeplastida:0.559891,(307103895_Cvariabilis_archaeplastida:1.048611,(302837454_Vcarteri_archaeplastida:0.062077,159484104_Creinhardtii_archaeplastida:0.018787)100:0.258500)50:0.081177)55:0.145393)13:0.027235,(290997550_Ngruberi_excavates:0.505638,1000038872_Bsaltans_excavates:0.313795)28:0.048859)77:0.114361,(1000136240_Amacrogynus_opisthokonts:0.011690,1000137538_Amacrogynus_opisthokonts:0.007544)100:0.556919)100:0.350060,167534662_Mbrevicollis_opisthokonts:0.270248);
