# Supplementary material for: Formation of chimeric genes with essential functions at the origin of eukaryotes
Source: BMC Biol. 2018 Mar 13;16:30. doi: 10.1186/s12915-018-0500-0 (PMC5851275; doi:10.1186/s12915-018-0500-0)
Supplement: Supplementary file 21 — Supporting data for this study, consisting of fasta sequences of S-genes, intron position alignments, components information, and phylogenetic trees. (ZIP 11370 kb) [file 12915_2018_500_MOESM21_ESM.zip › meheustEtAlSgeneEukaryogenesis/phyloTreesEukaryogenesis/fullLength/14913.aln.treefile]

(440790698_Acastellanii_amoebozoa:0.295446,((((1000035151_Ppurpureum_archaeplastida:0.394002,(452825510_Gsulphuraria_archaeplastida:0.289215,449015711_Cmerolae_archaeplastida:0.623701)83:0.053422)97:0.141217,(((223998310_Tpseudonana_SAR:0.359613,(219114787_Ptricornutum_SAR:0.336067,1000216258_Pmultiseries_SAR:0.331051)100:0.212194)99:0.212921,1000106338_Ttrahens_opisthokonts:0.600337)40:0.051144,(((1000061241_Mverticillata_opisthokonts:0.499788,1000078591_Spunctatus_opisthokonts:0.794362)74:0.239888,(1000130891_Amacrogynus_opisthokonts:0.080089,1000142042_Amacrogynus_opisthokonts:0.005568)100:1.164543)61:0.139265,470323430_Cowczarzaki_opisthokonts:0.321114)50:0.094915)50:0.072929)55:0.039243,290998674_Ngruberi_excavates:0.525450)74:0.027399,((66828169_Ddiscoideum_amoebozoa:0.257515,281210056_Ppallidum_amoebozoa:0.209672)100:0.208139,428182818_Gtheta_cryptophyte:0.335762)69:0.077318)51:0.026245,(384250605_Csubellipsoidea_archaeplastida:0.263845,302847970_Vcarteri_archaeplastida:0.443219)100:0.216594);
