# Supplementary material for: Formation of chimeric genes with essential functions at the origin of eukaryotes
Source: BMC Biol. 2018 Mar 13;16:30. doi: 10.1186/s12915-018-0500-0 (PMC5851275; doi:10.1186/s12915-018-0500-0)
Supplement: Supplementary file 21 — Supporting data for this study, consisting of fasta sequences of S-genes, intron position alignments, components information, and phylogenetic trees. (ZIP 11370 kb) [file 12915_2018_500_MOESM21_ESM.zip › meheustEtAlSgeneEukaryogenesis/phyloTreesEukaryogenesis/fullLength/10748.aln.treefile]

(440790859_Acastellanii_amoebozoa:0.493759,(((((224009007_Tpseudonana_SAR:0.109870,(219128084_Ptricornutum_SAR:0.136458,1000213267_Pmultiseries_SAR:0.109429)99:0.091375)100:0.531590,1000245385_Sminutum_SAR:0.926252)59:0.103934,485633249_Ehuxleyi_haptophyte:0.434575)43:0.081629,((((1000056510_Mverticillata_opisthokonts:0.138816,1000063449_Mverticillata_opisthokonts:0.161797)100:0.382698,1000085034_Spunctatus_opisthokonts:0.455377)100:0.165032,(66812242_Ddiscoideum_amoebozoa:0.389388,281205580_Ppallidum_amoebozoa:0.128019)100:0.343056)94:0.093636,470362809_Cowczarzaki_opisthokonts:0.370619)58:0.095719)25:0.050008,167527378_Mbrevicollis_opisthokonts:0.508993)44:0.056719,1000100554_Ttrahens_opisthokonts:0.362401);
