# Supplementary material for: Formation of chimeric genes with essential functions at the origin of eukaryotes
Source: BMC Biol. 2018 Mar 13;16:30. doi: 10.1186/s12915-018-0500-0 (PMC5851275; doi:10.1186/s12915-018-0500-0)
Supplement: Supplementary file 21 — Supporting data for this study, consisting of fasta sequences of S-genes, intron position alignments, components information, and phylogenetic trees. (ZIP 11370 kb) [file 12915_2018_500_MOESM21_ESM.zip › meheustEtAlSgeneEukaryogenesis/phyloTreesEukaryogenesis/fullLength/30146.aln.treefile]

(1000028980_Ppurpureum_archaeplastida:0.863941,(384244745_Csubellipsoidea_archaeplastida:0.522697,(1000189235_Sarctica_opisthokonts:1.275033,1000191310_Sarctica_opisthokonts:0.616175)28:0.086296)40:0.117137,(223997468_Tpseudonana_SAR:0.522980,219119103_Ptricornutum_SAR:0.354090)100:0.422169);
