# Supplementary material for: Formation of chimeric genes with essential functions at the origin of eukaryotes
Source: BMC Biol. 2018 Mar 13;16:30. doi: 10.1186/s12915-018-0500-0 (PMC5851275; doi:10.1186/s12915-018-0500-0)
Supplement: Supplementary file 21 — Supporting data for this study, consisting of fasta sequences of S-genes, intron position alignments, components information, and phylogenetic trees. (ZIP 11370 kb) [file 12915_2018_500_MOESM21_ESM.zip › meheustEtAlSgeneEukaryogenesis/phyloTreesEukaryogenesis/fullLength/3788.aln.treefile]

(514688076_Srosetta_opisthokonts:0.233014,((((((((((514686663_Srosetta_opisthokonts:0.657962,167533658_Mbrevicollis_opisthokonts:0.699302)100:0.267034,(1000195170_Sarctica_opisthokonts:0.000002,1000195171_Sarctica_opisthokonts:0.000002)100:0.867276)82:0.035557,((118384929_Tthermophila_SAR:0.142097,471223347_Imultifiliis_SAR:0.148956)100:0.260642,145507824_Ptetraurelia_SAR:0.534072)100:0.658525)85:0.076362,((72392203_Tbrucei_excavates:0.296053,1000045531_Bsaltans_excavates:0.182993)100:0.588311,1000108031_Bnatans_SAR:0.654909)42:0.041445)41:0.029492,((((((384251907_Csubellipsoidea_archaeplastida:0.230854,307109713_Cvariabilis_archaeplastida:0.373399)96:0.065947,(302852719_Vcarteri_archaeplastida:0.041046,159491274_Creinhardtii_archaeplastida:0.114264)100:0.226829)100:0.278657,428176527_Gtheta_cryptophyte:0.622864)61:0.082781,(66800725_Ddiscoideum_amoebozoa:0.164589,281206102_Ppallidum_amoebozoa:0.169991)100:0.303069)45:0.023848,((((1000058006_Mverticillata_opisthokonts:0.216071,1000083529_Spunctatus_opisthokonts:0.293702)98:0.075580,398364257_Scerevisiae_opisthokonts:0.429420)84:0.048951,(1000139864_Amacrogynus_opisthokonts:0.001642,1000141641_Amacrogynus_opisthokonts:0.031628)100:0.462716)100:0.169438,(470304158_Cowczarzaki_opisthokonts:0.382905,1000099454_Ttrahens_opisthokonts:0.755546)71:0.061206)95:0.122586)52:0.039093,291000945_Ngruberi_excavates:0.551958)52:0.036573)77:0.064282,((224007329_Tpseudonana_SAR:0.495635,(219124074_Ptricornutum_SAR:0.310761,1000219333_Pmultiseries_SAR:0.264509)100:0.118930)100:0.393984,323449516_Aanophagefferens_SAR:0.615663)100:0.235512)100:0.109596,((1000028209_Ppurpureum_archaeplastida:0.418257,452818362_Gsulphuraria_archaeplastida:0.461111)99:0.130018,449017693_Cmerolae_archaeplastida:0.492820)97:0.082152)100:0.178331,(((303283330_Mpusilla_archaeplastida:0.205339,308810669_Otauri_archaeplastida:0.208173)100:0.179060,428179802_Gtheta_cryptophyte:0.419258)92:0.084432,(((485645932_Ehuxleyi_haptophyte:0.348380,323450086_Aanophagefferens_SAR:0.356625)95:0.065623,1000109108_Bnatans_SAR:0.297179)94:0.051469,1000242601_Sminutum_SAR:0.531276)100:0.263960)100:0.182550)83:0.046400,((224004696_Tpseudonana_SAR:0.118584,(219115725_Ptricornutum_SAR:0.168558,1000205323_Pmultiseries_SAR:0.088426)100:0.065745)100:0.216002,1000092051_Ngaditana_SAR:0.270417)100:0.155397)94:0.066126,1000103345_Ttrahens_opisthokonts:0.400632)100:0.181348,167534304_Mbrevicollis_opisthokonts:0.211133);
