# Supplementary material for: Formation of chimeric genes with essential functions at the origin of eukaryotes
Source: BMC Biol. 2018 Mar 13;16:30. doi: 10.1186/s12915-018-0500-0 (PMC5851275; doi:10.1186/s12915-018-0500-0)
Supplement: Supplementary file 21 — Supporting data for this study, consisting of fasta sequences of S-genes, intron position alignments, components information, and phylogenetic trees. (ZIP 11370 kb) [file 12915_2018_500_MOESM21_ESM.zip › meheustEtAlSgeneEukaryogenesis/phyloTreesEukaryogenesis/fullLength/31058.aln.treefile]

(440794739_Acastellanii_amoebozoa:0.640387,308810603_Otauri_archaeplastida:1.326487,((452824033_Gsulphuraria_archaeplastida:1.194889,(1000080898_Spunctatus_opisthokonts:0.482259,167535137_Mbrevicollis_opisthokonts:0.924684)68:0.168458)50:0.104346,(66804095_Ddiscoideum_amoebozoa:0.677327,281205592_Ppallidum_amoebozoa:0.633914)93:0.244074)41:0.121766);
