# Supplementary material for: Formation of chimeric genes with essential functions at the origin of eukaryotes
Source: BMC Biol. 2018 Mar 13;16:30. doi: 10.1186/s12915-018-0500-0 (PMC5851275; doi:10.1186/s12915-018-0500-0)
Supplement: Supplementary file 21 — Supporting data for this study, consisting of fasta sequences of S-genes, intron position alignments, components information, and phylogenetic trees. (ZIP 11370 kb) [file 12915_2018_500_MOESM21_ESM.zip › meheustEtAlSgeneEukaryogenesis/phyloTreesEukaryogenesis/fullLength/8572.aln.treefile]

(440790261_Acastellanii_amoebozoa:0.336763,(((((514689785_Srosetta_opisthokonts:0.499177,167533195_Mbrevicollis_opisthokonts:0.554132)100:0.243272,1000103871_Ttrahens_opisthokonts:0.559080)42:0.057790,((((1000063539_Mverticillata_opisthokonts:0.235932,1000083967_Spunctatus_opisthokonts:0.405571)87:0.074115,(1000135168_Amacrogynus_opisthokonts:0.005044,1000136011_Amacrogynus_opisthokonts:0.020793)100:0.576538)97:0.105114,6319675_Scerevisiae_opisthokonts:0.663454)85:0.076835,470320981_Cowczarzaki_opisthokonts:0.621551)73:0.044500)37:0.067881,((((1000034864_Ppurpureum_archaeplastida:0.550296,452823917_Gsulphuraria_archaeplastida:0.823467)97:0.124550,449016678_Cmerolae_archaeplastida:0.662591)98:0.158466,(((384248924_Csubellipsoidea_archaeplastida:0.392043,307107456_Cvariabilis_archaeplastida:0.430524)98:0.209530,323453257_Aanophagefferens_SAR:1.530790)64:0.119856,303276891_Mpusilla_archaeplastida:0.696101)64:0.103001)84:0.077368,290979537_Ngruberi_excavates:0.829615)40:0.053219)52:0.065313,428179493_Gtheta_cryptophyte:0.913047)93:0.107486,281201924_Ppallidum_amoebozoa:0.489522);
