# Supplementary material for: Formation of chimeric genes with essential functions at the origin of eukaryotes
Source: BMC Biol. 2018 Mar 13;16:30. doi: 10.1186/s12915-018-0500-0 (PMC5851275; doi:10.1186/s12915-018-0500-0)
Supplement: Supplementary file 21 — Supporting data for this study, consisting of fasta sequences of S-genes, intron position alignments, components information, and phylogenetic trees. (ZIP 11370 kb) [file 12915_2018_500_MOESM21_ESM.zip › meheustEtAlSgeneEukaryogenesis/phyloTreesEukaryogenesis/fullLength/4382.aln.treefile]

(514701699_Srosetta_opisthokonts:0.655975,(71745214_Tbrucei_excavates:0.826999,(((71745456_Tbrucei_excavates:0.186270,1000045768_Bsaltans_excavates:0.263129)100:0.564674,1000044165_Bsaltans_excavates:0.640007)85:0.164702,(((((((((1000030178_Ppurpureum_archaeplastida:0.194247,452820609_Gsulphuraria_archaeplastida:0.192614)100:0.079363,(((384251873_Csubellipsoidea_archaeplastida:0.090477,307103841_Cvariabilis_archaeplastida:0.122421)97:0.071285,(302844953_Vcarteri_archaeplastida:0.008153,159462882_Creinhardtii_archaeplastida:0.030851)100:0.159580)99:0.080436,303272375_Mpusilla_archaeplastida:0.409223)52:0.059910)34:0.024145,(485637305_Ehuxleyi_haptophyte:0.000002,485609313_Ehuxleyi_haptophyte:0.000002)100:0.258724)18:0.014914,((1000194422_Sarctica_opisthokonts:0.216421,1000195211_Sarctica_opisthokonts:0.244974)88:0.034102,470321549_Cowczarzaki_opisthokonts:0.236026)88:0.055671)41:0.026051,(((((224012523_Tpseudonana_SAR:0.119189,219130188_Ptricornutum_SAR:0.074025)72:0.023904,1000207102_Pmultiseries_SAR:0.078318)100:0.118760,(323448756_Aanophagefferens_SAR:0.006861,323448247_Aanophagefferens_SAR:0.023128)100:0.170053)99:0.084483,1000104337_Ttrahens_opisthokonts:0.277204)80:0.041873,((((1000058054_Mverticillata_opisthokonts:0.043354,1000066450_Mverticillata_opisthokonts:0.015424)100:0.126941,1000131045_Amacrogynus_opisthokonts:0.246110)49:0.048339,1000078962_Spunctatus_opisthokonts:0.184882)94:0.076254,428183055_Gtheta_cryptophyte:0.383097)52:0.044992)24:0.012193)63:0.031264,(290981403_Ngruberi_excavates:0.369232,(66800163_Ddiscoideum_amoebozoa:0.141090,281212216_Ppallidum_amoebozoa:0.131498)100:0.248439)87:0.028727)74:0.086249,1000236124_Sminutum_SAR:0.717825)34:0.058157,((569419098_Rfilosa_SAR:0.112499,569415898_Rfilosa_SAR:0.146371)100:0.542944,(1000108725_Bnatans_SAR:0.549802,167519406_Mbrevicollis_opisthokonts:0.429398)82:0.062031)74:0.065027)29:0.062741,(1000127904_Bnatans_SAR:1.099205,6321013_Scerevisiae_opisthokonts:0.481022)31:0.044089)84:0.090788)88:0.068348)94:0.154114,167527097_Mbrevicollis_opisthokonts:0.633803);
