# Supplementary material for: Formation of chimeric genes with essential functions at the origin of eukaryotes
Source: BMC Biol. 2018 Mar 13;16:30. doi: 10.1186/s12915-018-0500-0 (PMC5851275; doi:10.1186/s12915-018-0500-0)
Supplement: Supplementary file 21 — Supporting data for this study, consisting of fasta sequences of S-genes, intron position alignments, components information, and phylogenetic trees. (ZIP 11370 kb) [file 12915_2018_500_MOESM21_ESM.zip › meheustEtAlSgeneEukaryogenesis/phyloTreesEukaryogenesis/fullLength/9105.aln.treefile]

(440803255_Acastellanii_amoebozoa:0.356064,(((((514698210_Srosetta_opisthokonts:0.392550,167519507_Mbrevicollis_opisthokonts:0.312531)100:0.217599,((224003403_Tpseudonana_SAR:0.233509,(219118217_Ptricornutum_SAR:0.200234,1000212767_Pmultiseries_SAR:0.119238)100:0.167716)100:0.193065,323451052_Aanophagefferens_SAR:0.660979)98:0.155969)47:0.050439,(1000191032_Sarctica_opisthokonts:0.460989,470297550_Cowczarzaki_opisthokonts:0.281607)86:0.068485)26:0.030722,((1000064464_Mverticillata_opisthokonts:0.140443,1000078325_Spunctatus_opisthokonts:0.229761)84:0.061710,((1000133876_Amacrogynus_opisthokonts:0.005225,1000136873_Amacrogynus_opisthokonts:0.005123)100:0.264624,330443568_Scerevisiae_opisthokonts:0.464636)77:0.065812)97:0.191174)39:0.028590,((((((72390800_Tbrucei_excavates:0.176165,1000043654_Bsaltans_excavates:0.144851)100:0.844639,290998267_Ngruberi_excavates:0.594544)89:0.142268,((118353053_Tthermophila_SAR:0.115159,471226619_Imultifiliis_SAR:0.133847)100:0.295321,(145498357_Ptetraurelia_SAR:0.010089,145495302_Ptetraurelia_SAR:0.056634)100:0.508363)100:0.297266)35:0.041840,1000123200_Bnatans_SAR:0.451395)59:0.068095,(((1000027601_Ppurpureum_archaeplastida:0.524011,(452825508_Gsulphuraria_archaeplastida:0.469250,449018276_Cmerolae_archaeplastida:0.774812)89:0.093061)94:0.078601,1000105221_Ttrahens_opisthokonts:0.534226)85:0.041524,485620195_Ehuxleyi_haptophyte:0.520002)85:0.046582)36:0.023336,(((384251934_Csubellipsoidea_archaeplastida:0.193531,(302845230_Vcarteri_archaeplastida:0.025575,159478679_Creinhardtii_archaeplastida:0.196066)100:0.220360)100:0.118662,(303284100_Mpusilla_archaeplastida:0.236685,308811821_Otauri_archaeplastida:0.218067)100:0.180234)98:0.073690,428184428_Gtheta_cryptophyte:0.310860)78:0.050543)33:0.035152)78:0.082236,(66801421_Ddiscoideum_amoebozoa:0.201887,281208835_Ppallidum_amoebozoa:0.145451)100:0.298943);
