# Supplementary material for: Formation of chimeric genes with essential functions at the origin of eukaryotes
Source: BMC Biol. 2018 Mar 13;16:30. doi: 10.1186/s12915-018-0500-0 (PMC5851275; doi:10.1186/s12915-018-0500-0)
Supplement: Supplementary file 21 — Supporting data for this study, consisting of fasta sequences of S-genes, intron position alignments, components information, and phylogenetic trees. (ZIP 11370 kb) [file 12915_2018_500_MOESM21_ESM.zip › meheustEtAlSgeneEukaryogenesis/phyloTreesEukaryogenesis/fullLength/22638.aln.treefile]

(440790981_Acastellanii_amoebozoa:0.969025,((118346964_Tthermophila_SAR:0.566490,((145549345_Ptetraurelia_SAR:0.414949,145521059_Ptetraurelia_SAR:0.357387)71:0.089454,(145549347_Ptetraurelia_SAR:0.412160,145541016_Ptetraurelia_SAR:0.222360)100:0.373031)100:0.323418)100:0.782781,(290994266_Ngruberi_excavates:0.847491,(1000086059_Spunctatus_opisthokonts:0.750293,1000141153_Amacrogynus_opisthokonts:0.677497)100:0.416258)95:0.155857)62:0.066088,1000102123_Ttrahens_opisthokonts:0.817414);
