# Supplementary material for: Formation of chimeric genes with essential functions at the origin of eukaryotes
Source: BMC Biol. 2018 Mar 13;16:30. doi: 10.1186/s12915-018-0500-0 (PMC5851275; doi:10.1186/s12915-018-0500-0)
Supplement: Supplementary file 21 — Supporting data for this study, consisting of fasta sequences of S-genes, intron position alignments, components information, and phylogenetic trees. (ZIP 11370 kb) [file 12915_2018_500_MOESM21_ESM.zip › meheustEtAlSgeneEukaryogenesis/phyloTreesEukaryogenesis/fullLength/26836.aln.treefile]

(485604545_Ehuxleyi_haptophyte:0.280486,1000086368_Spunctatus_opisthokonts:0.909480,((((1000128239_Amacrogynus_opisthokonts:0.038641,1000138086_Amacrogynus_opisthokonts:0.075950)100:0.510568,1000138083_Amacrogynus_opisthokonts:0.655134)47:0.065233,1000138072_Amacrogynus_opisthokonts:0.306212)81:0.094589,1000128240_Amacrogynus_opisthokonts:0.177134)100:0.315710);
