# Supplementary material for: Formation of chimeric genes with essential functions at the origin of eukaryotes
Source: BMC Biol. 2018 Mar 13;16:30. doi: 10.1186/s12915-018-0500-0 (PMC5851275; doi:10.1186/s12915-018-0500-0)
Supplement: Supplementary file 21 — Supporting data for this study, consisting of fasta sequences of S-genes, intron position alignments, components information, and phylogenetic trees. (ZIP 11370 kb) [file 12915_2018_500_MOESM21_ESM.zip › meheustEtAlSgeneEukaryogenesis/phyloTreesEukaryogenesis/fullLength/30177.aln.treefile]

(470302644_Cowczarzaki_opisthokonts:0.713369,((290990672_Ngruberi_excavates:0.969958,(66801093_Ddiscoideum_amoebozoa:0.449285,281207702_Ppallidum_amoebozoa:0.343169)100:0.354092)83:0.118286,1000103730_Ttrahens_opisthokonts:0.955082)95:0.190268,1000078196_Spunctatus_opisthokonts:0.856249);
