# Supplementary material for: Formation of chimeric genes with essential functions at the origin of eukaryotes
Source: BMC Biol. 2018 Mar 13;16:30. doi: 10.1186/s12915-018-0500-0 (PMC5851275; doi:10.1186/s12915-018-0500-0)
Supplement: Supplementary file 21 — Supporting data for this study, consisting of fasta sequences of S-genes, intron position alignments, components information, and phylogenetic trees. (ZIP 11370 kb) [file 12915_2018_500_MOESM21_ESM.zip › meheustEtAlSgeneEukaryogenesis/phyloTreesEukaryogenesis/fullLength/7080.aln.treefile]

(440804399_Acastellanii_amoebozoa:0.606052,((((((((((((440804400_Acastellanii_amoebozoa:0.465971,((307109437_Cvariabilis_archaeplastida:0.324489,(302828182_Vcarteri_archaeplastida:0.034386,159481959_Creinhardtii_archaeplastida:0.075626)100:0.256283)100:0.155106,(428163242_Gtheta_cryptophyte:0.082706,428162557_Gtheta_cryptophyte:0.059579)100:0.461656)100:0.188807)91:0.086258,((1000099665_Ttrahens_opisthokonts:0.231962,1000104333_Ttrahens_opisthokonts:0.472402)100:0.218336,(281209456_Ppallidum_amoebozoa:0.300747,1000164461_Cparadoxa_archaeplastida:0.299663)89:0.063859)71:0.071034)70:0.040282,(452824598_Gsulphuraria_archaeplastida:0.594861,281209503_Ppallidum_amoebozoa:0.490548)96:0.095875)100:0.222085,((((1000055243_Mverticillata_opisthokonts:0.176386,1000057551_Mverticillata_opisthokonts:0.067697)100:0.758650,1000130168_Amacrogynus_opisthokonts:0.301713)74:0.066580,(1000059727_Mverticillata_opisthokonts:0.254613,1000085360_Spunctatus_opisthokonts:0.233174)82:0.039181)100:0.282545,(290985539_Ngruberi_excavates:0.112863,290983050_Ngruberi_excavates:0.113690)100:0.648292)77:0.046965)63:0.050714,((440799471_Acastellanii_amoebozoa:0.389934,((66801736_Ddiscoideum_amoebozoa:0.176984,66824675_Ddiscoideum_amoebozoa:0.310283)100:0.234079,281205994_Ppallidum_amoebozoa:0.150635)100:0.304429)99:0.124436,(118363402_Tthermophila_SAR:0.699158,(((118366609_Tthermophila_SAR:0.293581,471223596_Imultifiliis_SAR:0.341140)100:0.149613,(118379019_Tthermophila_SAR:0.161359,471219521_Imultifiliis_SAR:0.206828)100:0.198677)88:0.064049,145500904_Ptetraurelia_SAR:0.382327)100:0.219361)100:0.280728)69:0.077413)73:0.059625,281205846_Ppallidum_amoebozoa:1.142800)50:0.081554,(66810664_Ddiscoideum_amoebozoa:0.571486,281207293_Ppallidum_amoebozoa:0.483708)100:0.649940)99:0.164996,(281205845_Ppallidum_amoebozoa:0.019179,281205848_Ppallidum_amoebozoa:0.046548)100:0.893770)83:0.109915,((290985333_Ngruberi_excavates:0.151566,290983194_Ngruberi_excavates:0.086827)100:0.626127,((66801734_Ddiscoideum_amoebozoa:0.107041,66824677_Ddiscoideum_amoebozoa:0.241368)100:0.186577,281205993_Ppallidum_amoebozoa:0.244679)100:0.372818)67:0.055975)44:0.067393,((118366741_Tthermophila_SAR:0.317719,145490823_Ptetraurelia_SAR:0.383991)100:0.379206,1000101146_Ttrahens_opisthokonts:0.762416)73:0.074507)99:0.169569,281208086_Ppallidum_amoebozoa:0.796478)54:0.057300,(1000104332_Ttrahens_opisthokonts:0.721344,281212132_Ppallidum_amoebozoa:0.480591)93:0.128810)61:0.092730,(452825827_Gsulphuraria_archaeplastida:0.383083,449016483_Cmerolae_archaeplastida:0.620240)100:0.349538);
