# Supplementary material for: Formation of chimeric genes with essential functions at the origin of eukaryotes
Source: BMC Biol. 2018 Mar 13;16:30. doi: 10.1186/s12915-018-0500-0 (PMC5851275; doi:10.1186/s12915-018-0500-0)
Supplement: Supplementary file 21 — Supporting data for this study, consisting of fasta sequences of S-genes, intron position alignments, components information, and phylogenetic trees. (ZIP 11370 kb) [file 12915_2018_500_MOESM21_ESM.zip › meheustEtAlSgeneEukaryogenesis/phyloTreesEukaryogenesis/fullLength/22273.aln.treefile]

(384251412_Csubellipsoidea_archaeplastida:0.361045,(((303281698_Mpusilla_archaeplastida:0.683582,(302831852_Vcarteri_archaeplastida:0.120532,159466114_Creinhardtii_archaeplastida:0.169900)100:0.277578)99:0.238680,(((1000057537_Mverticillata_opisthokonts:0.840496,1000085703_Spunctatus_opisthokonts:0.359102)78:0.218679,(452823356_Gsulphuraria_archaeplastida:0.491025,449018608_Cmerolae_archaeplastida:0.828331)95:0.213316)48:0.082583,(1000187876_Sarctica_opisthokonts:0.837478,470297766_Cowczarzaki_opisthokonts:0.798192)72:0.216468)83:0.121293)97:0.187228,308798753_Otauri_archaeplastida:0.856003)100:0.253447,307104109_Cvariabilis_archaeplastida:0.430218);
