# Supplementary material for: Formation of chimeric genes with essential functions at the origin of eukaryotes
Source: BMC Biol. 2018 Mar 13;16:30. doi: 10.1186/s12915-018-0500-0 (PMC5851275; doi:10.1186/s12915-018-0500-0)
Supplement: Supplementary file 21 — Supporting data for this study, consisting of fasta sequences of S-genes, intron position alignments, components information, and phylogenetic trees. (ZIP 11370 kb) [file 12915_2018_500_MOESM21_ESM.zip › meheustEtAlSgeneEukaryogenesis/phyloTreesEukaryogenesis/fullLength/41894.aln.treefile]

(440804114_Acastellanii_amoebozoa:0.460071,1000224843_Sminutum_SAR:1.101527,((452824090_Gsulphuraria_archaeplastida:0.474743,449018911_Cmerolae_archaeplastida:0.707696)91:0.188177,6324791_Scerevisiae_opisthokonts:0.850716)85:0.145618);
