# Supplementary material for: Formation of chimeric genes with essential functions at the origin of eukaryotes
Source: BMC Biol. 2018 Mar 13;16:30. doi: 10.1186/s12915-018-0500-0 (PMC5851275; doi:10.1186/s12915-018-0500-0)
Supplement: Supplementary file 21 — Supporting data for this study, consisting of fasta sequences of S-genes, intron position alignments, components information, and phylogenetic trees. (ZIP 11370 kb) [file 12915_2018_500_MOESM21_ESM.zip › meheustEtAlSgeneEukaryogenesis/phyloTreesEukaryogenesis/fullLength/5353.aln.treefile]

(161899465_Bnatans_SAR:1.992383,((((((440796465_Acastellanii_amoebozoa:0.133475,66819451_Ddiscoideum_amoebozoa:0.310264)57:0.033397,(((514696280_Srosetta_opisthokonts:0.188660,167525182_Mbrevicollis_opisthokonts:0.151071)100:0.082431,(1000186906_Sarctica_opisthokonts:0.174974,470304069_Cowczarzaki_opisthokonts:0.324691)61:0.019190)99:0.036488,(1000061981_Mverticillata_opisthokonts:0.117680,1000079105_Spunctatus_opisthokonts:0.070865)97:0.076607)59:0.022826)47:0.018939,((((((384251681_Csubellipsoidea_archaeplastida:0.082691,(302850778_Vcarteri_archaeplastida:0.040978,159485050_Creinhardtii_archaeplastida:0.021863)100:0.155114)92:0.021507,307109676_Cvariabilis_archaeplastida:0.074747)100:0.064791,(303272994_Mpusilla_archaeplastida:0.081263,308801247_Otauri_archaeplastida:0.146134)100:0.081085)100:0.049269,1000175916_Cparadoxa_archaeplastida:0.158223)91:0.025736,(485648824_Ehuxleyi_haptophyte:0.139102,428183605_Gtheta_cryptophyte:0.213480)34:0.025578)31:0.020191,(((223997554_Tpseudonana_SAR:0.104529,219129893_Ptricornutum_SAR:0.115461)100:0.194522,323451849_Aanophagefferens_SAR:0.129922)100:0.070936,1000126445_Bnatans_SAR:0.207181)24:0.020185)37:0.019589)35:0.032173,(((118400711_Tthermophila_SAR:0.077654,471222846_Imultifiliis_SAR:0.080211)100:0.337095,569395973_Rfilosa_SAR:0.450218)90:0.057914,452820776_Gsulphuraria_archaeplastida:0.292649)45:0.026635)47:0.032880,((1000033931_Ppurpureum_archaeplastida:1.066547,1000103662_Ttrahens_opisthokonts:0.657565)88:0.128286,(1000128449_Amacrogynus_opisthokonts:0.010034,1000138288_Amacrogynus_opisthokonts:0.003072)100:0.256807)54:0.065756)51:0.027208,(290994629_Ngruberi_excavates:0.645783,6323944_Scerevisiae_opisthokonts:1.229872)65:0.105419)95:0.372610,1000044660_Bsaltans_excavates:3.055815);
