# Supplementary material for: Formation of chimeric genes with essential functions at the origin of eukaryotes
Source: BMC Biol. 2018 Mar 13;16:30. doi: 10.1186/s12915-018-0500-0 (PMC5851275; doi:10.1186/s12915-018-0500-0)
Supplement: Supplementary file 21 — Supporting data for this study, consisting of fasta sequences of S-genes, intron position alignments, components information, and phylogenetic trees. (ZIP 11370 kb) [file 12915_2018_500_MOESM21_ESM.zip › meheustEtAlSgeneEukaryogenesis/phyloTreesEukaryogenesis/fullLength/14125.aln.treefile]

(303290013_Mpusilla_archaeplastida:0.371929,(((((146163742_Tthermophila_SAR:0.165637,(146163744_Tthermophila_SAR:0.168478,471234455_Imultifiliis_SAR:0.194877)100:0.108000)99:0.167075,118398308_Tthermophila_SAR:0.335019)74:0.122169,145529217_Ptetraurelia_SAR:0.953495)100:0.476041,(470361244_Cowczarzaki_opisthokonts:0.601480,167537940_Mbrevicollis_opisthokonts:0.438155)74:0.071112)86:0.094994,1000122051_Bnatans_SAR:0.587820)87:0.099288,428184003_Gtheta_cryptophyte:0.514271);
