# Supplementary material for: Formation of chimeric genes with essential functions at the origin of eukaryotes
Source: BMC Biol. 2018 Mar 13;16:30. doi: 10.1186/s12915-018-0500-0 (PMC5851275; doi:10.1186/s12915-018-0500-0)
Supplement: Supplementary file 21 — Supporting data for this study, consisting of fasta sequences of S-genes, intron position alignments, components information, and phylogenetic trees. (ZIP 11370 kb) [file 12915_2018_500_MOESM21_ESM.zip › meheustEtAlSgeneEukaryogenesis/phyloTreesEukaryogenesis/fullLength/12884.aln.treefile]

(440793290_Acastellanii_amoebozoa:0.301816,(((((118377270_Tthermophila_SAR:0.122727,471219590_Imultifiliis_SAR:0.167507)100:0.427358,145500820_Ptetraurelia_SAR:0.492556)100:0.890792,290996101_Ngruberi_excavates:0.401199)81:0.101729,1000053570_Bsaltans_excavates:0.481996)94:0.094890,((470326178_Cowczarzaki_opisthokonts:0.229238,1000112476_Bnatans_SAR:0.533204)71:0.081812,1000105463_Ttrahens_opisthokonts:0.498876)44:0.040756)51:0.033902,(66828195_Ddiscoideum_amoebozoa:0.158654,281208037_Ppallidum_amoebozoa:0.123715)100:0.157054);
