# Supplementary material for: Formation of chimeric genes with essential functions at the origin of eukaryotes
Source: BMC Biol. 2018 Mar 13;16:30. doi: 10.1186/s12915-018-0500-0 (PMC5851275; doi:10.1186/s12915-018-0500-0)
Supplement: Supplementary file 21 — Supporting data for this study, consisting of fasta sequences of S-genes, intron position alignments, components information, and phylogenetic trees. (ZIP 11370 kb) [file 12915_2018_500_MOESM21_ESM.zip › meheustEtAlSgeneEukaryogenesis/phyloTreesEukaryogenesis/fullLength/3724.aln.treefile]

(440794887_Acastellanii_amoebozoa:0.353020,((((514695008_Srosetta_opisthokonts:0.235756,167538515_Mbrevicollis_opisthokonts:0.225900)100:0.239088,1000196834_Sarctica_opisthokonts:0.270021)90:0.063739,470364079_Cowczarzaki_opisthokonts:0.322626)95:0.055254,((((1000061923_Mverticillata_opisthokonts:0.054998,1000064006_Mverticillata_opisthokonts:0.034233)100:0.170142,6321301_Scerevisiae_opisthokonts:1.028385)73:0.080503,1000081577_Spunctatus_opisthokonts:0.245652)66:0.069416,(1000128861_Amacrogynus_opisthokonts:0.009790,1000130287_Amacrogynus_opisthokonts:0.013226)100:0.579062)97:0.079955)88:0.046736,(((((((84043900_Tbrucei_excavates:0.643928,1000052795_Bsaltans_excavates:0.307879)100:0.496420,((146170021_Tthermophila_SAR:0.221207,471223811_Imultifiliis_SAR:0.234448)100:0.317139,145480029_Ptetraurelia_SAR:0.400414)100:0.592901)72:0.075213,(1000033557_Ppurpureum_archaeplastida:0.419848,(452819823_Gsulphuraria_archaeplastida:0.437903,449020114_Cmerolae_archaeplastida:0.752303)49:0.089094)99:0.168400)65:0.059988,428171472_Gtheta_cryptophyte:0.413638)47:0.040537,((((384247356_Csubellipsoidea_archaeplastida:0.236594,307107401_Cvariabilis_archaeplastida:0.306713)100:0.073077,(302848255_Vcarteri_archaeplastida:0.049155,159488867_Creinhardtii_archaeplastida:0.089458)100:0.250754)94:0.048364,(303273288_Mpusilla_archaeplastida:0.249854,308799049_Otauri_archaeplastida:0.282556)100:0.121336)100:0.107082,1000160332_Cparadoxa_archaeplastida:0.303546)31:0.029620)32:0.031702,(((((223998969_Tpseudonana_SAR:0.099970,(219119187_Ptricornutum_SAR:0.107376,1000206008_Pmultiseries_SAR:0.126402)100:0.065169)100:0.255726,(1000089581_Ngaditana_SAR:0.204385,(323449845_Aanophagefferens_SAR:0.073739,323448306_Aanophagefferens_SAR:0.096239)100:0.285680)94:0.071914)100:0.177521,1000242507_Sminutum_SAR:0.570385)86:0.053622,1000107242_Bnatans_SAR:0.520316)80:0.055970,(485634660_Ehuxleyi_haptophyte:0.000002,485623664_Ehuxleyi_haptophyte:0.000002)100:0.465062)47:0.027902)94:0.039961,((66816509_Ddiscoideum_amoebozoa:0.196029,281206356_Ppallidum_amoebozoa:0.179627)100:0.273266,1000102840_Ttrahens_opisthokonts:0.587264)58:0.051272)66:0.045641);
