# Supplementary material for: Formation of chimeric genes with essential functions at the origin of eukaryotes
Source: BMC Biol. 2018 Mar 13;16:30. doi: 10.1186/s12915-018-0500-0 (PMC5851275; doi:10.1186/s12915-018-0500-0)
Supplement: Supplementary file 21 — Supporting data for this study, consisting of fasta sequences of S-genes, intron position alignments, components information, and phylogenetic trees. (ZIP 11370 kb) [file 12915_2018_500_MOESM21_ESM.zip › meheustEtAlSgeneEukaryogenesis/phyloTreesEukaryogenesis/fullLength/8949.aln.treefile]

(224006255_Tpseudonana_SAR:0.206008,224005795_Tpseudonana_SAR:0.147648,((((((((((303276014_Mpusilla_archaeplastida:0.359274,308811939_Otauri_archaeplastida:0.835310)87:0.341264,428177732_Gtheta_cryptophyte:0.567618)95:0.188792,(290994322_Ngruberi_excavates:0.914116,(1000160648_Cparadoxa_archaeplastida:0.291008,1000176319_Cparadoxa_archaeplastida:0.201817)100:0.900910)66:0.163567)52:0.078479,(1000191001_Sarctica_opisthokonts:0.527554,1000257433_Sminutum_SAR:1.090372)34:0.129151)22:0.058422,(452822672_Gsulphuraria_archaeplastida:1.168806,452821709_Gsulphuraria_archaeplastida:0.441232)93:0.377116)44:0.102755,(1000105371_Ttrahens_opisthokonts:0.851520,1000117943_Bnatans_SAR:1.049519)77:0.261924)70:0.161670,(((((229596531_Tthermophila_SAR:0.880010,118381822_Tthermophila_SAR:0.155423)96:0.173857,118381824_Tthermophila_SAR:0.163650)48:0.118165,471226750_Imultifiliis_SAR:0.268214)100:0.305094,118384917_Tthermophila_SAR:0.580423)85:0.138964,(((145551755_Ptetraurelia_SAR:0.392475,145520168_Ptetraurelia_SAR:0.237255)76:0.105269,145510532_Ptetraurelia_SAR:0.258327)40:0.013308,(145514958_Ptetraurelia_SAR:0.054376,145513893_Ptetraurelia_SAR:0.137475)100:1.136316)95:0.174361)94:0.306508)83:0.182633,1000088261_Ngaditana_SAR:1.172802)97:0.200992,1000219227_Pmultiseries_SAR:0.511405)95:0.112531,219112263_Ptricornutum_SAR:0.549424)100:0.308342);
