# Supplementary material for: Formation of chimeric genes with essential functions at the origin of eukaryotes
Source: BMC Biol. 2018 Mar 13;16:30. doi: 10.1186/s12915-018-0500-0 (PMC5851275; doi:10.1186/s12915-018-0500-0)
Supplement: Supplementary file 21 — Supporting data for this study, consisting of fasta sequences of S-genes, intron position alignments, components information, and phylogenetic trees. (ZIP 11370 kb) [file 12915_2018_500_MOESM21_ESM.zip › meheustEtAlSgeneEukaryogenesis/phyloTreesEukaryogenesis/fullLength/13653.aln.treefile]

(384248120_Csubellipsoidea_archaeplastida:0.713422,((303287080_Mpusilla_archaeplastida:0.318955,308799101_Otauri_archaeplastida:0.219498)100:0.470218,(((((1000064265_Mverticillata_opisthokonts:0.605390,1000082966_Spunctatus_opisthokonts:0.380299)100:0.328555,470323607_Cowczarzaki_opisthokonts:0.623465)81:0.279730,(((((146161593_Tthermophila_SAR:0.292046,471222184_Imultifiliis_SAR:0.265290)59:0.082348,471220294_Imultifiliis_SAR:0.257245)59:0.088276,(145490712_Ptetraurelia_SAR:0.186409,145477457_Ptetraurelia_SAR:0.053728)100:0.395956)74:0.168382,(146185077_Tthermophila_SAR:0.529467,(118388864_Tthermophila_SAR:1.316297,145501832_Ptetraurelia_SAR:0.704573)48:0.149649)43:0.099348)95:0.332677,145541822_Ptetraurelia_SAR:1.362430)75:0.148110)19:0.000002,428162897_Gtheta_cryptophyte:0.824375)76:0.226712,(485645613_Ehuxleyi_haptophyte:0.087461,485614576_Ehuxleyi_haptophyte:0.000002)100:0.821270)100:0.395420)92:0.169149,(302851233_Vcarteri_archaeplastida:0.141942,159478583_Creinhardtii_archaeplastida:0.153916)100:0.270854);
