# Supplementary material for: Formation of chimeric genes with essential functions at the origin of eukaryotes
Source: BMC Biol. 2018 Mar 13;16:30. doi: 10.1186/s12915-018-0500-0 (PMC5851275; doi:10.1186/s12915-018-0500-0)
Supplement: Supplementary file 21 — Supporting data for this study, consisting of fasta sequences of S-genes, intron position alignments, components information, and phylogenetic trees. (ZIP 11370 kb) [file 12915_2018_500_MOESM21_ESM.zip › meheustEtAlSgeneEukaryogenesis/phyloTreesEukaryogenesis/fullLength/5196.aln.treefile]

(440798856_Acastellanii_amoebozoa:0.437403,(((((514690175_Srosetta_opisthokonts:0.815919,((1000057264_Mverticillata_opisthokonts:0.325748,(1000129155_Amacrogynus_opisthokonts:0.013925,1000144751_Amacrogynus_opisthokonts:0.000540)100:0.446092)83:0.055683,(1000084120_Spunctatus_opisthokonts:0.325510,6321231_Scerevisiae_opisthokonts:0.625545)90:0.062193)100:0.260135)60:0.056810,(((146171896_Tthermophila_SAR:0.205846,471225975_Imultifiliis_SAR:0.174036)100:0.312138,(145530932_Ptetraurelia_SAR:0.058164,(145484605_Ptetraurelia_SAR:0.014078,145477677_Ptetraurelia_SAR:0.022572)100:0.055564)100:0.655458)100:0.249986,290983190_Ngruberi_excavates:0.788634)74:0.075888)47:0.048697,1000106665_Bnatans_SAR:0.839496)45:0.027518,((66812034_Ddiscoideum_amoebozoa:0.283258,281212624_Ppallidum_amoebozoa:0.256078)100:0.308932,1000097922_Ttrahens_opisthokonts:0.691330)80:0.126071)34:0.052273,((((384249772_Csubellipsoidea_archaeplastida:0.310921,307110447_Cvariabilis_archaeplastida:0.288969)100:0.093166,159490132_Creinhardtii_archaeplastida:0.335588)99:0.080689,(303272057_Mpusilla_archaeplastida:0.244272,308810086_Otauri_archaeplastida:0.281891)100:0.248577)100:0.207518,((224001778_Tpseudonana_SAR:0.182768,(219112549_Ptricornutum_SAR:0.170148,1000219822_Pmultiseries_SAR:0.175556)100:0.067649)100:0.216159,1000092428_Ngaditana_SAR:0.675032)100:0.273815)49:0.045465)44:0.067097,((1000032347_Ppurpureum_archaeplastida:0.423497,452820728_Gsulphuraria_archaeplastida:0.420707)91:0.066850,449019535_Cmerolae_archaeplastida:0.564736)100:0.246635);
