# Supplementary material for: Formation of chimeric genes with essential functions at the origin of eukaryotes
Source: BMC Biol. 2018 Mar 13;16:30. doi: 10.1186/s12915-018-0500-0 (PMC5851275; doi:10.1186/s12915-018-0500-0)
Supplement: Supplementary file 21 — Supporting data for this study, consisting of fasta sequences of S-genes, intron position alignments, components information, and phylogenetic trees. (ZIP 11370 kb) [file 12915_2018_500_MOESM21_ESM.zip › meheustEtAlSgeneEukaryogenesis/phyloTreesEukaryogenesis/fullLength/32066.aln.treefile]

(161899049_Bnatans_SAR:1.165232,(290999559_Ngruberi_excavates:0.246404,((428169258_Gtheta_cryptophyte:1.432581,1000146140_Amacrogynus_opisthokonts:1.255130)91:0.498046,6324895_Scerevisiae_opisthokonts:0.891386)45:0.109725)59:0.150113,428161292_Gtheta_cryptophyte:0.351492);
