# Supplementary material for: Formation of chimeric genes with essential functions at the origin of eukaryotes
Source: BMC Biol. 2018 Mar 13;16:30. doi: 10.1186/s12915-018-0500-0 (PMC5851275; doi:10.1186/s12915-018-0500-0)
Supplement: Supplementary file 21 — Supporting data for this study, consisting of fasta sequences of S-genes, intron position alignments, components information, and phylogenetic trees. (ZIP 11370 kb) [file 12915_2018_500_MOESM21_ESM.zip › meheustEtAlSgeneEukaryogenesis/phyloTreesEukaryogenesis/fullLength/21283.aln.treefile]

(514689044_Srosetta_opisthokonts:0.464568,(((308806946_Otauri_archaeplastida:0.337015,302840507_Vcarteri_archaeplastida:0.319603)100:0.256659,(281202654_Ppallidum_amoebozoa:0.397331,1000174564_Cparadoxa_archaeplastida:0.246575)54:0.051490)100:0.145609,((1000057854_Mverticillata_opisthokonts:0.198036,1000080446_Spunctatus_opisthokonts:0.210559)71:0.050609,(1000129465_Amacrogynus_opisthokonts:0.012403,1000133427_Amacrogynus_opisthokonts:0.000002)100:0.274633)91:0.075122)82:0.079666,1000191268_Sarctica_opisthokonts:0.329697);
