# Supplementary material for: Formation of chimeric genes with essential functions at the origin of eukaryotes
Source: BMC Biol. 2018 Mar 13;16:30. doi: 10.1186/s12915-018-0500-0 (PMC5851275; doi:10.1186/s12915-018-0500-0)
Supplement: Supplementary file 21 — Supporting data for this study, consisting of fasta sequences of S-genes, intron position alignments, components information, and phylogenetic trees. (ZIP 11370 kb) [file 12915_2018_500_MOESM21_ESM.zip › meheustEtAlSgeneEukaryogenesis/phyloTreesEukaryogenesis/fullLength/3840.aln.treefile]

(440796036_Acastellanii_amoebozoa:0.162468,(((((514691281_Srosetta_opisthokonts:0.372819,167518285_Mbrevicollis_opisthokonts:0.236320)98:0.169515,(((71745180_Tbrucei_excavates:0.213782,1000042971_Bsaltans_excavates:0.241756)100:0.507153,(1000028003_Ppurpureum_archaeplastida:1.189904,449019226_Cmerolae_archaeplastida:0.769972)89:0.196597)55:0.058552,1000033273_Ppurpureum_archaeplastida:0.709495)90:0.152110)30:0.039923,470306195_Cowczarzaki_opisthokonts:0.234272)22:0.051681,((1000055345_Mverticillata_opisthokonts:0.334767,1000080476_Spunctatus_opisthokonts:0.262683)91:0.095160,(452820561_Gsulphuraria_archaeplastida:0.361995,((1000131344_Amacrogynus_opisthokonts:0.008760,1000132555_Amacrogynus_opisthokonts:0.000002)100:0.551665,6325009_Scerevisiae_opisthokonts:0.924675)76:0.169361)12:0.045793)9:0.030861)20:0.029665,((118364549_Tthermophila_SAR:0.159746,((145526861_Ptetraurelia_SAR:0.008679,145500444_Ptetraurelia_SAR:0.000002)99:0.013799,(145518526_Ptetraurelia_SAR:0.026315,145517622_Ptetraurelia_SAR:0.012871)100:0.017125)100:0.288197)100:0.291850,(268638131_Ddiscoideum_amoebozoa:0.019063,281212419_Ppallidum_amoebozoa:0.075622)100:0.162367)48:0.046633)22:0.026102,((((384244529_Csubellipsoidea_archaeplastida:0.086838,307107227_Cvariabilis_archaeplastida:0.234279)87:0.038891,(302837788_Vcarteri_archaeplastida:0.024540,159475647_Creinhardtii_archaeplastida:0.028076)100:0.129659)80:0.029213,(303277573_Mpusilla_archaeplastida:0.181942,308802774_Otauri_archaeplastida:0.043135)100:0.067164)100:0.101475,(((((224008941_Tpseudonana_SAR:0.111513,219123489_Ptricornutum_SAR:0.053714)99:0.032492,1000217003_Pmultiseries_SAR:0.048539)100:0.082093,(1000087227_Ngaditana_SAR:0.229295,323454218_Aanophagefferens_SAR:0.189926)96:0.034993)95:0.047409,(1000108908_Bnatans_SAR:0.119875,428177349_Gtheta_cryptophyte:0.112797)93:0.053233)43:0.007580,(485611782_Ehuxleyi_haptophyte:0.000002,485609290_Ehuxleyi_haptophyte:0.000002)100:0.137772)39:0.018748)42:0.017729);
