# Supplementary material for: Formation of chimeric genes with essential functions at the origin of eukaryotes
Source: BMC Biol. 2018 Mar 13;16:30. doi: 10.1186/s12915-018-0500-0 (PMC5851275; doi:10.1186/s12915-018-0500-0)
Supplement: Supplementary file 21 — Supporting data for this study, consisting of fasta sequences of S-genes, intron position alignments, components information, and phylogenetic trees. (ZIP 11370 kb) [file 12915_2018_500_MOESM21_ESM.zip › meheustEtAlSgeneEukaryogenesis/phyloTreesEukaryogenesis/fullLength/32034.aln.treefile]

(485638946_Ehuxleyi_haptophyte:0.678442,((1000101826_Ttrahens_opisthokonts:0.802317,1000209918_Pmultiseries_SAR:0.554021)38:0.097829,1000112160_Bnatans_SAR:0.932633)35:0.086122,323453922_Aanophagefferens_SAR:0.510237);
