# Supplementary material for: Formation of chimeric genes with essential functions at the origin of eukaryotes
Source: BMC Biol. 2018 Mar 13;16:30. doi: 10.1186/s12915-018-0500-0 (PMC5851275; doi:10.1186/s12915-018-0500-0)
Supplement: Supplementary file 21 — Supporting data for this study, consisting of fasta sequences of S-genes, intron position alignments, components information, and phylogenetic trees. (ZIP 11370 kb) [file 12915_2018_500_MOESM21_ESM.zip › meheustEtAlSgeneEukaryogenesis/phyloTreesEukaryogenesis/fullLength/11727.aln.treefile]

(440800094_Acastellanii_amoebozoa:0.001882,440796711_Acastellanii_amoebozoa:0.000002,((((1000027964_Ppurpureum_archaeplastida:0.547753,449017860_Cmerolae_archaeplastida:0.625843)83:0.079574,(452818863_Gsulphuraria_archaeplastida:0.000002,452818864_Gsulphuraria_archaeplastida:0.000002)100:0.350363)99:0.160803,(((1000061406_Mverticillata_opisthokonts:0.271965,((1000133934_Amacrogynus_opisthokonts:0.000002,1000133935_Amacrogynus_opisthokonts:0.000002)100:0.039389,1000136819_Amacrogynus_opisthokonts:0.005722)100:0.524966)68:0.058046,1000081945_Spunctatus_opisthokonts:0.210034)100:0.193401,470302258_Cowczarzaki_opisthokonts:0.556989)76:0.074406)55:0.069490,66818573_Ddiscoideum_amoebozoa:0.335607)100:0.360945);
