# Supplementary material for: Formation of chimeric genes with essential functions at the origin of eukaryotes
Source: BMC Biol. 2018 Mar 13;16:30. doi: 10.1186/s12915-018-0500-0 (PMC5851275; doi:10.1186/s12915-018-0500-0)
Supplement: Supplementary file 21 — Supporting data for this study, consisting of fasta sequences of S-genes, intron position alignments, components information, and phylogenetic trees. (ZIP 11370 kb) [file 12915_2018_500_MOESM21_ESM.zip › meheustEtAlSgeneEukaryogenesis/phyloTreesEukaryogenesis/fullLength/7416.aln.treefile]

(514686865_Srosetta_opisthokonts:0.601601,((71749080_Tbrucei_excavates:0.517075,1000038581_Bsaltans_excavates:0.170544)100:0.302640,(((((303277181_Mpusilla_archaeplastida:0.268825,(302840694_Vcarteri_archaeplastida:0.031665,159468129_Creinhardtii_archaeplastida:0.290933)100:0.263241)100:0.162840,(((((118372950_Tthermophila_SAR:0.055764,471233915_Imultifiliis_SAR:0.091922)100:0.104862,(145499134_Ptetraurelia_SAR:0.007647,145492230_Ptetraurelia_SAR:0.027367)100:0.110045)100:0.197094,291001655_Ngruberi_excavates:0.726167)71:0.065252,1000255553_Sminutum_SAR:0.344220)72:0.060288,1000157927_Cparadoxa_archaeplastida:0.245720)46:0.045282)23:0.011303,((1000082494_Spunctatus_opisthokonts:0.279611,(1000135116_Amacrogynus_opisthokonts:0.001637,(1000135960_Amacrogynus_opisthokonts:0.000002,1000135961_Amacrogynus_opisthokonts:0.000002)100:0.026635)100:0.512138)98:0.132160,428181128_Gtheta_cryptophyte:0.334159)40:0.041436)20:0.036501,1000113630_Bnatans_SAR:0.438442)34:0.044487,(485610941_Ehuxleyi_haptophyte:0.361810,1000106405_Ttrahens_opisthokonts:0.818562)31:0.055347)41:0.091421)100:0.426800,167525062_Mbrevicollis_opisthokonts:0.656202);
