# Supplementary material for: Formation of chimeric genes with essential functions at the origin of eukaryotes
Source: BMC Biol. 2018 Mar 13;16:30. doi: 10.1186/s12915-018-0500-0 (PMC5851275; doi:10.1186/s12915-018-0500-0)
Supplement: Supplementary file 21 — Supporting data for this study, consisting of fasta sequences of S-genes, intron position alignments, components information, and phylogenetic trees. (ZIP 11370 kb) [file 12915_2018_500_MOESM21_ESM.zip › meheustEtAlSgeneEukaryogenesis/phyloTreesEukaryogenesis/fullLength/2264.aln.treefile]

(440796094_Acastellanii_amoebozoa:0.076316,440791893_Acastellanii_amoebozoa:0.258655,((((((((((514693865_Srosetta_opisthokonts:0.470911,514677774_Srosetta_opisthokonts:0.287407)99:0.126277,167522541_Mbrevicollis_opisthokonts:0.312610)91:0.075458,470321881_Cowczarzaki_opisthokonts:0.431936)46:0.052897,167525086_Mbrevicollis_opisthokonts:0.485019)72:0.070901,(1000028235_Ppurpureum_archaeplastida:0.633985,(((290985120_Ngruberi_excavates:0.179639,290978330_Ngruberi_excavates:0.064803)100:0.087114,290975071_Ngruberi_excavates:0.171976)100:0.634817,((1000041043_Bsaltans_excavates:0.564366,1000044168_Bsaltans_excavates:0.206381)100:0.233341,1000050797_Bsaltans_excavates:0.424273)100:0.243559)85:0.098473)57:0.096182)38:0.015847,1000031357_Ppurpureum_archaeplastida:1.214070)29:0.047513,(((((307109873_Cvariabilis_archaeplastida:0.226755,307109163_Cvariabilis_archaeplastida:0.271643)100:0.173194,((302848976_Vcarteri_archaeplastida:0.160514,159490722_Creinhardtii_archaeplastida:0.177664)99:0.056717,(302848872_Vcarteri_archaeplastida:0.364394,159490720_Creinhardtii_archaeplastida:0.222695)99:0.082170)100:0.338635)99:0.103350,1000160252_Cparadoxa_archaeplastida:0.543229)60:0.111475,((((219111957_Ptricornutum_SAR:0.179011,219121881_Ptricornutum_SAR:0.156794)100:0.158510,219111153_Ptricornutum_SAR:0.228243)99:0.214898,219118851_Ptricornutum_SAR:0.952396)100:0.369816,((290989141_Ngruberi_excavates:0.149714,290979832_Ngruberi_excavates:0.239161)100:0.254535,471220627_Imultifiliis_SAR:1.224478)58:0.102275)35:0.047985)14:0.019653,(1000099015_Ttrahens_opisthokonts:0.354410,(1000102203_Ttrahens_opisthokonts:0.063482,1000103809_Ttrahens_opisthokonts:0.066011)100:0.390041)98:0.131348)23:0.067516)44:0.037040,((((1000064048_Mverticillata_opisthokonts:0.000002,1000064049_Mverticillata_opisthokonts:0.002491)100:0.421066,((1000191037_Sarctica_opisthokonts:0.191049,1000191969_Sarctica_opisthokonts:0.281596)99:0.086949,1000198539_Sarctica_opisthokonts:0.341052)100:0.220902)73:0.059508,(290983307_Ngruberi_excavates:0.318080,290982572_Ngruberi_excavates:0.169304)100:0.248580)56:0.032423,(((((((111226258_Ddiscoideum_amoebozoa:0.742299,66803583_Ddiscoideum_amoebozoa:0.157254)93:0.043406,(66823349_Ddiscoideum_amoebozoa:0.000002,66822059_Ddiscoideum_amoebozoa:0.000002)100:0.199047)100:0.147368,66809369_Ddiscoideum_amoebozoa:0.351393)88:0.055189,66827737_Ddiscoideum_amoebozoa:0.293329)99:0.089155,281201185_Ppallidum_amoebozoa:0.711471)96:0.081100,(66800731_Ddiscoideum_amoebozoa:0.329925,(281210336_Ppallidum_amoebozoa:0.234598,281203465_Ppallidum_amoebozoa:0.237219)100:0.195790)98:0.098021)100:0.184965,1000080568_Spunctatus_opisthokonts:0.356656)56:0.059439)51:0.047239)58:0.031571,(1000032308_Ppurpureum_archaeplastida:0.613392,((428175689_Gtheta_cryptophyte:0.354562,428173997_Gtheta_cryptophyte:0.220537)100:0.256563,((428162559_Gtheta_cryptophyte:0.004635,428162561_Gtheta_cryptophyte:0.031971)100:0.028069,428162562_Gtheta_cryptophyte:0.005809)100:0.613286)98:0.068383)86:0.057848)65:0.025729,((((((118360719_Tthermophila_SAR:0.155140,118388540_Tthermophila_SAR:0.148130)99:0.074859,(471227587_Imultifiliis_SAR:0.213061,471225166_Imultifiliis_SAR:0.154733)100:0.084397)100:0.108029,(145546314_Ptetraurelia_SAR:0.243021,145491319_Ptetraurelia_SAR:0.604985)70:0.120608)67:0.082412,((((((145551219_Ptetraurelia_SAR:0.081696,145550858_Ptetraurelia_SAR:0.101752)99:0.093521,145489087_Ptetraurelia_SAR:0.132905)100:0.743360,(145491750_Ptetraurelia_SAR:0.014523,145488059_Ptetraurelia_SAR:0.021654)100:0.401449)100:0.266870,((471227749_Imultifiliis_SAR:0.346908,(471224973_Imultifiliis_SAR:0.198739,471218481_Imultifiliis_SAR:0.471375)100:0.164893)100:0.293573,471225636_Imultifiliis_SAR:0.404352)100:0.264494)45:0.025763,((145507588_Ptetraurelia_SAR:0.047676,145505387_Ptetraurelia_SAR:0.048067)100:0.195947,(145507590_Ptetraurelia_SAR:0.183461,145474069_Ptetraurelia_SAR:0.152189)100:0.218282)100:0.172219)75:0.045028,(145525535_Ptetraurelia_SAR:0.110508,145515229_Ptetraurelia_SAR:0.075362)100:0.915186)98:0.097077)60:0.036423,((((118369809_Tthermophila_SAR:0.201322,471228727_Imultifiliis_SAR:0.347176)100:0.092214,118395168_Tthermophila_SAR:0.601279)90:0.078692,((145552767_Ptetraurelia_SAR:0.241739,(((145535874_Ptetraurelia_SAR:0.065760,145509226_Ptetraurelia_SAR:0.105649)100:0.095135,145533449_Ptetraurelia_SAR:0.045832)47:0.031932,145513770_Ptetraurelia_SAR:0.404918)99:0.075389)100:0.251466,(145551975_Ptetraurelia_SAR:0.267790,(145550175_Ptetraurelia_SAR:0.039393,145543556_Ptetraurelia_SAR:0.037486)100:0.128926)100:0.156236)100:0.055126)92:0.083574,145497927_Ptetraurelia_SAR:1.167055)65:0.054547)99:0.133501,(569426609_Rfilosa_SAR:0.230492,569379284_Rfilosa_SAR:0.273499)100:0.410093)76:0.051278)100:0.457709);
