# Supplementary material for: Formation of chimeric genes with essential functions at the origin of eukaryotes
Source: BMC Biol. 2018 Mar 13;16:30. doi: 10.1186/s12915-018-0500-0 (PMC5851275; doi:10.1186/s12915-018-0500-0)
Supplement: Supplementary file 21 — Supporting data for this study, consisting of fasta sequences of S-genes, intron position alignments, components information, and phylogenetic trees. (ZIP 11370 kb) [file 12915_2018_500_MOESM21_ESM.zip › meheustEtAlSgeneEukaryogenesis/phyloTreesEukaryogenesis/fullLength/2465.aln.treefile]

(440796916_Acastellanii_amoebozoa:0.342921,(((((71744648_Tbrucei_excavates:0.364219,1000041092_Bsaltans_excavates:0.350848)100:1.028432,(1000027236_Ppurpureum_archaeplastida:0.876202,449017495_Cmerolae_archaeplastida:0.442530)98:0.117244)97:0.098900,(224007305_Tpseudonana_SAR:0.246709,(219121754_Ptricornutum_SAR:0.223191,1000207380_Pmultiseries_SAR:0.186983)100:0.085454)100:0.301368)96:0.108589,(((((((1000031355_Ppurpureum_archaeplastida:0.184934,449015438_Cmerolae_archaeplastida:0.202885)96:0.043260,452825658_Gsulphuraria_archaeplastida:0.187377)100:0.122084,((((384250310_Csubellipsoidea_archaeplastida:0.183878,307110827_Cvariabilis_archaeplastida:0.148789)91:0.038513,(302844478_Vcarteri_archaeplastida:0.105488,159484508_Creinhardtii_archaeplastida:0.046129)100:0.170534)100:0.063656,(303276424_Mpusilla_archaeplastida:0.098012,308810347_Otauri_archaeplastida:0.108429)100:0.141763)100:0.046248,1000194218_Sarctica_opisthokonts:0.259814)74:0.030747)47:0.016352,(((((((224007445_Tpseudonana_SAR:0.025168,224007473_Tpseudonana_SAR:0.078297)100:0.115618,(219121760_Ptricornutum_SAR:0.220656,1000218560_Pmultiseries_SAR:0.173974)99:0.066088)100:0.113419,323455286_Aanophagefferens_SAR:0.271394)92:0.030036,1000091369_Ngaditana_SAR:0.202699)100:0.084046,((291000712_Ngruberi_excavates:0.316804,1000036400_Bsaltans_excavates:0.519761)43:0.035966,(66826863_Ddiscoideum_amoebozoa:0.209586,281208664_Ppallidum_amoebozoa:0.211399)100:0.213139)63:0.030442)43:0.020831,470325944_Cowczarzaki_opisthokonts:0.331808)34:0.016795,((1000078527_Spunctatus_opisthokonts:0.157559,(1000128543_Amacrogynus_opisthokonts:0.008385,1000129993_Amacrogynus_opisthokonts:0.006941)100:0.231001)98:0.060132,1000111741_Bnatans_SAR:0.327323)38:0.029732)32:0.013960)37:0.033698,((485626793_Ehuxleyi_haptophyte:0.000002,485621368_Ehuxleyi_haptophyte:0.000002)100:0.300484,428169756_Gtheta_cryptophyte:0.263695)69:0.039130)42:0.038169,(((((118398165_Tthermophila_SAR:0.117029,471223012_Imultifiliis_SAR:0.111778)100:0.159126,((145522376_Ptetraurelia_SAR:0.008857,145491451_Ptetraurelia_SAR:0.010950)100:0.058726,145496633_Ptetraurelia_SAR:0.066956)100:0.285738)86:0.040290,471229167_Imultifiliis_SAR:0.281450)100:0.104410,(1000231999_Sminutum_SAR:0.489984,1000241320_Sminutum_SAR:0.361259)100:0.121380)77:0.032227,398364937_Scerevisiae_opisthokonts:0.424232)35:0.030046)55:0.052302,569436801_Rfilosa_SAR:0.789005)96:0.050110)76:0.049688,(290995679_Ngruberi_excavates:0.532737,428171891_Gtheta_cryptophyte:0.589993)90:0.079590)69:0.053278,(66814704_Ddiscoideum_amoebozoa:0.157747,281203022_Ppallidum_amoebozoa:0.211568)100:0.241458);
