# Supplementary material for: Formation of chimeric genes with essential functions at the origin of eukaryotes
Source: BMC Biol. 2018 Mar 13;16:30. doi: 10.1186/s12915-018-0500-0 (PMC5851275; doi:10.1186/s12915-018-0500-0)
Supplement: Supplementary file 21 — Supporting data for this study, consisting of fasta sequences of S-genes, intron position alignments, components information, and phylogenetic trees. (ZIP 11370 kb) [file 12915_2018_500_MOESM21_ESM.zip › meheustEtAlSgeneEukaryogenesis/phyloTreesEukaryogenesis/fullLength/33138.aln.treefile]

(224001690_Tpseudonana_SAR:0.268538,(1000202349_Sarctica_opisthokonts:0.403533,(485635285_Ehuxleyi_haptophyte:0.694095,1000109537_Bnatans_SAR:0.500091)55:0.129272)89:0.171112,1000220573_Pmultiseries_SAR:0.261343);
