# Supplementary material for: Formation of chimeric genes with essential functions at the origin of eukaryotes
Source: BMC Biol. 2018 Mar 13;16:30. doi: 10.1186/s12915-018-0500-0 (PMC5851275; doi:10.1186/s12915-018-0500-0)
Supplement: Supplementary file 21 — Supporting data for this study, consisting of fasta sequences of S-genes, intron position alignments, components information, and phylogenetic trees. (ZIP 11370 kb) [file 12915_2018_500_MOESM21_ESM.zip › meheustEtAlSgeneEukaryogenesis/phyloTreesEukaryogenesis/fullLength/16956.aln.treefile]

(440798379_Acastellanii_amoebozoa:0.752232,((((514700722_Srosetta_opisthokonts:0.841306,((1000065353_Mverticillata_opisthokonts:0.284576,6324630_Scerevisiae_opisthokonts:1.320542)100:0.281646,1000077492_Spunctatus_opisthokonts:0.557114)66:0.080950)59:0.093473,((1000187034_Sarctica_opisthokonts:0.705639,470308555_Cowczarzaki_opisthokonts:0.763314)95:0.186281,1000128222_Amacrogynus_opisthokonts:0.675037)58:0.143984)92:0.162883,((1000035311_Ppurpureum_archaeplastida:1.313104,1000092552_Ngaditana_SAR:0.734055)53:0.149447,((118381356_Tthermophila_SAR:0.361568,471225410_Imultifiliis_SAR:0.467114)99:0.302557,(145496772_Ptetraurelia_SAR:0.013877,145489175_Ptetraurelia_SAR:0.015869)100:0.762518)100:0.629759)27:0.062386)32:0.126186,((((384252462_Csubellipsoidea_archaeplastida:0.450253,307104627_Cvariabilis_archaeplastida:0.534942)100:0.355232,308805452_Otauri_archaeplastida:0.770989)100:0.397940,1000167932_Cparadoxa_archaeplastida:0.628766)54:0.155189,485637722_Ehuxleyi_haptophyte:0.892899)29:0.113077)53:0.150495,66814644_Ddiscoideum_amoebozoa:1.136421);
