# Supplementary material for: Formation of chimeric genes with essential functions at the origin of eukaryotes
Source: BMC Biol. 2018 Mar 13;16:30. doi: 10.1186/s12915-018-0500-0 (PMC5851275; doi:10.1186/s12915-018-0500-0)
Supplement: Supplementary file 21 — Supporting data for this study, consisting of fasta sequences of S-genes, intron position alignments, components information, and phylogenetic trees. (ZIP 11370 kb) [file 12915_2018_500_MOESM21_ESM.zip › meheustEtAlSgeneEukaryogenesis/phyloTreesEukaryogenesis/fullLength/23626.aln.treefile]

(440799586_Acastellanii_amoebozoa:0.477456,((514682767_Srosetta_opisthokonts:0.562723,167523304_Mbrevicollis_opisthokonts:0.584305)100:0.231252,470309434_Cowczarzaki_opisthokonts:0.794011)92:0.112127,(((((384247506_Csubellipsoidea_archaeplastida:0.646302,307102429_Cvariabilis_archaeplastida:0.547095)63:0.085031,159463654_Creinhardtii_archaeplastida:0.652348)97:0.128802,308805314_Otauri_archaeplastida:0.684776)81:0.119298,452821558_Gsulphuraria_archaeplastida:0.872446)36:0.038865,(485624274_Ehuxleyi_haptophyte:0.622912,428167670_Gtheta_cryptophyte:0.776247)63:0.112271)62:0.071757);
