# Supplementary material for: Formation of chimeric genes with essential functions at the origin of eukaryotes
Source: BMC Biol. 2018 Mar 13;16:30. doi: 10.1186/s12915-018-0500-0 (PMC5851275; doi:10.1186/s12915-018-0500-0)
Supplement: Supplementary file 21 — Supporting data for this study, consisting of fasta sequences of S-genes, intron position alignments, components information, and phylogenetic trees. (ZIP 11370 kb) [file 12915_2018_500_MOESM21_ESM.zip › meheustEtAlSgeneEukaryogenesis/phyloTreesEukaryogenesis/fullLength/15440.aln.treefile]

(440798853_Acastellanii_amoebozoa:0.448743,(((514687330_Srosetta_opisthokonts:0.676002,(308809077_Otauri_archaeplastida:0.952294,1000104674_Ttrahens_opisthokonts:0.671654)88:0.127194)75:0.078570,470307457_Cowczarzaki_opisthokonts:0.587915)91:0.082472,(((1000059393_Mverticillata_opisthokonts:0.359668,1000077779_Spunctatus_opisthokonts:0.462886)64:0.052263,6325175_Scerevisiae_opisthokonts:0.802371)73:0.055995,(1000129868_Amacrogynus_opisthokonts:0.039719,1000132209_Amacrogynus_opisthokonts:0.002456)100:0.772724)85:0.069432)83:0.073904,(290997882_Ngruberi_excavates:0.817869,(66808133_Ddiscoideum_amoebozoa:0.196783,281211860_Ppallidum_amoebozoa:0.233200)100:0.263021)69:0.075486);
