# Supplementary material for: Formation of chimeric genes with essential functions at the origin of eukaryotes
Source: BMC Biol. 2018 Mar 13;16:30. doi: 10.1186/s12915-018-0500-0 (PMC5851275; doi:10.1186/s12915-018-0500-0)
Supplement: Supplementary file 21 — Supporting data for this study, consisting of fasta sequences of S-genes, intron position alignments, components information, and phylogenetic trees. (ZIP 11370 kb) [file 12915_2018_500_MOESM21_ESM.zip › meheustEtAlSgeneEukaryogenesis/phyloTreesEukaryogenesis/fullLength/25695.aln.treefile]

(440801855_Acastellanii_amoebozoa:0.592499,((1000033637_Ppurpureum_archaeplastida:0.650533,224006199_Tpseudonana_SAR:0.781749)97:0.304569,1000099511_Ttrahens_opisthokonts:1.188166)72:0.189003,(((384249314_Csubellipsoidea_archaeplastida:0.424815,307104713_Cvariabilis_archaeplastida:0.399787)99:0.267470,(302829398_Vcarteri_archaeplastida:0.283873,159480020_Creinhardtii_archaeplastida:0.176151)100:0.314407)57:0.186439,303283554_Mpusilla_archaeplastida:0.635829)97:0.383758);
