# Supplementary material for: Formation of chimeric genes with essential functions at the origin of eukaryotes
Source: BMC Biol. 2018 Mar 13;16:30. doi: 10.1186/s12915-018-0500-0 (PMC5851275; doi:10.1186/s12915-018-0500-0)
Supplement: Supplementary file 21 — Supporting data for this study, consisting of fasta sequences of S-genes, intron position alignments, components information, and phylogenetic trees. (ZIP 11370 kb) [file 12915_2018_500_MOESM21_ESM.zip › meheustEtAlSgeneEukaryogenesis/phyloTreesEukaryogenesis/fullLength/33257.aln.treefile]

(1000188786_Sarctica_opisthokonts:0.425754,(485604803_Ehuxleyi_haptophyte:0.271037,1000245063_Sminutum_SAR:0.442798)100:0.386501,1000221848_Pmultiseries_SAR:0.367673);
