# Supplementary material for: Formation of chimeric genes with essential functions at the origin of eukaryotes
Source: BMC Biol. 2018 Mar 13;16:30. doi: 10.1186/s12915-018-0500-0 (PMC5851275; doi:10.1186/s12915-018-0500-0)
Supplement: Supplementary file 21 — Supporting data for this study, consisting of fasta sequences of S-genes, intron position alignments, components information, and phylogenetic trees. (ZIP 11370 kb) [file 12915_2018_500_MOESM21_ESM.zip › meheustEtAlSgeneEukaryogenesis/phyloTreesEukaryogenesis/fullLength/1617.aln.treefile]

(1000226518_Sminutum_SAR:0.390439,((((((((1000226869_Sminutum_SAR:0.160677,(1000255909_Sminutum_SAR:0.011933,1000255910_Sminutum_SAR:0.004613)100:0.207920)98:0.032966,((1000240250_Sminutum_SAR:0.097938,1000257450_Sminutum_SAR:0.129706)80:0.012069,(1000240252_Sminutum_SAR:0.075498,1000240253_Sminutum_SAR:0.098050)100:0.058602)86:0.017008)83:0.029579,(((((1000227461_Sminutum_SAR:0.082145,1000263652_Sminutum_SAR:0.198735)98:0.066177,1000247934_Sminutum_SAR:0.162393)44:0.011393,(1000241923_Sminutum_SAR:0.207126,1000258318_Sminutum_SAR:0.264190)64:0.021243)40:0.007646,1000253534_Sminutum_SAR:0.152598)70:0.027132,(1000257453_Sminutum_SAR:0.128039,1000270132_Sminutum_SAR:0.402483)95:0.051782)52:0.005080)70:0.047738,((1000239538_Sminutum_SAR:0.215318,(1000240254_Sminutum_SAR:0.133152,(1000240255_Sminutum_SAR:0.339905,1000266377_Sminutum_SAR:0.285987)61:0.018823)77:0.052881)99:0.023341,1000265671_Sminutum_SAR:0.415568)77:0.047095)92:0.030448,(((1000255906_Sminutum_SAR:0.167986,1000265474_Sminutum_SAR:0.411180)68:0.070035,1000261356_Sminutum_SAR:0.203317)81:0.016887,1000257451_Sminutum_SAR:0.192484)87:0.014835)98:0.105146,1000248214_Sminutum_SAR:0.629765)100:0.165327,1000248850_Sminutum_SAR:0.605374)73:0.069369,((((((((1000227581_Sminutum_SAR:0.165558,1000228806_Sminutum_SAR:0.337935)49:0.014140,1000267622_Sminutum_SAR:0.178825)50:0.022161,1000239021_Sminutum_SAR:0.158572)61:0.019076,1000250109_Sminutum_SAR:0.210372)98:0.102983,1000249753_Sminutum_SAR:0.296585)96:0.089069,(1000233307_Sminutum_SAR:0.281238,1000247979_Sminutum_SAR:0.421285)100:0.108335)91:0.041190,(((((((((66802758_Ddiscoideum_amoebozoa:0.467299,66814454_Ddiscoideum_amoebozoa:0.475581)99:0.189582,66818511_Ddiscoideum_amoebozoa:0.812299)73:0.082593,((66804727_Ddiscoideum_amoebozoa:0.807723,66803631_Ddiscoideum_amoebozoa:0.657577)100:0.278801,66823507_Ddiscoideum_amoebozoa:1.157730)99:0.282069)62:0.013637,(66807073_Ddiscoideum_amoebozoa:0.767488,(66812262_Ddiscoideum_amoebozoa:0.684852,66825311_Ddiscoideum_amoebozoa:0.614587)94:0.148578)86:0.110884)71:0.090122,((66804337_Ddiscoideum_amoebozoa:1.020216,66811378_Ddiscoideum_amoebozoa:0.895207)48:0.065271,(66809659_Ddiscoideum_amoebozoa:0.681794,66821273_Ddiscoideum_amoebozoa:0.762554)80:0.170697)38:0.039844)43:0.080004,(((66811830_Ddiscoideum_amoebozoa:0.992039,66827227_Ddiscoideum_amoebozoa:0.848243)54:0.095321,(66818507_Ddiscoideum_amoebozoa:0.953915,66818020_Ddiscoideum_amoebozoa:0.689086)80:0.282044)47:0.079720,(281204916_Ppallidum_amoebozoa:0.750973,281211591_Ppallidum_amoebozoa:1.149482)42:0.155739)26:0.039784)37:0.112062,(66801495_Ddiscoideum_amoebozoa:0.696440,66803991_Ddiscoideum_amoebozoa:0.985521)42:0.163554)43:0.106217,((((((((((66800109_Ddiscoideum_amoebozoa:0.543541,66819977_Ddiscoideum_amoebozoa:0.847348)84:0.148665,(66806905_Ddiscoideum_amoebozoa:0.721077,(66823115_Ddiscoideum_amoebozoa:0.450986,((66821463_Ddiscoideum_amoebozoa:0.064709,66821477_Ddiscoideum_amoebozoa:0.073433)100:0.243146,66821487_Ddiscoideum_amoebozoa:0.428040)100:0.378379)97:0.125804)86:0.067033)49:0.053862,66808607_Ddiscoideum_amoebozoa:0.644121)86:0.077973,66826951_Ddiscoideum_amoebozoa:0.706782)84:0.111171,(66803579_Ddiscoideum_amoebozoa:0.664859,268638081_Ddiscoideum_amoebozoa:1.000441)80:0.107085)92:0.085436,((((66807391_Ddiscoideum_amoebozoa:0.532187,66819537_Ddiscoideum_amoebozoa:0.445111)95:0.038037,66827267_Ddiscoideum_amoebozoa:0.343687)97:0.074020,66820178_Ddiscoideum_amoebozoa:0.485751)99:0.176679,(66823339_Ddiscoideum_amoebozoa:0.000002,66822069_Ddiscoideum_amoebozoa:0.000002)100:1.066539)63:0.079030)58:0.048804,66826581_Ddiscoideum_amoebozoa:0.680860)60:0.056378,66820843_Ddiscoideum_amoebozoa:0.914504)56:0.091546,(111226794_Ddiscoideum_amoebozoa:1.062600,66828023_Ddiscoideum_amoebozoa:0.620043)44:0.103312)36:0.046851,((66805675_Ddiscoideum_amoebozoa:0.940095,66807549_Ddiscoideum_amoebozoa:0.541241)81:0.131708,(66822725_Ddiscoideum_amoebozoa:0.000002,66822357_Ddiscoideum_amoebozoa:0.000002)100:0.967585)44:0.084768)41:0.063202)83:0.164882,281209269_Ppallidum_amoebozoa:0.785944)100:0.545897)24:0.000003,((1000239584_Sminutum_SAR:0.391030,1000248851_Sminutum_SAR:0.575178)73:0.089624,(1000243948_Sminutum_SAR:0.591633,1000252413_Sminutum_SAR:0.569110)83:0.108014)65:0.062609)54:0.057124)98:0.126560,1000235101_Sminutum_SAR:0.480909);
