# Supplementary material for: Formation of chimeric genes with essential functions at the origin of eukaryotes
Source: BMC Biol. 2018 Mar 13;16:30. doi: 10.1186/s12915-018-0500-0 (PMC5851275; doi:10.1186/s12915-018-0500-0)
Supplement: Supplementary file 21 — Supporting data for this study, consisting of fasta sequences of S-genes, intron position alignments, components information, and phylogenetic trees. (ZIP 11370 kb) [file 12915_2018_500_MOESM21_ESM.zip › meheustEtAlSgeneEukaryogenesis/phyloTreesEukaryogenesis/fullLength/11493.aln.treefile]

(440798809_Acastellanii_amoebozoa:0.471226,(((((440794880_Acastellanii_amoebozoa:0.628142,281203491_Ppallidum_amoebozoa:0.687648)91:0.206254,1000154645_Cparadoxa_archaeplastida:0.591845)90:0.225663,(((229594464_Tthermophila_SAR:0.316081,(145525978_Ptetraurelia_SAR:0.050797,145517061_Ptetraurelia_SAR:0.060893)100:0.650833)93:0.109087,(145506048_Ptetraurelia_SAR:0.553953,((145484537_Ptetraurelia_SAR:0.083571,145477609_Ptetraurelia_SAR:0.042882)100:0.392041,471232734_Imultifiliis_SAR:0.322864)87:0.080269)94:0.105821)86:0.064240,145548056_Ptetraurelia_SAR:0.451242)99:0.195098)93:0.294461,((((146161727_Tthermophila_SAR:0.263986,146161729_Tthermophila_SAR:0.137381)97:0.094664,471229503_Imultifiliis_SAR:0.197235)58:0.070521,((145540329_Ptetraurelia_SAR:0.093088,145482781_Ptetraurelia_SAR:0.102148)100:0.321688,((145535071_Ptetraurelia_SAR:0.005016,145511822_Ptetraurelia_SAR:0.021970)65:0.013009,145516903_Ptetraurelia_SAR:0.024491)100:0.282897)48:0.073561)88:0.110674,(145553004_Ptetraurelia_SAR:0.352166,((145551336_Ptetraurelia_SAR:0.051386,145482913_Ptetraurelia_SAR:0.078871)100:0.093293,145543869_Ptetraurelia_SAR:0.080585)100:0.179326)100:0.265572)84:0.109019)78:0.157657,((514681018_Srosetta_opisthokonts:0.163228,167534750_Mbrevicollis_opisthokonts:0.105459)100:0.218612,470324849_Cowczarzaki_opisthokonts:0.262770)68:0.144735)24:0.034375,((1000096021_Ttrahens_opisthokonts:1.019901,1000109465_Bnatans_SAR:0.379722)52:0.187330,1000122029_Bnatans_SAR:0.633431)33:0.105420);
