# Supplementary material for: Formation of chimeric genes with essential functions at the origin of eukaryotes
Source: BMC Biol. 2018 Mar 13;16:30. doi: 10.1186/s12915-018-0500-0 (PMC5851275; doi:10.1186/s12915-018-0500-0)
Supplement: Supplementary file 21 — Supporting data for this study, consisting of fasta sequences of S-genes, intron position alignments, components information, and phylogenetic trees. (ZIP 11370 kb) [file 12915_2018_500_MOESM21_ESM.zip › meheustEtAlSgeneEukaryogenesis/phyloTreesEukaryogenesis/fullLength/9066.aln.treefile]

(514649046_Srosetta_opisthokonts:0.316571,((((((1000032485_Ppurpureum_archaeplastida:0.583939,449017030_Cmerolae_archaeplastida:0.736540)100:0.282801,(66819721_Ddiscoideum_amoebozoa:0.175849,281201615_Ppallidum_amoebozoa:0.195905)100:0.370534)25:0.047215,((384247373_Csubellipsoidea_archaeplastida:0.261705,(302843962_Vcarteri_archaeplastida:0.070106,159477511_Creinhardtii_archaeplastida:0.074441)100:0.194457)100:0.156249,(303289108_Mpusilla_archaeplastida:0.192182,308811186_Otauri_archaeplastida:0.242706)100:0.267613)100:0.168294)26:0.056655,(((224002505_Tpseudonana_SAR:0.486057,323450843_Aanophagefferens_SAR:0.620337)97:0.121896,485626474_Ehuxleyi_haptophyte:0.652739)54:0.066183,((118363248_Tthermophila_SAR:0.614098,1000117934_Bnatans_SAR:0.734393)59:0.057606,1000100859_Ttrahens_opisthokonts:0.606700)33:0.025447)23:0.049783)85:0.058334,((1000064942_Mverticillata_opisthokonts:0.254716,(1000083886_Spunctatus_opisthokonts:0.235763,1000130434_Amacrogynus_opisthokonts:0.267538)88:0.051910)76:0.033483,398366307_Scerevisiae_opisthokonts:0.439628)100:0.110567)83:0.066068,(1000194415_Sarctica_opisthokonts:0.373839,470363136_Cowczarzaki_opisthokonts:0.324210)92:0.053140)100:0.345601,167522056_Mbrevicollis_opisthokonts:0.264260);
