# Supplementary material for: Formation of chimeric genes with essential functions at the origin of eukaryotes
Source: BMC Biol. 2018 Mar 13;16:30. doi: 10.1186/s12915-018-0500-0 (PMC5851275; doi:10.1186/s12915-018-0500-0)
Supplement: Supplementary file 21 — Supporting data for this study, consisting of fasta sequences of S-genes, intron position alignments, components information, and phylogenetic trees. (ZIP 11370 kb) [file 12915_2018_500_MOESM21_ESM.zip › meheustEtAlSgeneEukaryogenesis/phyloTreesEukaryogenesis/fullLength/26228.aln.treefile]

(440798601_Acastellanii_amoebozoa:0.655382,(440790890_Acastellanii_amoebozoa:0.495942,1000104064_Ttrahens_opisthokonts:0.957685)46:0.107134,((1000027355_Ppurpureum_archaeplastida:1.077066,1000053177_Bsaltans_excavates:1.041705)38:0.178100,(485630816_Ehuxleyi_haptophyte:0.298305,485618292_Ehuxleyi_haptophyte:0.221071)100:0.867067)35:0.065524);
