# Supplementary material for: Formation of chimeric genes with essential functions at the origin of eukaryotes
Source: BMC Biol. 2018 Mar 13;16:30. doi: 10.1186/s12915-018-0500-0 (PMC5851275; doi:10.1186/s12915-018-0500-0)
Supplement: Supplementary file 21 — Supporting data for this study, consisting of fasta sequences of S-genes, intron position alignments, components information, and phylogenetic trees. (ZIP 11370 kb) [file 12915_2018_500_MOESM21_ESM.zip › meheustEtAlSgeneEukaryogenesis/phyloTreesEukaryogenesis/fullLength/24632.aln.treefile]

(440796742_Acastellanii_amoebozoa:0.838826,(((1000032961_Ppurpureum_archaeplastida:0.614251,449017825_Cmerolae_archaeplastida:0.935187)88:0.175084,1000105446_Ttrahens_opisthokonts:0.770639)98:0.321033,(66820504_Ddiscoideum_amoebozoa:0.390701,281201801_Ppallidum_amoebozoa:0.537922)98:0.303326)48:0.073438,(1000063453_Mverticillata_opisthokonts:0.588992,1000081229_Spunctatus_opisthokonts:0.710162)42:0.148231);
