# Supplementary material for: Formation of chimeric genes with essential functions at the origin of eukaryotes
Source: BMC Biol. 2018 Mar 13;16:30. doi: 10.1186/s12915-018-0500-0 (PMC5851275; doi:10.1186/s12915-018-0500-0)
Supplement: Supplementary file 21 — Supporting data for this study, consisting of fasta sequences of S-genes, intron position alignments, components information, and phylogenetic trees. (ZIP 11370 kb) [file 12915_2018_500_MOESM21_ESM.zip › meheustEtAlSgeneEukaryogenesis/phyloTreesEukaryogenesis/fullLength/19698.aln.treefile]

(440793795_Acastellanii_amoebozoa:0.849173,((514699767_Srosetta_opisthokonts:0.259667,(((1000136335_Amacrogynus_opisthokonts:0.000000,1000137633_Amacrogynus_opisthokonts:0.000000):0.000002,1000136336_Amacrogynus_opisthokonts:0.000002)100:0.098125,(1000140443_Amacrogynus_opisthokonts:0.000002,1000146468_Amacrogynus_opisthokonts:0.002881)100:0.145317)100:0.211553)76:0.069595,(((((1000056356_Mverticillata_opisthokonts:0.146743,6324459_Scerevisiae_opisthokonts:0.730587)76:0.110519,1000195424_Sarctica_opisthokonts:0.726609)27:0.026343,1000084969_Spunctatus_opisthokonts:0.140855)30:0.038068,1000132706_Amacrogynus_opisthokonts:0.368367)41:0.087442,470297463_Cowczarzaki_opisthokonts:0.371385)71:0.076487)91:0.219254,(1000089819_Ngaditana_SAR:0.860120,470301765_Cowczarzaki_opisthokonts:0.638300)96:0.275283);
