# Supplementary material for: Formation of chimeric genes with essential functions at the origin of eukaryotes
Source: BMC Biol. 2018 Mar 13;16:30. doi: 10.1186/s12915-018-0500-0 (PMC5851275; doi:10.1186/s12915-018-0500-0)
Supplement: Supplementary file 21 — Supporting data for this study, consisting of fasta sequences of S-genes, intron position alignments, components information, and phylogenetic trees. (ZIP 11370 kb) [file 12915_2018_500_MOESM21_ESM.zip › meheustEtAlSgeneEukaryogenesis/phyloTreesEukaryogenesis/fullLength/3752.aln.treefile]

(440799590_Acastellanii_amoebozoa:0.295561,((((514654198_Srosetta_opisthokonts:0.152021,167517999_Mbrevicollis_opisthokonts:0.315723)100:0.136022,(1000191435_Sarctica_opisthokonts:0.555251,470302543_Cowczarzaki_opisthokonts:0.285384)87:0.028813)100:0.071964,((1000056680_Mverticillata_opisthokonts:0.214341,1000083545_Spunctatus_opisthokonts:0.180094)82:0.050389,((1000129018_Amacrogynus_opisthokonts:0.013487,1000130449_Amacrogynus_opisthokonts:0.001992)100:0.428242,(6324879_Scerevisiae_opisthokonts:0.272481,6319722_Scerevisiae_opisthokonts:0.303420)100:0.126592)76:0.029944)100:0.129064)100:0.077104,(((84043448_Tbrucei_excavates:0.233972,1000054052_Bsaltans_excavates:0.339164)100:0.723118,290978132_Ngruberi_excavates:0.342680)73:0.122499,(((((1000034068_Ppurpureum_archaeplastida:0.256417,(452821607_Gsulphuraria_archaeplastida:0.178603,449018816_Cmerolae_archaeplastida:0.294399)68:0.051164)100:0.167427,(146174330_Tthermophila_SAR:0.699330,((118373098_Tthermophila_SAR:0.107826,471226785_Imultifiliis_SAR:0.153614)100:0.201514,((145522560_Ptetraurelia_SAR:0.049648,(145522063_Ptetraurelia_SAR:0.008557,145512521_Ptetraurelia_SAR:0.009868)100:0.036544)100:0.281749,145493367_Ptetraurelia_SAR:0.791876)78:0.118854)77:0.123906)100:0.318378)72:0.035501,((((224003061_Tpseudonana_SAR:0.141668,(219121950_Ptricornutum_SAR:0.145685,1000208813_Pmultiseries_SAR:0.124099)98:0.059616)100:0.126178,((219120392_Ptricornutum_SAR:0.370198,323455077_Aanophagefferens_SAR:0.432729)56:0.046188,1000090725_Ngaditana_SAR:0.273403)56:0.039791)100:0.151767,1000118992_Bnatans_SAR:0.690515)98:0.085318,485621712_Ehuxleyi_haptophyte:0.581384)77:0.052888)94:0.047970,((((384252115_Csubellipsoidea_archaeplastida:0.100335,307109767_Cvariabilis_archaeplastida:0.112078)90:0.025036,(302833439_Vcarteri_archaeplastida:0.021433,159465629_Creinhardtii_archaeplastida:0.033233)100:0.104844)100:0.090564,(303283790_Mpusilla_archaeplastida:0.127418,308806421_Otauri_archaeplastida:0.119709)100:0.150427)100:0.082245,1000097134_Ttrahens_opisthokonts:0.512103)97:0.054058)38:0.014124,((((224001476_Tpseudonana_SAR:0.170346,(219121827_Ptricornutum_SAR:0.081638,1000207875_Pmultiseries_SAR:0.156354)100:0.068889)100:0.149487,323452052_Aanophagefferens_SAR:0.229505)100:0.187972,(485631113_Ehuxleyi_haptophyte:0.001614,485631117_Ehuxleyi_haptophyte:0.005698)100:0.407092)74:0.072238,(1000112001_Bnatans_SAR:0.752929,428161778_Gtheta_cryptophyte:0.263353)100:0.245346)47:0.025866)59:0.036968)37:0.030848)50:0.044618,(66801013_Ddiscoideum_amoebozoa:0.142402,281211051_Ppallidum_amoebozoa:0.128871)100:0.244350);
