# Supplementary material for: Formation of chimeric genes with essential functions at the origin of eukaryotes
Source: BMC Biol. 2018 Mar 13;16:30. doi: 10.1186/s12915-018-0500-0 (PMC5851275; doi:10.1186/s12915-018-0500-0)
Supplement: Supplementary file 21 — Supporting data for this study, consisting of fasta sequences of S-genes, intron position alignments, components information, and phylogenetic trees. (ZIP 11370 kb) [file 12915_2018_500_MOESM21_ESM.zip › meheustEtAlSgeneEukaryogenesis/phyloTreesEukaryogenesis/fullLength/39884.aln.treefile]

(440796500_Acastellanii_amoebozoa:0.518611,((384250834_Csubellipsoidea_archaeplastida:0.396776,159462574_Creinhardtii_archaeplastida:0.498759)53:0.058853,307111954_Cvariabilis_archaeplastida:0.529658)100:0.550436,1000099997_Ttrahens_opisthokonts:0.608017);
