# Supplementary material for: Formation of chimeric genes with essential functions at the origin of eukaryotes
Source: BMC Biol. 2018 Mar 13;16:30. doi: 10.1186/s12915-018-0500-0 (PMC5851275; doi:10.1186/s12915-018-0500-0)
Supplement: Supplementary file 21 — Supporting data for this study, consisting of fasta sequences of S-genes, intron position alignments, components information, and phylogenetic trees. (ZIP 11370 kb) [file 12915_2018_500_MOESM21_ESM.zip › meheustEtAlSgeneEukaryogenesis/phyloTreesEukaryogenesis/fullLength/19480.aln.treefile]

(223996231_Tpseudonana_SAR:0.222482,(219115011_Ptricornutum_SAR:0.188024,1000218894_Pmultiseries_SAR:0.148199)79:0.079623,(((1000197926_Sarctica_opisthokonts:0.713152,(1000081055_Spunctatus_opisthokonts:0.225205,((1000140357_Amacrogynus_opisthokonts:0.000002,1000144042_Amacrogynus_opisthokonts:0.011970)100:0.734123,6321323_Scerevisiae_opisthokonts:0.522196)50:0.105951)85:0.297969)87:0.253679,452824030_Gsulphuraria_archaeplastida:0.784196)100:0.396074,(1000094148_Ngaditana_SAR:0.583349,323453018_Aanophagefferens_SAR:0.340748)80:0.089008)100:0.249447);
