# Supplementary material for: Formation of chimeric genes with essential functions at the origin of eukaryotes
Source: BMC Biol. 2018 Mar 13;16:30. doi: 10.1186/s12915-018-0500-0 (PMC5851275; doi:10.1186/s12915-018-0500-0)
Supplement: Supplementary file 21 — Supporting data for this study, consisting of fasta sequences of S-genes, intron position alignments, components information, and phylogenetic trees. (ZIP 11370 kb) [file 12915_2018_500_MOESM21_ESM.zip › meheustEtAlSgeneEukaryogenesis/phyloTreesEukaryogenesis/fullLength/19279.aln.treefile]

(514684277_Srosetta_opisthokonts:1.153163,((514651651_Srosetta_opisthokonts:0.519303,167517499_Mbrevicollis_opisthokonts:0.459456)100:0.325648,1000098929_Ttrahens_opisthokonts:0.545297)100:0.188173,((((223998927_Tpseudonana_SAR:0.933772,(((145546610_Ptetraurelia_SAR:0.036187,145487566_Ptetraurelia_SAR:0.018825)100:0.434171,145520060_Ptetraurelia_SAR:0.567382)73:0.084310,471228305_Imultifiliis_SAR:0.719813)100:0.371281)61:0.088403,(303285954_Mpusilla_archaeplastida:0.493324,308805054_Otauri_archaeplastida:0.742398)100:0.229528)18:0.074841,(303282745_Mpusilla_archaeplastida:1.020791,303275010_Mpusilla_archaeplastida:0.703699)46:0.116393)8:0.040577,((1000106861_Bnatans_SAR:0.956464,(428178727_Gtheta_cryptophyte:0.437185,428166074_Gtheta_cryptophyte:0.747159)100:0.980772)49:0.124607,(428177186_Gtheta_cryptophyte:0.408100,428175541_Gtheta_cryptophyte:0.465701)100:0.524200)21:0.078436)42:0.086137);
