# Supplementary material for: Formation of chimeric genes with essential functions at the origin of eukaryotes
Source: BMC Biol. 2018 Mar 13;16:30. doi: 10.1186/s12915-018-0500-0 (PMC5851275; doi:10.1186/s12915-018-0500-0)
Supplement: Supplementary file 21 — Supporting data for this study, consisting of fasta sequences of S-genes, intron position alignments, components information, and phylogenetic trees. (ZIP 11370 kb) [file 12915_2018_500_MOESM21_ESM.zip › meheustEtAlSgeneEukaryogenesis/phyloTreesEukaryogenesis/fullLength/18574.aln.treefile]

(440790793_Acastellanii_amoebozoa:0.723381,(((384253047_Csubellipsoidea_archaeplastida:0.245242,307110243_Cvariabilis_archaeplastida:0.337905)100:0.184821,(303272107_Mpusilla_archaeplastida:0.502316,308802161_Otauri_archaeplastida:0.680367)99:0.184192)93:0.152509,((((1000196473_Sarctica_opisthokonts:0.002204,1000196474_Sarctica_opisthokonts:0.000002)100:0.657179,167525172_Mbrevicollis_opisthokonts:0.765922)40:0.081774,470288192_Cowczarzaki_opisthokonts:0.728905)41:0.064055,1000078665_Spunctatus_opisthokonts:0.504842)45:0.093927)40:0.034339,452821129_Gsulphuraria_archaeplastida:0.546880);
