# Supplementary material for: Formation of chimeric genes with essential functions at the origin of eukaryotes
Source: BMC Biol. 2018 Mar 13;16:30. doi: 10.1186/s12915-018-0500-0 (PMC5851275; doi:10.1186/s12915-018-0500-0)
Supplement: Supplementary file 21 — Supporting data for this study, consisting of fasta sequences of S-genes, intron position alignments, components information, and phylogenetic trees. (ZIP 11370 kb) [file 12915_2018_500_MOESM21_ESM.zip › meheustEtAlSgeneEukaryogenesis/phyloTreesEukaryogenesis/fullLength/5265.aln.treefile]

(440796668_Acastellanii_amoebozoa:0.339490,((((((514686994_Srosetta_opisthokonts:0.317466,167521561_Mbrevicollis_opisthokonts:0.388886)100:0.195359,(((71748946_Tbrucei_excavates:0.198263,1000052901_Bsaltans_excavates:0.233138)100:0.918196,(66809425_Ddiscoideum_amoebozoa:0.287970,281201950_Ppallidum_amoebozoa:0.222211)100:0.383364)90:0.073198,(((1000031363_Ppurpureum_archaeplastida:0.729095,452825163_Gsulphuraria_archaeplastida:0.538400)92:0.100108,449019413_Cmerolae_archaeplastida:0.980867)97:0.083994,1000096500_Ttrahens_opisthokonts:0.579226)80:0.072011)37:0.034018)20:0.019646,((223996617_Tpseudonana_SAR:0.272188,1000215808_Pmultiseries_SAR:0.241024)100:0.277917,(118394307_Tthermophila_SAR:0.455573,145498033_Ptetraurelia_SAR:0.958203)100:0.454661)70:0.088245)35:0.029671,((((((384245991_Csubellipsoidea_archaeplastida:0.240166,307109296_Cvariabilis_archaeplastida:0.225564)91:0.050319,(302852860_Vcarteri_archaeplastida:0.207618,159476580_Creinhardtii_archaeplastida:0.101415)100:0.187806)100:0.081501,303281662_Mpusilla_archaeplastida:0.424329)100:0.150529,485642302_Ehuxleyi_haptophyte:0.542137)98:0.072704,428166905_Gtheta_cryptophyte:0.368433)74:0.048853,1000117023_Bnatans_SAR:0.387630)14:0.026984)9:0.023368,1000191548_Sarctica_opisthokonts:0.408229)31:0.022767,((1000064957_Mverticillata_opisthokonts:0.192081,1000085207_Spunctatus_opisthokonts:0.217172)99:0.058154,((1000140392_Amacrogynus_opisthokonts:0.000002,(1000144157_Amacrogynus_opisthokonts:0.003435,1000144158_Amacrogynus_opisthokonts:0.000002)99:0.001499)100:0.482226,6319903_Scerevisiae_opisthokonts:0.425600)71:0.057726)89:0.061619)39:0.040751,470321002_Cowczarzaki_opisthokonts:0.331735);
