# Supplementary material for: Formation of chimeric genes with essential functions at the origin of eukaryotes
Source: BMC Biol. 2018 Mar 13;16:30. doi: 10.1186/s12915-018-0500-0 (PMC5851275; doi:10.1186/s12915-018-0500-0)
Supplement: Supplementary file 21 — Supporting data for this study, consisting of fasta sequences of S-genes, intron position alignments, components information, and phylogenetic trees. (ZIP 11370 kb) [file 12915_2018_500_MOESM21_ESM.zip › meheustEtAlSgeneEukaryogenesis/phyloTreesEukaryogenesis/fullLength/21962.aln.treefile]

(440798493_Acastellanii_amoebozoa:0.511425,((223992539_Tpseudonana_SAR:0.186527,219121664_Ptricornutum_SAR:0.168015)59:0.030922,1000212458_Pmultiseries_SAR:0.122932)100:0.417231,((485638656_Ehuxleyi_haptophyte:0.000001,485628522_Ehuxleyi_haptophyte:0.000001)100:0.817992,323452243_Aanophagefferens_SAR:0.585919)78:0.100276);
