# Supplementary material for: Formation of chimeric genes with essential functions at the origin of eukaryotes
Source: BMC Biol. 2018 Mar 13;16:30. doi: 10.1186/s12915-018-0500-0 (PMC5851275; doi:10.1186/s12915-018-0500-0)
Supplement: Supplementary file 21 — Supporting data for this study, consisting of fasta sequences of S-genes, intron position alignments, components information, and phylogenetic trees. (ZIP 11370 kb) [file 12915_2018_500_MOESM21_ESM.zip › meheustEtAlSgeneEukaryogenesis/phyloTreesEukaryogenesis/fullLength/24680.aln.treefile]

(384245986_Csubellipsoidea_archaeplastida:0.425254,((303276272_Mpusilla_archaeplastida:0.460805,428169949_Gtheta_cryptophyte:0.327762)56:0.066023,(1000127385_Bnatans_SAR:0.796742,167515606_Mbrevicollis_opisthokonts:0.670472)78:0.110106)99:0.162290,307107380_Cvariabilis_archaeplastida:0.573950);
