# Supplementary material for: Formation of chimeric genes with essential functions at the origin of eukaryotes
Source: BMC Biol. 2018 Mar 13;16:30. doi: 10.1186/s12915-018-0500-0 (PMC5851275; doi:10.1186/s12915-018-0500-0)
Supplement: Supplementary file 21 — Supporting data for this study, consisting of fasta sequences of S-genes, intron position alignments, components information, and phylogenetic trees. (ZIP 11370 kb) [file 12915_2018_500_MOESM21_ESM.zip › meheustEtAlSgeneEukaryogenesis/phyloTreesEukaryogenesis/fullLength/18579.aln.treefile]

(514683166_Srosetta_opisthokonts:0.274036,(((((470298841_Cowczarzaki_opisthokonts:0.494655,167537594_Mbrevicollis_opisthokonts:0.769250)86:0.179194,((66827219_Ddiscoideum_amoebozoa:0.427793,281205514_Ppallidum_amoebozoa:0.328283)100:0.448628,1000104552_Ttrahens_opisthokonts:0.720931)58:0.095434)75:0.080783,290998199_Ngruberi_excavates:0.636448)83:0.075632,569333963_Rfilosa_SAR:0.984148)76:0.067242,1000103477_Ttrahens_opisthokonts:0.917029)100:0.440772,167534156_Mbrevicollis_opisthokonts:0.372811);
