# Supplementary material for: Formation of chimeric genes with essential functions at the origin of eukaryotes
Source: BMC Biol. 2018 Mar 13;16:30. doi: 10.1186/s12915-018-0500-0 (PMC5851275; doi:10.1186/s12915-018-0500-0)
Supplement: Supplementary file 21 — Supporting data for this study, consisting of fasta sequences of S-genes, intron position alignments, components information, and phylogenetic trees. (ZIP 11370 kb) [file 12915_2018_500_MOESM21_ESM.zip › meheustEtAlSgeneEukaryogenesis/phyloTreesEukaryogenesis/fullLength/22634.aln.treefile]

(219110419_Ptricornutum_SAR:0.289728,219125967_Ptricornutum_SAR:0.267969,(((485648917_Ehuxleyi_haptophyte:0.722889,(428183886_Gtheta_cryptophyte:0.266787,428168138_Gtheta_cryptophyte:0.411714)100:0.248742)68:0.089350,1000079961_Spunctatus_opisthokonts:0.600947)100:0.499253,1000209460_Pmultiseries_SAR:0.319847)75:0.083127);
