# Supplementary material for: Formation of chimeric genes with essential functions at the origin of eukaryotes
Source: BMC Biol. 2018 Mar 13;16:30. doi: 10.1186/s12915-018-0500-0 (PMC5851275; doi:10.1186/s12915-018-0500-0)
Supplement: Supplementary file 21 — Supporting data for this study, consisting of fasta sequences of S-genes, intron position alignments, components information, and phylogenetic trees. (ZIP 11370 kb) [file 12915_2018_500_MOESM21_ESM.zip › meheustEtAlSgeneEukaryogenesis/phyloTreesEukaryogenesis/fullLength/4452.aln.treefile]

(440799589_Acastellanii_amoebozoa:0.382184,((((((((514681251_Srosetta_opisthokonts:0.347636,167525495_Mbrevicollis_opisthokonts:0.352014)100:0.165914,(1000193247_Sarctica_opisthokonts:0.435643,470293475_Cowczarzaki_opisthokonts:0.489324)28:0.040934)57:0.056363,((1000055113_Mverticillata_opisthokonts:0.311880,1000082707_Spunctatus_opisthokonts:0.257125)68:0.054190,((1000128666_Amacrogynus_opisthokonts:0.001722,1000128667_Amacrogynus_opisthokonts:0.000002)99:0.017278,1000130109_Amacrogynus_opisthokonts:0.020405)100:0.414205)100:0.112636)58:0.037748,((((223998078_Tpseudonana_SAR:0.423926,(219124747_Ptricornutum_SAR:0.367637,1000218453_Pmultiseries_SAR:0.391032)100:0.154629)100:0.467658,323452316_Aanophagefferens_SAR:0.706161)88:0.060730,1000090090_Ngaditana_SAR:0.366382)98:0.144685,452820303_Gsulphuraria_archaeplastida:0.647601)33:0.051905)30:0.057048,((((118364756_Tthermophila_SAR:0.249568,471234772_Imultifiliis_SAR:0.250863)100:0.330690,(145541740_Ptetraurelia_SAR:0.077057,145536161_Ptetraurelia_SAR:0.000002)100:0.623426)100:0.294701,1000236681_Sminutum_SAR:0.482293)73:0.075028,290978332_Ngruberi_excavates:0.809091)68:0.090856)25:0.053012,(1000102245_Ttrahens_opisthokonts:0.735645,1000122652_Bnatans_SAR:0.486199)67:0.109248)27:0.025953,((384244795_Csubellipsoidea_archaeplastida:0.334712,(303287146_Mpusilla_archaeplastida:0.181730,308799627_Otauri_archaeplastida:0.286266)100:0.154246)85:0.058581,(302840142_Vcarteri_archaeplastida:0.063751,159480932_Creinhardtii_archaeplastida:0.138031)100:0.252219)94:0.108930)44:0.036745,428178711_Gtheta_cryptophyte:0.444567)76:0.076303,66827029_Ddiscoideum_amoebozoa:0.591246);
