# Supplementary material for: Formation of chimeric genes with essential functions at the origin of eukaryotes
Source: BMC Biol. 2018 Mar 13;16:30. doi: 10.1186/s12915-018-0500-0 (PMC5851275; doi:10.1186/s12915-018-0500-0)
Supplement: Supplementary file 21 — Supporting data for this study, consisting of fasta sequences of S-genes, intron position alignments, components information, and phylogenetic trees. (ZIP 11370 kb) [file 12915_2018_500_MOESM21_ESM.zip › meheustEtAlSgeneEukaryogenesis/phyloTreesEukaryogenesis/fullLength/4588.aln.treefile]

(514700014_Srosetta_opisthokonts:0.732784,(((((((514692944_Srosetta_opisthokonts:0.241121,167520578_Mbrevicollis_opisthokonts:0.192698)100:0.248926,(1000188300_Sarctica_opisthokonts:0.005041,1000188301_Sarctica_opisthokonts:0.000002)100:0.834272)87:0.053592,470362688_Cowczarzaki_opisthokonts:0.417268)94:0.070829,470305516_Cowczarzaki_opisthokonts:0.533915)100:0.187326,((384249188_Csubellipsoidea_archaeplastida:0.281354,307106454_Cvariabilis_archaeplastida:0.469702)100:0.335586,303283270_Mpusilla_archaeplastida:0.751472)100:0.296161)87:0.095020,(((((72387081_Tbrucei_excavates:1.636964,1000049055_Bsaltans_excavates:0.456238)100:0.347163,((1000036519_Bsaltans_excavates:0.124313,1000047932_Bsaltans_excavates:0.089242)100:0.457397,((1000036934_Bsaltans_excavates:0.093817,1000038654_Bsaltans_excavates:0.069840)100:0.231968,1000049804_Bsaltans_excavates:0.240437)100:0.192094)100:0.233799)74:0.143581,219126761_Ptricornutum_SAR:1.035696)79:0.112432,1000115732_Bnatans_SAR:0.692926)94:0.118002,((219128816_Ptricornutum_SAR:0.861327,(1000087222_Ngaditana_SAR:0.634683,(((((118347306_Tthermophila_SAR:0.152280,((118368383_Tthermophila_SAR:0.119863,118368399_Tthermophila_SAR:0.096212)100:0.048799,146184562_Tthermophila_SAR:0.154040)100:0.073108)100:0.124671,(118373228_Tthermophila_SAR:0.179250,118377189_Tthermophila_SAR:0.174310)100:0.190522)64:0.049434,146182336_Tthermophila_SAR:0.299499)77:0.053196,((145541265_Ptetraurelia_SAR:0.023155,145530237_Ptetraurelia_SAR:0.036221)100:0.238276,(145530173_Ptetraurelia_SAR:0.069020,145520120_Ptetraurelia_SAR:0.057664)100:0.157520)100:0.201444)100:0.111536,((((118380869_Tthermophila_SAR:0.143619,118380863_Tthermophila_SAR:0.118663)99:0.047652,118380861_Tthermophila_SAR:0.082590)100:0.253402,(118382916_Tthermophila_SAR:0.032537,118382918_Tthermophila_SAR:0.043564)100:0.154493)100:0.149569,(118389529_Tthermophila_SAR:0.250785,118389531_Tthermophila_SAR:0.188872)100:0.115195)100:0.186878)100:0.377772)62:0.061500)43:0.051714,(1000110055_Bnatans_SAR:0.310610,1000122745_Bnatans_SAR:0.197498)100:0.458121)44:0.034109)46:0.059663)79:0.130755,((((66802678_Ddiscoideum_amoebozoa:0.275375,66827839_Ddiscoideum_amoebozoa:0.171153)56:0.040710,66820989_Ddiscoideum_amoebozoa:0.267730)100:0.112405,(66800417_Ddiscoideum_amoebozoa:0.308796,66820666_Ddiscoideum_amoebozoa:0.312272)100:0.210514)80:0.070347,(281207594_Ppallidum_amoebozoa:0.609930,(281205307_Ppallidum_amoebozoa:0.255955,281205308_Ppallidum_amoebozoa:0.165023)100:0.077461)83:0.065237)100:0.617523)100:0.368695,1000077599_Spunctatus_opisthokonts:0.748904);
