# Supplementary material for: Formation of chimeric genes with essential functions at the origin of eukaryotes
Source: BMC Biol. 2018 Mar 13;16:30. doi: 10.1186/s12915-018-0500-0 (PMC5851275; doi:10.1186/s12915-018-0500-0)
Supplement: Supplementary file 21 — Supporting data for this study, consisting of fasta sequences of S-genes, intron position alignments, components information, and phylogenetic trees. (ZIP 11370 kb) [file 12915_2018_500_MOESM21_ESM.zip › meheustEtAlSgeneEukaryogenesis/phyloTreesEukaryogenesis/fullLength/6048.aln.treefile]

(440803137_Acastellanii_amoebozoa:0.329070,((((((514696412_Srosetta_opisthokonts:0.364150,167527207_Mbrevicollis_opisthokonts:0.385247)100:0.295624,470306365_Cowczarzaki_opisthokonts:0.307401)77:0.066410,1000197391_Sarctica_opisthokonts:0.416542)68:0.032202,(((1000063176_Mverticillata_opisthokonts:0.219561,6323158_Scerevisiae_opisthokonts:0.560899)77:0.048884,1000079155_Spunctatus_opisthokonts:0.487442)47:0.047547,(1000130668_Amacrogynus_opisthokonts:0.004748,1000134154_Amacrogynus_opisthokonts:0.021668)100:0.469745)86:0.089217)59:0.038144,((((1000033000_Ppurpureum_archaeplastida:0.508227,452824447_Gsulphuraria_archaeplastida:0.769716)100:0.299641,(224003595_Tpseudonana_SAR:0.193140,(219112577_Ptricornutum_SAR:0.243156,1000208489_Pmultiseries_SAR:0.143899)96:0.099357)100:0.487728)44:0.029109,(118362577_Tthermophila_SAR:0.895416,290994721_Ngruberi_excavates:0.701112)83:0.106070)32:0.037895,(((384247637_Csubellipsoidea_archaeplastida:0.300507,(303280942_Mpusilla_archaeplastida:0.216317,308811142_Otauri_archaeplastida:0.315762)100:0.285382)47:0.067615,(307105900_Cvariabilis_archaeplastida:0.291361,(302830057_Vcarteri_archaeplastida:0.078665,159464665_Creinhardtii_archaeplastida:0.113892)100:0.236343)34:0.019916)100:0.217844,(485623334_Ehuxleyi_haptophyte:1.094019,428184968_Gtheta_cryptophyte:0.457234)83:0.147698)68:0.060544)42:0.045463)40:0.032008,1000101283_Ttrahens_opisthokonts:0.645875)71:0.056526,(66811962_Ddiscoideum_amoebozoa:0.185916,281206025_Ppallidum_amoebozoa:0.233405)100:0.362541);
