# Supplementary material for: Formation of chimeric genes with essential functions at the origin of eukaryotes
Source: BMC Biol. 2018 Mar 13;16:30. doi: 10.1186/s12915-018-0500-0 (PMC5851275; doi:10.1186/s12915-018-0500-0)
Supplement: Supplementary file 21 — Supporting data for this study, consisting of fasta sequences of S-genes, intron position alignments, components information, and phylogenetic trees. (ZIP 11370 kb) [file 12915_2018_500_MOESM21_ESM.zip › meheustEtAlSgeneEukaryogenesis/phyloTreesEukaryogenesis/fullLength/12723.aln.treefile]

(440796401_Acastellanii_amoebozoa:0.374045,(((((72393035_Tbrucei_excavates:0.276637,1000050367_Bsaltans_excavates:0.252074)100:0.477517,(1000028192_Ppurpureum_archaeplastida:0.598146,(((146164643_Tthermophila_SAR:0.257768,471226770_Imultifiliis_SAR:0.191319)100:0.502714,145521204_Ptetraurelia_SAR:0.903602)100:0.405542,1000109014_Bnatans_SAR:0.347272)38:0.076025)31:0.028805)62:0.077606,(((384252932_Csubellipsoidea_archaeplastida:0.197262,(302852093_Vcarteri_archaeplastida:0.178535,159481277_Creinhardtii_archaeplastida:0.057271)100:0.224521)96:0.083518,(303278858_Mpusilla_archaeplastida:0.155379,308806656_Otauri_archaeplastida:0.380135)100:0.130311)100:0.230758,((((1000062810_Mverticillata_opisthokonts:0.255802,398364843_Scerevisiae_opisthokonts:0.806404)44:0.034320,(1000139498_Amacrogynus_opisthokonts:0.009088,1000140419_Amacrogynus_opisthokonts:0.005865)100:0.379861)62:0.078181,(1000097415_Ttrahens_opisthokonts:0.331413,167519929_Mbrevicollis_opisthokonts:0.388004)75:0.035505)46:0.027196,291001623_Ngruberi_excavates:0.737769)30:0.025063)24:0.035686)16:0.028571,((1000092706_Ngaditana_SAR:0.247323,323449691_Aanophagefferens_SAR:0.364792)85:0.061733,1000207239_Pmultiseries_SAR:0.385123)100:0.158731)63:0.028930,(485632471_Ehuxleyi_haptophyte:0.403685,428168063_Gtheta_cryptophyte:0.392901)93:0.083381)87:0.066995,281203060_Ppallidum_amoebozoa:0.655737);
