# Supplementary material for: Formation of chimeric genes with essential functions at the origin of eukaryotes
Source: BMC Biol. 2018 Mar 13;16:30. doi: 10.1186/s12915-018-0500-0 (PMC5851275; doi:10.1186/s12915-018-0500-0)
Supplement: Supplementary file 21 — Supporting data for this study, consisting of fasta sequences of S-genes, intron position alignments, components information, and phylogenetic trees. (ZIP 11370 kb) [file 12915_2018_500_MOESM21_ESM.zip › meheustEtAlSgeneEukaryogenesis/phyloTreesEukaryogenesis/fullLength/37682.aln.treefile]

(440802037_Acastellanii_amoebozoa:0.213814,(452821926_Gsulphuraria_archaeplastida:0.898026,(290998621_Ngruberi_excavates:0.433114,6319926_Scerevisiae_opisthokonts:0.559423)51:0.063575)57:0.050411,(66812260_Ddiscoideum_amoebozoa:0.081279,281210978_Ppallidum_amoebozoa:0.115734)90:0.054164);
