# Supplementary material for: Formation of chimeric genes with essential functions at the origin of eukaryotes
Source: BMC Biol. 2018 Mar 13;16:30. doi: 10.1186/s12915-018-0500-0 (PMC5851275; doi:10.1186/s12915-018-0500-0)
Supplement: Supplementary file 21 — Supporting data for this study, consisting of fasta sequences of S-genes, intron position alignments, components information, and phylogenetic trees. (ZIP 11370 kb) [file 12915_2018_500_MOESM21_ESM.zip › meheustEtAlSgeneEukaryogenesis/phyloTreesEukaryogenesis/fullLength/14797.aln.treefile]

(440795451_Acastellanii_amoebozoa:0.375794,(((384254266_Csubellipsoidea_archaeplastida:0.406641,(302841398_Vcarteri_archaeplastida:0.121152,159483799_Creinhardtii_archaeplastida:0.122580)100:0.420845)100:0.389100,((485641212_Ehuxleyi_haptophyte:0.728148,1000183493_Cparadoxa_archaeplastida:0.270925)82:0.063075,290990353_Ngruberi_excavates:0.741820)55:0.077809)46:0.096629,(1000065446_Mverticillata_opisthokonts:0.544987,((1000188781_Sarctica_opisthokonts:0.663494,470302027_Cowczarzaki_opisthokonts:0.488287)38:0.064466,(1000099837_Ttrahens_opisthokonts:1.043624,1000130911_Amacrogynus_opisthokonts:0.641240)68:0.153241)36:0.049008)35:0.068728)38:0.085515,(66820849_Ddiscoideum_amoebozoa:0.181996,281206124_Ppallidum_amoebozoa:0.134661)100:0.406694);
