# Supplementary material for: Formation of chimeric genes with essential functions at the origin of eukaryotes
Source: BMC Biol. 2018 Mar 13;16:30. doi: 10.1186/s12915-018-0500-0 (PMC5851275; doi:10.1186/s12915-018-0500-0)
Supplement: Supplementary file 21 — Supporting data for this study, consisting of fasta sequences of S-genes, intron position alignments, components information, and phylogenetic trees. (ZIP 11370 kb) [file 12915_2018_500_MOESM21_ESM.zip › meheustEtAlSgeneEukaryogenesis/phyloTreesEukaryogenesis/fullLength/19545.aln.treefile]

(440803669_Acastellanii_amoebozoa:0.744377,(((118374973_Tthermophila_SAR:0.227350,(471225284_Imultifiliis_SAR:0.394594,471220742_Imultifiliis_SAR:0.556172)51:0.053290)100:0.246554,(145514838_Ptetraurelia_SAR:0.050514,145494522_Ptetraurelia_SAR:0.059155)100:0.432780)100:0.414290,(66805321_Ddiscoideum_amoebozoa:0.148094,281200823_Ppallidum_amoebozoa:0.107069)100:0.470148)72:0.105229,291001907_Ngruberi_excavates:0.618012);
