# Supplementary material for: Formation of chimeric genes with essential functions at the origin of eukaryotes
Source: BMC Biol. 2018 Mar 13;16:30. doi: 10.1186/s12915-018-0500-0 (PMC5851275; doi:10.1186/s12915-018-0500-0)
Supplement: Supplementary file 21 — Supporting data for this study, consisting of fasta sequences of S-genes, intron position alignments, components information, and phylogenetic trees. (ZIP 11370 kb) [file 12915_2018_500_MOESM21_ESM.zip › meheustEtAlSgeneEukaryogenesis/phyloTreesEukaryogenesis/fullLength/6980.aln.treefile]

(514683758_Srosetta_opisthokonts:0.225185,((((((1000032147_Ppurpureum_archaeplastida:0.630254,452820440_Gsulphuraria_archaeplastida:0.419552)100:0.299710,((((223996859_Tpseudonana_SAR:0.181442,(219121987_Ptricornutum_SAR:0.160249,1000215694_Pmultiseries_SAR:0.204322)99:0.088071)100:0.270049,323454209_Aanophagefferens_SAR:0.488900)64:0.070669,1000087152_Ngaditana_SAR:0.405530)100:0.336675,((((146180835_Tthermophila_SAR:0.166081,471226334_Imultifiliis_SAR:0.246479)99:0.174870,145515189_Ptetraurelia_SAR:0.704230)100:0.696781,1000103161_Ttrahens_opisthokonts:0.659942)51:0.104886,(290987694_Ngruberi_excavates:1.119428,1000126665_Bnatans_SAR:0.429344)57:0.201484)76:0.092888)78:0.037711)47:0.050771,((384254212_Csubellipsoidea_archaeplastida:0.142511,(307107830_Cvariabilis_archaeplastida:0.285099,(302855005_Vcarteri_archaeplastida:0.091917,159477102_Creinhardtii_archaeplastida:0.048443)100:0.213559)78:0.045182)96:0.115471,308806361_Otauri_archaeplastida:0.553521)100:0.405267)52:0.058574,((1000059623_Mverticillata_opisthokonts:0.303040,1000080538_Spunctatus_opisthokonts:0.319587)56:0.090285,(1000134372_Amacrogynus_opisthokonts:0.004200,1000140050_Amacrogynus_opisthokonts:0.000002)100:0.516363)25:0.073312)25:0.063558,(470308188_Cowczarzaki_opisthokonts:0.449129,((66807875_Ddiscoideum_amoebozoa:0.391226,281203010_Ppallidum_amoebozoa:0.256286)100:0.379329,6325298_Scerevisiae_opisthokonts:0.487023)80:0.152783)43:0.077902)92:0.078019,1000191723_Sarctica_opisthokonts:0.487985)100:0.246931,167521217_Mbrevicollis_opisthokonts:0.357790);
