# Supplementary material for: Formation of chimeric genes with essential functions at the origin of eukaryotes
Source: BMC Biol. 2018 Mar 13;16:30. doi: 10.1186/s12915-018-0500-0 (PMC5851275; doi:10.1186/s12915-018-0500-0)
Supplement: Supplementary file 21 — Supporting data for this study, consisting of fasta sequences of S-genes, intron position alignments, components information, and phylogenetic trees. (ZIP 11370 kb) [file 12915_2018_500_MOESM21_ESM.zip › meheustEtAlSgeneEukaryogenesis/phyloTreesEukaryogenesis/fullLength/9266.aln.treefile]

(440800188_Acastellanii_amoebozoa:0.351825,(((((1000030882_Ppurpureum_archaeplastida:0.478855,449019443_Cmerolae_archaeplastida:0.906646)51:0.082733,(452824673_Gsulphuraria_archaeplastida:0.002511,452824223_Gsulphuraria_archaeplastida:0.000002)100:0.700269)43:0.042431,(((((384248485_Csubellipsoidea_archaeplastida:0.419216,307106515_Cvariabilis_archaeplastida:0.861921)55:0.072440,302842869_Vcarteri_archaeplastida:0.566567)94:0.139578,307110811_Cvariabilis_archaeplastida:0.472890)90:0.076949,291000953_Ngruberi_excavates:1.186775)77:0.112568,(1000128959_Amacrogynus_opisthokonts:0.012416,1000130388_Amacrogynus_opisthokonts:0.014018)100:0.663388)56:0.069017)28:0.053208,(((1000061491_Mverticillata_opisthokonts:0.238549,1000064227_Mverticillata_opisthokonts:0.235816)100:0.277070,1000086707_Spunctatus_opisthokonts:0.332997)65:0.084902,470323172_Cowczarzaki_opisthokonts:0.592695)25:0.056754)23:0.039587,1000186633_Sarctica_opisthokonts:0.575919)31:0.065417,(485615523_Ehuxleyi_haptophyte:0.002756,485613299_Ehuxleyi_haptophyte:0.000002)100:0.675720);
