# Supplementary material for: Formation of chimeric genes with essential functions at the origin of eukaryotes
Source: BMC Biol. 2018 Mar 13;16:30. doi: 10.1186/s12915-018-0500-0 (PMC5851275; doi:10.1186/s12915-018-0500-0)
Supplement: Supplementary file 21 — Supporting data for this study, consisting of fasta sequences of S-genes, intron position alignments, components information, and phylogenetic trees. (ZIP 11370 kb) [file 12915_2018_500_MOESM21_ESM.zip › meheustEtAlSgeneEukaryogenesis/phyloTreesEukaryogenesis/fullLength/25160.aln.treefile]

(384253969_Csubellipsoidea_archaeplastida:0.731786,(((118396493_Tthermophila_SAR:0.161738,471233027_Imultifiliis_SAR:0.223234)100:0.162964,(145545500_Ptetraurelia_SAR:0.085794,145542301_Ptetraurelia_SAR:0.066283)100:0.383794)100:0.697684,(1000123785_Bnatans_SAR:0.628329,281202196_Ppallidum_amoebozoa:0.572812)32:0.060810)60:0.121121,1000096569_Ttrahens_opisthokonts:0.658501);
