# Supplementary material for: Formation of chimeric genes with essential functions at the origin of eukaryotes
Source: BMC Biol. 2018 Mar 13;16:30. doi: 10.1186/s12915-018-0500-0 (PMC5851275; doi:10.1186/s12915-018-0500-0)
Supplement: Supplementary file 21 — Supporting data for this study, consisting of fasta sequences of S-genes, intron position alignments, components information, and phylogenetic trees. (ZIP 11370 kb) [file 12915_2018_500_MOESM21_ESM.zip › meheustEtAlSgeneEukaryogenesis/phyloTreesEukaryogenesis/fullLength/39836.aln.treefile]

(308800854_Otauri_archaeplastida:0.741598,((1000061659_Mverticillata_opisthokonts:0.376368,1000084207_Spunctatus_opisthokonts:0.306058)61:0.060670,6322495_Scerevisiae_opisthokonts:0.591784)73:0.124617,290973846_Ngruberi_excavates:0.705927);
