# Supplementary material for: Formation of chimeric genes with essential functions at the origin of eukaryotes
Source: BMC Biol. 2018 Mar 13;16:30. doi: 10.1186/s12915-018-0500-0 (PMC5851275; doi:10.1186/s12915-018-0500-0)
Supplement: Supplementary file 21 — Supporting data for this study, consisting of fasta sequences of S-genes, intron position alignments, components information, and phylogenetic trees. (ZIP 11370 kb) [file 12915_2018_500_MOESM21_ESM.zip › meheustEtAlSgeneEukaryogenesis/phyloTreesEukaryogenesis/fullLength/5062.aln.treefile]

(384247843_Csubellipsoidea_archaeplastida:0.771450,(((((((((((303289811_Mpusilla_archaeplastida:1.119656,1000117322_Bnatans_SAR:0.869623)98:0.095998,1000205236_Pmultiseries_SAR:0.895711)100:0.337671,1000241895_Sminutum_SAR:1.385443)96:0.097062,(485634455_Ehuxleyi_haptophyte:1.346494,1000166053_Cparadoxa_archaeplastida:1.405009)98:0.376265)92:0.065010,485609678_Ehuxleyi_haptophyte:1.486775)79:0.075591,((219130294_Ptricornutum_SAR:0.708146,1000208041_Pmultiseries_SAR:0.300024)100:0.752487,428171432_Gtheta_cryptophyte:1.176812)74:0.079425)63:0.059788,303280720_Mpusilla_archaeplastida:0.797989)69:0.056033,(1000114287_Bnatans_SAR:0.737909,1000128050_Bnatans_SAR:1.199542)91:0.234334)70:0.074228,((1000261915_Sminutum_SAR:0.000002,1000261916_Sminutum_SAR:0.000002)100:1.048391,428186270_Gtheta_cryptophyte:0.635600)81:0.126664)65:0.034112,((1000201860_Sarctica_opisthokonts:0.702167,((((((((1000089989_Ngaditana_SAR:0.929537,1000243211_Sminutum_SAR:1.095049)59:0.189299,(((((485620587_Ehuxleyi_haptophyte:0.000002,485612138_Ehuxleyi_haptophyte:0.000002)100:0.060534,(485612117_Ehuxleyi_haptophyte:0.043838,485608338_Ehuxleyi_haptophyte:0.063065)100:0.108062)58:0.028550,485608362_Ehuxleyi_haptophyte:0.095065)97:0.094258,(485606643_Ehuxleyi_haptophyte:0.024833,485606664_Ehuxleyi_haptophyte:0.026072)100:0.091705)99:0.153691,1000250846_Sminutum_SAR:1.364403)34:0.026216)29:0.076231,(485606674_Ehuxleyi_haptophyte:0.602517,1000239276_Sminutum_SAR:0.974654)39:0.011431)63:0.106497,((((((1000225702_Sminutum_SAR:0.978260,(1000254901_Sminutum_SAR:0.913637,1000255067_Sminutum_SAR:0.676589)98:0.079508)90:0.056727,(1000237349_Sminutum_SAR:1.171692,1000259963_Sminutum_SAR:0.769615)84:0.107897)41:0.051469,(((1000232795_Sminutum_SAR:0.725054,(1000239989_Sminutum_SAR:0.970626,1000110613_Bnatans_SAR:1.588808)68:0.039490)76:0.116866,1000267124_Sminutum_SAR:0.930197)50:0.053192,(1000246943_Sminutum_SAR:0.789704,1000260380_Sminutum_SAR:0.924223)67:0.124200)60:0.039003)39:0.051688,1000261765_Sminutum_SAR:0.869710)28:0.031065,((1000228430_Sminutum_SAR:0.716440,((1000240730_Sminutum_SAR:0.605933,1000252801_Sminutum_SAR:0.703429)78:0.114666,(1000241688_Sminutum_SAR:1.036943,1000268212_Sminutum_SAR:0.639372)68:0.066365)80:0.078452)52:0.061012,(((((1000229303_Sminutum_SAR:0.516888,(1000241248_Sminutum_SAR:0.494786,1000250335_Sminutum_SAR:0.905844)95:0.141096)88:0.024479,(1000232793_Sminutum_SAR:0.716223,1000244668_Sminutum_SAR:0.583502)88:0.083200)78:0.040507,(1000237805_Sminutum_SAR:0.035193,1000237806_Sminutum_SAR:0.000002)100:0.753559)85:0.063398,(1000244625_Sminutum_SAR:0.000002,1000244626_Sminutum_SAR:0.000002)100:0.759541)54:0.017618,((1000234685_Sminutum_SAR:0.800020,1000263686_Sminutum_SAR:0.893033)96:0.195285,1000253507_Sminutum_SAR:0.592272)28:0.067057)8:0.000003)23:0.019595)48:0.041997,((((1000225730_Sminutum_SAR:0.882719,1000237803_Sminutum_SAR:0.664781)60:0.072404,(((1000234128_Sminutum_SAR:0.775391,1000251672_Sminutum_SAR:0.983018)93:0.140304,(1000241631_Sminutum_SAR:1.027152,1000248329_Sminutum_SAR:1.193391)75:0.074860)73:0.057562,(1000237665_Sminutum_SAR:0.995647,((1000264319_Sminutum_SAR:0.970169,1000268108_Sminutum_SAR:1.182205)92:0.137535,1000265054_Sminutum_SAR:0.938383)81:0.032262)72:0.022792)70:0.025723)55:0.028199,(1000243410_Sminutum_SAR:0.000002,1000243411_Sminutum_SAR:0.048684)100:0.756678)70:0.016096,((1000237628_Sminutum_SAR:1.031655,1000248706_Sminutum_SAR:0.853440)61:0.096632,(1000244058_Sminutum_SAR:0.920963,1000267940_Sminutum_SAR:1.376558)62:0.154543)85:0.098853)73:0.063020)56:0.036912)35:0.026888,((1000245530_Sminutum_SAR:0.000002,1000245531_Sminutum_SAR:0.000002)100:0.927619,(1000252859_Sminutum_SAR:0.000002,1000252860_Sminutum_SAR:0.000002)100:0.876428)96:0.170875)21:0.000002,((1000093763_Ngaditana_SAR:1.320377,(485629237_Ehuxleyi_haptophyte:0.000002,485614025_Ehuxleyi_haptophyte:0.003394)100:0.728605)96:0.056294,485617873_Ehuxleyi_haptophyte:1.115041)98:0.271371)74:0.042331,((((1000228484_Sminutum_SAR:0.426175,1000242460_Sminutum_SAR:1.011583)62:0.074093,1000258354_Sminutum_SAR:0.747024)62:0.135891,(1000242854_Sminutum_SAR:0.598222,1000246895_Sminutum_SAR:0.633691)73:0.061566)50:0.035570,((1000232900_Sminutum_SAR:0.292417,1000237726_Sminutum_SAR:0.572037)90:0.066822,((1000233446_Sminutum_SAR:0.087815,1000253141_Sminutum_SAR:0.117558)100:0.152054,1000253142_Sminutum_SAR:0.360007)99:0.070190)88:0.062502)56:0.071875)50:0.056900,(((1000229378_Sminutum_SAR:0.937320,1000241469_Sminutum_SAR:0.834080)60:0.136744,1000238548_Sminutum_SAR:0.844810)57:0.049373,1000256028_Sminutum_SAR:0.771201)51:0.126923)79:0.059491)69:0.046509,(485624428_Ehuxleyi_haptophyte:0.760423,1000210193_Pmultiseries_SAR:0.970683)80:0.141944)90:0.098295)100:0.493643,(302841458_Vcarteri_archaeplastida:0.110409,159480198_Creinhardtii_archaeplastida:0.174583)100:0.299689)98:0.192985,159464329_Creinhardtii_archaeplastida:0.162208);
