# Supplementary material for: Formation of chimeric genes with essential functions at the origin of eukaryotes
Source: BMC Biol. 2018 Mar 13;16:30. doi: 10.1186/s12915-018-0500-0 (PMC5851275; doi:10.1186/s12915-018-0500-0)
Supplement: Supplementary file 21 — Supporting data for this study, consisting of fasta sequences of S-genes, intron position alignments, components information, and phylogenetic trees. (ZIP 11370 kb) [file 12915_2018_500_MOESM21_ESM.zip › meheustEtAlSgeneEukaryogenesis/phyloTreesEukaryogenesis/fullLength/5140.aln.treefile]

(440792077_Acastellanii_amoebozoa:0.391579,(((440790355_Acastellanii_amoebozoa:0.353282,(66827977_Ddiscoideum_amoebozoa:0.158270,281211168_Ppallidum_amoebozoa:0.147864)100:0.246786)88:0.064078,(((((514699345_Srosetta_opisthokonts:0.130962,167518411_Mbrevicollis_opisthokonts:0.137270)100:0.246195,470310077_Cowczarzaki_opisthokonts:0.338293)74:0.034722,1000190809_Sarctica_opisthokonts:0.433505)100:0.148082,(1000055568_Mverticillata_opisthokonts:0.287903,(1000079097_Spunctatus_opisthokonts:0.181258,((1000128689_Amacrogynus_opisthokonts:0.000002,1000130126_Amacrogynus_opisthokonts:0.007969)100:0.164533,(1000129393_Amacrogynus_opisthokonts:0.000002,1000133343_Amacrogynus_opisthokonts:0.005282)100:0.085813)100:0.183625)70:0.034246)100:0.145788)90:0.057793,1000098441_Ttrahens_opisthokonts:0.440929)90:0.071078)83:0.075496,((((72392681_Tbrucei_excavates:0.497933,1000049986_Bsaltans_excavates:0.393732)100:0.410249,(229596125_Tthermophila_SAR:0.783943,145533751_Ptetraurelia_SAR:0.655499)99:0.246190)84:0.137701,(((224007347_Tpseudonana_SAR:0.179701,(219118192_Ptricornutum_SAR:0.259101,1000222580_Pmultiseries_SAR:0.483257)64:0.052086)82:0.297277,(323455744_Aanophagefferens_SAR:0.258117,323455200_Aanophagefferens_SAR:0.178709)96:0.140680)71:0.234931,((1000250863_Sminutum_SAR:0.601837,323452291_Aanophagefferens_SAR:1.531440)20:0.102208,((569426081_Rfilosa_SAR:0.350720,(569404036_Rfilosa_SAR:0.091812,569382847_Rfilosa_SAR:0.089351)100:0.230181)100:0.244995,1000110655_Bnatans_SAR:1.039854)68:0.096138)42:0.063931)59:0.086269)39:0.036674,(290984889_Ngruberi_excavates:0.427896,428182779_Gtheta_cryptophyte:0.689794)63:0.099287)52:0.043391)100:0.442882,281201817_Ppallidum_amoebozoa:0.720477);
