# Supplementary material for: Formation of chimeric genes with essential functions at the origin of eukaryotes
Source: BMC Biol. 2018 Mar 13;16:30. doi: 10.1186/s12915-018-0500-0 (PMC5851275; doi:10.1186/s12915-018-0500-0)
Supplement: Supplementary file 21 — Supporting data for this study, consisting of fasta sequences of S-genes, intron position alignments, components information, and phylogenetic trees. (ZIP 11370 kb) [file 12915_2018_500_MOESM21_ESM.zip › meheustEtAlSgeneEukaryogenesis/phyloTreesEukaryogenesis/fullLength/4331.aln.treefile]

(13794470_Gtheta_cryptophyte:1.044049,((((((514701855_Srosetta_opisthokonts:0.179187,1000197201_Sarctica_opisthokonts:0.285840)86:0.100603,((224003741_Tpseudonana_SAR:0.144470,1000216036_Pmultiseries_SAR:0.103210)100:0.212021,1000093663_Ngaditana_SAR:0.114809)95:0.069373)56:0.024865,((1000032146_Ppurpureum_archaeplastida:0.166020,(452825288_Gsulphuraria_archaeplastida:0.167089,1000099192_Ttrahens_opisthokonts:0.574279)48:0.014752)48:0.048668,((((384247353_Csubellipsoidea_archaeplastida:0.194631,307103804_Cvariabilis_archaeplastida:0.106775)71:0.050293,(302854441_Vcarteri_archaeplastida:0.012368,159474676_Creinhardtii_archaeplastida:0.054496)100:0.086088)69:0.027397,303278566_Mpusilla_archaeplastida:0.071795)95:0.091146,(470326773_Cowczarzaki_opisthokonts:0.351317,428166323_Gtheta_cryptophyte:0.107827)66:0.038751)42:0.020375)36:0.050700)29:0.069462,((((1000059720_Mverticillata_opisthokonts:0.018487,1000061452_Mverticillata_opisthokonts:0.000002)100:0.173231,1000078078_Spunctatus_opisthokonts:0.135685)80:0.065942,((1000140115_Amacrogynus_opisthokonts:0.000002,1000141397_Amacrogynus_opisthokonts:0.000002)100:0.171068,6324445_Scerevisiae_opisthokonts:0.380334)93:0.070011)75:0.064874,(((118372960_Tthermophila_SAR:0.210119,(((145547493_Ptetraurelia_SAR:0.000002,145480173_Ptetraurelia_SAR:0.000002)100:0.018606,145531970_Ptetraurelia_SAR:0.018829)35:0.000002,((145547775_Ptetraurelia_SAR:0.009217,145480689_Ptetraurelia_SAR:0.000002)98:0.036473,145528786_Ptetraurelia_SAR:0.017305)87:0.002807)100:0.394720)99:0.266041,290999451_Ngruberi_excavates:0.861953)73:0.177157,449017213_Cmerolae_archaeplastida:0.220276)21:0.027188)10:0.000002)29:0.045857,(66800347_Ddiscoideum_amoebozoa:0.253823,281210126_Ppallidum_amoebozoa:0.151509)100:0.398172)40:0.053373,1000112558_Bnatans_SAR:0.364118)49:0.101792,(72391692_Tbrucei_excavates:0.182794,1000052228_Bsaltans_excavates:0.053506)100:0.358640);
