# Supplementary material for: Formation of chimeric genes with essential functions at the origin of eukaryotes
Source: BMC Biol. 2018 Mar 13;16:30. doi: 10.1186/s12915-018-0500-0 (PMC5851275; doi:10.1186/s12915-018-0500-0)
Supplement: Supplementary file 21 — Supporting data for this study, consisting of fasta sequences of S-genes, intron position alignments, components information, and phylogenetic trees. (ZIP 11370 kb) [file 12915_2018_500_MOESM21_ESM.zip › meheustEtAlSgeneEukaryogenesis/phyloTreesEukaryogenesis/fullLength/5664.aln.treefile]

(440791532_Acastellanii_amoebozoa:0.369001,((((514689839_Srosetta_opisthokonts:0.377056,1000198607_Sarctica_opisthokonts:0.366094)94:0.063260,(((1000059828_Mverticillata_opisthokonts:0.253591,1000080102_Spunctatus_opisthokonts:0.152245)96:0.032761,(1000128498_Amacrogynus_opisthokonts:0.012274,1000129947_Amacrogynus_opisthokonts:0.078756)100:0.624149)100:0.125230,470321022_Cowczarzaki_opisthokonts:0.355254)78:0.050506)99:0.088914,(((118348938_Tthermophila_SAR:0.232610,471226967_Imultifiliis_SAR:0.538541)100:0.451302,145502343_Ptetraurelia_SAR:0.883186)100:0.437589,(452821389_Gsulphuraria_archaeplastida:1.107843,(290982474_Ngruberi_excavates:1.299399,(166240540_Ddiscoideum_amoebozoa:0.286392,281212191_Ppallidum_amoebozoa:0.295923)97:0.139328)63:0.074029)50:0.062541)65:0.078761)44:0.024716,(((((384248662_Csubellipsoidea_archaeplastida:0.179495,307106030_Cvariabilis_archaeplastida:0.194386)74:0.047627,(302841193_Vcarteri_archaeplastida:0.038171,159463446_Creinhardtii_archaeplastida:0.063197)100:0.126111)90:0.063299,303274190_Mpusilla_archaeplastida:0.817487)84:0.041514,308803645_Otauri_archaeplastida:0.474956)83:0.043844,((((224002054_Tpseudonana_SAR:0.605133,219111649_Ptricornutum_SAR:0.524119)100:0.480529,323452647_Aanophagefferens_SAR:0.540690)99:0.213508,1000092855_Ngaditana_SAR:0.361861)94:0.109246,(485618912_Ehuxleyi_haptophyte:0.392380,428168181_Gtheta_cryptophyte:0.333360)74:0.068861)84:0.063361)82:0.077824)64:0.051749,(1000266947_Sminutum_SAR:0.492070,1000116573_Bnatans_SAR:0.476377)72:0.037960);
