# Supplementary material for: Formation of chimeric genes with essential functions at the origin of eukaryotes
Source: BMC Biol. 2018 Mar 13;16:30. doi: 10.1186/s12915-018-0500-0 (PMC5851275; doi:10.1186/s12915-018-0500-0)
Supplement: Supplementary file 21 — Supporting data for this study, consisting of fasta sequences of S-genes, intron position alignments, components information, and phylogenetic trees. (ZIP 11370 kb) [file 12915_2018_500_MOESM21_ESM.zip › meheustEtAlSgeneEukaryogenesis/phyloTreesEukaryogenesis/fullLength/12459.aln.treefile]

(219125679_Ptricornutum_SAR:0.418123,((((302854396_Vcarteri_archaeplastida:0.206394,(159487969_Creinhardtii_archaeplastida:0.111827,159487591_Creinhardtii_archaeplastida:0.090422)85:0.118201)100:0.452157,(((485620866_Ehuxleyi_haptophyte:0.000002,485619192_Ehuxleyi_haptophyte:0.006932)100:0.379128,1000232763_Sminutum_SAR:0.733013)57:0.091486,((1000267245_Sminutum_SAR:0.478099,(428171356_Gtheta_cryptophyte:0.131595,428165145_Gtheta_cryptophyte:0.182395)100:0.870092)43:0.084009,(428165515_Gtheta_cryptophyte:0.609464,(323450924_Aanophagefferens_SAR:0.586936,(1000174956_Cparadoxa_archaeplastida:0.354420,1000182920_Cparadoxa_archaeplastida:0.983168)92:0.213037)30:0.108714)13:0.040168)14:0.051632)31:0.059534)56:0.074976,167526254_Mbrevicollis_opisthokonts:0.864139)74:0.131988,1000040705_Bsaltans_excavates:1.558403)100:0.443181,1000221560_Pmultiseries_SAR:0.829856);
