# Supplementary material for: Formation of chimeric genes with essential functions at the origin of eukaryotes
Source: BMC Biol. 2018 Mar 13;16:30. doi: 10.1186/s12915-018-0500-0 (PMC5851275; doi:10.1186/s12915-018-0500-0)
Supplement: Supplementary file 21 — Supporting data for this study, consisting of fasta sequences of S-genes, intron position alignments, components information, and phylogenetic trees. (ZIP 11370 kb) [file 12915_2018_500_MOESM21_ESM.zip › meheustEtAlSgeneEukaryogenesis/phyloTreesEukaryogenesis/fullLength/9748.aln.treefile]

(514693298_Srosetta_opisthokonts:0.492729,(((((72393033_Tbrucei_excavates:0.480436,1000050371_Bsaltans_excavates:0.229170)100:0.601725,1000107021_Bnatans_SAR:0.918943)75:0.087746,1000159822_Cparadoxa_archaeplastida:0.235813)37:0.024055,(((((((118358064_Tthermophila_SAR:0.158619,471235545_Imultifiliis_SAR:0.257869)92:0.049952,471228860_Imultifiliis_SAR:0.227721)75:0.063024,471228787_Imultifiliis_SAR:0.538273)100:0.185464,(145551829_Ptetraurelia_SAR:0.003505,145546033_Ptetraurelia_SAR:0.033046)100:0.485692)100:0.445102,((118385159_Tthermophila_SAR:0.329991,471236567_Imultifiliis_SAR:0.832379)99:0.133441,(145546683_Ptetraurelia_SAR:0.000002,145525491_Ptetraurelia_SAR:0.026750)100:0.465388)100:0.332761)100:0.206962,1000237967_Sminutum_SAR:0.554137)73:0.064251,323447462_Aanophagefferens_SAR:0.578070)80:0.057307)88:0.115395,1000101587_Ttrahens_opisthokonts:0.890073)76:0.070417,(((1000077656_Spunctatus_opisthokonts:0.170795,(1000131667_Amacrogynus_opisthokonts:0.037672,1000134549_Amacrogynus_opisthokonts:0.003451)100:0.279129)99:0.066173,(1000082160_Spunctatus_opisthokonts:0.445694,(1000133592_Amacrogynus_opisthokonts:0.013805,1000139613_Amacrogynus_opisthokonts:0.008709)100:0.707487)100:0.239592)50:0.033867,(1000079759_Spunctatus_opisthokonts:0.649337,(1000129762_Amacrogynus_opisthokonts:0.011363,1000145070_Amacrogynus_opisthokonts:0.003494)100:0.642509)100:0.244011)33:0.029053);
