# Supplementary material for: Formation of chimeric genes with essential functions at the origin of eukaryotes
Source: BMC Biol. 2018 Mar 13;16:30. doi: 10.1186/s12915-018-0500-0 (PMC5851275; doi:10.1186/s12915-018-0500-0)
Supplement: Supplementary file 21 — Supporting data for this study, consisting of fasta sequences of S-genes, intron position alignments, components information, and phylogenetic trees. (ZIP 11370 kb) [file 12915_2018_500_MOESM21_ESM.zip › meheustEtAlSgeneEukaryogenesis/phyloTreesEukaryogenesis/fullLength/16848.aln.treefile]

(514700650_Srosetta_opisthokonts:0.592604,((((514696928_Srosetta_opisthokonts:0.266703,167537060_Mbrevicollis_opisthokonts:0.350020)100:0.254975,323450711_Aanophagefferens_SAR:0.459350)75:0.104640,(1000232260_Sminutum_SAR:0.606325,(1000266987_Sminutum_SAR:0.498506,((428182246_Gtheta_cryptophyte:0.333409,428178079_Gtheta_cryptophyte:0.373928)100:0.496291,159478581_Creinhardtii_archaeplastida:1.053058)63:0.100066)44:0.022726)51:0.064634)32:0.069616,485644727_Ehuxleyi_haptophyte:0.643017)100:0.620758,167534943_Mbrevicollis_opisthokonts:0.852033);
