# Supplementary material for: Formation of chimeric genes with essential functions at the origin of eukaryotes
Source: BMC Biol. 2018 Mar 13;16:30. doi: 10.1186/s12915-018-0500-0 (PMC5851275; doi:10.1186/s12915-018-0500-0)
Supplement: Supplementary file 21 — Supporting data for this study, consisting of fasta sequences of S-genes, intron position alignments, components information, and phylogenetic trees. (ZIP 11370 kb) [file 12915_2018_500_MOESM21_ESM.zip › meheustEtAlSgeneEukaryogenesis/phyloTreesEukaryogenesis/fullLength/31077.aln.treefile]

(514688913_Srosetta_opisthokonts:0.421316,(((290988233_Ngruberi_excavates:1.009353,290980713_Ngruberi_excavates:0.916622)100:0.489672,1000103584_Ttrahens_opisthokonts:1.060444)43:0.115216,(1000084642_Spunctatus_opisthokonts:1.015438,(1000132318_Amacrogynus_opisthokonts:0.033014,1000143138_Amacrogynus_opisthokonts:0.023703)100:0.927609)100:0.467510)100:0.470925,167521291_Mbrevicollis_opisthokonts:0.277925);
