# Supplementary material for: Formation of chimeric genes with essential functions at the origin of eukaryotes
Source: BMC Biol. 2018 Mar 13;16:30. doi: 10.1186/s12915-018-0500-0 (PMC5851275; doi:10.1186/s12915-018-0500-0)
Supplement: Supplementary file 21 — Supporting data for this study, consisting of fasta sequences of S-genes, intron position alignments, components information, and phylogenetic trees. (ZIP 11370 kb) [file 12915_2018_500_MOESM21_ESM.zip › meheustEtAlSgeneEukaryogenesis/phyloTreesEukaryogenesis/fullLength/9304.aln.treefile]

(440796099_Acastellanii_amoebozoa:0.517695,((((514684741_Srosetta_opisthokonts:0.221162,167518137_Mbrevicollis_opisthokonts:0.217185)100:0.184318,470302559_Cowczarzaki_opisthokonts:0.416089)90:0.093664,(((1000055066_Mverticillata_opisthokonts:0.044444,1000063796_Mverticillata_opisthokonts:0.084977)100:0.198251,1000083697_Spunctatus_opisthokonts:0.334826)66:0.057996,((1000136574_Amacrogynus_opisthokonts:0.000001,1000136575_Amacrogynus_opisthokonts:0.000001)99:0.011766,1000139405_Amacrogynus_opisthokonts:0.000751)100:0.338963)100:0.262365)63:0.068975,((219118523_Ptricornutum_SAR:0.158957,1000211631_Pmultiseries_SAR:0.237768)100:0.214856,(1000089416_Ngaditana_SAR:0.253474,323448894_Aanophagefferens_SAR:0.500972)75:0.074532)100:0.302544)48:0.087486,1000120732_Bnatans_SAR:0.646335);
