# Supplementary material for: Formation of chimeric genes with essential functions at the origin of eukaryotes
Source: BMC Biol. 2018 Mar 13;16:30. doi: 10.1186/s12915-018-0500-0 (PMC5851275; doi:10.1186/s12915-018-0500-0)
Supplement: Supplementary file 21 — Supporting data for this study, consisting of fasta sequences of S-genes, intron position alignments, components information, and phylogenetic trees. (ZIP 11370 kb) [file 12915_2018_500_MOESM21_ESM.zip › meheustEtAlSgeneEukaryogenesis/phyloTreesEukaryogenesis/fullLength/16534.aln.treefile]

(514701559_Srosetta_opisthokonts:0.149749,(((((223995445_Tpseudonana_SAR:0.143554,(219130389_Ptricornutum_SAR:0.276127,1000210657_Pmultiseries_SAR:0.179862)97:0.069320)87:0.200894,((((1000092773_Ngaditana_SAR:1.766501,1000175184_Cparadoxa_archaeplastida:0.755918)87:0.288667,1000154988_Cparadoxa_archaeplastida:1.035633)89:0.379162,1000099368_Ttrahens_opisthokonts:0.438755)41:0.106844,452820612_Gsulphuraria_archaeplastida:0.225250)27:0.077150)31:0.024319,((118350408_Tthermophila_SAR:0.117069,471222496_Imultifiliis_SAR:0.064909)100:0.174737,(145522722_Ptetraurelia_SAR:0.000001,145491019_Ptetraurelia_SAR:0.000001)100:0.155670)99:0.101459)30:0.045222,(((303275187_Mpusilla_archaeplastida:0.182706,1000169167_Cparadoxa_archaeplastida:0.200657)72:0.022939,281204013_Ppallidum_amoebozoa:0.412240)50:0.027775,323451637_Aanophagefferens_SAR:0.206964)15:0.009305)62:0.065164,(1000081460_Spunctatus_opisthokonts:0.087307,(1000131163_Amacrogynus_opisthokonts:0.000001,1000137893_Amacrogynus_opisthokonts:0.000001)100:0.173588)94:0.072068)87:0.033585,470297517_Cowczarzaki_opisthokonts:0.227746);
