# Supplementary material for: Formation of chimeric genes with essential functions at the origin of eukaryotes
Source: BMC Biol. 2018 Mar 13;16:30. doi: 10.1186/s12915-018-0500-0 (PMC5851275; doi:10.1186/s12915-018-0500-0)
Supplement: Supplementary file 21 — Supporting data for this study, consisting of fasta sequences of S-genes, intron position alignments, components information, and phylogenetic trees. (ZIP 11370 kb) [file 12915_2018_500_MOESM21_ESM.zip › meheustEtAlSgeneEukaryogenesis/phyloTreesEukaryogenesis/fullLength/31025.aln.treefile]

(514691982_Srosetta_opisthokonts:0.233169,(452822175_Gsulphuraria_archaeplastida:1.483186,(1000049735_Bsaltans_excavates:1.238411,323454734_Aanophagefferens_SAR:0.431195)55:0.062685)85:0.161447,167517681_Mbrevicollis_opisthokonts:0.204881);
