# Supplementary material for: Formation of chimeric genes with essential functions at the origin of eukaryotes
Source: BMC Biol. 2018 Mar 13;16:30. doi: 10.1186/s12915-018-0500-0 (PMC5851275; doi:10.1186/s12915-018-0500-0)
Supplement: Supplementary file 21 — Supporting data for this study, consisting of fasta sequences of S-genes, intron position alignments, components information, and phylogenetic trees. (ZIP 11370 kb) [file 12915_2018_500_MOESM21_ESM.zip › meheustEtAlSgeneEukaryogenesis/phyloTreesEukaryogenesis/fullLength/39824.aln.treefile]

(440795338_Acastellanii_amoebozoa:0.784604,384244508_Csubellipsoidea_archaeplastida:0.721185,((1000057898_Mverticillata_opisthokonts:0.214660,1000057915_Mverticillata_opisthokonts:0.342843)96:0.258946,1000083960_Spunctatus_opisthokonts:0.279284)98:0.319178);
