# Supplementary material for: Formation of chimeric genes with essential functions at the origin of eukaryotes
Source: BMC Biol. 2018 Mar 13;16:30. doi: 10.1186/s12915-018-0500-0 (PMC5851275; doi:10.1186/s12915-018-0500-0)
Supplement: Supplementary file 21 — Supporting data for this study, consisting of fasta sequences of S-genes, intron position alignments, components information, and phylogenetic trees. (ZIP 11370 kb) [file 12915_2018_500_MOESM21_ESM.zip › meheustEtAlSgeneEukaryogenesis/phyloTreesEukaryogenesis/fullLength/33010.aln.treefile]

(1000090576_Ngaditana_SAR:0.597375,470324215_Cowczarzaki_opisthokonts:0.339653,(290974339_Ngruberi_excavates:0.654106,(1000044294_Bsaltans_excavates:1.019127,(323452601_Aanophagefferens_SAR:0.414737,323448495_Aanophagefferens_SAR:0.606357)97:0.143721)97:0.131284)46:0.057827);
