# Supplementary material for: Formation of chimeric genes with essential functions at the origin of eukaryotes
Source: BMC Biol. 2018 Mar 13;16:30. doi: 10.1186/s12915-018-0500-0 (PMC5851275; doi:10.1186/s12915-018-0500-0)
Supplement: Supplementary file 21 — Supporting data for this study, consisting of fasta sequences of S-genes, intron position alignments, components information, and phylogenetic trees. (ZIP 11370 kb) [file 12915_2018_500_MOESM21_ESM.zip › meheustEtAlSgeneEukaryogenesis/phyloTreesEukaryogenesis/fullLength/26246.aln.treefile]

(384253197_Csubellipsoidea_archaeplastida:0.260502,307110227_Cvariabilis_archaeplastida:0.311676,(((1000060279_Mverticillata_opisthokonts:0.431980,6325251_Scerevisiae_opisthokonts:0.708850)95:0.153512,(1000135061_Amacrogynus_opisthokonts:0.033373,1000135933_Amacrogynus_opisthokonts:0.025483)100:0.758139)100:0.429153,302849672_Vcarteri_archaeplastida:0.420420)91:0.084561);
