# Supplementary material for: Formation of chimeric genes with essential functions at the origin of eukaryotes
Source: BMC Biol. 2018 Mar 13;16:30. doi: 10.1186/s12915-018-0500-0 (PMC5851275; doi:10.1186/s12915-018-0500-0)
Supplement: Supplementary file 21 — Supporting data for this study, consisting of fasta sequences of S-genes, intron position alignments, components information, and phylogenetic trees. (ZIP 11370 kb) [file 12915_2018_500_MOESM21_ESM.zip › meheustEtAlSgeneEukaryogenesis/phyloTreesEukaryogenesis/fullLength/10020.aln.treefile]

(71745300_Tbrucei_excavates:0.315241,((((384254328_Csubellipsoidea_archaeplastida:0.451635,159463970_Creinhardtii_archaeplastida:0.318098)99:0.186855,(1000191184_Sarctica_opisthokonts:0.462700,1000105101_Ttrahens_opisthokonts:0.413835)50:0.077401)51:0.060147,(((1000063386_Mverticillata_opisthokonts:0.368908,(1000135575_Amacrogynus_opisthokonts:0.050455,1000137122_Amacrogynus_opisthokonts:0.025215)100:0.485761)45:0.048845,(290985180_Ngruberi_excavates:1.706583,(6323246_Scerevisiae_opisthokonts:0.515274,6322492_Scerevisiae_opisthokonts:1.024873)87:0.174276)69:0.119891)33:0.022129,1000085612_Spunctatus_opisthokonts:0.369402)33:0.059439)46:0.116541,(66810482_Ddiscoideum_amoebozoa:0.292300,281209191_Ppallidum_amoebozoa:0.204733)98:0.197562)100:0.496766,1000036788_Bsaltans_excavates:0.251736);
