# Supplementary material for: Formation of chimeric genes with essential functions at the origin of eukaryotes
Source: BMC Biol. 2018 Mar 13;16:30. doi: 10.1186/s12915-018-0500-0 (PMC5851275; doi:10.1186/s12915-018-0500-0)
Supplement: Supplementary file 21 — Supporting data for this study, consisting of fasta sequences of S-genes, intron position alignments, components information, and phylogenetic trees. (ZIP 11370 kb) [file 12915_2018_500_MOESM21_ESM.zip › meheustEtAlSgeneEukaryogenesis/phyloTreesEukaryogenesis/fullLength/14118.aln.treefile]

(514639670_Srosetta_opisthokonts:0.856906,((((384246255_Csubellipsoidea_archaeplastida:0.317573,307104407_Cvariabilis_archaeplastida:0.602725)87:0.117356,302837007_Vcarteri_archaeplastida:0.545297)91:0.095025,(((223996195_Tpseudonana_SAR:0.493865,1000220581_Pmultiseries_SAR:0.380033)100:0.230441,(485635881_Ehuxleyi_haptophyte:0.006832,485624878_Ehuxleyi_haptophyte:0.000002)100:0.556854)100:0.241289,1000089717_Ngaditana_SAR:0.461195)65:0.104283)44:0.058646,1000112060_Bnatans_SAR:0.515261)50:0.065621,((1000065066_Mverticillata_opisthokonts:0.564041,(268638346_Ddiscoideum_amoebozoa:0.321855,281205272_Ppallidum_amoebozoa:0.235762)100:0.373758)81:0.149649,(470298797_Cowczarzaki_opisthokonts:0.502869,1000104170_Ttrahens_opisthokonts:0.887490)66:0.094893)44:0.040592);
