# Supplementary material for: Formation of chimeric genes with essential functions at the origin of eukaryotes
Source: BMC Biol. 2018 Mar 13;16:30. doi: 10.1186/s12915-018-0500-0 (PMC5851275; doi:10.1186/s12915-018-0500-0)
Supplement: Supplementary file 21 — Supporting data for this study, consisting of fasta sequences of S-genes, intron position alignments, components information, and phylogenetic trees. (ZIP 11370 kb) [file 12915_2018_500_MOESM21_ESM.zip › meheustEtAlSgeneEukaryogenesis/phyloTreesEukaryogenesis/fullLength/25144.aln.treefile]

(1000062247_Mverticillata_opisthokonts:0.328471,(452821924_Gsulphuraria_archaeplastida:1.307800,159476626_Creinhardtii_archaeplastida:0.581797)89:0.155207,((1000129025_Amacrogynus_opisthokonts:0.005890,1000130458_Amacrogynus_opisthokonts:0.011833)100:0.409327,(398365615_Scerevisiae_opisthokonts:0.399986,(6322263_Scerevisiae_opisthokonts:0.131574,10383798_Scerevisiae_opisthokonts:0.121730)100:0.745429)100:0.346700)54:0.070212);
