# Supplementary material for: Formation of chimeric genes with essential functions at the origin of eukaryotes
Source: BMC Biol. 2018 Mar 13;16:30. doi: 10.1186/s12915-018-0500-0 (PMC5851275; doi:10.1186/s12915-018-0500-0)
Supplement: Supplementary file 21 — Supporting data for this study, consisting of fasta sequences of S-genes, intron position alignments, components information, and phylogenetic trees. (ZIP 11370 kb) [file 12915_2018_500_MOESM21_ESM.zip › meheustEtAlSgeneEukaryogenesis/phyloTreesEukaryogenesis/fullLength/7656.aln.treefile]

(440796341_Acastellanii_amoebozoa:0.338084,((((((440791110_Acastellanii_amoebozoa:0.990110,428161911_Gtheta_cryptophyte:0.324517)72:0.095403,((72390575_Tbrucei_excavates:0.734639,1000053119_Bsaltans_excavates:0.339411)100:0.581986,((((146161955_Tthermophila_SAR:0.108031,471229005_Imultifiliis_SAR:0.265416)100:0.369155,((145538419_Ptetraurelia_SAR:0.063715,145503696_Ptetraurelia_SAR:0.093341)100:0.303628,145499454_Ptetraurelia_SAR:0.196924)100:0.259722)96:0.174591,398364251_Scerevisiae_opisthokonts:0.802621)41:0.039060,(1000249310_Sminutum_SAR:0.542857,1000250891_Sminutum_SAR:0.379765)79:0.179384)22:0.008569)36:0.038841)30:0.034160,((384248073_Csubellipsoidea_archaeplastida:0.317380,(302834487_Vcarteri_archaeplastida:0.002452,159475896_Creinhardtii_archaeplastida:0.117058)100:0.397984)92:0.124357,167522036_Mbrevicollis_opisthokonts:0.560838)12:0.059415)11:0.033155,(((224003975_Tpseudonana_SAR:0.245648,323451497_Aanophagefferens_SAR:0.452993)99:0.118789,1000087982_Ngaditana_SAR:0.851919)95:0.223671,((452824592_Gsulphuraria_archaeplastida:0.177819,449017046_Cmerolae_archaeplastida:0.742047)99:0.199828,428184303_Gtheta_cryptophyte:0.769921)96:0.204749)14:0.054770)34:0.047299,(1000061741_Mverticillata_opisthokonts:0.244354,1000084548_Spunctatus_opisthokonts:0.226513)77:0.091720)35:0.031567,(470288301_Cowczarzaki_opisthokonts:0.257180,66808013_Ddiscoideum_amoebozoa:0.587166)73:0.052685)65:0.062034,(1000187035_Sarctica_opisthokonts:0.388353,1000101907_Ttrahens_opisthokonts:0.491047)87:0.049730);
