# Supplementary material for: Formation of chimeric genes with essential functions at the origin of eukaryotes
Source: BMC Biol. 2018 Mar 13;16:30. doi: 10.1186/s12915-018-0500-0 (PMC5851275; doi:10.1186/s12915-018-0500-0)
Supplement: Supplementary file 21 — Supporting data for this study, consisting of fasta sequences of S-genes, intron position alignments, components information, and phylogenetic trees. (ZIP 11370 kb) [file 12915_2018_500_MOESM21_ESM.zip › meheustEtAlSgeneEukaryogenesis/phyloTreesEukaryogenesis/fullLength/2755.aln.treefile]

(440800897_Acastellanii_amoebozoa:0.079514,(440799003_Acastellanii_amoebozoa:0.235992,(((440793296_Acastellanii_amoebozoa:0.105346,(440790984_Acastellanii_amoebozoa:0.023795,440790987_Acastellanii_amoebozoa:0.019490)100:0.054174)100:0.106420,440789643_Acastellanii_amoebozoa:0.356233)100:0.154791,(((((((514696230_Srosetta_opisthokonts:0.850071,(((428186030_Gtheta_cryptophyte:0.240785,(428164165_Gtheta_cryptophyte:0.229675,428163259_Gtheta_cryptophyte:0.272295)96:0.054248)71:0.045605,(428165942_Gtheta_cryptophyte:0.152062,428164885_Gtheta_cryptophyte:0.199187)99:0.061491)100:0.271570,428182656_Gtheta_cryptophyte:0.737515)100:0.447645)64:0.083800,((((384253898_Csubellipsoidea_archaeplastida:0.386972,((302855118_Vcarteri_archaeplastida:0.186252,159468071_Creinhardtii_archaeplastida:0.094018)99:0.049060,159468273_Creinhardtii_archaeplastida:0.097976)100:0.393754)79:0.067320,307110098_Cvariabilis_archaeplastida:0.621237)100:0.213511,((((384253331_Csubellipsoidea_archaeplastida:0.485983,(384252577_Csubellipsoidea_archaeplastida:0.493321,(384250437_Csubellipsoidea_archaeplastida:0.292032,(384244696_Csubellipsoidea_archaeplastida:0.185491,384244504_Csubellipsoidea_archaeplastida:0.250181)100:0.176312)95:0.059895)67:0.047525)68:0.040153,384252437_Csubellipsoidea_archaeplastida:0.501515)100:0.091976,(307110901_Cvariabilis_archaeplastida:0.466094,307104945_Cvariabilis_archaeplastida:0.521450)90:0.083575)85:0.045212,(159479624_Creinhardtii_archaeplastida:0.307086,(159478090_Creinhardtii_archaeplastida:0.261799,159472941_Creinhardtii_archaeplastida:0.290376)100:0.247107)100:0.306222)100:0.112039)100:0.195762,(((224012335_Tpseudonana_SAR:0.289104,(219109648_Ptricornutum_SAR:0.301685,1000214649_Pmultiseries_SAR:0.309887)99:0.103462)100:0.211231,(219125716_Ptricornutum_SAR:0.599393,(219122937_Ptricornutum_SAR:0.325693,1000206856_Pmultiseries_SAR:0.348601)100:0.174324)100:0.234222)100:0.280209,323454840_Aanophagefferens_SAR:0.767920)99:0.151057)98:0.107958)100:0.165819,((((1000054985_Mverticillata_opisthokonts:0.056251,(1000058153_Mverticillata_opisthokonts:0.060760,1000060564_Mverticillata_opisthokonts:0.205381)94:0.041860)100:0.278940,((((((66800873_Ddiscoideum_amoebozoa:0.200133,(66826583_Ddiscoideum_amoebozoa:0.019436,66826585_Ddiscoideum_amoebozoa:0.052632)100:0.045079)99:0.017603,66800401_Ddiscoideum_amoebozoa:0.106956)97:0.034637,(66827837_Ddiscoideum_amoebozoa:0.234245,(66825431_Ddiscoideum_amoebozoa:0.030752,66825449_Ddiscoideum_amoebozoa:0.018142)100:0.092084)96:0.024547)97:0.046553,((66822777_Ddiscoideum_amoebozoa:0.000002,66822305_Ddiscoideum_amoebozoa:0.000002)100:0.149941,((281207823_Ppallidum_amoebozoa:0.035785,(281203363_Ppallidum_amoebozoa:0.009237,281202666_Ppallidum_amoebozoa:0.006088)100:0.049032)100:0.032448,281206550_Ppallidum_amoebozoa:0.102631)100:0.091708)100:0.170882)98:0.034312,(281205551_Ppallidum_amoebozoa:0.140278,281205317_Ppallidum_amoebozoa:0.160480)92:0.022154)100:0.172422,1000085436_Spunctatus_opisthokonts:0.292651)100:0.308142)99:0.119782,1000086493_Spunctatus_opisthokonts:0.546454)50:0.073856,((((6320214_Scerevisiae_opisthokonts:0.143422,398365893_Scerevisiae_opisthokonts:0.156824)100:0.259241,6325199_Scerevisiae_opisthokonts:0.503507)94:0.093702,(6324585_Scerevisiae_opisthokonts:0.136144,6322177_Scerevisiae_opisthokonts:0.140011)100:0.874432)100:0.142940,((6320614_Scerevisiae_opisthokonts:0.088848,398365429_Scerevisiae_opisthokonts:0.089242)95:0.046625,6324904_Scerevisiae_opisthokonts:0.138727)100:0.511511)100:0.251079)100:0.473298)40:0.053107,(((1000029960_Ppurpureum_archaeplastida:0.328734,1000032366_Ppurpureum_archaeplastida:0.229249)100:0.577887,452822519_Gsulphuraria_archaeplastida:0.726391)100:0.175539,224010770_Tpseudonana_SAR:1.283514)61:0.075681)100:0.218093,(470365300_Cowczarzaki_opisthokonts:0.301868,((470322417_Cowczarzaki_opisthokonts:0.129421,(470299716_Cowczarzaki_opisthokonts:0.074812,470292247_Cowczarzaki_opisthokonts:0.096901)100:0.104513)100:0.229759,470302634_Cowczarzaki_opisthokonts:0.246416)90:0.075238)100:0.384389)62:0.083675,(1000113394_Bnatans_SAR:0.103098,1000124039_Bnatans_SAR:0.088400)100:1.138095)77:0.065793,(((66806953_Ddiscoideum_amoebozoa:0.232599,281210984_Ppallidum_amoebozoa:0.197332)100:0.529488,((((66813060_Ddiscoideum_amoebozoa:0.016855,66813062_Ddiscoideum_amoebozoa:0.030238)100:0.362694,281211686_Ppallidum_amoebozoa:0.303143)94:0.095556,281203172_Ppallidum_amoebozoa:0.516538)100:0.170257,((66819687_Ddiscoideum_amoebozoa:0.351189,(66819689_Ddiscoideum_amoebozoa:0.160655,281210807_Ppallidum_amoebozoa:0.131479)100:0.106628)91:0.071593,281209250_Ppallidum_amoebozoa:0.420907)100:0.198802)99:0.108427)95:0.085270,(66805097_Ddiscoideum_amoebozoa:0.315109,281210028_Ppallidum_amoebozoa:0.265349)100:0.594027)96:0.126305)100:0.376503)99:0.055186)100:0.173948,440795269_Acastellanii_amoebozoa:0.099902);
