# Supplementary material for: Formation of chimeric genes with essential functions at the origin of eukaryotes
Source: BMC Biol. 2018 Mar 13;16:30. doi: 10.1186/s12915-018-0500-0 (PMC5851275; doi:10.1186/s12915-018-0500-0)
Supplement: Supplementary file 21 — Supporting data for this study, consisting of fasta sequences of S-genes, intron position alignments, components information, and phylogenetic trees. (ZIP 11370 kb) [file 12915_2018_500_MOESM21_ESM.zip › meheustEtAlSgeneEukaryogenesis/phyloTreesEukaryogenesis/fullLength/25742.aln.treefile]

(302847847_Vcarteri_archaeplastida:0.104087,((145543837_Ptetraurelia_SAR:0.000002,145540477_Ptetraurelia_SAR:0.263546)100:1.101177,(1000136202_Amacrogynus_opisthokonts:0.013917,1000137496_Amacrogynus_opisthokonts:0.025699)100:0.629496)100:0.411261,(159488592_Creinhardtii_archaeplastida:0.086065,159463624_Creinhardtii_archaeplastida:0.035761)96:0.085275);
