# Supplementary material for: Formation of chimeric genes with essential functions at the origin of eukaryotes
Source: BMC Biol. 2018 Mar 13;16:30. doi: 10.1186/s12915-018-0500-0 (PMC5851275; doi:10.1186/s12915-018-0500-0)
Supplement: Supplementary file 21 — Supporting data for this study, consisting of fasta sequences of S-genes, intron position alignments, components information, and phylogenetic trees. (ZIP 11370 kb) [file 12915_2018_500_MOESM21_ESM.zip › meheustEtAlSgeneEukaryogenesis/phyloTreesEukaryogenesis/fullLength/17120.aln.treefile]

(440795181_Acastellanii_amoebozoa:0.462426,((((((303281438_Mpusilla_archaeplastida:1.310732,1000168108_Cparadoxa_archaeplastida:0.788777)93:0.254611,1000096338_Ttrahens_opisthokonts:0.945502)33:0.044665,(1000126671_Bnatans_SAR:1.365902,167526904_Mbrevicollis_opisthokonts:0.846434)40:0.123918)23:0.054847,((1000054857_Mverticillata_opisthokonts:0.353466,1000080931_Spunctatus_opisthokonts:0.485318)77:0.129340,(1000137785_Amacrogynus_opisthokonts:1.133598,6323879_Scerevisiae_opisthokonts:1.306626)59:0.120142)69:0.220801)36:0.087425,((1000189051_Sarctica_opisthokonts:0.000002,1000189052_Sarctica_opisthokonts:0.000002)100:0.563170,470296838_Cowczarzaki_opisthokonts:0.346739)76:0.122656)71:0.149707,323447747_Aanophagefferens_SAR:1.513942)26:0.000003,281203449_Ppallidum_amoebozoa:0.492560);
