# Supplementary material for: Formation of chimeric genes with essential functions at the origin of eukaryotes
Source: BMC Biol. 2018 Mar 13;16:30. doi: 10.1186/s12915-018-0500-0 (PMC5851275; doi:10.1186/s12915-018-0500-0)
Supplement: Supplementary file 21 — Supporting data for this study, consisting of fasta sequences of S-genes, intron position alignments, components information, and phylogenetic trees. (ZIP 11370 kb) [file 12915_2018_500_MOESM21_ESM.zip › meheustEtAlSgeneEukaryogenesis/phyloTreesEukaryogenesis/fullLength/9848.aln.treefile]

(440793263_Acastellanii_amoebozoa:0.522026,(((((384252062_Csubellipsoidea_archaeplastida:0.522836,((((224005593_Tpseudonana_SAR:0.962193,1000092565_Ngaditana_SAR:0.496323)80:0.081971,323455319_Aanophagefferens_SAR:0.490621)96:0.138243,1000127805_Bnatans_SAR:0.961954)71:0.062795,1000186325_Sarctica_opisthokonts:0.661721)73:0.080346)60:0.041332,(303271661_Mpusilla_archaeplastida:0.484227,308805737_Otauri_archaeplastida:1.008733)89:0.181574)46:0.041475,6324631_Scerevisiae_opisthokonts:1.473035)14:0.025265,(((1000064715_Mverticillata_opisthokonts:0.078688,1000064822_Mverticillata_opisthokonts:0.037564)100:0.298085,1000079459_Spunctatus_opisthokonts:0.506169)96:0.155416,1000102025_Ttrahens_opisthokonts:0.719678)22:0.070438)22:0.041563,(302832654_Vcarteri_archaeplastida:0.149169,159489998_Creinhardtii_archaeplastida:0.041381)100:0.471787)48:0.091516,((66824993_Ddiscoideum_amoebozoa:0.334503,281203290_Ppallidum_amoebozoa:0.181168)100:0.368522,1000181560_Cparadoxa_archaeplastida:0.354070)58:0.133496);
