# Supplementary material for: Formation of chimeric genes with essential functions at the origin of eukaryotes
Source: BMC Biol. 2018 Mar 13;16:30. doi: 10.1186/s12915-018-0500-0 (PMC5851275; doi:10.1186/s12915-018-0500-0)
Supplement: Supplementary file 21 — Supporting data for this study, consisting of fasta sequences of S-genes, intron position alignments, components information, and phylogenetic trees. (ZIP 11370 kb) [file 12915_2018_500_MOESM21_ESM.zip › meheustEtAlSgeneEukaryogenesis/phyloTreesEukaryogenesis/fullLength/16687.aln.treefile]

(72389212_Tbrucei_excavates:0.621340,(((((302844691_Vcarteri_archaeplastida:0.039411,159462988_Creinhardtii_archaeplastida:0.020988)100:0.437641,(428170715_Gtheta_cryptophyte:0.692388,1000181553_Cparadoxa_archaeplastida:0.543152)41:0.074181)73:0.127994,1000122600_Bnatans_SAR:0.985725)38:0.045777,((1000079202_Spunctatus_opisthokonts:0.585408,(1000129200_Amacrogynus_opisthokonts:0.037378,1000133151_Amacrogynus_opisthokonts:0.000002)100:0.876566)98:0.213980,167537515_Mbrevicollis_opisthokonts:0.829788)91:0.163015)91:0.240108,((118385027_Tthermophila_SAR:0.126039,471222255_Imultifiliis_SAR:0.140075)100:0.310392,(145529582_Ptetraurelia_SAR:0.001519,145521105_Ptetraurelia_SAR:0.018464)100:0.476558)100:0.582067)100:0.414894,1000036758_Bsaltans_excavates:0.525115);
