# Supplementary material for: Formation of chimeric genes with essential functions at the origin of eukaryotes
Source: BMC Biol. 2018 Mar 13;16:30. doi: 10.1186/s12915-018-0500-0 (PMC5851275; doi:10.1186/s12915-018-0500-0)
Supplement: Supplementary file 21 — Supporting data for this study, consisting of fasta sequences of S-genes, intron position alignments, components information, and phylogenetic trees. (ZIP 11370 kb) [file 12915_2018_500_MOESM21_ESM.zip › meheustEtAlSgeneEukaryogenesis/phyloTreesEukaryogenesis/fullLength/9138.aln.treefile]

(440792662_Acastellanii_amoebozoa:0.120744,(((((514697365_Srosetta_opisthokonts:0.462598,167516556_Mbrevicollis_opisthokonts:0.141562)100:0.155179,(1000187466_Sarctica_opisthokonts:0.320148,470306079_Cowczarzaki_opisthokonts:0.511906)81:0.045468)69:0.033918,((1000057536_Mverticillata_opisthokonts:0.150480,(1000085373_Spunctatus_opisthokonts:0.207183,(1000128965_Amacrogynus_opisthokonts:0.004698,1000130394_Amacrogynus_opisthokonts:0.004816)100:0.327908)85:0.042754)89:0.043935,6323726_Scerevisiae_opisthokonts:0.701352)61:0.047758)74:0.073795,(((1000035268_Ppurpureum_archaeplastida:0.326032,452824582_Gsulphuraria_archaeplastida:0.321641)100:0.213699,(((303275724_Mpusilla_archaeplastida:0.135214,308807923_Otauri_archaeplastida:0.419026)100:0.155441,(302829609_Vcarteri_archaeplastida:0.018782,159487559_Creinhardtii_archaeplastida:0.058768)100:0.427011)98:0.044325,428177002_Gtheta_cryptophyte:0.328138)74:0.026496)38:0.023954,(1000087947_Ngaditana_SAR:0.326666,323454972_Aanophagefferens_SAR:0.402858)99:0.145141)61:0.026535)34:0.030011,(((72389186_Tbrucei_excavates:1.593386,((118388103_Tthermophila_SAR:0.073938,471227245_Imultifiliis_SAR:0.111806)100:0.406638,(145499757_Ptetraurelia_SAR:0.036306,145491971_Ptetraurelia_SAR:0.051274)100:0.560097)100:0.353748)87:0.066025,1000103226_Ttrahens_opisthokonts:0.773609)84:0.084950,569338394_Rfilosa_SAR:0.584920)55:0.061458)90:0.055344,281210252_Ppallidum_amoebozoa:0.650910);
