# Supplementary material for: Formation of chimeric genes with essential functions at the origin of eukaryotes
Source: BMC Biol. 2018 Mar 13;16:30. doi: 10.1186/s12915-018-0500-0 (PMC5851275; doi:10.1186/s12915-018-0500-0)
Supplement: Supplementary file 21 — Supporting data for this study, consisting of fasta sequences of S-genes, intron position alignments, components information, and phylogenetic trees. (ZIP 11370 kb) [file 12915_2018_500_MOESM21_ESM.zip › meheustEtAlSgeneEukaryogenesis/phyloTreesEukaryogenesis/fullLength/2558.aln.treefile]

(440800696_Acastellanii_amoebozoa:0.151877,((((514697577_Srosetta_opisthokonts:0.116108,167517929_Mbrevicollis_opisthokonts:0.087476)99:0.069139,470306299_Cowczarzaki_opisthokonts:0.265735)44:0.025329,66811852_Ddiscoideum_amoebozoa:0.179812)37:0.019795,(((((((((((((((514696550_Srosetta_opisthokonts:0.302019,167536375_Mbrevicollis_opisthokonts:0.329803)96:0.098135,1000119801_Bnatans_SAR:0.436170)78:0.079151,(((((1000056490_Mverticillata_opisthokonts:0.183915,(1000084292_Spunctatus_opisthokonts:0.262074,(1000140607_Amacrogynus_opisthokonts:0.000002,1000140847_Amacrogynus_opisthokonts:0.000002)100:0.352326)58:0.061222)78:0.070651,(((118383864_Tthermophila_SAR:0.107043,471229790_Imultifiliis_SAR:0.116656)92:0.071675,(145495617_Ptetraurelia_SAR:0.025333,145492991_Ptetraurelia_SAR:0.000002)100:0.472309)100:0.330984,290988702_Ngruberi_excavates:0.528673)87:0.113478)75:0.050081,428171447_Gtheta_cryptophyte:0.381808)62:0.053142,(66802926_Ddiscoideum_amoebozoa:0.086526,281208987_Ppallidum_amoebozoa:0.170267)100:0.287624)71:0.053336,(1000188178_Sarctica_opisthokonts:0.216685,470290066_Cowczarzaki_opisthokonts:0.317269)96:0.065254)67:0.052320)65:0.062475,((1000031698_Ppurpureum_archaeplastida:0.366026,449015485_Cmerolae_archaeplastida:0.903167)86:0.133198,((223992775_Tpseudonana_SAR:0.286212,(219123880_Ptricornutum_SAR:0.140467,1000213072_Pmultiseries_SAR:0.296931)100:0.102520)100:0.303116,6323779_Scerevisiae_opisthokonts:0.632677)93:0.062851)76:0.110086)66:0.035250,452822747_Gsulphuraria_archaeplastida:0.838437)77:0.056172,(485636000_Ehuxleyi_haptophyte:0.063451,485612321_Ehuxleyi_haptophyte:0.007682)100:0.408574)91:0.152807,((384244952_Csubellipsoidea_archaeplastida:0.182276,302830153_Vcarteri_archaeplastida:0.272210)98:0.077631,307106084_Cvariabilis_archaeplastida:0.177338)97:0.092696)59:0.050032,303279631_Mpusilla_archaeplastida:0.364856)100:0.644015,(1000030626_Ppurpureum_archaeplastida:0.857959,(((384250475_Csubellipsoidea_archaeplastida:0.491175,307110562_Cvariabilis_archaeplastida:0.259434)96:0.165185,((303277653_Mpusilla_archaeplastida:0.281838,308805845_Otauri_archaeplastida:0.710869)77:0.113185,302828768_Vcarteri_archaeplastida:0.663923)65:0.017946)68:0.270491,428177655_Gtheta_cryptophyte:0.930350)92:0.163628)100:0.453758)98:0.160702,(398364231_Scerevisiae_opisthokonts:0.837136,6319672_Scerevisiae_opisthokonts:1.159082)87:0.125883)79:0.115583,((145551560_Ptetraurelia_SAR:0.034491,145482739_Ptetraurelia_SAR:0.000357)100:0.097022,145543645_Ptetraurelia_SAR:0.219950)100:0.612760)68:0.071992,((((146183749_Tthermophila_SAR:0.116036,471226951_Imultifiliis_SAR:0.056965)87:0.057950,471219429_Imultifiliis_SAR:0.355884)41:0.029266,471236623_Imultifiliis_SAR:0.303086)100:0.212664,(145551540_Ptetraurelia_SAR:0.001539,145482761_Ptetraurelia_SAR:0.040198)100:0.300322)94:0.062768)68:0.094576,290987922_Ngruberi_excavates:0.248582)60:0.062109,1000099246_Ttrahens_opisthokonts:0.255239)53:0.032489,((((384253904_Csubellipsoidea_archaeplastida:0.074808,((303282819_Mpusilla_archaeplastida:0.069782,307106620_Cvariabilis_archaeplastida:0.140406)86:0.010718,308809714_Otauri_archaeplastida:0.079722)64:0.021372)65:0.023954,(302833102_Vcarteri_archaeplastida:0.010095,159477621_Creinhardtii_archaeplastida:0.005343)100:0.065277)99:0.052463,(((224010543_Tpseudonana_SAR:0.251173,(219111529_Ptricornutum_SAR:0.243080,1000217828_Pmultiseries_SAR:0.215232)98:0.071848)100:0.147263,(((1000195875_Sarctica_opisthokonts:0.577438,323448501_Aanophagefferens_SAR:0.733627)89:0.063369,1000091351_Ngaditana_SAR:0.189348)85:0.068258,(323449267_Aanophagefferens_SAR:0.187728,323447388_Aanophagefferens_SAR:0.176774)100:0.084384)59:0.026489)90:0.055039,(485617597_Ehuxleyi_haptophyte:0.229295,449020037_Cmerolae_archaeplastida:0.280833)47:0.023971)77:0.053648)70:0.039381,(1000106927_Bnatans_SAR:0.238142,(428175443_Gtheta_cryptophyte:0.259393,428165790_Gtheta_cryptophyte:0.316560)98:0.062481)33:0.034338)36:0.026051)45:0.012264)40:0.021249,(((1000033101_Ppurpureum_archaeplastida:0.219335,(452820622_Gsulphuraria_archaeplastida:1.426001,452820623_Gsulphuraria_archaeplastida:0.194690)90:0.162106)84:0.060864,((1000063363_Mverticillata_opisthokonts:0.000002,1000063364_Mverticillata_opisthokonts:0.000002)100:0.105583,1000077622_Spunctatus_opisthokonts:0.196618)98:0.037062)81:0.039658,((569422971_Rfilosa_SAR:0.260698,569392209_Rfilosa_SAR:0.046444)100:0.344327,((1000129563_Amacrogynus_opisthokonts:0.054555,1000131908_Amacrogynus_opisthokonts:0.014659)100:0.429943,(1000134482_Amacrogynus_opisthokonts:0.010275,1000142897_Amacrogynus_opisthokonts:0.000002)100:0.218553)99:0.115276)93:0.093404)59:0.050543);
