# Supplementary material for: Formation of chimeric genes with essential functions at the origin of eukaryotes
Source: BMC Biol. 2018 Mar 13;16:30. doi: 10.1186/s12915-018-0500-0 (PMC5851275; doi:10.1186/s12915-018-0500-0)
Supplement: Supplementary file 21 — Supporting data for this study, consisting of fasta sequences of S-genes, intron position alignments, components information, and phylogenetic trees. (ZIP 11370 kb) [file 12915_2018_500_MOESM21_ESM.zip › meheustEtAlSgeneEukaryogenesis/phyloTreesEukaryogenesis/fullLength/22595.aln.treefile]

(1000031160_Ppurpureum_archaeplastida:0.741398,((((((1000060432_Mverticillata_opisthokonts:0.696251,485631422_Ehuxleyi_haptophyte:0.478280)22:0.128349,428173768_Gtheta_cryptophyte:0.504264)37:0.141768,1000160776_Cparadoxa_archaeplastida:0.497008)42:0.145415,323454118_Aanophagefferens_SAR:1.116026)38:0.088144,1000036212_Bsaltans_excavates:1.518852)43:0.065921,1000188391_Sarctica_opisthokonts:0.997570)79:0.206749,452822598_Gsulphuraria_archaeplastida:0.439250);
