# Supplementary material for: Formation of chimeric genes with essential functions at the origin of eukaryotes
Source: BMC Biol. 2018 Mar 13;16:30. doi: 10.1186/s12915-018-0500-0 (PMC5851275; doi:10.1186/s12915-018-0500-0)
Supplement: Supplementary file 21 — Supporting data for this study, consisting of fasta sequences of S-genes, intron position alignments, components information, and phylogenetic trees. (ZIP 11370 kb) [file 12915_2018_500_MOESM21_ESM.zip › meheustEtAlSgeneEukaryogenesis/phyloTreesEukaryogenesis/fullLength/21289.aln.treefile]

(146164135_Tthermophila_SAR:0.039941,((145488334_Ptetraurelia_SAR:0.000001,145477309_Ptetraurelia_SAR:0.000001)100:0.396179,((1000081258_Spunctatus_opisthokonts:0.422421,1000132782_Amacrogynus_opisthokonts:0.863762)82:0.167499,323455431_Aanophagefferens_SAR:0.959630)100:0.634448)75:0.101101,471228950_Imultifiliis_SAR:0.094674);
