# Supplementary material for: Formation of chimeric genes with essential functions at the origin of eukaryotes
Source: BMC Biol. 2018 Mar 13;16:30. doi: 10.1186/s12915-018-0500-0 (PMC5851275; doi:10.1186/s12915-018-0500-0)
Supplement: Supplementary file 21 — Supporting data for this study, consisting of fasta sequences of S-genes, intron position alignments, components information, and phylogenetic trees. (ZIP 11370 kb) [file 12915_2018_500_MOESM21_ESM.zip › meheustEtAlSgeneEukaryogenesis/phyloTreesEukaryogenesis/fullLength/6261.aln.treefile]

(72389342_Tbrucei_excavates:0.278598,(((((((((1000028607_Ppurpureum_archaeplastida:0.458132,449019111_Cmerolae_archaeplastida:0.477075)39:0.088943,452822031_Gsulphuraria_archaeplastida:0.345818)90:0.075246,(((118350106_Tthermophila_SAR:0.231173,471228769_Imultifiliis_SAR:0.279670)100:0.163856,(145546260_Ptetraurelia_SAR:0.054425,145487202_Ptetraurelia_SAR:0.045774)100:0.481264)100:0.241412,569418145_Rfilosa_SAR:1.102244)85:0.111993)68:0.042649,1000087852_Ngaditana_SAR:0.798453)72:0.059828,428178759_Gtheta_cryptophyte:0.721493)59:0.059248,(((1000054908_Mverticillata_opisthokonts:0.276729,(1000079386_Spunctatus_opisthokonts:0.256970,(1000135088_Amacrogynus_opisthokonts:0.015364,1000135934_Amacrogynus_opisthokonts:0.015242)100:0.447124)51:0.056866)94:0.130237,6324601_Scerevisiae_opisthokonts:0.587453)92:0.088738,470363100_Cowczarzaki_opisthokonts:0.638228)80:0.084756)27:0.029816,((308804756_Otauri_archaeplastida:0.403839,159467379_Creinhardtii_archaeplastida:0.434690)87:0.090854,(66801325_Ddiscoideum_amoebozoa:0.279409,281212595_Ppallidum_amoebozoa:0.320104)100:0.465388)38:0.043788)25:0.060007,1000191104_Sarctica_opisthokonts:0.657462)99:0.179297,1000104630_Ttrahens_opisthokonts:0.655997)100:0.275403,1000047035_Bsaltans_excavates:0.271180);
