# Supplementary material for: Formation of chimeric genes with essential functions at the origin of eukaryotes
Source: BMC Biol. 2018 Mar 13;16:30. doi: 10.1186/s12915-018-0500-0 (PMC5851275; doi:10.1186/s12915-018-0500-0)
Supplement: Supplementary file 21 — Supporting data for this study, consisting of fasta sequences of S-genes, intron position alignments, components information, and phylogenetic trees. (ZIP 11370 kb) [file 12915_2018_500_MOESM21_ESM.zip › meheustEtAlSgeneEukaryogenesis/phyloTreesEukaryogenesis/fullLength/16839.aln.treefile]

(440793758_Acastellanii_amoebozoa:0.662080,(((514701873_Srosetta_opisthokonts:0.279748,167527295_Mbrevicollis_opisthokonts:0.305371)100:0.201033,(1000079831_Spunctatus_opisthokonts:0.232436,6321275_Scerevisiae_opisthokonts:0.383976)97:0.126614)99:0.156693,308807292_Otauri_archaeplastida:0.699001)100:0.178751,(((((514689132_Srosetta_opisthokonts:0.350589,167521471_Mbrevicollis_opisthokonts:0.437014)100:0.253534,((1000066496_Mverticillata_opisthokonts:0.345637,1000084607_Spunctatus_opisthokonts:0.413595)86:0.050111,1000136776_Amacrogynus_opisthokonts:0.650114)96:0.164722)84:0.119465,((1000033584_Ppurpureum_archaeplastida:0.921141,(303277253_Mpusilla_archaeplastida:0.449649,308808065_Otauri_archaeplastida:0.517105)100:0.326027)52:0.136313,(66811390_Ddiscoideum_amoebozoa:0.577678,398364627_Scerevisiae_opisthokonts:0.751415)78:0.135796)15:0.056280)16:0.045803,((145482121_Ptetraurelia_SAR:0.961846,290982366_Ngruberi_excavates:0.627862)59:0.071034,1000127624_Bnatans_SAR:0.662414)29:0.092541)41:0.045427,(66811190_Ddiscoideum_amoebozoa:0.223291,281209483_Ppallidum_amoebozoa:0.222845)100:0.414732)64:0.055367);
