# Supplementary material for: Formation of chimeric genes with essential functions at the origin of eukaryotes
Source: BMC Biol. 2018 Mar 13;16:30. doi: 10.1186/s12915-018-0500-0 (PMC5851275; doi:10.1186/s12915-018-0500-0)
Supplement: Supplementary file 21 — Supporting data for this study, consisting of fasta sequences of S-genes, intron position alignments, components information, and phylogenetic trees. (ZIP 11370 kb) [file 12915_2018_500_MOESM21_ESM.zip › meheustEtAlSgeneEukaryogenesis/phyloTreesEukaryogenesis/fullLength/3337.aln.treefile]

(13794535_Gtheta_cryptophyte:0.813965,(((((((161899423_Bnatans_SAR:2.463094,440803359_Acastellanii_amoebozoa:0.164710)22:0.105140,(485624189_Ehuxleyi_haptophyte:0.000002,485619518_Ehuxleyi_haptophyte:0.000002)100:0.390883)14:0.046097,(((514701863_Srosetta_opisthokonts:0.560999,167516220_Mbrevicollis_opisthokonts:0.279261)100:0.595829,((514688074_Srosetta_opisthokonts:0.548075,167517495_Mbrevicollis_opisthokonts:0.340865)100:0.318553,1000194372_Sarctica_opisthokonts:1.156715)96:0.054477)68:0.112439,(1000187234_Sarctica_opisthokonts:0.502415,(291000790_Ngruberi_excavates:0.508049,1000121187_Bnatans_SAR:0.797325)71:0.084903)68:0.057234)45:0.087823)15:0.019060,66802850_Ddiscoideum_amoebozoa:0.479470)15:0.046025,(((((384249623_Csubellipsoidea_archaeplastida:0.137658,307106700_Cvariabilis_archaeplastida:0.154659)73:0.038791,307108804_Cvariabilis_archaeplastida:0.571111)87:0.065371,(302854284_Vcarteri_archaeplastida:0.023308,159479030_Creinhardtii_archaeplastida:0.031667)100:0.180055)87:0.102686,303282333_Mpusilla_archaeplastida:0.279528)93:0.120178,((224001668_Tpseudonana_SAR:0.083640,(219112619_Ptricornutum_SAR:0.103355,1000206837_Pmultiseries_SAR:0.122122)98:0.055340)98:0.243309,323449166_Aanophagefferens_SAR:0.414323)92:0.125463)71:0.028609)24:0.087306,((((1000056759_Mverticillata_opisthokonts:0.322533,6319630_Scerevisiae_opisthokonts:0.742307)85:0.106633,1000086298_Spunctatus_opisthokonts:0.414533)79:0.096043,(1000136436_Amacrogynus_opisthokonts:0.022739,1000143317_Amacrogynus_opisthokonts:0.000002)100:0.607378)68:0.072062,((470309193_Cowczarzaki_opisthokonts:0.505515,1000105554_Ttrahens_opisthokonts:0.619112)59:0.089990,569355724_Rfilosa_SAR:0.696065)18:0.038137)39:0.076253)48:0.056675,((1000029600_Ppurpureum_archaeplastida:0.553207,449019061_Cmerolae_archaeplastida:0.221868)55:0.059084,452822190_Gsulphuraria_archaeplastida:0.361069)87:0.079265)65:0.119050,(((71748956_Tbrucei_excavates:0.509037,1000052896_Bsaltans_excavates:0.617119)100:0.507904,(145481865_Ptetraurelia_SAR:0.108579,145481253_Ptetraurelia_SAR:0.081903)100:1.311934)97:0.229801,428177456_Gtheta_cryptophyte:1.131793)79:0.186837);
