# Supplementary material for: Formation of chimeric genes with essential functions at the origin of eukaryotes
Source: BMC Biol. 2018 Mar 13;16:30. doi: 10.1186/s12915-018-0500-0 (PMC5851275; doi:10.1186/s12915-018-0500-0)
Supplement: Supplementary file 21 — Supporting data for this study, consisting of fasta sequences of S-genes, intron position alignments, components information, and phylogenetic trees. (ZIP 11370 kb) [file 12915_2018_500_MOESM21_ESM.zip › meheustEtAlSgeneEukaryogenesis/phyloTreesEukaryogenesis/fullLength/12806.aln.treefile]

(440804120_Acastellanii_amoebozoa:0.585438,((((514687134_Srosetta_opisthokonts:0.222290,167516954_Mbrevicollis_opisthokonts:0.280246)100:0.239575,1000111760_Bnatans_SAR:0.715360)95:0.122089,428175664_Gtheta_cryptophyte:1.092866)97:0.158753,384246980_Csubellipsoidea_archaeplastida:0.687689)71:0.099456,(((((224002817_Tpseudonana_SAR:0.252419,1000207851_Pmultiseries_SAR:0.200765)38:0.029808,219111601_Ptricornutum_SAR:0.223501)77:0.078319,219128528_Ptricornutum_SAR:0.261358)100:0.304244,1000089559_Ngaditana_SAR:0.433517)70:0.059571,323449098_Aanophagefferens_SAR:0.745446)99:0.193299);
