# Supplementary material for: Formation of chimeric genes with essential functions at the origin of eukaryotes
Source: BMC Biol. 2018 Mar 13;16:30. doi: 10.1186/s12915-018-0500-0 (PMC5851275; doi:10.1186/s12915-018-0500-0)
Supplement: Supplementary file 21 — Supporting data for this study, consisting of fasta sequences of S-genes, intron position alignments, components information, and phylogenetic trees. (ZIP 11370 kb) [file 12915_2018_500_MOESM21_ESM.zip › meheustEtAlSgeneEukaryogenesis/phyloTreesEukaryogenesis/fullLength/3918.aln.treefile]

(1000033613_Ppurpureum_archaeplastida:0.358790,(((((384249382_Csubellipsoidea_archaeplastida:0.236782,(302839196_Vcarteri_archaeplastida:0.037983,159468233_Creinhardtii_archaeplastida:0.047229)100:0.276763)80:0.064906,302828950_Vcarteri_archaeplastida:0.549253)42:0.051570,(((((303284090_Mpusilla_archaeplastida:0.065625,308811799_Otauri_archaeplastida:0.085926)100:0.321593,(6323278_Scerevisiae_opisthokonts:0.087581,398365455_Scerevisiae_opisthokonts:0.068817)100:0.463738)78:0.050116,307106566_Cvariabilis_archaeplastida:0.404857)32:0.038935,((1000234961_Sminutum_SAR:0.009601,1000249301_Sminutum_SAR:0.000361)100:0.877696,(428179501_Gtheta_cryptophyte:0.404482,((428167120_Gtheta_cryptophyte:0.005338,428166642_Gtheta_cryptophyte:0.004356)100:0.055624,428166651_Gtheta_cryptophyte:0.053775)100:0.303753)79:0.046847)48:0.051136)23:0.037750,((((1000056944_Mverticillata_opisthokonts:0.045763,1000064427_Mverticillata_opisthokonts:0.056319)100:0.201419,1000080263_Spunctatus_opisthokonts:0.234700)96:0.068373,6325030_Scerevisiae_opisthokonts:0.577558)100:0.219251,(((1000057326_Mverticillata_opisthokonts:0.013601,1000065536_Mverticillata_opisthokonts:0.041733)100:0.076752,1000057487_Mverticillata_opisthokonts:0.091979)100:0.190476,1000083577_Spunctatus_opisthokonts:0.212523)97:0.056791)100:0.109970)20:0.027130)44:0.052686,((303281782_Mpusilla_archaeplastida:0.508881,(485637281_Ehuxleyi_haptophyte:0.000002,485627810_Ehuxleyi_haptophyte:0.011283)100:0.658814)100:0.794276,485615562_Ehuxleyi_haptophyte:0.739419)64:0.101881)100:0.128200,((((223999069_Tpseudonana_SAR:0.090494,(219119960_Ptricornutum_SAR:0.090954,1000213563_Pmultiseries_SAR:0.154115)98:0.055604)100:0.230404,323449746_Aanophagefferens_SAR:0.377709)99:0.080591,(303285302_Mpusilla_archaeplastida:0.082103,308805374_Otauri_archaeplastida:0.180268)100:0.242833)76:0.036899,167527281_Mbrevicollis_opisthokonts:0.509466)79:0.057564)39:0.047528,1000190665_Sarctica_opisthokonts:0.445909);
