# Supplementary material for: Formation of chimeric genes with essential functions at the origin of eukaryotes
Source: BMC Biol. 2018 Mar 13;16:30. doi: 10.1186/s12915-018-0500-0 (PMC5851275; doi:10.1186/s12915-018-0500-0)
Supplement: Supplementary file 21 — Supporting data for this study, consisting of fasta sequences of S-genes, intron position alignments, components information, and phylogenetic trees. (ZIP 11370 kb) [file 12915_2018_500_MOESM21_ESM.zip › meheustEtAlSgeneEukaryogenesis/phyloTreesEukaryogenesis/fullLength/8657.aln.treefile]

(514696584_Srosetta_opisthokonts:0.235634,(((((((71747456_Tbrucei_excavates:0.508586,1000037440_Bsaltans_excavates:0.188303)100:0.288565,290981898_Ngruberi_excavates:0.571498)70:0.053739,((118380913_Tthermophila_SAR:0.221771,471224085_Imultifiliis_SAR:0.217334)100:0.334485,(145498202_Ptetraurelia_SAR:0.083569,(145493822_Ptetraurelia_SAR:0.016588,145477069_Ptetraurelia_SAR:0.017843)100:0.081434)100:0.517931)100:0.434413)71:0.050668,((384247645_Csubellipsoidea_archaeplastida:1.188401,(303272293_Mpusilla_archaeplastida:0.364366,159484310_Creinhardtii_archaeplastida:0.266062)76:0.038515)68:0.072275,428164574_Gtheta_cryptophyte:0.527131)76:0.059255)39:0.035502,323456206_Aanophagefferens_SAR:0.632234)77:0.043314,1000099833_Ttrahens_opisthokonts:0.782963)40:0.047178,(1000079830_Spunctatus_opisthokonts:0.271095,(1000129589_Amacrogynus_opisthokonts:0.010367,1000131941_Amacrogynus_opisthokonts:0.025335)100:0.877092)67:0.090312)100:0.270317,167524453_Mbrevicollis_opisthokonts:0.329692);
