# Supplementary material for: Formation of chimeric genes with essential functions at the origin of eukaryotes
Source: BMC Biol. 2018 Mar 13;16:30. doi: 10.1186/s12915-018-0500-0 (PMC5851275; doi:10.1186/s12915-018-0500-0)
Supplement: Supplementary file 21 — Supporting data for this study, consisting of fasta sequences of S-genes, intron position alignments, components information, and phylogenetic trees. (ZIP 11370 kb) [file 12915_2018_500_MOESM21_ESM.zip › meheustEtAlSgeneEukaryogenesis/phyloTreesEukaryogenesis/fullLength/31024.aln.treefile]

(514680340_Srosetta_opisthokonts:0.290985,((72390347_Tbrucei_excavates:0.595645,1000047618_Bsaltans_excavates:0.365194)100:0.770786,470320852_Cowczarzaki_opisthokonts:0.510286)100:0.268189,167517048_Mbrevicollis_opisthokonts:0.367592);
