# Supplementary material for: Formation of chimeric genes with essential functions at the origin of eukaryotes
Source: BMC Biol. 2018 Mar 13;16:30. doi: 10.1186/s12915-018-0500-0 (PMC5851275; doi:10.1186/s12915-018-0500-0)
Supplement: Supplementary file 21 — Supporting data for this study, consisting of fasta sequences of S-genes, intron position alignments, components information, and phylogenetic trees. (ZIP 11370 kb) [file 12915_2018_500_MOESM21_ESM.zip › meheustEtAlSgeneEukaryogenesis/phyloTreesEukaryogenesis/fullLength/25126.aln.treefile]

(71747380_Tbrucei_excavates:0.504774,((303290532_Mpusilla_archaeplastida:0.658006,((1000056953_Mverticillata_opisthokonts:0.254325,1000064456_Mverticillata_opisthokonts:0.074097)97:0.291627,((1000084033_Spunctatus_opisthokonts:0.422076,6323932_Scerevisiae_opisthokonts:0.825627)47:0.135061,1000138656_Amacrogynus_opisthokonts:0.337037)25:0.043237)54:0.145601)70:0.166194,(145522886_Ptetraurelia_SAR:0.161344,145490815_Ptetraurelia_SAR:0.061609)100:0.805883)100:0.388446,1000041620_Bsaltans_excavates:0.388955);
