# Supplementary material for: Formation of chimeric genes with essential functions at the origin of eukaryotes
Source: BMC Biol. 2018 Mar 13;16:30. doi: 10.1186/s12915-018-0500-0 (PMC5851275; doi:10.1186/s12915-018-0500-0)
Supplement: Supplementary file 21 — Supporting data for this study, consisting of fasta sequences of S-genes, intron position alignments, components information, and phylogenetic trees. (ZIP 11370 kb) [file 12915_2018_500_MOESM21_ESM.zip › meheustEtAlSgeneEukaryogenesis/phyloTreesEukaryogenesis/fullLength/12163.aln.treefile]

(440789563_Acastellanii_amoebozoa:0.361914,(((514688875_Srosetta_opisthokonts:0.499687,((72389364_Tbrucei_excavates:0.560950,290980811_Ngruberi_excavates:0.441590)44:0.068085,(145489341_Ptetraurelia_SAR:0.786160,1000155495_Cparadoxa_archaeplastida:0.612674)96:0.146026)22:0.046585)25:0.052623,((1000064140_Mverticillata_opisthokonts:0.546183,(((118346361_Tthermophila_SAR:0.285477,146185297_Tthermophila_SAR:0.190840)100:0.618203,145511401_Ptetraurelia_SAR:0.491250)31:0.013180,((118388135_Tthermophila_SAR:0.237720,229593699_Tthermophila_SAR:0.129705)100:0.268539,(145531485_Ptetraurelia_SAR:0.192956,(145498146_Ptetraurelia_SAR:0.098810,145477193_Ptetraurelia_SAR:0.104881)96:0.064072)100:0.194895)58:0.047860)99:0.167805)60:0.040350,(485647801_Ehuxleyi_haptophyte:0.544154,1000085776_Spunctatus_opisthokonts:0.270370)77:0.118319)49:0.080636)24:0.030922,((470299478_Cowczarzaki_opisthokonts:0.406427,(1000107521_Bnatans_SAR:0.882961,167521443_Mbrevicollis_opisthokonts:0.397550)97:0.124275)100:0.464696,66800895_Ddiscoideum_amoebozoa:0.461900)83:0.075837)71:0.099090,1000158535_Cparadoxa_archaeplastida:0.405416);
