# Supplementary material for: Formation of chimeric genes with essential functions at the origin of eukaryotes
Source: BMC Biol. 2018 Mar 13;16:30. doi: 10.1186/s12915-018-0500-0 (PMC5851275; doi:10.1186/s12915-018-0500-0)
Supplement: Supplementary file 21 — Supporting data for this study, consisting of fasta sequences of S-genes, intron position alignments, components information, and phylogenetic trees. (ZIP 11370 kb) [file 12915_2018_500_MOESM21_ESM.zip › meheustEtAlSgeneEukaryogenesis/phyloTreesEukaryogenesis/fullLength/11274.aln.treefile]

(440803241_Acastellanii_amoebozoa:0.402837,((((((514699633_Srosetta_opisthokonts:0.272477,167518760_Mbrevicollis_opisthokonts:0.243704)98:0.154629,1000192173_Sarctica_opisthokonts:0.522684)99:0.120199,(((1000064152_Mverticillata_opisthokonts:0.226873,330443505_Scerevisiae_opisthokonts:0.611122)79:0.073385,1000136781_Amacrogynus_opisthokonts:0.319798)95:0.088154,1000078050_Spunctatus_opisthokonts:0.279975)100:0.154627)99:0.121619,(((72387978_Tbrucei_excavates:0.241500,1000053899_Bsaltans_excavates:0.217048)100:0.722667,((145473681_Ptetraurelia_SAR:0.506544,471231496_Imultifiliis_SAR:0.379521)100:0.644945,291001325_Ngruberi_excavates:0.658143)51:0.060571)32:0.089407,((1000031033_Ppurpureum_archaeplastida:0.666531,(452824107_Gsulphuraria_archaeplastida:0.769242,449018080_Cmerolae_archaeplastida:0.909883)93:0.109922)100:0.233108,1000098381_Ttrahens_opisthokonts:0.575943)29:0.072749)55:0.068714)67:0.029185,384252494_Csubellipsoidea_archaeplastida:0.594067)36:0.041464,428163077_Gtheta_cryptophyte:0.488700)71:0.071734,1000092462_Ngaditana_SAR:0.524365);
