# Supplementary material for: Formation of chimeric genes with essential functions at the origin of eukaryotes
Source: BMC Biol. 2018 Mar 13;16:30. doi: 10.1186/s12915-018-0500-0 (PMC5851275; doi:10.1186/s12915-018-0500-0)
Supplement: Supplementary file 21 — Supporting data for this study, consisting of fasta sequences of S-genes, intron position alignments, components information, and phylogenetic trees. (ZIP 11370 kb) [file 12915_2018_500_MOESM21_ESM.zip › meheustEtAlSgeneEukaryogenesis/phyloTreesEukaryogenesis/fullLength/12590.aln.treefile]

(514701425_Srosetta_opisthokonts:0.338872,(((223993471_Tpseudonana_SAR:0.583027,(485638467_Ehuxleyi_haptophyte:0.000002,485626386_Ehuxleyi_haptophyte:0.047450)100:0.670514)97:0.154860,(452820648_Gsulphuraria_archaeplastida:0.597362,1000163888_Cparadoxa_archaeplastida:0.357496)62:0.069381)63:0.034598,((((1000058328_Mverticillata_opisthokonts:0.322930,(1000130826_Amacrogynus_opisthokonts:0.014414,1000141990_Amacrogynus_opisthokonts:0.023243)100:0.402705)60:0.054825,1000081568_Spunctatus_opisthokonts:0.259474)100:0.181456,470293921_Cowczarzaki_opisthokonts:0.420751)83:0.098911,((290992769_Ngruberi_excavates:0.556110,1000042747_Bsaltans_excavates:0.628912)100:0.219146,(66809343_Ddiscoideum_amoebozoa:0.137874,281204958_Ppallidum_amoebozoa:0.151280)100:0.431918)70:0.053614)83:0.071533)100:0.431361,167521173_Mbrevicollis_opisthokonts:0.414347);
