# Supplementary material for: Formation of chimeric genes with essential functions at the origin of eukaryotes
Source: BMC Biol. 2018 Mar 13;16:30. doi: 10.1186/s12915-018-0500-0 (PMC5851275; doi:10.1186/s12915-018-0500-0)
Supplement: Supplementary file 21 — Supporting data for this study, consisting of fasta sequences of S-genes, intron position alignments, components information, and phylogenetic trees. (ZIP 11370 kb) [file 12915_2018_500_MOESM21_ESM.zip › meheustEtAlSgeneEukaryogenesis/phyloTreesEukaryogenesis/fullLength/11550.aln.treefile]

(440801787_Acastellanii_amoebozoa:0.856442,514699059_Srosetta_opisthokonts:0.717259,(((((384250128_Csubellipsoidea_archaeplastida:0.267254,307104649_Cvariabilis_archaeplastida:0.283108)96:0.061376,302852553_Vcarteri_archaeplastida:0.640808)99:0.150372,(303273244_Mpusilla_archaeplastida:0.414894,308798761_Otauri_archaeplastida:0.583392)77:0.118358)72:0.090794,(((219109801_Ptricornutum_SAR:1.122685,(1000089597_Ngaditana_SAR:0.497726,323451683_Aanophagefferens_SAR:0.614857)83:0.080385)40:0.093640,428182998_Gtheta_cryptophyte:0.663959)7:0.018804,((((145542530_Ptetraurelia_SAR:0.004358,145480871_Ptetraurelia_SAR:0.007201)95:0.023169,(145539117_Ptetraurelia_SAR:0.033355,145504038_Ptetraurelia_SAR:0.002108)90:0.023037)100:0.415340,471219812_Imultifiliis_SAR:0.324052)100:0.582310,1000112973_Bnatans_SAR:0.391377)86:0.130907)13:0.040482)21:0.050372,((291001181_Ngruberi_excavates:0.549181,281211879_Ppallidum_amoebozoa:0.793805)53:0.095389,1000099489_Ttrahens_opisthokonts:0.707255)28:0.053261)80:0.100270);
