# Supplementary material for: Formation of chimeric genes with essential functions at the origin of eukaryotes
Source: BMC Biol. 2018 Mar 13;16:30. doi: 10.1186/s12915-018-0500-0 (PMC5851275; doi:10.1186/s12915-018-0500-0)
Supplement: Supplementary file 21 — Supporting data for this study, consisting of fasta sequences of S-genes, intron position alignments, components information, and phylogenetic trees. (ZIP 11370 kb) [file 12915_2018_500_MOESM21_ESM.zip › meheustEtAlSgeneEukaryogenesis/phyloTreesEukaryogenesis/fullLength/20952.aln.treefile]

(514680935_Srosetta_opisthokonts:0.723086,((((((1000030779_Ppurpureum_archaeplastida:0.486684,452822547_Gsulphuraria_archaeplastida:0.590589)99:0.185512,(384249421_Csubellipsoidea_archaeplastida:0.394347,307109165_Cvariabilis_archaeplastida:0.262513)100:0.282066)62:0.076398,((145509741_Ptetraurelia_SAR:0.006270,145494650_Ptetraurelia_SAR:0.021167)100:0.931736,1000100763_Ttrahens_opisthokonts:0.869050)32:0.085675)32:0.038012,(290975413_Ngruberi_excavates:0.607768,(66804841_Ddiscoideum_amoebozoa:0.111020,281200297_Ppallidum_amoebozoa:0.148203)100:0.263954)56:0.059980)42:0.061072,(1000061827_Mverticillata_opisthokonts:0.335948,1000134515_Amacrogynus_opisthokonts:0.609809)91:0.088693)87:0.108663,470303324_Cowczarzaki_opisthokonts:0.431014)100:0.226042,167516076_Mbrevicollis_opisthokonts:0.340887);
