# Supplementary material for: Formation of chimeric genes with essential functions at the origin of eukaryotes
Source: BMC Biol. 2018 Mar 13;16:30. doi: 10.1186/s12915-018-0500-0 (PMC5851275; doi:10.1186/s12915-018-0500-0)
Supplement: Supplementary file 21 — Supporting data for this study, consisting of fasta sequences of S-genes, intron position alignments, components information, and phylogenetic trees. (ZIP 11370 kb) [file 12915_2018_500_MOESM21_ESM.zip › meheustEtAlSgeneEukaryogenesis/phyloTreesEukaryogenesis/fullLength/4453.aln.treefile]

(440795516_Acastellanii_amoebozoa:0.231997,((((((((514682787_Srosetta_opisthokonts:0.274713,1000112784_Bnatans_SAR:0.238029)96:0.082095,167521351_Mbrevicollis_opisthokonts:0.342910)100:0.232139,((((224007497_Tpseudonana_SAR:0.088806,(219129100_Ptricornutum_SAR:0.077109,1000209953_Pmultiseries_SAR:0.097686)99:0.045467)100:0.166919,485617482_Ehuxleyi_haptophyte:0.275648)80:0.038540,323457264_Aanophagefferens_SAR:0.245423)69:0.044318,(((223999155_Tpseudonana_SAR:0.185312,1000222881_Pmultiseries_SAR:0.115878)100:0.220337,(485620186_Ehuxleyi_haptophyte:0.343882,323449250_Aanophagefferens_SAR:0.455176)98:0.074559)100:0.130091,1000091478_Ngaditana_SAR:0.373773)42:0.035177)80:0.043412)99:0.113890,(303283732_Mpusilla_archaeplastida:0.520233,428185887_Gtheta_cryptophyte:0.448338)98:0.082681)70:0.040505,((307109517_Cvariabilis_archaeplastida:0.265597,((302833802_Vcarteri_archaeplastida:0.021437,302833804_Vcarteri_archaeplastida:0.025292)100:0.040418,159484352_Creinhardtii_archaeplastida:0.067216)100:0.172054)100:0.148213,428184979_Gtheta_cryptophyte:0.341157)56:0.049207)32:0.032265,(((1000225778_Sminutum_SAR:0.335313,1000242204_Sminutum_SAR:0.414292)100:0.507687,471236234_Imultifiliis_SAR:0.355497)68:0.087498,(569429602_Rfilosa_SAR:0.000002,569381452_Rfilosa_SAR:0.000002)100:0.395358)15:0.022836)84:0.052233,(145539718_Ptetraurelia_SAR:0.033861,145513172_Ptetraurelia_SAR:0.007249)100:0.335805)81:0.048250,(66826971_Ddiscoideum_amoebozoa:0.213336,281209291_Ppallidum_amoebozoa:0.197098)100:0.160927)99:0.088857,470303619_Cowczarzaki_opisthokonts:0.243286);
