# Supplementary material for: Formation of chimeric genes with essential functions at the origin of eukaryotes
Source: BMC Biol. 2018 Mar 13;16:30. doi: 10.1186/s12915-018-0500-0 (PMC5851275; doi:10.1186/s12915-018-0500-0)
Supplement: Supplementary file 21 — Supporting data for this study, consisting of fasta sequences of S-genes, intron position alignments, components information, and phylogenetic trees. (ZIP 11370 kb) [file 12915_2018_500_MOESM21_ESM.zip › meheustEtAlSgeneEukaryogenesis/phyloTreesEukaryogenesis/fullLength/6520.aln.treefile]

(440796029_Acastellanii_amoebozoa:0.357367,((((((((514690935_Srosetta_opisthokonts:0.431973,(((485618807_Ehuxleyi_haptophyte:0.008573,485609901_Ehuxleyi_haptophyte:0.001755)100:0.203297,323453955_Aanophagefferens_SAR:0.184713)100:0.119533,1000117735_Bnatans_SAR:0.312866)100:0.112262)100:0.254177,(71746910_Tbrucei_excavates:0.737483,1000044918_Bsaltans_excavates:0.802399)100:0.312120)36:0.040455,(1000221077_Pmultiseries_SAR:0.700307,428170275_Gtheta_cryptophyte:0.391762)88:0.087589)30:0.026261,(384249271_Csubellipsoidea_archaeplastida:0.414138,307105585_Cvariabilis_archaeplastida:0.372472)100:0.166869)39:0.063854,470309620_Cowczarzaki_opisthokonts:0.445381)35:0.042827,1000102094_Ttrahens_opisthokonts:0.694947)66:0.068109,(((((146164903_Tthermophila_SAR:0.231315,118362205_Tthermophila_SAR:0.100452)99:0.102074,471230979_Imultifiliis_SAR:0.228409)98:0.085755,471227959_Imultifiliis_SAR:0.489533)79:0.066752,((118379138_Tthermophila_SAR:0.075405,118379136_Tthermophila_SAR:0.051613)100:0.271360,118379124_Tthermophila_SAR:0.247351)100:0.195929)97:0.093562,((((145552148_Ptetraurelia_SAR:0.080825,145547888_Ptetraurelia_SAR:0.100609)100:0.441438,(145514690_Ptetraurelia_SAR:0.376989,145480033_Ptetraurelia_SAR:0.563053)100:0.155352)100:0.185085,145494708_Ptetraurelia_SAR:0.413202)84:0.062763,145535081_Ptetraurelia_SAR:0.454690)100:0.166703)100:0.436020)75:0.065171,(((290981930_Ngruberi_excavates:0.729097,((66816471_Ddiscoideum_amoebozoa:0.226544,(281204247_Ppallidum_amoebozoa:0.204254,281208837_Ppallidum_amoebozoa:0.091830)100:0.213469)62:0.098416,66827211_Ddiscoideum_amoebozoa:0.319818)100:0.337342)99:0.212001,1000098052_Ttrahens_opisthokonts:0.845741)89:0.089749,1000103918_Ttrahens_opisthokonts:1.212887)100:0.274917)85:0.097082,(66801643_Ddiscoideum_amoebozoa:0.199444,281210777_Ppallidum_amoebozoa:0.190934)100:0.266699);
