# Supplementary material for: Formation of chimeric genes with essential functions at the origin of eukaryotes
Source: BMC Biol. 2018 Mar 13;16:30. doi: 10.1186/s12915-018-0500-0 (PMC5851275; doi:10.1186/s12915-018-0500-0)
Supplement: Supplementary file 21 — Supporting data for this study, consisting of fasta sequences of S-genes, intron position alignments, components information, and phylogenetic trees. (ZIP 11370 kb) [file 12915_2018_500_MOESM21_ESM.zip › meheustEtAlSgeneEukaryogenesis/phyloTreesEukaryogenesis/fullLength/39915.aln.treefile]

(308810110_Otauri_archaeplastida:1.175729,(470363090_Cowczarzaki_opisthokonts:0.606636,1000116125_Bnatans_SAR:0.533649)77:0.145884,(66809701_Ddiscoideum_amoebozoa:0.480944,281203825_Ppallidum_amoebozoa:0.452582)100:0.450996);
