# Supplementary material for: Formation of chimeric genes with essential functions at the origin of eukaryotes
Source: BMC Biol. 2018 Mar 13;16:30. doi: 10.1186/s12915-018-0500-0 (PMC5851275; doi:10.1186/s12915-018-0500-0)
Supplement: Supplementary file 21 — Supporting data for this study, consisting of fasta sequences of S-genes, intron position alignments, components information, and phylogenetic trees. (ZIP 11370 kb) [file 12915_2018_500_MOESM21_ESM.zip › meheustEtAlSgeneEukaryogenesis/phyloTreesEukaryogenesis/fullLength/31114.aln.treefile]

(514688376_Srosetta_opisthokonts:0.628679,((384247443_Csubellipsoidea_archaeplastida:0.776822,(219129783_Ptricornutum_SAR:0.556051,452820163_Gsulphuraria_archaeplastida:0.541121)72:0.090971)49:0.038324,(1000079257_Spunctatus_opisthokonts:0.463955,6321685_Scerevisiae_opisthokonts:0.693333)86:0.180309)54:0.145305,1000194398_Sarctica_opisthokonts:0.698399);
