# Supplementary material for: Formation of chimeric genes with essential functions at the origin of eukaryotes
Source: BMC Biol. 2018 Mar 13;16:30. doi: 10.1186/s12915-018-0500-0 (PMC5851275; doi:10.1186/s12915-018-0500-0)
Supplement: Supplementary file 21 — Supporting data for this study, consisting of fasta sequences of S-genes, intron position alignments, components information, and phylogenetic trees. (ZIP 11370 kb) [file 12915_2018_500_MOESM21_ESM.zip › meheustEtAlSgeneEukaryogenesis/phyloTreesEukaryogenesis/fullLength/10810.aln.treefile]

(440798391_Acastellanii_amoebozoa:0.368827,(((514696178_Srosetta_opisthokonts:0.290933,167524938_Mbrevicollis_opisthokonts:0.284656)100:0.313906,428166097_Gtheta_cryptophyte:0.401775)100:0.125102,(((1000027750_Ppurpureum_archaeplastida:0.353226,452821221_Gsulphuraria_archaeplastida:0.325216)99:0.075647,449018739_Cmerolae_archaeplastida:0.386947)100:0.151447,(((1000060014_Mverticillata_opisthokonts:0.224889,(1000085164_Spunctatus_opisthokonts:0.213324,(1000138813_Amacrogynus_opisthokonts:0.005740,1000141092_Amacrogynus_opisthokonts:0.006835)100:0.330490)92:0.053096)60:0.041758,330443609_Scerevisiae_opisthokonts:0.397383)100:0.121433,(1000195122_Sarctica_opisthokonts:0.519315,470300416_Cowczarzaki_opisthokonts:0.371058)100:0.086349)100:0.133905)70:0.036613)99:0.075697,(66819073_Ddiscoideum_amoebozoa:0.116772,281207589_Ppallidum_amoebozoa:0.119239)100:0.300226);
