# Supplementary material for: Formation of chimeric genes with essential functions at the origin of eukaryotes
Source: BMC Biol. 2018 Mar 13;16:30. doi: 10.1186/s12915-018-0500-0 (PMC5851275; doi:10.1186/s12915-018-0500-0)
Supplement: Supplementary file 21 — Supporting data for this study, consisting of fasta sequences of S-genes, intron position alignments, components information, and phylogenetic trees. (ZIP 11370 kb) [file 12915_2018_500_MOESM21_ESM.zip › meheustEtAlSgeneEukaryogenesis/phyloTreesEukaryogenesis/fullLength/9544.aln.treefile]

(514691263_Srosetta_opisthokonts:0.233482,(((((((1000030067_Ppurpureum_archaeplastida:0.543873,308800114_Otauri_archaeplastida:0.747048)58:0.086415,1000087888_Ngaditana_SAR:0.443529)23:0.032814,(((1000081353_Spunctatus_opisthokonts:0.282020,6320890_Scerevisiae_opisthokonts:0.723797)39:0.070775,(1000132944_Amacrogynus_opisthokonts:0.005617,1000139199_Amacrogynus_opisthokonts:0.000002)100:0.340145)100:0.251684,449017978_Cmerolae_archaeplastida:0.648299)95:0.122777)15:0.029728,303277203_Mpusilla_archaeplastida:0.351848)16:0.044309,(302853916_Vcarteri_archaeplastida:0.343730,485618313_Ehuxleyi_haptophyte:0.722021)9:0.037074)42:0.068766,((219119870_Ptricornutum_SAR:0.289341,1000208648_Pmultiseries_SAR:0.290392)100:0.246043,428175858_Gtheta_cryptophyte:0.478309)82:0.080118)30:0.042714,1000121580_Bnatans_SAR:1.070561)100:0.180432,167520798_Mbrevicollis_opisthokonts:0.315074);
