# Supplementary material for: Formation of chimeric genes with essential functions at the origin of eukaryotes
Source: BMC Biol. 2018 Mar 13;16:30. doi: 10.1186/s12915-018-0500-0 (PMC5851275; doi:10.1186/s12915-018-0500-0)
Supplement: Supplementary file 21 — Supporting data for this study, consisting of fasta sequences of S-genes, intron position alignments, components information, and phylogenetic trees. (ZIP 11370 kb) [file 12915_2018_500_MOESM21_ESM.zip › meheustEtAlSgeneEukaryogenesis/phyloTreesEukaryogenesis/fullLength/5913.aln.treefile]

(440793387_Acastellanii_amoebozoa:0.478439,(((514688823_Srosetta_opisthokonts:0.312298,167517703_Mbrevicollis_opisthokonts:0.333210)100:0.291800,(1000192667_Sarctica_opisthokonts:0.217666,470307074_Cowczarzaki_opisthokonts:0.165991)90:0.042740)92:0.079757,(((1000055410_Mverticillata_opisthokonts:0.235842,6324339_Scerevisiae_opisthokonts:1.011861)93:0.113019,1000079964_Spunctatus_opisthokonts:0.230973)88:0.034930,1000140373_Amacrogynus_opisthokonts:0.187033)93:0.086586)89:0.090785,((((1000032914_Ppurpureum_archaeplastida:0.326606,(452824741_Gsulphuraria_archaeplastida:0.339751,449015993_Cmerolae_archaeplastida:0.651316)48:0.087387)98:0.214262,(((((384245759_Csubellipsoidea_archaeplastida:0.159851,307111112_Cvariabilis_archaeplastida:0.084031)76:0.028790,307111113_Cvariabilis_archaeplastida:0.120670)97:0.061795,(302835788_Vcarteri_archaeplastida:0.043051,159467435_Creinhardtii_archaeplastida:0.048168)100:0.106004)90:0.058094,(302835333_Vcarteri_archaeplastida:0.065954,159470717_Creinhardtii_archaeplastida:0.100347)100:0.140887)91:0.086754,(303289593_Mpusilla_archaeplastida:0.135491,308813429_Otauri_archaeplastida:0.108971)100:0.184500)99:0.135846)63:0.055803,((146184709_Tthermophila_SAR:0.148684,471221968_Imultifiliis_SAR:0.230816)100:0.536397,((145529588_Ptetraurelia_SAR:0.025161,145521101_Ptetraurelia_SAR:0.064687)93:0.113634,(145520485_Ptetraurelia_SAR:0.063526,145483943_Ptetraurelia_SAR:0.064548)100:0.159907)100:0.523214)100:1.173019)71:0.088362,((66827305_Ddiscoideum_amoebozoa:0.146740,281202605_Ppallidum_amoebozoa:0.155605)98:0.288544,1000097182_Ttrahens_opisthokonts:0.517248)32:0.039463)49:0.028188);
