# Supplementary material for: Formation of chimeric genes with essential functions at the origin of eukaryotes
Source: BMC Biol. 2018 Mar 13;16:30. doi: 10.1186/s12915-018-0500-0 (PMC5851275; doi:10.1186/s12915-018-0500-0)
Supplement: Supplementary file 21 — Supporting data for this study, consisting of fasta sequences of S-genes, intron position alignments, components information, and phylogenetic trees. (ZIP 11370 kb) [file 12915_2018_500_MOESM21_ESM.zip › meheustEtAlSgeneEukaryogenesis/phyloTreesEukaryogenesis/fullLength/11599.aln.treefile]

(440795005_Acastellanii_amoebozoa:0.517942,((((514691896_Srosetta_opisthokonts:0.871726,485646010_Ehuxleyi_haptophyte:0.633067)66:0.196559,(((1000032796_Ppurpureum_archaeplastida:0.762149,452822373_Gsulphuraria_archaeplastida:0.826643)61:0.122363,449015668_Cmerolae_archaeplastida:0.828937)91:0.180453,(((384253808_Csubellipsoidea_archaeplastida:0.512404,307107050_Cvariabilis_archaeplastida:0.330500)100:0.185893,303281178_Mpusilla_archaeplastida:0.650539)100:0.263277,((224000351_Tpseudonana_SAR:0.447539,(219109729_Ptricornutum_SAR:0.290549,1000206445_Pmultiseries_SAR:0.338564)98:0.159624)100:0.669278,1000102887_Ttrahens_opisthokonts:0.901956)41:0.067615)39:0.069403)64:0.062845)82:0.058066,470308943_Cowczarzaki_opisthokonts:0.507051)36:0.028034,((66803208_Ddiscoideum_amoebozoa:0.387935,281202476_Ppallidum_amoebozoa:0.413286)100:0.315920,428181003_Gtheta_cryptophyte:0.646809)43:0.077452)92:0.062688,((1000063269_Mverticillata_opisthokonts:0.556729,1000086162_Spunctatus_opisthokonts:0.325421)72:0.069018,((1000128710_Amacrogynus_opisthokonts:0.019091,1000130146_Amacrogynus_opisthokonts:0.009484)100:0.504803,6322636_Scerevisiae_opisthokonts:0.887718)71:0.100503)86:0.106767);
