# Supplementary material for: Formation of chimeric genes with essential functions at the origin of eukaryotes
Source: BMC Biol. 2018 Mar 13;16:30. doi: 10.1186/s12915-018-0500-0 (PMC5851275; doi:10.1186/s12915-018-0500-0)
Supplement: Supplementary file 21 — Supporting data for this study, consisting of fasta sequences of S-genes, intron position alignments, components information, and phylogenetic trees. (ZIP 11370 kb) [file 12915_2018_500_MOESM21_ESM.zip › meheustEtAlSgeneEukaryogenesis/phyloTreesEukaryogenesis/fullLength/9194.aln.treefile]

(440803958_Acastellanii_amoebozoa:0.387367,((((514701795_Srosetta_opisthokonts:0.372409,167527059_Mbrevicollis_opisthokonts:0.428277)95:0.135951,485647127_Ehuxleyi_haptophyte:0.634854)35:0.057532,((((384251189_Csubellipsoidea_archaeplastida:0.294604,307104238_Cvariabilis_archaeplastida:0.235050)100:0.135315,303289303_Mpusilla_archaeplastida:0.518872)100:0.171451,428173412_Gtheta_cryptophyte:0.468984)31:0.057794,((223996978_Tpseudonana_SAR:0.392002,1000212610_Pmultiseries_SAR:0.674726)100:0.326393,1000092540_Ngaditana_SAR:0.414447)36:0.081313)32:0.054359)13:0.033117,(((1000063717_Mverticillata_opisthokonts:0.403399,1000144291_Amacrogynus_opisthokonts:0.586712)56:0.038957,1000085743_Spunctatus_opisthokonts:0.382476)63:0.054790,(470293252_Cowczarzaki_opisthokonts:0.376112,569382879_Rfilosa_SAR:0.648510)84:0.092882)52:0.085977)33:0.037411,(((1000031001_Ppurpureum_archaeplastida:0.735633,452822429_Gsulphuraria_archaeplastida:0.698625)50:0.097983,(449019202_Cmerolae_archaeplastida:0.712892,6325249_Scerevisiae_opisthokonts:0.704143)71:0.118977)74:0.113141,(290991586_Ngruberi_excavates:0.625418,1000095905_Ttrahens_opisthokonts:0.768560)35:0.067583)39:0.060123);
