# Supplementary material for: Formation of chimeric genes with essential functions at the origin of eukaryotes
Source: BMC Biol. 2018 Mar 13;16:30. doi: 10.1186/s12915-018-0500-0 (PMC5851275; doi:10.1186/s12915-018-0500-0)
Supplement: Supplementary file 21 — Supporting data for this study, consisting of fasta sequences of S-genes, intron position alignments, components information, and phylogenetic trees. (ZIP 11370 kb) [file 12915_2018_500_MOESM21_ESM.zip › meheustEtAlSgeneEukaryogenesis/phyloTreesEukaryogenesis/fullLength/41766.aln.treefile]

(452819030_Gsulphuraria_archaeplastida:0.492044,(1000113138_Bnatans_SAR:0.456509,471220781_Imultifiliis_SAR:1.045350)95:0.179123,167527458_Mbrevicollis_opisthokonts:0.505543);
