# Supplementary material for: Formation of chimeric genes with essential functions at the origin of eukaryotes
Source: BMC Biol. 2018 Mar 13;16:30. doi: 10.1186/s12915-018-0500-0 (PMC5851275; doi:10.1186/s12915-018-0500-0)
Supplement: Supplementary file 21 — Supporting data for this study, consisting of fasta sequences of S-genes, intron position alignments, components information, and phylogenetic trees. (ZIP 11370 kb) [file 12915_2018_500_MOESM21_ESM.zip › meheustEtAlSgeneEukaryogenesis/phyloTreesEukaryogenesis/fullLength/16686.aln.treefile]

(1000034643_Ppurpureum_archaeplastida:0.815490,((384250769_Csubellipsoidea_archaeplastida:0.495022,(302848251_Vcarteri_archaeplastida:0.207626,159488925_Creinhardtii_archaeplastida:0.274172)99:0.266152)81:0.189893,((223998538_Tpseudonana_SAR:0.343080,1000214370_Pmultiseries_SAR:0.292920)58:0.097182,219110293_Ptricornutum_SAR:0.229243)100:0.469440)53:0.112290,(1000088664_Ngaditana_SAR:0.872760,(1000133057_Amacrogynus_opisthokonts:0.075227,(1000143009_Amacrogynus_opisthokonts:0.000002,1000143010_Amacrogynus_opisthokonts:0.000002)71:0.012086)100:0.602754)66:0.091955);
