# Supplementary material for: Formation of chimeric genes with essential functions at the origin of eukaryotes
Source: BMC Biol. 2018 Mar 13;16:30. doi: 10.1186/s12915-018-0500-0 (PMC5851275; doi:10.1186/s12915-018-0500-0)
Supplement: Supplementary file 21 — Supporting data for this study, consisting of fasta sequences of S-genes, intron position alignments, components information, and phylogenetic trees. (ZIP 11370 kb) [file 12915_2018_500_MOESM21_ESM.zip › meheustEtAlSgeneEukaryogenesis/phyloTreesEukaryogenesis/fullLength/3214.aln.treefile]

(440802575_Acastellanii_amoebozoa:0.265751,(((((440796186_Acastellanii_amoebozoa:0.180617,(66826277_Ddiscoideum_amoebozoa:0.152910,281200302_Ppallidum_amoebozoa:0.106050)100:0.220444)90:0.053853,((((((514680582_Srosetta_opisthokonts:0.164263,167522693_Mbrevicollis_opisthokonts:0.166428)100:0.149166,1000190523_Sarctica_opisthokonts:0.286608)100:0.058080,((1000059103_Mverticillata_opisthokonts:0.154384,1000078949_Spunctatus_opisthokonts:0.131020)98:0.068177,(((118382948_Tthermophila_SAR:0.416449,(145484190_Ptetraurelia_SAR:0.050426,145481097_Ptetraurelia_SAR:0.047073)100:0.329692)100:0.169673,6321020_Scerevisiae_opisthokonts:0.770035)82:0.066823,(1000131825_Amacrogynus_opisthokonts:0.001020,1000134733_Amacrogynus_opisthokonts:0.000002)100:0.378986)79:0.044739)89:0.038335)86:0.046021,((485614682_Ehuxleyi_haptophyte:0.208813,1000111739_Bnatans_SAR:0.272608)89:0.035735,1000183017_Cparadoxa_archaeplastida:0.168040)50:0.014347)35:0.013594,((384251216_Csubellipsoidea_archaeplastida:0.140876,159491302_Creinhardtii_archaeplastida:0.188476)98:0.051419,(303284461_Mpusilla_archaeplastida:0.089222,308809255_Otauri_archaeplastida:0.161194)100:0.119959)100:0.082905)57:0.016128,((((((72389216_Tbrucei_excavates:0.520466,1000043201_Bsaltans_excavates:0.467976)100:0.694493,1000105111_Ttrahens_opisthokonts:0.725951)96:0.142068,452821738_Gsulphuraria_archaeplastida:0.480004)66:0.069091,569394343_Rfilosa_SAR:0.637944)72:0.055402,(((224004514_Tpseudonana_SAR:0.112297,(219121764_Ptricornutum_SAR:0.137827,1000213548_Pmultiseries_SAR:0.158297)100:0.058365)100:0.208789,(1000090852_Ngaditana_SAR:0.192171,323452338_Aanophagefferens_SAR:0.296739)98:0.045047)100:0.089191,1000241736_Sminutum_SAR:0.259785)80:0.028165)35:0.014525,428185251_Gtheta_cryptophyte:0.271813)32:0.019022)31:0.021339)35:0.033346,291001131_Ngruberi_excavates:0.389886)100:0.290341,428177564_Gtheta_cryptophyte:0.352261)74:0.040943,((((514700342_Srosetta_opisthokonts:0.285913,1000193086_Sarctica_opisthokonts:0.337520)96:0.055494,470322640_Cowczarzaki_opisthokonts:0.219293)100:0.065334,(((1000065466_Mverticillata_opisthokonts:0.165217,1000078605_Spunctatus_opisthokonts:0.157684)94:0.035351,398366359_Scerevisiae_opisthokonts:0.480889)98:0.046074,(1000133100_Amacrogynus_opisthokonts:0.000002,1000143056_Amacrogynus_opisthokonts:0.000002)100:0.298081)100:0.110916)96:0.040476,(((1000033244_Ppurpureum_archaeplastida:0.722060,452823515_Gsulphuraria_archaeplastida:0.442263)100:0.171595,((((224006195_Tpseudonana_SAR:0.174219,219111171_Ptricornutum_SAR:0.257662)100:0.256781,323451332_Aanophagefferens_SAR:0.477190)70:0.042861,1000091953_Ngaditana_SAR:0.295277)99:0.123837,(485617693_Ehuxleyi_haptophyte:0.353865,1000039489_Bsaltans_excavates:0.520604)55:0.067160)54:0.028434)46:0.033561,((((384251335_Csubellipsoidea_archaeplastida:0.130801,307104210_Cvariabilis_archaeplastida:0.130378)87:0.037932,302844937_Vcarteri_archaeplastida:0.542228)100:0.073351,(303279270_Mpusilla_archaeplastida:0.092118,308806918_Otauri_archaeplastida:0.138587)100:0.147390)100:0.068703,1000101684_Ttrahens_opisthokonts:0.394557)88:0.041161)44:0.026211)45:0.023759)30:0.021558,((((118358423_Tthermophila_SAR:0.117764,471231350_Imultifiliis_SAR:0.085377)100:0.223895,(145514572_Ptetraurelia_SAR:0.123595,145514241_Ptetraurelia_SAR:0.047672)100:0.316555)100:0.402669,290975236_Ngruberi_excavates:0.354927)94:0.088684,(66803771_Ddiscoideum_amoebozoa:0.138247,281212309_Ppallidum_amoebozoa:0.144904)100:0.214388)41:0.034489);
