# Supplementary material for: Formation of chimeric genes with essential functions at the origin of eukaryotes
Source: BMC Biol. 2018 Mar 13;16:30. doi: 10.1186/s12915-018-0500-0 (PMC5851275; doi:10.1186/s12915-018-0500-0)
Supplement: Supplementary file 21 — Supporting data for this study, consisting of fasta sequences of S-genes, intron position alignments, components information, and phylogenetic trees. (ZIP 11370 kb) [file 12915_2018_500_MOESM21_ESM.zip › meheustEtAlSgeneEukaryogenesis/phyloTreesEukaryogenesis/fullLength/31055.aln.treefile]

(440791390_Acastellanii_amoebozoa:0.649279,((384249900_Csubellipsoidea_archaeplastida:0.606450,308808252_Otauri_archaeplastida:0.713820)100:0.192499,428178388_Gtheta_cryptophyte:0.893985)86:0.126819,(1000195662_Sarctica_opisthokonts:0.730757,1000079411_Spunctatus_opisthokonts:0.617182)95:0.133170);
