# Supplementary material for: Formation of chimeric genes with essential functions at the origin of eukaryotes
Source: BMC Biol. 2018 Mar 13;16:30. doi: 10.1186/s12915-018-0500-0 (PMC5851275; doi:10.1186/s12915-018-0500-0)
Supplement: Supplementary file 21 — Supporting data for this study, consisting of fasta sequences of S-genes, intron position alignments, components information, and phylogenetic trees. (ZIP 11370 kb) [file 12915_2018_500_MOESM21_ESM.zip › meheustEtAlSgeneEukaryogenesis/phyloTreesEukaryogenesis/fullLength/39989.aln.treefile]

(224003187_Tpseudonana_SAR:0.383034,(219117071_Ptricornutum_SAR:0.410577,1000210488_Pmultiseries_SAR:0.362667)96:0.166796,1000196616_Sarctica_opisthokonts:0.609290);
