# Supplementary material for: Formation of chimeric genes with essential functions at the origin of eukaryotes
Source: BMC Biol. 2018 Mar 13;16:30. doi: 10.1186/s12915-018-0500-0 (PMC5851275; doi:10.1186/s12915-018-0500-0)
Supplement: Supplementary file 21 — Supporting data for this study, consisting of fasta sequences of S-genes, intron position alignments, components information, and phylogenetic trees. (ZIP 11370 kb) [file 12915_2018_500_MOESM21_ESM.zip › meheustEtAlSgeneEukaryogenesis/phyloTreesEukaryogenesis/fullLength/22594.aln.treefile]

(1000029379_Ppurpureum_archaeplastida:0.832446,(384247123_Csubellipsoidea_archaeplastida:0.237884,(302842666_Vcarteri_archaeplastida:0.038528,159475603_Creinhardtii_archaeplastida:0.145076)100:0.284745)100:0.420591,(66827051_Ddiscoideum_amoebozoa:0.337004,281208876_Ppallidum_amoebozoa:0.262449)98:0.294009);
