# Supplementary material for: Formation of chimeric genes with essential functions at the origin of eukaryotes
Source: BMC Biol. 2018 Mar 13;16:30. doi: 10.1186/s12915-018-0500-0 (PMC5851275; doi:10.1186/s12915-018-0500-0)
Supplement: Supplementary file 21 — Supporting data for this study, consisting of fasta sequences of S-genes, intron position alignments, components information, and phylogenetic trees. (ZIP 11370 kb) [file 12915_2018_500_MOESM21_ESM.zip › meheustEtAlSgeneEukaryogenesis/phyloTreesEukaryogenesis/fullLength/38082.aln.treefile]

(384248102_Csubellipsoidea_archaeplastida:0.382052,((303286099_Mpusilla_archaeplastida:0.645465,(470363132_Cowczarzaki_opisthokonts:0.922975,323448500_Aanophagefferens_SAR:0.920820)84:0.236563)79:0.119242,302851829_Vcarteri_archaeplastida:0.515578)70:0.091751,307105095_Cvariabilis_archaeplastida:0.297028);
