# Supplementary material for: Formation of chimeric genes with essential functions at the origin of eukaryotes
Source: BMC Biol. 2018 Mar 13;16:30. doi: 10.1186/s12915-018-0500-0 (PMC5851275; doi:10.1186/s12915-018-0500-0)
Supplement: Supplementary file 21 — Supporting data for this study, consisting of fasta sequences of S-genes, intron position alignments, components information, and phylogenetic trees. (ZIP 11370 kb) [file 12915_2018_500_MOESM21_ESM.zip › meheustEtAlSgeneEukaryogenesis/phyloTreesEukaryogenesis/fullLength/6543.aln.treefile]

(514696950_Srosetta_opisthokonts:0.175661,(((((((303271479_Mpusilla_archaeplastida:0.184694,308808474_Otauri_archaeplastida:0.343137)100:0.109104,(307104774_Cvariabilis_archaeplastida:0.276101,302855124_Vcarteri_archaeplastida:0.266073)94:0.087093)78:0.054515,1000164314_Cparadoxa_archaeplastida:0.395437)17:0.037141,(((((118380153_Tthermophila_SAR:0.333707,(145511277_Ptetraurelia_SAR:0.000001,145501182_Ptetraurelia_SAR:0.000001)100:0.338869)100:0.256802,(290992797_Ngruberi_excavates:0.505278,398366525_Scerevisiae_opisthokonts:1.072327)97:0.197457)58:0.047400,(66804899_Ddiscoideum_amoebozoa:0.162779,281211515_Ppallidum_amoebozoa:0.212807)99:0.108234)55:0.053812,452822746_Gsulphuraria_archaeplastida:0.363036)45:0.042077,((485629170_Ehuxleyi_haptophyte:0.349241,((1000105452_Ttrahens_opisthokonts:0.825177,(1000206901_Pmultiseries_SAR:0.459348,323453854_Aanophagefferens_SAR:0.411877)96:0.104896)62:0.058229,(569419983_Rfilosa_SAR:0.443522,1000125633_Bnatans_SAR:0.294000)97:0.112321)43:0.032716)54:0.027748,428166272_Gtheta_cryptophyte:0.466126)46:0.045945)17:0.029821)96:0.062706,((1000059012_Mverticillata_opisthokonts:0.168931,(1000140298_Amacrogynus_opisthokonts:0.000001,1000141246_Amacrogynus_opisthokonts:0.000001)100:0.265554)90:0.047714,1000080952_Spunctatus_opisthokonts:0.093935)100:0.104370)97:0.076421,470304935_Cowczarzaki_opisthokonts:0.367317)93:0.054350,1000194308_Sarctica_opisthokonts:0.374305)100:0.086606,167536964_Mbrevicollis_opisthokonts:0.249202);
