# Supplementary material for: Formation of chimeric genes with essential functions at the origin of eukaryotes
Source: BMC Biol. 2018 Mar 13;16:30. doi: 10.1186/s12915-018-0500-0 (PMC5851275; doi:10.1186/s12915-018-0500-0)
Supplement: Supplementary file 21 — Supporting data for this study, consisting of fasta sequences of S-genes, intron position alignments, components information, and phylogenetic trees. (ZIP 11370 kb) [file 12915_2018_500_MOESM21_ESM.zip › meheustEtAlSgeneEukaryogenesis/phyloTreesEukaryogenesis/fullLength/9778.aln.treefile]

(514701421_Srosetta_opisthokonts:0.302621,((((((((1000028519_Ppurpureum_archaeplastida:0.630506,(1000064936_Mverticillata_opisthokonts:0.364756,1000082604_Spunctatus_opisthokonts:0.306972)62:0.116934)41:0.098337,(1000137777_Amacrogynus_opisthokonts:0.700800,6320673_Scerevisiae_opisthokonts:1.211389)65:0.188052)96:0.176698,(384252610_Csubellipsoidea_archaeplastida:0.321228,(302853274_Vcarteri_archaeplastida:0.060563,159464020_Creinhardtii_archaeplastida:0.056798)100:0.367271)46:0.039119)60:0.091114,((303273620_Mpusilla_archaeplastida:0.423559,308802852_Otauri_archaeplastida:0.492563)94:0.150645,307108325_Cvariabilis_archaeplastida:0.358621)63:0.057871)66:0.111494,(1000089546_Ngaditana_SAR:0.532772,1000219190_Pmultiseries_SAR:0.528386)46:0.031755)78:0.057126,485606280_Ehuxleyi_haptophyte:0.272053)82:0.062003,1000119759_Bnatans_SAR:0.482184)100:0.183960,1000099286_Ttrahens_opisthokonts:0.401963)99:0.161253,167525461_Mbrevicollis_opisthokonts:0.246657);
