# Supplementary material for: Formation of chimeric genes with essential functions at the origin of eukaryotes
Source: BMC Biol. 2018 Mar 13;16:30. doi: 10.1186/s12915-018-0500-0 (PMC5851275; doi:10.1186/s12915-018-0500-0)
Supplement: Supplementary file 21 — Supporting data for this study, consisting of fasta sequences of S-genes, intron position alignments, components information, and phylogenetic trees. (ZIP 11370 kb) [file 12915_2018_500_MOESM21_ESM.zip › meheustEtAlSgeneEukaryogenesis/phyloTreesEukaryogenesis/fullLength/2491.aln.treefile]

(440802682_Acastellanii_amoebozoa:0.300722,(((((440793286_Acastellanii_amoebozoa:0.358080,(66826621_Ddiscoideum_amoebozoa:0.158610,281202052_Ppallidum_amoebozoa:0.164798)100:0.149178)92:0.074694,(((514687687_Srosetta_opisthokonts:0.243083,167526776_Mbrevicollis_opisthokonts:0.231185)100:0.112257,470296401_Cowczarzaki_opisthokonts:0.226206)100:0.085808,((1000065909_Mverticillata_opisthokonts:0.194024,6322639_Scerevisiae_opisthokonts:0.336288)86:0.028846,(1000082064_Spunctatus_opisthokonts:0.135371,(1000131103_Amacrogynus_opisthokonts:0.124031,1000136943_Amacrogynus_opisthokonts:0.288429)100:0.124037)100:0.047135)97:0.058282)93:0.043575)80:0.037270,(((((72392593_Tbrucei_excavates:0.388688,1000047867_Bsaltans_excavates:0.445253)100:0.408827,(223998989_Tpseudonana_SAR:0.410367,(219117892_Ptricornutum_SAR:0.391744,1000215471_Pmultiseries_SAR:0.317482)100:0.140259)100:0.743962)92:0.159744,((1000029676_Ppurpureum_archaeplastida:0.299786,449016540_Cmerolae_archaeplastida:0.492617)78:0.031113,452821088_Gsulphuraria_archaeplastida:0.333651)92:0.049828)76:0.057702,(((223997680_Tpseudonana_SAR:0.133492,(219123337_Ptricornutum_SAR:0.168531,1000209231_Pmultiseries_SAR:0.160008)100:0.064802)100:0.209454,323450794_Aanophagefferens_SAR:0.532753)100:0.144327,(1000111717_Bnatans_SAR:0.440065,1000123952_Bnatans_SAR:0.453995)100:0.219506)56:0.047461)60:0.041194,((485638107_Ehuxleyi_haptophyte:0.000881,485635169_Ehuxleyi_haptophyte:0.075958)100:0.339032,(428183157_Gtheta_cryptophyte:0.377649,428165564_Gtheta_cryptophyte:0.178306)100:0.082130)31:0.025551)27:0.031038)61:0.038676,((((440790438_Acastellanii_amoebozoa:0.336756,290984017_Ngruberi_excavates:0.851956)46:0.093632,(((((514685869_Srosetta_opisthokonts:0.380161,((71745744_Tbrucei_excavates:0.278616,((1000039936_Bsaltans_excavates:0.000000,1000039938_Bsaltans_excavates:0.000000):0.000002,1000039937_Bsaltans_excavates:0.000002)100:0.229680)100:0.362233,323450814_Aanophagefferens_SAR:0.639198)98:0.118122)100:0.207315,1000089838_Ngaditana_SAR:0.478745)99:0.135502,(223999371_Tpseudonana_SAR:0.831142,(1000106961_Bnatans_SAR:0.391924,(1000120902_Bnatans_SAR:0.003859,1000120951_Bnatans_SAR:0.084040)100:0.352241)100:0.472341)100:0.140854)100:0.143228,(((118372041_Tthermophila_SAR:0.128129,471225783_Imultifiliis_SAR:0.146782)100:0.135249,(118383519_Tthermophila_SAR:0.205138,471219078_Imultifiliis_SAR:0.825078)99:0.082454)99:0.117633,(145541022_Ptetraurelia_SAR:0.122323,145496143_Ptetraurelia_SAR:0.750889)100:0.269808)100:0.238704)100:0.131016,(((384249095_Csubellipsoidea_archaeplastida:0.178373,(302831357_Vcarteri_archaeplastida:0.060367,159474126_Creinhardtii_archaeplastida:0.080717)100:0.104808)100:0.080279,303272379_Mpusilla_archaeplastida:0.228193)100:0.141877,((485649031_Ehuxleyi_haptophyte:0.441060,1000097041_Ttrahens_opisthokonts:0.483925)99:0.096909,428184304_Gtheta_cryptophyte:0.525612)97:0.057759)100:0.184165)47:0.033942)23:0.036613,440789622_Acastellanii_amoebozoa:0.379449)35:0.052287,290998081_Ngruberi_excavates:0.445399)45:0.023631)100:0.307296,66818453_Ddiscoideum_amoebozoa:0.608125)97:0.095183,1000097657_Ttrahens_opisthokonts:0.543244);
