# Supplementary material for: Formation of chimeric genes with essential functions at the origin of eukaryotes
Source: BMC Biol. 2018 Mar 13;16:30. doi: 10.1186/s12915-018-0500-0 (PMC5851275; doi:10.1186/s12915-018-0500-0)
Supplement: Supplementary file 21 — Supporting data for this study, consisting of fasta sequences of S-genes, intron position alignments, components information, and phylogenetic trees. (ZIP 11370 kb) [file 12915_2018_500_MOESM21_ESM.zip › meheustEtAlSgeneEukaryogenesis/phyloTreesEukaryogenesis/fullLength/6503.aln.treefile]

(440804175_Acastellanii_amoebozoa:0.385349,(((((((514686988_Srosetta_opisthokonts:0.216275,167535678_Mbrevicollis_opisthokonts:0.255727)100:0.124512,1000194038_Sarctica_opisthokonts:0.542445)88:0.044130,470296081_Cowczarzaki_opisthokonts:0.399040)87:0.063797,(((224003113_Tpseudonana_SAR:0.411016,(219118949_Ptricornutum_SAR:0.285984,1000214500_Pmultiseries_SAR:0.523509)98:0.108859)100:0.359476,(1000104198_Ttrahens_opisthokonts:0.991754,323453923_Aanophagefferens_SAR:0.550512)87:0.086762)72:0.065602,485616089_Ehuxleyi_haptophyte:0.364082)83:0.114157)23:0.027645,(((384245643_Csubellipsoidea_archaeplastida:0.159641,307103282_Cvariabilis_archaeplastida:0.176042)97:0.057246,159480612_Creinhardtii_archaeplastida:0.161306)100:0.151031,1000183656_Cparadoxa_archaeplastida:0.404775)79:0.061176)33:0.055162,(((((118361326_Tthermophila_SAR:0.138011,471231983_Imultifiliis_SAR:0.215476)100:0.182637,145485028_Ptetraurelia_SAR:0.422128)93:0.144784,452822946_Gsulphuraria_archaeplastida:1.583422)53:0.096134,1000116799_Bnatans_SAR:0.436590)7:0.039743,428175031_Gtheta_cryptophyte:0.355840)10:0.050657)15:0.037645,((1000057058_Mverticillata_opisthokonts:0.256705,(1000077385_Spunctatus_opisthokonts:0.000002,1000077386_Spunctatus_opisthokonts:0.000002)100:0.235237)65:0.058759,(1000129086_Amacrogynus_opisthokonts:0.018770,1000130523_Amacrogynus_opisthokonts:0.017493)100:0.492000)82:0.079957)45:0.081401,(166240378_Ddiscoideum_amoebozoa:0.284403,281210227_Ppallidum_amoebozoa:0.210838)100:0.229957);
