# Supplementary material for: Formation of chimeric genes with essential functions at the origin of eukaryotes
Source: BMC Biol. 2018 Mar 13;16:30. doi: 10.1186/s12915-018-0500-0 (PMC5851275; doi:10.1186/s12915-018-0500-0)
Supplement: Supplementary file 21 — Supporting data for this study, consisting of fasta sequences of S-genes, intron position alignments, components information, and phylogenetic trees. (ZIP 11370 kb) [file 12915_2018_500_MOESM21_ESM.zip › meheustEtAlSgeneEukaryogenesis/phyloTreesEukaryogenesis/fullLength/17121.aln.treefile]

(1000055393_Mverticillata_opisthokonts:0.076129,1000055626_Mverticillata_opisthokonts:0.051234,(((((1000057917_Mverticillata_opisthokonts:0.056969,1000057956_Mverticillata_opisthokonts:0.087293)100:0.439433,(1000082596_Spunctatus_opisthokonts:0.493458,1000135278_Amacrogynus_opisthokonts:0.762222)97:0.158446)100:0.283277,(1000088472_Ngaditana_SAR:1.080977,(290979862_Ngruberi_excavates:0.603856,66812348_Ddiscoideum_amoebozoa:0.963524)90:0.189950)75:0.114227)100:0.266185,(1000082715_Spunctatus_opisthokonts:0.422862,1000129704_Amacrogynus_opisthokonts:0.249213)66:0.072756)65:0.083619,10383780_Scerevisiae_opisthokonts:0.655970)100:0.251521);
