# Supplementary material for: Formation of chimeric genes with essential functions at the origin of eukaryotes
Source: BMC Biol. 2018 Mar 13;16:30. doi: 10.1186/s12915-018-0500-0 (PMC5851275; doi:10.1186/s12915-018-0500-0)
Supplement: Supplementary file 21 — Supporting data for this study, consisting of fasta sequences of S-genes, intron position alignments, components information, and phylogenetic trees. (ZIP 11370 kb) [file 12915_2018_500_MOESM21_ESM.zip › meheustEtAlSgeneEukaryogenesis/phyloTreesEukaryogenesis/fullLength/25743.aln.treefile]

(224011743_Tpseudonana_SAR:0.305647,(((308803661_Otauri_archaeplastida:0.626038,1000141642_Amacrogynus_opisthokonts:0.850321)64:0.087018,323456902_Aanophagefferens_SAR:0.513293)100:0.398212,1000220938_Pmultiseries_SAR:0.174094)52:0.042580,219110064_Ptricornutum_SAR:0.193246);
