# Supplementary material for: Formation of chimeric genes with essential functions at the origin of eukaryotes
Source: BMC Biol. 2018 Mar 13;16:30. doi: 10.1186/s12915-018-0500-0 (PMC5851275; doi:10.1186/s12915-018-0500-0)
Supplement: Supplementary file 21 — Supporting data for this study, consisting of fasta sequences of S-genes, intron position alignments, components information, and phylogenetic trees. (ZIP 11370 kb) [file 12915_2018_500_MOESM21_ESM.zip › meheustEtAlSgeneEukaryogenesis/phyloTreesEukaryogenesis/fullLength/31047.aln.treefile]

(303286031_Mpusilla_archaeplastida:0.914074,(1000065031_Mverticillata_opisthokonts:0.520295,((66810087_Ddiscoideum_amoebozoa:0.486665,281207997_Ppallidum_amoebozoa:0.469197)96:0.333026,1000096533_Ttrahens_opisthokonts:0.525664)43:0.066976)53:0.173779,(470323420_Cowczarzaki_opisthokonts:0.619892,(1000141516_Amacrogynus_opisthokonts:0.070916,1000142754_Amacrogynus_opisthokonts:0.000002)100:1.007639)49:0.038133);
