# Supplementary material for: Formation of chimeric genes with essential functions at the origin of eukaryotes
Source: BMC Biol. 2018 Mar 13;16:30. doi: 10.1186/s12915-018-0500-0 (PMC5851275; doi:10.1186/s12915-018-0500-0)
Supplement: Supplementary file 21 — Supporting data for this study, consisting of fasta sequences of S-genes, intron position alignments, components information, and phylogenetic trees. (ZIP 11370 kb) [file 12915_2018_500_MOESM21_ESM.zip › meheustEtAlSgeneEukaryogenesis/phyloTreesEukaryogenesis/fullLength/17126.aln.treefile]

(440796461_Acastellanii_amoebozoa:0.534548,((((1000061815_Mverticillata_opisthokonts:0.227279,1000085745_Spunctatus_opisthokonts:0.251649)95:0.093160,(1000131792_Amacrogynus_opisthokonts:0.004809,1000134703_Amacrogynus_opisthokonts:0.000002)100:0.380583)97:0.134358,470363764_Cowczarzaki_opisthokonts:0.425994)26:0.063372,(((146185352_Tthermophila_SAR:0.264010,471219588_Imultifiliis_SAR:0.178707)100:0.682997,1000125092_Bnatans_SAR:0.838993)44:0.089127,290983953_Ngruberi_excavates:0.755998)39:0.130680)73:0.119383,(66813588_Ddiscoideum_amoebozoa:0.169905,281211238_Ppallidum_amoebozoa:0.120556)100:0.250309);
