# Supplementary material for: Formation of chimeric genes with essential functions at the origin of eukaryotes
Source: BMC Biol. 2018 Mar 13;16:30. doi: 10.1186/s12915-018-0500-0 (PMC5851275; doi:10.1186/s12915-018-0500-0)
Supplement: Supplementary file 21 — Supporting data for this study, consisting of fasta sequences of S-genes, intron position alignments, components information, and phylogenetic trees. (ZIP 11370 kb) [file 12915_2018_500_MOESM21_ESM.zip › meheustEtAlSgeneEukaryogenesis/phyloTreesEukaryogenesis/fullLength/2610.aln.treefile]

(12580747_Gtheta_cryptophyte:0.978905,((((((((((((((((((((((((((440802995_Acastellanii_amoebozoa:0.105675,(66809537_Ddiscoideum_amoebozoa:0.071305,281208863_Ppallidum_amoebozoa:0.058481)100:0.101937)97:0.046336,((1000060692_Mverticillata_opisthokonts:0.146205,1000085773_Spunctatus_opisthokonts:0.116189)100:0.053983,470305961_Cowczarzaki_opisthokonts:0.130869)97:0.042050)97:0.048152,(485643341_Ehuxleyi_haptophyte:0.000002,485621210_Ehuxleyi_haptophyte:0.000002)100:0.442917)87:0.048485,1000185317_Cparadoxa_archaeplastida:0.076205)86:0.026431,(1000033802_Ppurpureum_archaeplastida:0.384509,452821529_Gsulphuraria_archaeplastida:0.319563)98:0.123905)72:0.066099,((384250109_Csubellipsoidea_archaeplastida:0.234710,307111283_Cvariabilis_archaeplastida:0.212009)80:0.027666,(302842179_Vcarteri_archaeplastida:0.035404,159473382_Creinhardtii_archaeplastida:0.027382)100:0.150483)99:0.077076)69:0.070547,(303273666_Mpusilla_archaeplastida:0.545019,308804455_Otauri_archaeplastida:0.366102)93:0.175454)65:0.032844,(1000132419_Amacrogynus_opisthokonts:0.000002,1000132420_Amacrogynus_opisthokonts:0.000002)100:0.333975)63:0.036495,428177389_Gtheta_cryptophyte:0.271092)87:0.062032,167518484_Mbrevicollis_opisthokonts:0.460791)73:0.073961,290990808_Ngruberi_excavates:0.277420)54:0.050174,(((72393165_Tbrucei_excavates:0.741643,1000041829_Bsaltans_excavates:0.472538)100:0.683117,((224011068_Tpseudonana_SAR:0.198915,219110271_Ptricornutum_SAR:0.376477)100:0.833040,1000125304_Bnatans_SAR:0.995668)100:0.679247)64:0.039800,1000105332_Ttrahens_opisthokonts:0.946557)65:0.113748)62:0.078496,((118397104_Tthermophila_SAR:0.203792,471218863_Imultifiliis_SAR:0.230612)98:0.243302,145492806_Ptetraurelia_SAR:1.264268)98:0.248082)100:1.557619,(71746992_Tbrucei_excavates:0.000002,71747002_Tbrucei_excavates:0.000002)100:0.561690)89:0.142305,(66823017_Ddiscoideum_amoebozoa:0.011924,281209358_Ppallidum_amoebozoa:0.090919)100:0.173863)64:0.077018,(1000131406_Amacrogynus_opisthokonts:0.000002,1000132623_Amacrogynus_opisthokonts:0.000002)100:0.065163)31:0.025685,(440802745_Acastellanii_amoebozoa:0.147353,470326018_Cowczarzaki_opisthokonts:0.267655)35:0.022628)22:0.004880,((290990054_Ngruberi_excavates:0.200708,428184612_Gtheta_cryptophyte:0.106043)64:0.013335,(1000099230_Ttrahens_opisthokonts:0.169035,449015559_Cmerolae_archaeplastida:0.542633)27:0.000003)57:0.037459)39:0.030140,(1000064387_Mverticillata_opisthokonts:0.097216,1000082627_Spunctatus_opisthokonts:0.053782)43:0.023107)27:0.012108,(514692349_Srosetta_opisthokonts:0.133600,167536334_Mbrevicollis_opisthokonts:0.044759)99:0.064897)37:0.012730,1000195042_Sarctica_opisthokonts:0.101043)31:0.028538,(((1000027598_Ppurpureum_archaeplastida:0.165487,452823040_Gsulphuraria_archaeplastida:0.088668)89:0.039648,(384247775_Csubellipsoidea_archaeplastida:0.034357,(307105604_Cvariabilis_archaeplastida:0.104486,(302847482_Vcarteri_archaeplastida:0.041496,159462386_Creinhardtii_archaeplastida:0.020678)100:0.109591)66:0.039311)42:0.055635)14:0.011050,(((((223999663_Tpseudonana_SAR:0.056990,219118504_Ptricornutum_SAR:0.206629)100:0.029417,1000212132_Pmultiseries_SAR:0.016069)100:0.086280,1000092373_Ngaditana_SAR:0.142802)80:0.029355,323446210_Aanophagefferens_SAR:0.155703)99:0.056403,(485633227_Ehuxleyi_haptophyte:0.000002,485630056_Ehuxleyi_haptophyte:0.000002)100:0.103660)77:0.034379)19:0.034256)9:0.023038,(1000232660_Sminutum_SAR:0.121417,569408571_Rfilosa_SAR:0.181788)90:0.060506)13:0.023892,((((118363404_Tthermophila_SAR:0.156322,471222548_Imultifiliis_SAR:0.239387)100:0.172747,((145531229_Ptetraurelia_SAR:0.114212,145492772_Ptetraurelia_SAR:0.000002)100:0.173613,145485197_Ptetraurelia_SAR:1.942674)98:0.246869)93:0.118409,((118368363_Tthermophila_SAR:0.106337,471225305_Imultifiliis_SAR:0.066093)100:0.044454,471227703_Imultifiliis_SAR:0.082363)100:0.204717)77:0.041350,14318526_Scerevisiae_opisthokonts:0.276163)80:0.021307)15:0.052219,1000118840_Bnatans_SAR:0.146038)17:0.071014,303272723_Mpusilla_archaeplastida:0.083020)17:0.049348,308805739_Otauri_archaeplastida:0.030126);
