# Supplementary material for: Formation of chimeric genes with essential functions at the origin of eukaryotes
Source: BMC Biol. 2018 Mar 13;16:30. doi: 10.1186/s12915-018-0500-0 (PMC5851275; doi:10.1186/s12915-018-0500-0)
Supplement: Supplementary file 21 — Supporting data for this study, consisting of fasta sequences of S-genes, intron position alignments, components information, and phylogenetic trees. (ZIP 11370 kb) [file 12915_2018_500_MOESM21_ESM.zip › meheustEtAlSgeneEukaryogenesis/phyloTreesEukaryogenesis/fullLength/14008.aln.treefile]

(440792678_Acastellanii_amoebozoa:0.512992,(((514698656_Srosetta_opisthokonts:0.930420,((((223997882_Tpseudonana_SAR:0.346921,(219122100_Ptricornutum_SAR:0.447103,1000209297_Pmultiseries_SAR:0.358952)96:0.098565)100:0.487615,323454061_Aanophagefferens_SAR:0.533746)97:0.161691,1000089574_Ngaditana_SAR:0.605110)75:0.101785,1000099343_Ttrahens_opisthokonts:0.761689)32:0.050539)46:0.077848,((1000027233_Ppurpureum_archaeplastida:0.631022,(452823430_Gsulphuraria_archaeplastida:0.642705,449018146_Cmerolae_archaeplastida:0.986654)72:0.102925)81:0.102070,((307106204_Cvariabilis_archaeplastida:0.352649,302844787_Vcarteri_archaeplastida:0.705965)100:0.214899,1000190785_Sarctica_opisthokonts:0.793554)34:0.080703)26:0.061652)45:0.046465,(((66803733_Ddiscoideum_amoebozoa:0.110274,66818787_Ddiscoideum_amoebozoa:0.125996)100:0.329480,281202952_Ppallidum_amoebozoa:0.622092)75:0.110652,166240562_Ddiscoideum_amoebozoa:1.201393)100:0.535133)87:0.097123,(((1000061641_Mverticillata_opisthokonts:0.324973,1000064130_Mverticillata_opisthokonts:0.178996)100:0.396939,1000077870_Spunctatus_opisthokonts:0.378270)87:0.084110,1000081925_Spunctatus_opisthokonts:0.559989)99:0.168209);
