# Supplementary material for: Formation of chimeric genes with essential functions at the origin of eukaryotes
Source: BMC Biol. 2018 Mar 13;16:30. doi: 10.1186/s12915-018-0500-0 (PMC5851275; doi:10.1186/s12915-018-0500-0)
Supplement: Supplementary file 21 — Supporting data for this study, consisting of fasta sequences of S-genes, intron position alignments, components information, and phylogenetic trees. (ZIP 11370 kb) [file 12915_2018_500_MOESM21_ESM.zip › meheustEtAlSgeneEukaryogenesis/phyloTreesEukaryogenesis/fullLength/7062.aln.treefile]

(514692877_Srosetta_opisthokonts:0.254415,((((((((384248287_Csubellipsoidea_archaeplastida:0.180083,307111011_Cvariabilis_archaeplastida:0.184946)90:0.054416,159466474_Creinhardtii_archaeplastida:0.151739)95:0.068851,(303273970_Mpusilla_archaeplastida:0.391039,308803695_Otauri_archaeplastida:0.359740)100:0.111364)100:0.140622,(1000238918_Sminutum_SAR:0.491414,1000121091_Bnatans_SAR:0.423513)46:0.051998)47:0.032381,((((224000736_Tpseudonana_SAR:0.321076,(219116420_Ptricornutum_SAR:0.262721,1000212310_Pmultiseries_SAR:0.328116)71:0.055688)100:0.396289,1000088838_Ngaditana_SAR:0.415270)76:0.073949,1000096290_Ttrahens_opisthokonts:0.921083)41:0.064070,452819483_Gsulphuraria_archaeplastida:1.017103)44:0.037858)26:0.020120,((((145506517_Ptetraurelia_SAR:1.186077,290999707_Ngruberi_excavates:1.088451)65:0.099904,66820672_Ddiscoideum_amoebozoa:0.637604)61:0.065043,569369709_Rfilosa_SAR:0.652279)74:0.110023,428170221_Gtheta_cryptophyte:0.465934)36:0.012232)65:0.094865,((1000058316_Mverticillata_opisthokonts:0.272389,1000081072_Spunctatus_opisthokonts:0.276609)99:0.100124,(1000128985_Amacrogynus_opisthokonts:0.029123,1000130417_Amacrogynus_opisthokonts:0.026666)100:1.199462)57:0.054704)99:0.105619,470303080_Cowczarzaki_opisthokonts:0.275367)100:0.204453,167534909_Mbrevicollis_opisthokonts:0.302544);
