# Supplementary material for: Formation of chimeric genes with essential functions at the origin of eukaryotes
Source: BMC Biol. 2018 Mar 13;16:30. doi: 10.1186/s12915-018-0500-0 (PMC5851275; doi:10.1186/s12915-018-0500-0)
Supplement: Supplementary file 21 — Supporting data for this study, consisting of fasta sequences of S-genes, intron position alignments, components information, and phylogenetic trees. (ZIP 11370 kb) [file 12915_2018_500_MOESM21_ESM.zip › meheustEtAlSgeneEukaryogenesis/phyloTreesEukaryogenesis/fullLength/9885.aln.treefile]

(514701623_Srosetta_opisthokonts:0.393481,(((((((((((384248466_Csubellipsoidea_archaeplastida:0.245695,307111260_Cvariabilis_archaeplastida:0.295684)96:0.074018,302836802_Vcarteri_archaeplastida:0.270848)100:0.172615,(303289681_Mpusilla_archaeplastida:0.394925,308812969_Otauri_archaeplastida:0.696362)100:0.192597)100:0.151843,485626614_Ehuxleyi_haptophyte:0.824319)47:0.051563,1000161328_Cparadoxa_archaeplastida:0.536182)72:0.071274,((223996261_Tpseudonana_SAR:0.231791,(219110583_Ptricornutum_SAR:0.209300,1000206621_Pmultiseries_SAR:0.200874)93:0.101139)100:0.596989,1000089371_Ngaditana_SAR:0.389878)100:0.282721)74:0.050006,452822084_Gsulphuraria_archaeplastida:1.050199)44:0.043640,(66818345_Ddiscoideum_amoebozoa:0.527651,281204576_Ppallidum_amoebozoa:0.425764)100:0.583400)60:0.035701,(((1000057184_Mverticillata_opisthokonts:0.334750,1000079849_Spunctatus_opisthokonts:0.448766)91:0.060067,398366151_Scerevisiae_opisthokonts:0.947494)45:0.031578,(1000129026_Amacrogynus_opisthokonts:0.000623,1000130459_Amacrogynus_opisthokonts:0.017276)100:0.487264)99:0.137458)41:0.046460,1000100071_Ttrahens_opisthokonts:0.788626)72:0.055462,470288737_Cowczarzaki_opisthokonts:0.531324)98:0.165050,167517086_Mbrevicollis_opisthokonts:0.656491);
