# Supplementary material for: Formation of chimeric genes with essential functions at the origin of eukaryotes
Source: BMC Biol. 2018 Mar 13;16:30. doi: 10.1186/s12915-018-0500-0 (PMC5851275; doi:10.1186/s12915-018-0500-0)
Supplement: Supplementary file 21 — Supporting data for this study, consisting of fasta sequences of S-genes, intron position alignments, components information, and phylogenetic trees. (ZIP 11370 kb) [file 12915_2018_500_MOESM21_ESM.zip › meheustEtAlSgeneEukaryogenesis/phyloTreesEukaryogenesis/fullLength/8841.aln.treefile]

(514655362_Srosetta_opisthokonts:0.243643,(303289881_Mpusilla_archaeplastida:0.334842,((((302855673_Vcarteri_archaeplastida:0.039919,159486875_Creinhardtii_archaeplastida:0.028011)100:0.290757,((((((145477643_Ptetraurelia_SAR:0.561644,471225527_Imultifiliis_SAR:0.319379)100:0.323637,569426375_Rfilosa_SAR:1.176212)66:0.112454,290981271_Ngruberi_excavates:0.428020)32:0.044773,1000049653_Bsaltans_excavates:0.398441)32:0.059800,(1000120139_Bnatans_SAR:0.568132,323449312_Aanophagefferens_SAR:0.647125)54:0.037065)32:0.044955,1000160382_Cparadoxa_archaeplastida:0.247958)29:0.043932)25:0.022900,428186669_Gtheta_cryptophyte:0.462428)43:0.034490,(485646217_Ehuxleyi_haptophyte:0.000002,485644059_Ehuxleyi_haptophyte:0.000002)100:0.405505)70:0.068863)100:0.414406,167522395_Mbrevicollis_opisthokonts:0.318547);
