# Supplementary material for: Formation of chimeric genes with essential functions at the origin of eukaryotes
Source: BMC Biol. 2018 Mar 13;16:30. doi: 10.1186/s12915-018-0500-0 (PMC5851275; doi:10.1186/s12915-018-0500-0)
Supplement: Supplementary file 21 — Supporting data for this study, consisting of fasta sequences of S-genes, intron position alignments, components information, and phylogenetic trees. (ZIP 11370 kb) [file 12915_2018_500_MOESM21_ESM.zip › meheustEtAlSgeneEukaryogenesis/phyloTreesEukaryogenesis/fullLength/27378.aln.treefile]

(440802614_Acastellanii_amoebozoa:0.456390,(514685380_Srosetta_opisthokonts:0.396299,167536895_Mbrevicollis_opisthokonts:0.360781)100:0.339720,(118346225_Tthermophila_SAR:0.615667,290987836_Ngruberi_excavates:0.724772)84:0.122604);
