# Supplementary material for: Formation of chimeric genes with essential functions at the origin of eukaryotes
Source: BMC Biol. 2018 Mar 13;16:30. doi: 10.1186/s12915-018-0500-0 (PMC5851275; doi:10.1186/s12915-018-0500-0)
Supplement: Supplementary file 21 — Supporting data for this study, consisting of fasta sequences of S-genes, intron position alignments, components information, and phylogenetic trees. (ZIP 11370 kb) [file 12915_2018_500_MOESM21_ESM.zip › meheustEtAlSgeneEukaryogenesis/phyloTreesEukaryogenesis/fullLength/3693.aln.treefile]

(440789749_Acastellanii_amoebozoa:0.279575,(((((514653785_Srosetta_opisthokonts:0.194344,167518005_Mbrevicollis_opisthokonts:0.152358)100:0.195410,((((1000059758_Mverticillata_opisthokonts:0.002127,1000059766_Mverticillata_opisthokonts:0.000002)100:0.168281,6320056_Scerevisiae_opisthokonts:0.804593)36:0.061879,1000080481_Spunctatus_opisthokonts:0.203301)38:0.055730,(1000134003_Amacrogynus_opisthokonts:0.007747,1000139095_Amacrogynus_opisthokonts:0.015245)100:0.569363)80:0.072635)77:0.038202,1000104282_Ttrahens_opisthokonts:0.376740)65:0.045883,((((384253701_Csubellipsoidea_archaeplastida:0.139475,(302852603_Vcarteri_archaeplastida:0.020297,159471083_Creinhardtii_archaeplastida:0.024921)100:0.151885)100:0.058320,(303276699_Mpusilla_archaeplastida:0.093879,308802748_Otauri_archaeplastida:0.208388)100:0.088644)100:0.061704,1000120539_Bnatans_SAR:0.723750)53:0.033171,((((((224002845_Tpseudonana_SAR:0.091360,219124051_Ptricornutum_SAR:0.103559)90:0.030935,1000208889_Pmultiseries_SAR:0.110298)100:0.284023,1000087449_Ngaditana_SAR:0.173175)84:0.030871,(323449836_Aanophagefferens_SAR:0.141452,323449569_Aanophagefferens_SAR:0.142413)100:0.112995)100:0.188743,(485607568_Ehuxleyi_haptophyte:0.287063,428184443_Gtheta_cryptophyte:0.290971)64:0.040861)50:0.018089,1000166912_Cparadoxa_archaeplastida:0.212630)27:0.012999)75:0.052223)30:0.016644,((((72387542_Tbrucei_excavates:0.599787,1000035560_Bsaltans_excavates:0.256900)100:0.420057,290993019_Ngruberi_excavates:0.630091)97:0.104312,((1000031573_Ppurpureum_archaeplastida:0.324564,452820927_Gsulphuraria_archaeplastida:0.589293)40:0.046760,449015815_Cmerolae_archaeplastida:0.837738)100:0.160794)51:0.033418,((118394671_Tthermophila_SAR:0.234271,471235593_Imultifiliis_SAR:0.221854)100:0.323849,(((145553471_Ptetraurelia_SAR:0.058138,145537015_Ptetraurelia_SAR:0.101113)98:0.069909,145510178_Ptetraurelia_SAR:0.100806)100:0.721616,((145514808_Ptetraurelia_SAR:0.147670,145514023_Ptetraurelia_SAR:0.067326)100:0.158498,145509649_Ptetraurelia_SAR:0.219288)100:0.484202)100:0.373832)100:0.622843)46:0.029218)74:0.043670,(66828219_Ddiscoideum_amoebozoa:0.196975,281209835_Ppallidum_amoebozoa:0.208365)100:0.283788);
