# Supplementary material for: Formation of chimeric genes with essential functions at the origin of eukaryotes
Source: BMC Biol. 2018 Mar 13;16:30. doi: 10.1186/s12915-018-0500-0 (PMC5851275; doi:10.1186/s12915-018-0500-0)
Supplement: Supplementary file 21 — Supporting data for this study, consisting of fasta sequences of S-genes, intron position alignments, components information, and phylogenetic trees. (ZIP 11370 kb) [file 12915_2018_500_MOESM21_ESM.zip › meheustEtAlSgeneEukaryogenesis/phyloTreesEukaryogenesis/fullLength/5156.aln.treefile]

(440804564_Acastellanii_amoebozoa:0.512561,(((((514686962_Srosetta_opisthokonts:0.202215,167520029_Mbrevicollis_opisthokonts:0.324303)99:0.156667,(1000188671_Sarctica_opisthokonts:0.301435,1000096161_Ttrahens_opisthokonts:0.553773)87:0.076830)53:0.043094,470290574_Cowczarzaki_opisthokonts:0.255135)43:0.032235,((1000057467_Mverticillata_opisthokonts:0.172441,1000085070_Spunctatus_opisthokonts:0.112009)79:0.019324,(1000133815_Amacrogynus_opisthokonts:0.028224,1000136947_Amacrogynus_opisthokonts:0.000002)100:0.206040)100:0.114929)77:0.093259,(((((1000032777_Ppurpureum_archaeplastida:0.245831,449019296_Cmerolae_archaeplastida:0.272802)90:0.066352,((384249849_Csubellipsoidea_archaeplastida:0.242741,(302838500_Vcarteri_archaeplastida:0.035940,159469624_Creinhardtii_archaeplastida:0.059853)100:0.201624)99:0.152051,(303280521_Mpusilla_archaeplastida:0.276359,308807847_Otauri_archaeplastida:0.443088)99:0.206108)97:0.182382)92:0.083576,(((224011886_Tpseudonana_SAR:0.166855,(219127779_Ptricornutum_SAR:0.174608,1000206599_Pmultiseries_SAR:0.208148)99:0.127186)99:0.149261,1000087771_Ngaditana_SAR:0.258372)91:0.070870,323451795_Aanophagefferens_SAR:0.498962)100:0.285801)87:0.115475,(((((118350194_Tthermophila_SAR:0.081741,471226480_Imultifiliis_SAR:0.125046)94:0.067584,118356113_Tthermophila_SAR:0.232671)100:0.120089,(145488675_Ptetraurelia_SAR:0.014438,145475953_Ptetraurelia_SAR:0.014039)100:0.296763)100:0.220531,(569397343_Rfilosa_SAR:0.063667,569356521_Rfilosa_SAR:0.134096)100:0.735080)91:0.096564,1000044493_Bsaltans_excavates:0.547757)48:0.052923)36:0.060331,(290979499_Ngruberi_excavates:0.410717,6321444_Scerevisiae_opisthokonts:1.270918)77:0.149026)69:0.049707)56:0.074785,(66826665_Ddiscoideum_amoebozoa:0.056399,281206232_Ppallidum_amoebozoa:0.081013)100:0.165681);
