# Supplementary material for: Formation of chimeric genes with essential functions at the origin of eukaryotes
Source: BMC Biol. 2018 Mar 13;16:30. doi: 10.1186/s12915-018-0500-0 (PMC5851275; doi:10.1186/s12915-018-0500-0)
Supplement: Supplementary file 21 — Supporting data for this study, consisting of fasta sequences of S-genes, intron position alignments, components information, and phylogenetic trees. (ZIP 11370 kb) [file 12915_2018_500_MOESM21_ESM.zip › meheustEtAlSgeneEukaryogenesis/phyloTreesEukaryogenesis/fullLength/12448.aln.treefile]

(72392078_Tbrucei_excavates:0.287120,((((((((384252870_Csubellipsoidea_archaeplastida:0.212704,(302841637_Vcarteri_archaeplastida:0.103491,159469153_Creinhardtii_archaeplastida:0.126124)100:0.172801)85:0.068775,(303272739_Mpusilla_archaeplastida:0.215439,308801823_Otauri_archaeplastida:0.251980)100:0.138897)93:0.108502,(224004152_Tpseudonana_SAR:0.593404,569399787_Rfilosa_SAR:0.355938)63:0.067813)34:0.053766,1000106605_Bnatans_SAR:0.558658)31:0.043443,1000187893_Sarctica_opisthokonts:0.333821)33:0.051812,(1000066459_Mverticillata_opisthokonts:0.291034,1000085305_Spunctatus_opisthokonts:0.240899)95:0.112687)38:0.055587,167516902_Mbrevicollis_opisthokonts:0.313954)87:0.087701,((485645892_Ehuxleyi_haptophyte:0.000002,485606932_Ehuxleyi_haptophyte:0.002667)100:0.442179,428181149_Gtheta_cryptophyte:0.318355)93:0.134231)100:0.182710,1000049394_Bsaltans_excavates:0.310986);
