# Supplementary material for: Formation of chimeric genes with essential functions at the origin of eukaryotes
Source: BMC Biol. 2018 Mar 13;16:30. doi: 10.1186/s12915-018-0500-0 (PMC5851275; doi:10.1186/s12915-018-0500-0)
Supplement: Supplementary file 21 — Supporting data for this study, consisting of fasta sequences of S-genes, intron position alignments, components information, and phylogenetic trees. (ZIP 11370 kb) [file 12915_2018_500_MOESM21_ESM.zip › meheustEtAlSgeneEukaryogenesis/phyloTreesEukaryogenesis/fullLength/7940.aln.treefile]

(440789756_Acastellanii_amoebozoa:0.406014,((514695120_Srosetta_opisthokonts:0.504448,(((1000061539_Mverticillata_opisthokonts:0.353129,(1000130846_Amacrogynus_opisthokonts:0.008398,1000142010_Amacrogynus_opisthokonts:0.016369)100:0.298183)97:0.131835,1000085693_Spunctatus_opisthokonts:0.240760)84:0.058526,1000187168_Sarctica_opisthokonts:0.668688)75:0.066516)63:0.065252,((((1000033385_Ppurpureum_archaeplastida:0.752015,(((303274705_Mpusilla_archaeplastida:0.227604,308807775_Otauri_archaeplastida:0.496810)95:0.068522,307104860_Cvariabilis_archaeplastida:0.303583)100:0.136540,1000100851_Ttrahens_opisthokonts:0.548208)43:0.035552)35:0.020413,323455215_Aanophagefferens_SAR:0.533851)36:0.052371,(219120219_Ptricornutum_SAR:0.384417,1000218701_Pmultiseries_SAR:0.518335)89:0.169584)41:0.055077,1000086825_Ngaditana_SAR:0.492561)61:0.061937)27:0.032578,(1000122589_Bnatans_SAR:0.456480,428183132_Gtheta_cryptophyte:0.472132)84:0.130609);
