# Supplementary material for: Formation of chimeric genes with essential functions at the origin of eukaryotes
Source: BMC Biol. 2018 Mar 13;16:30. doi: 10.1186/s12915-018-0500-0 (PMC5851275; doi:10.1186/s12915-018-0500-0)
Supplement: Supplementary file 21 — Supporting data for this study, consisting of fasta sequences of S-genes, intron position alignments, components information, and phylogenetic trees. (ZIP 11370 kb) [file 12915_2018_500_MOESM21_ESM.zip › meheustEtAlSgeneEukaryogenesis/phyloTreesEukaryogenesis/fullLength/24759.aln.treefile]

(118390239_Tthermophila_SAR:0.395004,(145495623_Ptetraurelia_SAR:0.446422,((452820617_Gsulphuraria_archaeplastida:0.675169,((66810149_Ddiscoideum_amoebozoa:0.141901,66809373_Ddiscoideum_amoebozoa:0.835669)71:0.094475,281203599_Ppallidum_amoebozoa:0.372365)100:0.363971)48:0.126273,290978977_Ngruberi_excavates:0.719909)99:0.277165)98:0.175128,471224380_Imultifiliis_SAR:0.453800);
