# Supplementary material for: Formation of chimeric genes with essential functions at the origin of eukaryotes
Source: BMC Biol. 2018 Mar 13;16:30. doi: 10.1186/s12915-018-0500-0 (PMC5851275; doi:10.1186/s12915-018-0500-0)
Supplement: Supplementary file 21 — Supporting data for this study, consisting of fasta sequences of S-genes, intron position alignments, components information, and phylogenetic trees. (ZIP 11370 kb) [file 12915_2018_500_MOESM21_ESM.zip › meheustEtAlSgeneEukaryogenesis/phyloTreesEukaryogenesis/fullLength/6897.aln.treefile]

(440792893_Acastellanii_amoebozoa:0.362945,(((((((514696804_Srosetta_opisthokonts:0.573328,167517945_Mbrevicollis_opisthokonts:0.318020)94:0.107968,1000142195_Amacrogynus_opisthokonts:0.356650)29:0.063914,((1000057484_Mverticillata_opisthokonts:0.211556,1000080902_Spunctatus_opisthokonts:0.193312)96:0.089766,1000198324_Sarctica_opisthokonts:0.307776)29:0.030976)24:0.039613,485632100_Ehuxleyi_haptophyte:0.603966)13:0.022480,(1000095969_Ttrahens_opisthokonts:0.522146,1000115486_Bnatans_SAR:0.321458)46:0.078726)26:0.035141,((((384252916_Csubellipsoidea_archaeplastida:0.160580,307110529_Cvariabilis_archaeplastida:0.147263)100:0.073486,159465165_Creinhardtii_archaeplastida:0.232059)99:0.096800,(303287666_Mpusilla_archaeplastida:0.268754,308799639_Otauri_archaeplastida:0.298565)100:0.115685)99:0.119740,(118366847_Tthermophila_SAR:0.284541,(145534688_Ptetraurelia_SAR:0.136028,145529097_Ptetraurelia_SAR:0.026190)100:1.034339)100:0.307204)45:0.034539)33:0.044292,((1000034952_Ppurpureum_archaeplastida:0.550356,(452822880_Gsulphuraria_archaeplastida:0.395544,449016112_Cmerolae_archaeplastida:0.737807)90:0.079697)90:0.089748,6320926_Scerevisiae_opisthokonts:0.455076)67:0.132512)54:0.059919,((224012773_Tpseudonana_SAR:0.282526,(219126450_Ptricornutum_SAR:0.184422,1000206215_Pmultiseries_SAR:0.197569)99:0.109684)100:0.184267,323456666_Aanophagefferens_SAR:0.755011)75:0.130494);
