# Supplementary material for: Formation of chimeric genes with essential functions at the origin of eukaryotes
Source: BMC Biol. 2018 Mar 13;16:30. doi: 10.1186/s12915-018-0500-0 (PMC5851275; doi:10.1186/s12915-018-0500-0)
Supplement: Supplementary file 21 — Supporting data for this study, consisting of fasta sequences of S-genes, intron position alignments, components information, and phylogenetic trees. (ZIP 11370 kb) [file 12915_2018_500_MOESM21_ESM.zip › meheustEtAlSgeneEukaryogenesis/phyloTreesEukaryogenesis/fullLength/7164.aln.treefile]

(514686757_Srosetta_opisthokonts:0.480386,((((71749272_Tbrucei_excavates:0.342805,1000049451_Bsaltans_excavates:0.274290)100:0.414141,1000104402_Ttrahens_opisthokonts:0.869701)53:0.100127,(((((302852321_Vcarteri_archaeplastida:0.064622,159470387_Creinhardtii_archaeplastida:0.069563)100:0.320278,1000122968_Bnatans_SAR:0.710137)48:0.065593,(428173049_Gtheta_cryptophyte:0.412354,323452269_Aanophagefferens_SAR:0.617317)20:0.045296)20:0.032319,((((146184913_Tthermophila_SAR:0.125575,471233591_Imultifiliis_SAR:0.100470)100:0.220768,145531363_Ptetraurelia_SAR:0.304015)100:0.223177,1000227012_Sminutum_SAR:0.479993)55:0.078273,291000730_Ngruberi_excavates:0.516316)46:0.070238)64:0.058774,((1000078065_Spunctatus_opisthokonts:0.065235,1000078066_Spunctatus_opisthokonts:0.000002)100:0.234150,(1000129604_Amacrogynus_opisthokonts:0.024046,1000131951_Amacrogynus_opisthokonts:0.012005)100:0.840172)100:0.220109)73:0.077832)59:0.061239,303274769_Mpusilla_archaeplastida:0.718782)100:0.252031,167527366_Mbrevicollis_opisthokonts:0.515773);
