# Supplementary material for: Formation of chimeric genes with essential functions at the origin of eukaryotes
Source: BMC Biol. 2018 Mar 13;16:30. doi: 10.1186/s12915-018-0500-0 (PMC5851275; doi:10.1186/s12915-018-0500-0)
Supplement: Supplementary file 21 — Supporting data for this study, consisting of fasta sequences of S-genes, intron position alignments, components information, and phylogenetic trees. (ZIP 11370 kb) [file 12915_2018_500_MOESM21_ESM.zip › meheustEtAlSgeneEukaryogenesis/phyloTreesEukaryogenesis/fullLength/10747.aln.treefile]

(440797154_Acastellanii_amoebozoa:0.399378,((((514697487_Srosetta_opisthokonts:0.647780,167535876_Mbrevicollis_opisthokonts:0.579469)100:0.246213,(1000197907_Sarctica_opisthokonts:0.565984,470365380_Cowczarzaki_opisthokonts:0.540587)77:0.123072)32:0.049719,((1000057923_Mverticillata_opisthokonts:0.427685,1000082376_Spunctatus_opisthokonts:0.346049)89:0.072066,1000140183_Amacrogynus_opisthokonts:0.816687)96:0.158350)35:0.063077,(((1000028625_Ppurpureum_archaeplastida:0.490652,452822529_Gsulphuraria_archaeplastida:0.367878)90:0.081083,449018596_Cmerolae_archaeplastida:0.630448)99:0.181780,((384251490_Csubellipsoidea_archaeplastida:0.542028,308799055_Otauri_archaeplastida:0.485776)98:0.148870,1000102106_Ttrahens_opisthokonts:0.611345)52:0.066281)33:0.037640)42:0.061786,((290981012_Ngruberi_excavates:0.673571,(66826811_Ddiscoideum_amoebozoa:0.367596,281208327_Ppallidum_amoebozoa:0.276054)100:0.335904)77:0.071964,428169733_Gtheta_cryptophyte:0.728619)41:0.042876);
