# Supplementary material for: Formation of chimeric genes with essential functions at the origin of eukaryotes
Source: BMC Biol. 2018 Mar 13;16:30. doi: 10.1186/s12915-018-0500-0 (PMC5851275; doi:10.1186/s12915-018-0500-0)
Supplement: Supplementary file 21 — Supporting data for this study, consisting of fasta sequences of S-genes, intron position alignments, components information, and phylogenetic trees. (ZIP 11370 kb) [file 12915_2018_500_MOESM21_ESM.zip › meheustEtAlSgeneEukaryogenesis/phyloTreesEukaryogenesis/fullLength/6683.aln.treefile]

(440797489_Acastellanii_amoebozoa:0.358283,((((((514694914_Srosetta_opisthokonts:0.680945,167521161_Mbrevicollis_opisthokonts:0.792358)98:0.158373,6324824_Scerevisiae_opisthokonts:1.212840)69:0.186312,(1000198732_Sarctica_opisthokonts:0.481531,470326471_Cowczarzaki_opisthokonts:0.429182)82:0.075700)51:0.072905,((1000028878_Ppurpureum_archaeplastida:0.571380,452819637_Gsulphuraria_archaeplastida:0.515355)96:0.183768,449018239_Cmerolae_archaeplastida:1.055678)96:0.174822)30:0.051723,(((219126632_Ptricornutum_SAR:0.318583,1000215513_Pmultiseries_SAR:0.223977)100:0.410424,323451367_Aanophagefferens_SAR:0.629452)98:0.152272,428168832_Gtheta_cryptophyte:0.884981)64:0.120502)19:0.055316,(((((72390385_Tbrucei_excavates:0.546897,1000047582_Bsaltans_excavates:0.607347)100:0.880151,290999080_Ngruberi_excavates:0.554805)89:0.219270,(1000102217_Ttrahens_opisthokonts:0.633369,1000126856_Bnatans_SAR:0.448549)65:0.082496)36:0.055295,((303290558_Mpusilla_archaeplastida:0.376785,308801229_Otauri_archaeplastida:0.320993)98:0.145196,(307111458_Cvariabilis_archaeplastida:0.311259,(302851436_Vcarteri_archaeplastida:0.089071,159470249_Creinhardtii_archaeplastida:0.154142)100:0.380870)91:0.100002)87:0.125921)29:0.023117,(66808745_Ddiscoideum_amoebozoa:0.279862,281209383_Ppallidum_amoebozoa:0.300410)100:0.257830)21:0.030534)12:0.030097,(1000057141_Mverticillata_opisthokonts:0.324932,1000078038_Spunctatus_opisthokonts:0.266576)91:0.224871);
