# Supplementary material for: Formation of chimeric genes with essential functions at the origin of eukaryotes
Source: BMC Biol. 2018 Mar 13;16:30. doi: 10.1186/s12915-018-0500-0 (PMC5851275; doi:10.1186/s12915-018-0500-0)
Supplement: Supplementary file 21 — Supporting data for this study, consisting of fasta sequences of S-genes, intron position alignments, components information, and phylogenetic trees. (ZIP 11370 kb) [file 12915_2018_500_MOESM21_ESM.zip › meheustEtAlSgeneEukaryogenesis/phyloTreesEukaryogenesis/fullLength/16958.aln.treefile]

(440794925_Acastellanii_amoebozoa:0.365581,((((71748856_Tbrucei_excavates:0.462815,1000042392_Bsaltans_excavates:0.338999)100:0.684634,428163236_Gtheta_cryptophyte:0.316778)80:0.146510,(223994221_Tpseudonana_SAR:0.232162,(219115637_Ptricornutum_SAR:0.340404,1000207802_Pmultiseries_SAR:0.212004)57:0.088136)100:0.352352)48:0.074653,1000189547_Sarctica_opisthokonts:0.465550)61:0.119329,1000103504_Ttrahens_opisthokonts:0.756771);
