# Supplementary material for: Formation of chimeric genes with essential functions at the origin of eukaryotes
Source: BMC Biol. 2018 Mar 13;16:30. doi: 10.1186/s12915-018-0500-0 (PMC5851275; doi:10.1186/s12915-018-0500-0)
Supplement: Supplementary file 21 — Supporting data for this study, consisting of fasta sequences of S-genes, intron position alignments, components information, and phylogenetic trees. (ZIP 11370 kb) [file 12915_2018_500_MOESM21_ESM.zip › meheustEtAlSgeneEukaryogenesis/phyloTreesEukaryogenesis/fullLength/17123.aln.treefile]

(440797081_Acastellanii_amoebozoa:0.754806,(((384251400_Csubellipsoidea_archaeplastida:0.588198,303273630_Mpusilla_archaeplastida:0.600003)95:0.186516,(((((1000058045_Mverticillata_opisthokonts:0.000002,1000058046_Mverticillata_opisthokonts:0.000002)100:0.652201,1000084442_Spunctatus_opisthokonts:0.491420)94:0.112928,1000136887_Amacrogynus_opisthokonts:1.002418)93:0.147535,470325174_Cowczarzaki_opisthokonts:0.856516)63:0.065731,1000104413_Ttrahens_opisthokonts:1.010421)83:0.108438)27:0.073434,428186170_Gtheta_cryptophyte:0.686354)30:0.043643,(290990219_Ngruberi_excavates:1.024826,(66820917_Ddiscoideum_amoebozoa:0.482672,281209789_Ppallidum_amoebozoa:0.444658)100:0.296079)61:0.110104);
