# Supplementary material for: Formation of chimeric genes with essential functions at the origin of eukaryotes
Source: BMC Biol. 2018 Mar 13;16:30. doi: 10.1186/s12915-018-0500-0 (PMC5851275; doi:10.1186/s12915-018-0500-0)
Supplement: Supplementary file 21 — Supporting data for this study, consisting of fasta sequences of S-genes, intron position alignments, components information, and phylogenetic trees. (ZIP 11370 kb) [file 12915_2018_500_MOESM21_ESM.zip › meheustEtAlSgeneEukaryogenesis/phyloTreesEukaryogenesis/fullLength/4638.aln.treefile]

(440799027_Acastellanii_amoebozoa:0.370014,((((((514686861_Srosetta_opisthokonts:0.237836,167534895_Mbrevicollis_opisthokonts:0.237741)100:0.156328,(1000197597_Sarctica_opisthokonts:0.404252,470326415_Cowczarzaki_opisthokonts:0.340555)76:0.042541)90:0.051172,((1000060521_Mverticillata_opisthokonts:0.334010,1000079611_Spunctatus_opisthokonts:0.278577)73:0.073666,(1000135554_Amacrogynus_opisthokonts:0.021100,1000137137_Amacrogynus_opisthokonts:0.019643)100:0.514878)96:0.121431)81:0.075980,(((1000030169_Ppurpureum_archaeplastida:1.224729,452822491_Gsulphuraria_archaeplastida:0.559758)83:0.136669,((224003701_Tpseudonana_SAR:0.183998,(219118326_Ptricornutum_SAR:0.186030,1000213260_Pmultiseries_SAR:0.251576)92:0.029795)100:0.440131,323452367_Aanophagefferens_SAR:0.704607)72:0.075557)90:0.093587,((((384248964_Csubellipsoidea_archaeplastida:0.159097,(302836129_Vcarteri_archaeplastida:0.127046,159463248_Creinhardtii_archaeplastida:0.046092)100:0.207364)91:0.035429,307109600_Cvariabilis_archaeplastida:0.173523)100:0.083133,303276312_Mpusilla_archaeplastida:0.299736)100:0.136367,428168778_Gtheta_cryptophyte:0.306921)85:0.050522)59:0.046510)28:0.037647,1000128136_Bnatans_SAR:0.481484)23:0.028006,(((((146184956_Tthermophila_SAR:0.182593,471235641_Imultifiliis_SAR:0.191175)100:0.188187,(145508473_Ptetraurelia_SAR:0.002193,145483721_Ptetraurelia_SAR:0.002479)100:0.388942)100:0.442176,6323146_Scerevisiae_opisthokonts:1.506839)42:0.052606,291001849_Ngruberi_excavates:0.671679)41:0.049877,(66815939_Ddiscoideum_amoebozoa:0.303772,281210967_Ppallidum_amoebozoa:0.193127)100:0.259083)26:0.030073)80:0.058014,1000099335_Ttrahens_opisthokonts:1.026259);
