# Supplementary material for: Formation of chimeric genes with essential functions at the origin of eukaryotes
Source: BMC Biol. 2018 Mar 13;16:30. doi: 10.1186/s12915-018-0500-0 (PMC5851275; doi:10.1186/s12915-018-0500-0)
Supplement: Supplementary file 21 — Supporting data for this study, consisting of fasta sequences of S-genes, intron position alignments, components information, and phylogenetic trees. (ZIP 11370 kb) [file 12915_2018_500_MOESM21_ESM.zip › meheustEtAlSgeneEukaryogenesis/phyloTreesEukaryogenesis/fullLength/43727.aln.treefile]

(1000034774_Ppurpureum_archaeplastida:0.537174,452825828_Gsulphuraria_archaeplastida:0.423540,(1000078209_Spunctatus_opisthokonts:0.000002,1000078210_Spunctatus_opisthokonts:0.000002)100:0.557669);
