# Supplementary material for: Formation of chimeric genes with essential functions at the origin of eukaryotes
Source: BMC Biol. 2018 Mar 13;16:30. doi: 10.1186/s12915-018-0500-0 (PMC5851275; doi:10.1186/s12915-018-0500-0)
Supplement: Supplementary file 21 — Supporting data for this study, consisting of fasta sequences of S-genes, intron position alignments, components information, and phylogenetic trees. (ZIP 11370 kb) [file 12915_2018_500_MOESM21_ESM.zip › meheustEtAlSgeneEukaryogenesis/phyloTreesEukaryogenesis/fullLength/15594.aln.treefile]

(440804783_Acastellanii_amoebozoa:0.585229,(((((514695813_Srosetta_opisthokonts:0.711664,167523272_Mbrevicollis_opisthokonts:0.658724)100:0.304715,470362547_Cowczarzaki_opisthokonts:0.455844)82:0.104684,(((1000066249_Mverticillata_opisthokonts:0.369163,(1000130825_Amacrogynus_opisthokonts:0.048509,1000141984_Amacrogynus_opisthokonts:0.096728)100:0.587158)61:0.081932,1000083834_Spunctatus_opisthokonts:0.455073)64:0.072141,398366139_Scerevisiae_opisthokonts:0.726111)99:0.174995)66:0.074921,(66810970_Ddiscoideum_amoebozoa:0.278171,281206922_Ppallidum_amoebozoa:0.232416)100:0.312168)28:0.014510,290998567_Ngruberi_excavates:0.972362)43:0.070503,(485612760_Ehuxleyi_haptophyte:0.738430,1000101463_Ttrahens_opisthokonts:0.602416)64:0.067690);
