# Supplementary material for: Formation of chimeric genes with essential functions at the origin of eukaryotes
Source: BMC Biol. 2018 Mar 13;16:30. doi: 10.1186/s12915-018-0500-0 (PMC5851275; doi:10.1186/s12915-018-0500-0)
Supplement: Supplementary file 21 — Supporting data for this study, consisting of fasta sequences of S-genes, intron position alignments, components information, and phylogenetic trees. (ZIP 11370 kb) [file 12915_2018_500_MOESM21_ESM.zip › meheustEtAlSgeneEukaryogenesis/phyloTreesEukaryogenesis/fullLength/20973.aln.treefile]

(384251505_Csubellipsoidea_archaeplastida:0.237111,(((303273698_Mpusilla_archaeplastida:0.330687,308802582_Otauri_archaeplastida:0.313311)100:0.249112,(470301604_Cowczarzaki_opisthokonts:0.779900,(1000080302_Spunctatus_opisthokonts:0.474224,(1000135551_Amacrogynus_opisthokonts:0.000002,1000137140_Amacrogynus_opisthokonts:0.040302)100:0.859076)99:0.212350)100:0.305647)100:0.227681,307109463_Cvariabilis_archaeplastida:0.301088)66:0.038254,302840050_Vcarteri_archaeplastida:0.425022);
