# Supplementary material for: Formation of chimeric genes with essential functions at the origin of eukaryotes
Source: BMC Biol. 2018 Mar 13;16:30. doi: 10.1186/s12915-018-0500-0 (PMC5851275; doi:10.1186/s12915-018-0500-0)
Supplement: Supplementary file 21 — Supporting data for this study, consisting of fasta sequences of S-genes, intron position alignments, components information, and phylogenetic trees. (ZIP 11370 kb) [file 12915_2018_500_MOESM21_ESM.zip › meheustEtAlSgeneEukaryogenesis/phyloTreesEukaryogenesis/fullLength/1322.aln.treefile]

(514699317_Srosetta_opisthokonts:0.080665,(((((((((((((((514698438_Srosetta_opisthokonts:0.109736,167519701_Mbrevicollis_opisthokonts:0.117135)100:0.207694,(1000086711_Spunctatus_opisthokonts:0.143566,(1000129672_Amacrogynus_opisthokonts:0.005614,1000132020_Amacrogynus_opisthokonts:0.002153)100:0.186701)100:0.153865)100:0.067251,1000105186_Ttrahens_opisthokonts:0.695281)99:0.061446,(290992669_Ngruberi_excavates:0.511750,1000036382_Bsaltans_excavates:0.594634)100:0.167642)89:0.022145,((((303279565_Mpusilla_archaeplastida:0.215249,(302828088_Vcarteri_archaeplastida:0.032294,159469079_Creinhardtii_archaeplastida:0.038900)100:0.163663)100:0.049780,159476346_Creinhardtii_archaeplastida:0.488243)99:0.056942,((485618878_Ehuxleyi_haptophyte:0.348422,1000164949_Cparadoxa_archaeplastida:0.247150)97:0.042855,428178742_Gtheta_cryptophyte:0.337346)96:0.022515)100:0.084635,((((((118354291_Tthermophila_SAR:0.209097,(145532298_Ptetraurelia_SAR:0.046225,145473827_Ptetraurelia_SAR:0.022977)100:0.300368)100:0.173146,((118377765_Tthermophila_SAR:0.141609,471227130_Imultifiliis_SAR:0.119931)100:0.118812,(145551027_Ptetraurelia_SAR:0.000002,145508615_Ptetraurelia_SAR:0.000002)100:0.265027)100:0.177702)100:0.094252,1000119644_Bnatans_SAR:0.473500)98:0.063170,569405759_Rfilosa_SAR:0.440173)96:0.032682,((118363192_Tthermophila_SAR:0.610813,((118367791_Tthermophila_SAR:0.087715,(471227642_Imultifiliis_SAR:0.110473,471225377_Imultifiliis_SAR:0.097028)100:0.023162)100:0.166216,((145548285_Ptetraurelia_SAR:0.014070,145520537_Ptetraurelia_SAR:0.004685)100:0.039589,145508301_Ptetraurelia_SAR:0.158988)100:0.246738)100:0.084413)100:0.207206,1000232381_Sminutum_SAR:0.352418)97:0.115638)100:0.079967,1000164818_Cparadoxa_archaeplastida:0.278607)99:0.030543)100:0.047317)99:0.074661,(((((72390844_Tbrucei_excavates:0.245882,1000043608_Bsaltans_excavates:0.137816)100:0.222220,1000044289_Bsaltans_excavates:0.390698)87:0.067962,1000046085_Bsaltans_excavates:0.717304)100:0.197705,1000105137_Ttrahens_opisthokonts:0.826415)86:0.032497,(((118356293_Tthermophila_SAR:0.183821,(145533370_Ptetraurelia_SAR:0.008146,145475603_Ptetraurelia_SAR:0.003532)100:0.182827)100:0.234792,1000107834_Bnatans_SAR:0.478699)100:0.105367,(428184520_Gtheta_cryptophyte:0.111483,428167738_Gtheta_cryptophyte:0.126320)100:0.298215)89:0.045263)99:0.073126)100:0.078113,(((((((514698480_Srosetta_opisthokonts:0.097640,167519909_Mbrevicollis_opisthokonts:0.127069)100:0.220703,(1000084603_Spunctatus_opisthokonts:0.135514,1000132012_Amacrogynus_opisthokonts:0.227370)100:0.130319)100:0.081866,(((((303288810_Mpusilla_archaeplastida:0.125481,308810986_Otauri_archaeplastida:0.310707)100:0.096963,(302841725_Vcarteri_archaeplastida:0.017458,159469123_Creinhardtii_archaeplastida:0.020550)100:0.121471)100:0.197552,323447828_Aanophagefferens_SAR:0.556089)85:0.059161,1000167037_Cparadoxa_archaeplastida:0.236305)68:0.027349,(428174633_Gtheta_cryptophyte:0.318123,428167509_Gtheta_cryptophyte:0.315889)97:0.065795)72:0.037334)83:0.053910,(((((118374012_Tthermophila_SAR:0.056127,471223467_Imultifiliis_SAR:0.091052)100:0.144169,145539011_Ptetraurelia_SAR:0.226198)48:0.006915,145539013_Ptetraurelia_SAR:0.304069)100:0.418330,1000239287_Sminutum_SAR:0.465949)99:0.071263,1000107144_Bnatans_SAR:0.610746)83:0.064217)76:0.022179,569351425_Rfilosa_SAR:0.675565)92:0.020156,((72392711_Tbrucei_excavates:0.147956,1000050038_Bsaltans_excavates:0.119089)100:0.440897,290983100_Ngruberi_excavates:0.789549)93:0.091757)100:0.167507,(((((((514683367_Srosetta_opisthokonts:0.071069,167524106_Mbrevicollis_opisthokonts:0.105360)100:0.266546,(1000086508_Spunctatus_opisthokonts:0.095862,(1000132064_Amacrogynus_opisthokonts:0.001978,1000144599_Amacrogynus_opisthokonts:0.006290)100:0.113988)100:0.140166)100:0.111783,1000099824_Ttrahens_opisthokonts:0.470083)100:0.061799,((((((303276817_Mpusilla_archaeplastida:0.227082,(302846184_Vcarteri_archaeplastida:0.018706,159475244_Creinhardtii_archaeplastida:0.026328)100:0.097726)99:0.062701,307111861_Cvariabilis_archaeplastida:0.242270)100:0.218349,(485616228_Ehuxleyi_haptophyte:0.463312,428178967_Gtheta_cryptophyte:0.358083)100:0.066460)98:0.052307,((((118401102_Tthermophila_SAR:0.041793,471220848_Imultifiliis_SAR:0.067516)100:0.098405,145503489_Ptetraurelia_SAR:0.151548)100:0.230395,(1000241440_Sminutum_SAR:0.000002,1000241441_Sminutum_SAR:0.000002)100:0.431172)99:0.080588,(323449189_Aanophagefferens_SAR:0.322224,323447410_Aanophagefferens_SAR:0.327976)100:0.261834)100:0.064199)100:0.050508,1000166995_Cparadoxa_archaeplastida:0.224449)100:0.115051,290999387_Ngruberi_excavates:0.476106)100:0.087035)100:0.049856,(((((((384250347_Csubellipsoidea_archaeplastida:0.170661,307103525_Cvariabilis_archaeplastida:0.280745)100:0.051658,(302831313_Vcarteri_archaeplastida:0.015065,159474018_Creinhardtii_archaeplastida:0.022455)100:0.126698)100:0.064779,303287202_Mpusilla_archaeplastida:0.167833)100:0.198394,((428179536_Gtheta_cryptophyte:0.174936,428170462_Gtheta_cryptophyte:0.192023)100:0.163807,1000159884_Cparadoxa_archaeplastida:0.181554)97:0.041293)100:0.122461,(290997442_Ngruberi_excavates:0.358040,(1000035899_Bsaltans_excavates:0.154889,1000051595_Bsaltans_excavates:0.215072)100:0.324096)100:0.130658)41:0.029930,((((223999601_Tpseudonana_SAR:0.258276,1000088797_Ngaditana_SAR:0.226702)100:0.173158,323455689_Aanophagefferens_SAR:0.319515)100:0.137908,((118378024_Tthermophila_SAR:0.135200,145532258_Ptetraurelia_SAR:0.169068)100:0.329088,(1000244960_Sminutum_SAR:0.256197,1000253878_Sminutum_SAR:0.171434)100:0.274080)100:0.114926)100:0.057101,(569416132_Rfilosa_SAR:0.375001,1000122765_Bnatans_SAR:0.439845)100:0.102434)100:0.149681)42:0.025394,485622103_Ehuxleyi_haptophyte:0.636709)99:0.022761)100:0.363849,(((((514683419_Srosetta_opisthokonts:0.053376,167535820_Mbrevicollis_opisthokonts:0.079875)100:0.294710,(1000080254_Spunctatus_opisthokonts:0.086963,(1000129625_Amacrogynus_opisthokonts:0.000002,1000145042_Amacrogynus_opisthokonts:0.001416)100:0.093389)100:0.151050)100:0.116909,1000100953_Ttrahens_opisthokonts:0.539747)100:0.065220,290990107_Ngruberi_excavates:0.586901)100:0.071824,(((72386529_Tbrucei_excavates:0.095238,1000045006_Bsaltans_excavates:0.101107)100:0.324874,1000051384_Bsaltans_excavates:0.913195)100:0.202367,(((((((384252813_Csubellipsoidea_archaeplastida:0.181019,(302846947_Vcarteri_archaeplastida:0.008921,159488032_Creinhardtii_archaeplastida:0.016086)100:0.096060)100:0.060768,(303287745_Mpusilla_archaeplastida:0.093892,303281268_Mpusilla_archaeplastida:0.077194)100:0.107045)100:0.180244,(428173445_Gtheta_cryptophyte:0.172663,428165091_Gtheta_cryptophyte:0.143417)100:0.234440)99:0.050547,1000182922_Cparadoxa_archaeplastida:0.304488)39:0.019647,428168653_Gtheta_cryptophyte:2.138073)37:0.018256,(485630718_Ehuxleyi_haptophyte:0.235011,485623096_Ehuxleyi_haptophyte:0.795540)93:0.157614)56:0.024474,((((223996827_Tpseudonana_SAR:0.185841,323450195_Aanophagefferens_SAR:0.229711)100:0.147586,323453077_Aanophagefferens_SAR:0.340074)100:0.125815,(((118394992_Tthermophila_SAR:0.053954,471219447_Imultifiliis_SAR:0.109510)100:0.094649,(145533905_Ptetraurelia_SAR:0.001644,145513248_Ptetraurelia_SAR:0.004008)100:0.160896)100:0.286327,1000244981_Sminutum_SAR:0.423807)100:0.078288)100:0.068148,(569420255_Rfilosa_SAR:0.388050,1000125063_Bnatans_SAR:0.474891)99:0.128149)100:0.148774)63:0.031482)82:0.051060)100:0.378801)96:0.068548,((((72387626_Tbrucei_excavates:0.154291,1000040031_Bsaltans_excavates:0.120127)100:0.339828,290986296_Ngruberi_excavates:0.466790)100:0.094582,((((((303285276_Mpusilla_archaeplastida:0.193651,308805562_Otauri_archaeplastida:0.404323)85:0.030892,(302843856_Vcarteri_archaeplastida:0.020225,159490411_Creinhardtii_archaeplastida:0.023416)100:0.143752)100:0.095000,1000166811_Cparadoxa_archaeplastida:0.195743)100:0.015925,1000169756_Cparadoxa_archaeplastida:0.158929)85:0.018294,(428183743_Gtheta_cryptophyte:0.303245,428171496_Gtheta_cryptophyte:0.327573)89:0.057296)100:0.033325,(((1000077836_Spunctatus_opisthokonts:0.101525,1000144767_Amacrogynus_opisthokonts:0.189904)99:0.021002,1000144768_Amacrogynus_opisthokonts:0.123711)100:0.102958,167537926_Mbrevicollis_opisthokonts:0.295096)100:0.107583)94:0.023181)86:0.033155,(((118387693_Tthermophila_SAR:0.174045,145524659_Ptetraurelia_SAR:0.167686)100:0.262811,(569399020_Rfilosa_SAR:0.327996,1000118208_Bnatans_SAR:0.353194)100:0.087873)99:0.050546,323447574_Aanophagefferens_SAR:0.379045)100:0.043042)100:0.353000)100:0.134796)100:0.112984)98:0.134277,((((((((((((((514695663_Srosetta_opisthokonts:0.093933,167537465_Mbrevicollis_opisthokonts:0.076447)100:0.223798,((514688386_Srosetta_opisthokonts:0.080339,167538230_Mbrevicollis_opisthokonts:0.076916)100:0.174279,514687573_Srosetta_opisthokonts:0.317121)99:0.046873)99:0.039458,(((1000083194_Spunctatus_opisthokonts:0.174815,(1000141508_Amacrogynus_opisthokonts:0.002437,1000142764_Amacrogynus_opisthokonts:0.003973)100:0.186078)100:0.119630,(1000084853_Spunctatus_opisthokonts:0.138499,(1000129566_Amacrogynus_opisthokonts:0.001774,1000131916_Amacrogynus_opisthokonts:0.008395)100:0.164367)100:0.112211)98:0.031186,(1000086790_Spunctatus_opisthokonts:0.157784,(1000132027_Amacrogynus_opisthokonts:0.000002,1000144593_Amacrogynus_opisthokonts:0.083307)100:0.205256)100:0.132428)100:0.032718)95:0.026722,1000185013_Cparadoxa_archaeplastida:0.219519)98:0.033481,(((303284505_Mpusilla_archaeplastida:0.200228,(302841615_Vcarteri_archaeplastida:0.026866,159483387_Creinhardtii_archaeplastida:0.035807)100:0.144206)100:0.109889,(302835762_Vcarteri_archaeplastida:0.029325,159467825_Creinhardtii_archaeplastida:0.038739)100:0.229456)100:0.140278,(485626623_Ehuxleyi_haptophyte:0.365587,((428181091_Gtheta_cryptophyte:0.120542,428175028_Gtheta_cryptophyte:0.134293)100:0.244538,(323455807_Aanophagefferens_SAR:0.158722,323448346_Aanophagefferens_SAR:0.141925)100:0.303461)82:0.046357)73:0.027984)84:0.025593)88:0.024942,1000108463_Bnatans_SAR:0.506356)72:0.028440,(((303288858_Mpusilla_archaeplastida:0.222642,(302846887_Vcarteri_archaeplastida:0.025446,159472547_Creinhardtii_archaeplastida:0.122599)100:0.158114)100:0.055984,(302835838_Vcarteri_archaeplastida:0.079057,159471806_Creinhardtii_archaeplastida:0.078276)100:0.337023)100:0.131883,(303275620_Mpusilla_archaeplastida:0.219916,(302835046_Vcarteri_archaeplastida:0.083115,159485418_Creinhardtii_archaeplastida:0.021491)100:0.190741)100:0.135675)100:0.053219)74:0.026344,(((118376063_Tthermophila_SAR:0.166050,(118385676_Tthermophila_SAR:0.071901,471228083_Imultifiliis_SAR:0.096437)100:0.060933)100:0.051429,(118401939_Tthermophila_SAR:0.209225,145500782_Ptetraurelia_SAR:0.217740)84:0.040720)100:0.257079,((145526018_Ptetraurelia_SAR:0.062101,145517009_Ptetraurelia_SAR:0.014122)100:0.414802,471230002_Imultifiliis_SAR:0.299712)100:0.373053)84:0.086008)78:0.028902,((((84043818_Tbrucei_excavates:0.216865,1000053707_Bsaltans_excavates:0.143948)100:0.339227,1000052089_Bsaltans_excavates:0.950434)100:0.116849,323447728_Aanophagefferens_SAR:1.948539)89:0.070323,290975409_Ngruberi_excavates:0.596407)86:0.091526)81:0.019949,485638663_Ehuxleyi_haptophyte:0.396408)97:0.030040,(428177089_Gtheta_cryptophyte:0.185411,428162312_Gtheta_cryptophyte:0.130776)100:0.336677)81:0.026340,1000158086_Cparadoxa_archaeplastida:0.285421)82:0.025189,(((((((229595213_Tthermophila_SAR:0.191681,118382309_Tthermophila_SAR:0.146412)100:0.083728,((145550941_Ptetraurelia_SAR:0.002100,145550598_Ptetraurelia_SAR:0.001436)100:0.010709,(145496662_Ptetraurelia_SAR:0.027709,145489327_Ptetraurelia_SAR:0.025875)100:0.004426)100:0.179339)100:0.066045,(((145552930_Ptetraurelia_SAR:0.027940,145483497_Ptetraurelia_SAR:0.019013)100:0.231233,(145536345_Ptetraurelia_SAR:0.291857,(145520921_Ptetraurelia_SAR:0.155557,145520959_Ptetraurelia_SAR:0.242983)100:0.055128)100:0.059215)100:0.349562,145535780_Ptetraurelia_SAR:0.894165)100:0.106561)100:0.316498,(1000226693_Sminutum_SAR:0.413483,1000251889_Sminutum_SAR:0.397021)100:0.175668)100:0.062430,569393467_Rfilosa_SAR:0.669160)90:0.039085,1000109406_Bnatans_SAR:0.574569)96:0.042624,((118372134_Tthermophila_SAR:0.374944,(118380021_Tthermophila_SAR:0.097451,471220193_Imultifiliis_SAR:0.116987)100:0.142491)100:0.103982,145549836_Ptetraurelia_SAR:0.380947)100:0.563658)74:0.038901)75:0.033986,(1000103810_Ttrahens_opisthokonts:0.834257,1000181973_Cparadoxa_archaeplastida:0.516960)70:0.237040)70:0.030687)100:0.070695,1000158968_Cparadoxa_archaeplastida:0.368213)58:0.021370,((((71747450_Tbrucei_excavates:0.188253,(1000037435_Bsaltans_excavates:0.001893,1000037449_Bsaltans_excavates:0.000002)100:0.147509)100:0.284666,1000037465_Bsaltans_excavates:0.466156)100:0.072122,290996208_Ngruberi_excavates:0.497986)100:0.080450,(428183377_Gtheta_cryptophyte:0.129715,428176354_Gtheta_cryptophyte:0.120571)100:0.273514)98:0.064296)87:0.028071,(((((((((118396733_Tthermophila_SAR:0.066658,471220505_Imultifiliis_SAR:0.099571)100:0.072020,118397291_Tthermophila_SAR:0.123249)100:0.042854,(145546600_Ptetraurelia_SAR:0.001580,145505994_Ptetraurelia_SAR:0.000002)100:0.166308)100:0.022690,((118378501_Tthermophila_SAR:0.064816,471225346_Imultifiliis_SAR:0.094976)100:0.130904,(145534424_Ptetraurelia_SAR:0.001864,145529405_Ptetraurelia_SAR:0.021209)100:0.204635)97:0.041655)93:0.028101,118398395_Tthermophila_SAR:0.189984)93:0.032632,(145506242_Ptetraurelia_SAR:0.174697,471224768_Imultifiliis_SAR:0.196337)97:0.034159)99:0.199882,1000227852_Sminutum_SAR:0.486048)100:0.157333,(569430575_Rfilosa_SAR:0.341758,1000122461_Bnatans_SAR:0.368225)100:0.110776)97:0.048844,(323455274_Aanophagefferens_SAR:0.375269,323449414_Aanophagefferens_SAR:0.314223)100:0.107395)100:0.078803)97:0.032254,(((303284213_Mpusilla_archaeplastida:0.242701,(302846547_Vcarteri_archaeplastida:0.041652,159473066_Creinhardtii_archaeplastida:0.021429)100:0.138643)100:0.117632,(428181101_Gtheta_cryptophyte:0.315044,428164950_Gtheta_cryptophyte:0.276499)100:0.072849)99:0.022357,485633511_Ehuxleyi_haptophyte:0.409264)97:0.021520)97:0.024335,1000175853_Cparadoxa_archaeplastida:0.208099)100:0.045884,1000097261_Ttrahens_opisthokonts:0.413955)100:0.041962,(1000078215_Spunctatus_opisthokonts:0.137747,(1000135014_Amacrogynus_opisthokonts:0.003898,1000135864_Amacrogynus_opisthokonts:0.006430)100:0.189502)100:0.157359)100:0.214928,167519182_Mbrevicollis_opisthokonts:0.107939);
