# Supplementary material for: Formation of chimeric genes with essential functions at the origin of eukaryotes
Source: BMC Biol. 2018 Mar 13;16:30. doi: 10.1186/s12915-018-0500-0 (PMC5851275; doi:10.1186/s12915-018-0500-0)
Supplement: Supplementary file 21 — Supporting data for this study, consisting of fasta sequences of S-genes, intron position alignments, components information, and phylogenetic trees. (ZIP 11370 kb) [file 12915_2018_500_MOESM21_ESM.zip › meheustEtAlSgeneEukaryogenesis/phyloTreesEukaryogenesis/fullLength/41771.aln.treefile]

(66828457_Ddiscoideum_amoebozoa:0.283536,1000117243_Bnatans_SAR:1.775574,(281203443_Ppallidum_amoebozoa:0.162130,281203444_Ppallidum_amoebozoa:0.119562)100:0.399556);
