# Supplementary material for: Formation of chimeric genes with essential functions at the origin of eukaryotes
Source: BMC Biol. 2018 Mar 13;16:30. doi: 10.1186/s12915-018-0500-0 (PMC5851275; doi:10.1186/s12915-018-0500-0)
Supplement: Supplementary file 21 — Supporting data for this study, consisting of fasta sequences of S-genes, intron position alignments, components information, and phylogenetic trees. (ZIP 11370 kb) [file 12915_2018_500_MOESM21_ESM.zip › meheustEtAlSgeneEukaryogenesis/phyloTreesEukaryogenesis/fullLength/15604.aln.treefile]

(384253877_Csubellipsoidea_archaeplastida:0.188929,((((((224009706_Tpseudonana_SAR:0.243526,1000211094_Pmultiseries_SAR:0.294325)100:1.313946,1000123623_Bnatans_SAR:0.612808)51:0.144351,428182003_Gtheta_cryptophyte:0.642196)39:0.053748,167518151_Mbrevicollis_opisthokonts:0.834540)82:0.140207,303280714_Mpusilla_archaeplastida:0.511371)91:0.105808,(302848187_Vcarteri_archaeplastida:0.205372,159472581_Creinhardtii_archaeplastida:0.078173)100:0.208311)84:0.058797,307106792_Cvariabilis_archaeplastida:0.315090);
