# Supplementary material for: Formation of chimeric genes with essential functions at the origin of eukaryotes
Source: BMC Biol. 2018 Mar 13;16:30. doi: 10.1186/s12915-018-0500-0 (PMC5851275; doi:10.1186/s12915-018-0500-0)
Supplement: Supplementary file 21 — Supporting data for this study, consisting of fasta sequences of S-genes, intron position alignments, components information, and phylogenetic trees. (ZIP 11370 kb) [file 12915_2018_500_MOESM21_ESM.zip › meheustEtAlSgeneEukaryogenesis/phyloTreesEukaryogenesis/fullLength/22285.aln.treefile]

(384247830_Csubellipsoidea_archaeplastida:0.121063,(303270985_Mpusilla_archaeplastida:0.264252,((((1000090689_Ngaditana_SAR:0.229225,1000213886_Pmultiseries_SAR:0.062735)100:0.412279,485614207_Ehuxleyi_haptophyte:0.706342)47:0.093414,(145501450_Ptetraurelia_SAR:0.306987,471220415_Imultifiliis_SAR:0.517883)100:0.712594)35:0.066599,(1000104448_Ttrahens_opisthokonts:0.707104,428181485_Gtheta_cryptophyte:0.678651)62:0.163842)99:0.323794)77:0.059626,(307111118_Cvariabilis_archaeplastida:0.204311,(302831800_Vcarteri_archaeplastida:0.034438,159480620_Creinhardtii_archaeplastida:0.023091)93:0.074590)66:0.032489);
