# Supplementary material for: Formation of chimeric genes with essential functions at the origin of eukaryotes
Source: BMC Biol. 2018 Mar 13;16:30. doi: 10.1186/s12915-018-0500-0 (PMC5851275; doi:10.1186/s12915-018-0500-0)
Supplement: Supplementary file 21 — Supporting data for this study, consisting of fasta sequences of S-genes, intron position alignments, components information, and phylogenetic trees. (ZIP 11370 kb) [file 12915_2018_500_MOESM21_ESM.zip › meheustEtAlSgeneEukaryogenesis/phyloTreesEukaryogenesis/fullLength/4792.aln.treefile]

(440797660_Acastellanii_amoebozoa:0.386044,((((514697419_Srosetta_opisthokonts:0.276691,167521686_Mbrevicollis_opisthokonts:0.324930)82:0.052373,(72390920_Tbrucei_excavates:0.637697,1000040678_Bsaltans_excavates:0.263632)99:0.210350)85:0.104090,((((((((((((514694488_Srosetta_opisthokonts:0.124026,167520534_Mbrevicollis_opisthokonts:0.374443)100:0.312595,(1000192465_Sarctica_opisthokonts:0.418792,(485609134_Ehuxleyi_haptophyte:0.637909,1000097459_Ttrahens_opisthokonts:0.457318)41:0.083989)53:0.091608)14:0.042289,(384247957_Csubellipsoidea_archaeplastida:0.397438,(307104932_Cvariabilis_archaeplastida:0.393157,(302843455_Vcarteri_archaeplastida:0.105986,159464465_Creinhardtii_archaeplastida:0.096441)100:0.213464)94:0.109921)100:0.192471)12:0.071278,428171497_Gtheta_cryptophyte:0.699813)87:0.095148,(((118354146_Tthermophila_SAR:0.138475,(471232772_Imultifiliis_SAR:0.161798,471220580_Imultifiliis_SAR:0.436267)98:0.082228)98:0.115973,((145533004_Ptetraurelia_SAR:0.020526,145475253_Ptetraurelia_SAR:0.023721)99:0.054033,(145527612_Ptetraurelia_SAR:0.034789,145497797_Ptetraurelia_SAR:0.012758)100:0.042272)100:0.601955)95:0.113378,((145524854_Ptetraurelia_SAR:0.031130,145476191_Ptetraurelia_SAR:0.019455)100:0.783889,(145507640_Ptetraurelia_SAR:0.026481,145505439_Ptetraurelia_SAR:0.004821)100:0.231698)62:0.064078)97:0.124642)16:0.097742,1000053159_Bsaltans_excavates:0.544744)100:0.599707,1000186657_Sarctica_opisthokonts:0.590989)39:0.087549,(452824520_Gsulphuraria_archaeplastida:0.271634,452822051_Gsulphuraria_archaeplastida:0.464708)100:0.265479)6:0.018779,323448713_Aanophagefferens_SAR:1.226525)17:0.042248,((1000059614_Mverticillata_opisthokonts:0.215354,1000061249_Mverticillata_opisthokonts:0.227171)100:0.290359,(1000078653_Spunctatus_opisthokonts:0.412228,(1000128648_Amacrogynus_opisthokonts:0.014280,1000130091_Amacrogynus_opisthokonts:0.015995)100:0.357791)74:0.049012)71:0.086405)20:0.018851,(1000029377_Ppurpureum_archaeplastida:1.379097,1000092532_Ngaditana_SAR:0.285407)48:0.094392)48:0.068445,569372832_Rfilosa_SAR:0.825183)42:0.038404)40:0.057643,(1000098517_Ttrahens_opisthokonts:0.285984,428182862_Gtheta_cryptophyte:0.971573)42:0.073430)71:0.031387,(291000718_Ngruberi_excavates:0.490659,66819395_Ddiscoideum_amoebozoa:0.427869)74:0.113119);
