# Supplementary material for: Formation of chimeric genes with essential functions at the origin of eukaryotes
Source: BMC Biol. 2018 Mar 13;16:30. doi: 10.1186/s12915-018-0500-0 (PMC5851275; doi:10.1186/s12915-018-0500-0)
Supplement: Supplementary file 21 — Supporting data for this study, consisting of fasta sequences of S-genes, intron position alignments, components information, and phylogenetic trees. (ZIP 11370 kb) [file 12915_2018_500_MOESM21_ESM.zip › meheustEtAlSgeneEukaryogenesis/phyloTreesEukaryogenesis/fullLength/32058.aln.treefile]

(569435121_Rfilosa_SAR:0.292349,(569432905_Rfilosa_SAR:0.113817,(569356506_Rfilosa_SAR:0.071375,(1000127519_Bnatans_SAR:0.554330,167516112_Mbrevicollis_opisthokonts:0.839453)100:0.486249)42:0.044312)41:0.025254,569422119_Rfilosa_SAR:0.089982);
