# Supplementary material for: Formation of chimeric genes with essential functions at the origin of eukaryotes
Source: BMC Biol. 2018 Mar 13;16:30. doi: 10.1186/s12915-018-0500-0 (PMC5851275; doi:10.1186/s12915-018-0500-0)
Supplement: Supplementary file 21 — Supporting data for this study, consisting of fasta sequences of S-genes, intron position alignments, components information, and phylogenetic trees. (ZIP 11370 kb) [file 12915_2018_500_MOESM21_ESM.zip › meheustEtAlSgeneEukaryogenesis/phyloTreesEukaryogenesis/fullLength/6200.aln.treefile]

(440791650_Acastellanii_amoebozoa:0.247838,(((514655540_Srosetta_opisthokonts:0.233185,167517507_Mbrevicollis_opisthokonts:0.175184)100:0.240932,(1000192737_Sarctica_opisthokonts:0.303585,470361124_Cowczarzaki_opisthokonts:0.176016)95:0.040993)100:0.065959,(66816151_Ddiscoideum_amoebozoa:0.131105,281208473_Ppallidum_amoebozoa:0.095722)100:0.146967)90:0.051653,((((((1000058170_Mverticillata_opisthokonts:0.165058,398365759_Scerevisiae_opisthokonts:0.283358)100:0.121758,1000130852_Amacrogynus_opisthokonts:0.188603)100:0.133720,470296437_Cowczarzaki_opisthokonts:0.201595)87:0.043707,1000098105_Ttrahens_opisthokonts:0.466412)93:0.041192,281205349_Ppallidum_amoebozoa:0.269915)96:0.056669,((((118373076_Tthermophila_SAR:0.159378,471221903_Imultifiliis_SAR:1.387549)78:0.090305,(145533286_Ptetraurelia_SAR:0.003353,145475503_Ptetraurelia_SAR:0.006732)100:0.471409)100:0.326769,(290992919_Ngruberi_excavates:0.500177,290991123_Ngruberi_excavates:0.250346)100:0.149758)38:0.077284,(((485629154_Ehuxleyi_haptophyte:0.000002,485607323_Ehuxleyi_haptophyte:0.000002)100:0.343500,((485614254_Ehuxleyi_haptophyte:0.149409,485605078_Ehuxleyi_haptophyte:0.210859)100:0.556036,485611787_Ehuxleyi_haptophyte:0.761740)100:0.600590)54:0.111953,(569374500_Rfilosa_SAR:0.455907,1000121224_Bnatans_SAR:0.278696)56:0.064810)53:0.082616)97:0.094432)100:0.107767);
