# Supplementary material for: Formation of chimeric genes with essential functions at the origin of eukaryotes
Source: BMC Biol. 2018 Mar 13;16:30. doi: 10.1186/s12915-018-0500-0 (PMC5851275; doi:10.1186/s12915-018-0500-0)
Supplement: Supplementary file 21 — Supporting data for this study, consisting of fasta sequences of S-genes, intron position alignments, components information, and phylogenetic trees. (ZIP 11370 kb) [file 12915_2018_500_MOESM21_ESM.zip › meheustEtAlSgeneEukaryogenesis/phyloTreesEukaryogenesis/fullLength/4203.aln.treefile]

(514686843_Srosetta_opisthokonts:0.192200,(((((((((72391920_Tbrucei_excavates:0.131727,1000042518_Bsaltans_excavates:0.267042)100:0.351956,(290996404_Ngruberi_excavates:0.638827,290975417_Ngruberi_excavates:0.459544)90:0.086455)90:0.105387,(303290755_Mpusilla_archaeplastida:0.473283,308802570_Otauri_archaeplastida:0.728350)100:0.319106)38:0.038668,(569424548_Rfilosa_SAR:0.821691,1000127393_Bnatans_SAR:0.463701)77:0.113787)32:0.035728,(((223999141_Tpseudonana_SAR:0.208949,1000208979_Pmultiseries_SAR:0.250092)100:0.300176,(((((((118367079_Tthermophila_SAR:0.100392,471232832_Imultifiliis_SAR:0.098759)73:0.019430,471235637_Imultifiliis_SAR:0.211115)69:0.009157,471219425_Imultifiliis_SAR:0.328332)68:0.019861,(471228711_Imultifiliis_SAR:0.214601,471221104_Imultifiliis_SAR:0.259976)90:0.058116)84:0.027525,(((118394351_Tthermophila_SAR:0.139072,471225492_Imultifiliis_SAR:0.177449)100:0.134591,471227530_Imultifiliis_SAR:0.179216)85:0.020541,((145530902_Ptetraurelia_SAR:0.091400,145478727_Ptetraurelia_SAR:0.024117)100:0.355802,(145484499_Ptetraurelia_SAR:0.002720,145477567_Ptetraurelia_SAR:0.004976)100:0.106527)98:0.051825)59:0.029100)67:0.020829,((145552114_Ptetraurelia_SAR:0.056239,(145542027_Ptetraurelia_SAR:0.007581,145497212_Ptetraurelia_SAR:0.013327)99:0.013908)94:0.021646,(145522910_Ptetraurelia_SAR:0.021218,145494320_Ptetraurelia_SAR:0.005594)100:0.068872)100:0.078358)86:0.073766,((145548361_Ptetraurelia_SAR:0.008893,145508233_Ptetraurelia_SAR:0.019697)100:0.251996,471225779_Imultifiliis_SAR:1.518523)78:0.142593)84:0.099058)52:0.047556,((452821136_Gsulphuraria_archaeplastida:0.445933,(428184962_Gtheta_cryptophyte:0.191453,428172864_Gtheta_cryptophyte:0.189202)100:0.259925)55:0.055897,449015959_Cmerolae_archaeplastida:0.393261)61:0.037665)30:0.039656)70:0.062886,(1000187274_Sarctica_opisthokonts:0.628890,((1000078597_Spunctatus_opisthokonts:0.000002,1000078598_Spunctatus_opisthokonts:0.000002)100:0.442970,6323643_Scerevisiae_opisthokonts:0.809604)91:0.152892)59:0.014334)54:0.043876,281203484_Ppallidum_amoebozoa:0.595489)75:0.023975,(1000100793_Ttrahens_opisthokonts:0.000002,1000105507_Ttrahens_opisthokonts:0.000002)100:0.362499)98:0.119439,470289657_Cowczarzaki_opisthokonts:0.647878)100:0.207677,167538509_Mbrevicollis_opisthokonts:0.210587);
