# Supplementary material for: Formation of chimeric genes with essential functions at the origin of eukaryotes
Source: BMC Biol. 2018 Mar 13;16:30. doi: 10.1186/s12915-018-0500-0 (PMC5851275; doi:10.1186/s12915-018-0500-0)
Supplement: Supplementary file 21 — Supporting data for this study, consisting of fasta sequences of S-genes, intron position alignments, components information, and phylogenetic trees. (ZIP 11370 kb) [file 12915_2018_500_MOESM21_ESM.zip › meheustEtAlSgeneEukaryogenesis/phyloTreesEukaryogenesis/fullLength/24628.aln.treefile]

(440804857_Acastellanii_amoebozoa:0.583297,(((1000030859_Ppurpureum_archaeplastida:1.089877,308802111_Otauri_archaeplastida:0.799986)37:0.056931,428174769_Gtheta_cryptophyte:0.751794)44:0.069298,((1000066919_Mverticillata_opisthokonts:0.559626,1000082216_Spunctatus_opisthokonts:0.452902)96:0.121731,470299630_Cowczarzaki_opisthokonts:0.642292)97:0.147710)97:0.145792,(66827481_Ddiscoideum_amoebozoa:0.320010,281210192_Ppallidum_amoebozoa:0.351141)100:0.508713);
