# Supplementary material for: Formation of chimeric genes with essential functions at the origin of eukaryotes
Source: BMC Biol. 2018 Mar 13;16:30. doi: 10.1186/s12915-018-0500-0 (PMC5851275; doi:10.1186/s12915-018-0500-0)
Supplement: Supplementary file 21 — Supporting data for this study, consisting of fasta sequences of S-genes, intron position alignments, components information, and phylogenetic trees. (ZIP 11370 kb) [file 12915_2018_500_MOESM21_ESM.zip › meheustEtAlSgeneEukaryogenesis/phyloTreesEukaryogenesis/fullLength/25125.aln.treefile]

(72390239_Tbrucei_excavates:1.110583,((1000189371_Sarctica_opisthokonts:0.368089,1000195316_Sarctica_opisthokonts:0.319019)100:0.388897,((485648786_Ehuxleyi_haptophyte:0.540617,159485272_Creinhardtii_archaeplastida:0.637686)24:0.080049,(485617739_Ehuxleyi_haptophyte:0.618069,1000054081_Bsaltans_excavates:0.878457)33:0.110543)58:0.116860)60:0.163047,1000039925_Bsaltans_excavates:0.507246);
