# Supplementary material for: Formation of chimeric genes with essential functions at the origin of eukaryotes
Source: BMC Biol. 2018 Mar 13;16:30. doi: 10.1186/s12915-018-0500-0 (PMC5851275; doi:10.1186/s12915-018-0500-0)
Supplement: Supplementary file 21 — Supporting data for this study, consisting of fasta sequences of S-genes, intron position alignments, components information, and phylogenetic trees. (ZIP 11370 kb) [file 12915_2018_500_MOESM21_ESM.zip › meheustEtAlSgeneEukaryogenesis/phyloTreesEukaryogenesis/fullLength/22290.aln.treefile]

(440794106_Acastellanii_amoebozoa:0.629254,(((290990046_Ngruberi_excavates:0.418929,290975515_Ngruberi_excavates:0.453292)100:0.222742,(66815529_Ddiscoideum_amoebozoa:0.250363,(281211163_Ppallidum_amoebozoa:0.136330,281210315_Ppallidum_amoebozoa:0.278088)82:0.055946)100:0.371873)52:0.049133,1000103405_Ttrahens_opisthokonts:0.602820)82:0.189076,6324008_Scerevisiae_opisthokonts:1.102373);
