# Supplementary material for: Formation of chimeric genes with essential functions at the origin of eukaryotes
Source: BMC Biol. 2018 Mar 13;16:30. doi: 10.1186/s12915-018-0500-0 (PMC5851275; doi:10.1186/s12915-018-0500-0)
Supplement: Supplementary file 21 — Supporting data for this study, consisting of fasta sequences of S-genes, intron position alignments, components information, and phylogenetic trees. (ZIP 11370 kb) [file 12915_2018_500_MOESM21_ESM.zip › meheustEtAlSgeneEukaryogenesis/phyloTreesEukaryogenesis/fullLength/7141.aln.treefile]

(440799641_Acastellanii_amoebozoa:0.701347,((((((1000029126_Ppurpureum_archaeplastida:0.050490,1000029805_Ppurpureum_archaeplastida:0.092584)100:0.483393,(449016151_Cmerolae_archaeplastida:0.789457,1000184867_Cparadoxa_archaeplastida:0.400568)74:0.098264)63:0.063809,((224010906_Tpseudonana_SAR:0.203988,(219126721_Ptricornutum_SAR:0.132229,1000220977_Pmultiseries_SAR:0.174861)51:0.054940)100:0.479974,(308808432_Otauri_archaeplastida:0.687035,323453433_Aanophagefferens_SAR:0.853844)21:0.073446)40:0.090646)49:0.052269,((384249805_Csubellipsoidea_archaeplastida:0.401848,((384248381_Csubellipsoidea_archaeplastida:0.246405,307104437_Cvariabilis_archaeplastida:0.252038)100:0.141738,(302847243_Vcarteri_archaeplastida:0.077504,159477197_Creinhardtii_archaeplastida:0.102933)100:0.333776)61:0.051308)98:0.098282,1000268949_Sminutum_SAR:0.814188)61:0.057484)96:0.084570,(1000080115_Spunctatus_opisthokonts:0.000002,1000080116_Spunctatus_opisthokonts:0.000002)100:0.624279)84:0.050362,1000063174_Mverticillata_opisthokonts:0.644665)100:0.255903,1000080294_Spunctatus_opisthokonts:0.913372);
