# Supplementary material for: Formation of chimeric genes with essential functions at the origin of eukaryotes
Source: BMC Biol. 2018 Mar 13;16:30. doi: 10.1186/s12915-018-0500-0 (PMC5851275; doi:10.1186/s12915-018-0500-0)
Supplement: Supplementary file 21 — Supporting data for this study, consisting of fasta sequences of S-genes, intron position alignments, components information, and phylogenetic trees. (ZIP 11370 kb) [file 12915_2018_500_MOESM21_ESM.zip › meheustEtAlSgeneEukaryogenesis/phyloTreesEukaryogenesis/fullLength/33106.aln.treefile]

(514697907_Srosetta_opisthokonts:0.475750,(((219120031_Ptricornutum_SAR:0.347189,1000211497_Pmultiseries_SAR:0.364930)65:0.116049,1000089265_Ngaditana_SAR:0.697287)91:0.206199,1000117949_Bnatans_SAR:0.559341)77:0.155090,428168475_Gtheta_cryptophyte:0.708384);
