# Supplementary material for: Formation of chimeric genes with essential functions at the origin of eukaryotes
Source: BMC Biol. 2018 Mar 13;16:30. doi: 10.1186/s12915-018-0500-0 (PMC5851275; doi:10.1186/s12915-018-0500-0)
Supplement: Supplementary file 21 — Supporting data for this study, consisting of fasta sequences of S-genes, intron position alignments, components information, and phylogenetic trees. (ZIP 11370 kb) [file 12915_2018_500_MOESM21_ESM.zip › meheustEtAlSgeneEukaryogenesis/phyloTreesEukaryogenesis/fullLength/16500.aln.treefile]

(1000034134_Ppurpureum_archaeplastida:0.514909,((((((384252692_Csubellipsoidea_archaeplastida:0.365862,303277235_Mpusilla_archaeplastida:0.548489)66:0.120126,428183645_Gtheta_cryptophyte:0.392402)100:0.232496,(66816269_Ddiscoideum_amoebozoa:0.239317,281211821_Ppallidum_amoebozoa:0.122227)100:0.324184)100:0.492110,1000122804_Bnatans_SAR:1.050172)50:0.103534,1000101353_Ttrahens_opisthokonts:0.261475)22:0.052378,((224004972_Tpseudonana_SAR:0.291587,(219130753_Ptricornutum_SAR:0.256261,1000205821_Pmultiseries_SAR:0.299725)79:0.097061)100:0.253969,1000264859_Sminutum_SAR:0.612730)37:0.089253)23:0.061085,1000043963_Bsaltans_excavates:0.472322);
