# Supplementary material for: Formation of chimeric genes with essential functions at the origin of eukaryotes
Source: BMC Biol. 2018 Mar 13;16:30. doi: 10.1186/s12915-018-0500-0 (PMC5851275; doi:10.1186/s12915-018-0500-0)
Supplement: Supplementary file 21 — Supporting data for this study, consisting of fasta sequences of S-genes, intron position alignments, components information, and phylogenetic trees. (ZIP 11370 kb) [file 12915_2018_500_MOESM21_ESM.zip › meheustEtAlSgeneEukaryogenesis/phyloTreesEukaryogenesis/fullLength/15448.aln.treefile]

(440800456_Acastellanii_amoebozoa:0.433737,((((514688088_Srosetta_opisthokonts:0.330386,167520318_Mbrevicollis_opisthokonts:0.401555)100:0.241826,323450461_Aanophagefferens_SAR:0.654542)100:0.220357,(1000191947_Sarctica_opisthokonts:0.531786,1000193754_Sarctica_opisthokonts:0.576016)99:0.284550)60:0.043986,((384251069_Csubellipsoidea_archaeplastida:0.406427,307105800_Cvariabilis_archaeplastida:0.408607)99:0.219733,(302854852_Vcarteri_archaeplastida:0.630520,159491532_Creinhardtii_archaeplastida:0.596100)78:0.119397)100:0.377609)95:0.152441,(66812702_Ddiscoideum_amoebozoa:0.313505,281206749_Ppallidum_amoebozoa:0.169903)100:0.347221);
