# Supplementary material for: Formation of chimeric genes with essential functions at the origin of eukaryotes
Source: BMC Biol. 2018 Mar 13;16:30. doi: 10.1186/s12915-018-0500-0 (PMC5851275; doi:10.1186/s12915-018-0500-0)
Supplement: Supplementary file 21 — Supporting data for this study, consisting of fasta sequences of S-genes, intron position alignments, components information, and phylogenetic trees. (ZIP 11370 kb) [file 12915_2018_500_MOESM21_ESM.zip › meheustEtAlSgeneEukaryogenesis/phyloTreesEukaryogenesis/fullLength/403.aln.treefile]

(4583673_Gtheta_cryptophyte:0.110337,(((((((((((((((((((((((13794401_Gtheta_cryptophyte:0.081312,(((452825021_Gsulphuraria_archaeplastida:0.012341,452820029_Gsulphuraria_archaeplastida:0.027999)73:0.010901,(452824414_Gsulphuraria_archaeplastida:0.000002,452824413_Gsulphuraria_archaeplastida:0.000002)100:0.008631)93:0.031563,((452824411_Gsulphuraria_archaeplastida:0.000002,452821837_Gsulphuraria_archaeplastida:0.011930)100:0.003960,452820027_Gsulphuraria_archaeplastida:0.000002)100:0.100305)100:0.021180)56:0.011046,(1000028087_Ppurpureum_archaeplastida:0.136855,449017943_Cmerolae_archaeplastida:0.121109)56:0.020355)98:0.026451,((((440803292_Acastellanii_amoebozoa:0.094108,14318481_Scerevisiae_opisthokonts:0.125804)93:0.026666,(1000200254_Sarctica_opisthokonts:0.110876,(470305677_Cowczarzaki_opisthokonts:0.015143,470305680_Cowczarzaki_opisthokonts:0.016684)100:0.115494)87:0.010948)87:0.038324,(((((514693875_Srosetta_opisthokonts:0.003989,514684733_Srosetta_opisthokonts:0.000002)95:0.007608,514677401_Srosetta_opisthokonts:0.012520)97:0.008165,(569375308_Rfilosa_SAR:0.404093,(167519260_Mbrevicollis_opisthokonts:0.000002,167518193_Mbrevicollis_opisthokonts:0.000002)71:0.000002)70:0.008410)88:0.021291,(1000078391_Spunctatus_opisthokonts:0.126665,(1000128778_Amacrogynus_opisthokonts:0.000002,1000130214_Amacrogynus_opisthokonts:0.007792)100:0.078046)99:0.031100)69:0.012239,((1000055361_Mverticillata_opisthokonts:0.003811,1000055608_Mverticillata_opisthokonts:0.008100)100:0.028678,((1000079768_Spunctatus_opisthokonts:0.000002,1000082220_Spunctatus_opisthokonts:0.000002)82:0.003890,(((1000135546_Amacrogynus_opisthokonts:0.000002,1000135547_Amacrogynus_opisthokonts:0.000002)100:0.036154,1000138815_Amacrogynus_opisthokonts:0.000002)30:0.000002,1000141094_Amacrogynus_opisthokonts:0.000002)100:0.007990)71:0.004190)89:0.010308)65:0.008499)78:0.011269,((((((((115504281_Tbrucei_excavates:0.000000,115504293_Tbrucei_excavates:0.000000):0.000000,115504289_Tbrucei_excavates:0.000000):0.000002,115504285_Tbrucei_excavates:0.000002)100:0.023095,(1000049606_Bsaltans_excavates:0.000002,1000052759_Bsaltans_excavates:0.242207)86:0.005574)98:0.013336,1000054254_Bsaltans_excavates:0.000002)100:0.035324,((((485642607_Ehuxleyi_haptophyte:0.000000,485614921_Ehuxleyi_haptophyte:0.000000):0.000000,485613662_Ehuxleyi_haptophyte:0.000000):0.000002,485616252_Ehuxleyi_haptophyte:0.000002)7:0.000003,(485631711_Ehuxleyi_haptophyte:0.007918,485622502_Ehuxleyi_haptophyte:0.000002)29:0.000002)100:0.098460)95:0.016276,(((((384252947_Csubellipsoidea_archaeplastida:0.029792,307105766_Cvariabilis_archaeplastida:0.027623)76:0.003815,(384250595_Csubellipsoidea_archaeplastida:0.008000,(((303274314_Mpusilla_archaeplastida:0.011872,308798997_Otauri_archaeplastida:0.050339)100:0.016085,302844153_Vcarteri_archaeplastida:0.000002)13:0.000003,((302849658_Vcarteri_archaeplastida:0.000000,159471706_Creinhardtii_archaeplastida:0.000000):0.000000,159471856_Creinhardtii_archaeplastida:0.000000):0.000002)81:0.003945)91:0.008979)100:0.039493,((((((224007038_Tpseudonana_SAR:0.029963,(223993357_Tpseudonana_SAR:0.067201,1000213473_Pmultiseries_SAR:0.069062)100:0.071506)94:0.009405,(((323453505_Aanophagefferens_SAR:0.000000,323450235_Aanophagefferens_SAR:0.000000):0.000002,323452892_Aanophagefferens_SAR:0.000002)52:0.000002,323452973_Aanophagefferens_SAR:0.000002)98:0.017318)95:0.017082,1000093076_Ngaditana_SAR:0.020742)100:0.054405,((((485619098_Ehuxleyi_haptophyte:0.549130,(((((1000239330_Sminutum_SAR:0.000000,1000266896_Sminutum_SAR:0.000000):0.000002,1000245742_Sminutum_SAR:0.000002)17:0.000002,1000246472_Sminutum_SAR:0.000002)18:0.000003,((1000243467_Sminutum_SAR:0.000002,1000260626_Sminutum_SAR:0.000002)17:0.000003,1000266897_Sminutum_SAR:0.018331)13:0.000003)2:0.000003,1000246480_Sminutum_SAR:0.000002)3:0.000002)0:0.000002,(1000244260_Sminutum_SAR:0.000002,(1000269591_Sminutum_SAR:0.000002,1000269592_Sminutum_SAR:0.000002)99:0.008734)2:0.000003)2:0.000003,((1000243463_Sminutum_SAR:0.000000,1000249112_Sminutum_SAR:0.000000):0.000002,1000260875_Sminutum_SAR:0.000002)18:0.000003)100:0.039257,((1000120372_Bnatans_SAR:0.050151,1000124595_Bnatans_SAR:0.027243)96:0.009791,(1000125264_Bnatans_SAR:0.000002,1000125338_Bnatans_SAR:0.000002)100:0.014984)100:0.037539)94:0.014037)95:0.021840,(((569429212_Rfilosa_SAR:0.028587,(569373955_Rfilosa_SAR:0.033876,569368052_Rfilosa_SAR:0.021519)100:0.067376)100:0.032736,569375220_Rfilosa_SAR:0.038031)100:0.077185,((569420340_Rfilosa_SAR:0.021990,(569420341_Rfilosa_SAR:0.038166,569352434_Rfilosa_SAR:0.000002)100:0.050936)100:0.014022,(569383020_Rfilosa_SAR:0.022427,(569376006_Rfilosa_SAR:0.000002,569320955_Rfilosa_SAR:0.000002)100:0.078475)83:0.003258)90:0.008251)99:0.013498)73:0.002830,((((((((118379681_Tthermophila_SAR:0.000000,145498917_Ptetraurelia_SAR:0.000000):0.000000,145538850_Ptetraurelia_SAR:0.000000):0.000000,471233184_Imultifiliis_SAR:0.000000):0.000000,471221128_Imultifiliis_SAR:0.000000):0.000002,145495023_Ptetraurelia_SAR:0.000002)11:0.000002,118384157_Tthermophila_SAR:0.000002)7:0.000002,(145495025_Ptetraurelia_SAR:0.000002,471220775_Imultifiliis_SAR:0.017037)8:0.000003)96:0.004332,1000184999_Cparadoxa_archaeplastida:0.036156)90:0.009479)79:0.016080)88:0.005089,(428169417_Gtheta_cryptophyte:0.003896,428165364_Gtheta_cryptophyte:0.007997)100:0.022766)97:0.008354,((290979567_Ngruberi_excavates:0.000000,290973035_Ngruberi_excavates:0.000000):0.000002,290973567_Ngruberi_excavates:0.000002)100:0.018760)98:0.009869)75:0.010553,1000102825_Ttrahens_opisthokonts:0.003796)74:0.013146)90:0.029221)94:0.006058,1000090068_Ngaditana_SAR:0.650433)98:0.022244,(66825615_Ddiscoideum_amoebozoa:0.054825,281202327_Ppallidum_amoebozoa:0.064853)100:0.067855)99:0.043526,440801662_Acastellanii_amoebozoa:0.200948)98:0.024505,(((118397849_Tthermophila_SAR:0.029705,118397857_Tthermophila_SAR:0.000002)100:0.244661,(118372729_Tthermophila_SAR:0.000002,118393729_Tthermophila_SAR:0.000002)100:0.377970)100:0.096790,(118385688_Tthermophila_SAR:0.237388,145511948_Ptetraurelia_SAR:0.343173)99:0.099957)90:0.027747)92:0.081848,(290990460_Ngruberi_excavates:0.129592,290976804_Ngruberi_excavates:0.147777)100:0.138360)92:0.053114,((569434105_Rfilosa_SAR:0.537226,(569423672_Rfilosa_SAR:0.273678,569421981_Rfilosa_SAR:0.526879)95:0.035546)55:0.096071,((569432414_Rfilosa_SAR:0.257461,569424328_Rfilosa_SAR:0.265042)40:0.020569,569374236_Rfilosa_SAR:0.104217)36:0.042897)100:0.321304)100:0.121666,(((((118351815_Tthermophila_SAR:0.422544,(118388759_Tthermophila_SAR:0.063869,118388761_Tthermophila_SAR:0.049113)100:0.421854)100:0.595157,(145547178_Ptetraurelia_SAR:0.959400,(145520337_Ptetraurelia_SAR:1.013514,145516320_Ptetraurelia_SAR:0.379844)100:0.413053)99:0.172769)99:0.227947,(145488308_Ptetraurelia_SAR:0.049156,145477249_Ptetraurelia_SAR:0.019067)100:1.084020)57:0.115297,(((145488665_Ptetraurelia_SAR:0.276279,145475971_Ptetraurelia_SAR:0.281047)100:0.978265,(290976645_Ngruberi_excavates:0.513513,290975990_Ngruberi_excavates:0.325308)100:0.296472)57:0.067242,((290981277_Ngruberi_excavates:0.423469,290981054_Ngruberi_excavates:0.577688)81:0.134901,(569420371_Rfilosa_SAR:0.114282,569404505_Rfilosa_SAR:0.177687)100:1.095970)50:0.042943)79:0.102289)54:0.045796,(118385690_Tthermophila_SAR:0.399889,118385692_Tthermophila_SAR:0.487578)100:0.496068)45:0.040907)25:0.033431,(((440800956_Acastellanii_amoebozoa:0.032807,440797277_Acastellanii_amoebozoa:0.085732)100:1.035350,290985339_Ngruberi_excavates:1.305204)90:0.135521,290974838_Ngruberi_excavates:0.561968)89:0.142148)75:0.071671,1000245222_Sminutum_SAR:0.958587)97:0.121837,((((((((((514694269_Srosetta_opisthokonts:0.182170,167536415_Mbrevicollis_opisthokonts:0.345513)100:0.261782,(1000081363_Spunctatus_opisthokonts:0.310952,1000138237_Amacrogynus_opisthokonts:0.349463)96:0.097749)96:0.050193,1000096295_Ttrahens_opisthokonts:0.300105)97:0.088716,(((303279939_Mpusilla_archaeplastida:0.344378,(302830782_Vcarteri_archaeplastida:0.061105,159490684_Creinhardtii_archaeplastida:0.037094)100:0.239851)100:0.071495,1000123064_Bnatans_SAR:0.424148)95:0.035305,290977850_Ngruberi_excavates:0.359130)89:0.047526)87:0.063880,(118355012_Tthermophila_SAR:0.114226,145502100_Ptetraurelia_SAR:0.202636)100:0.173910)95:0.093320,1000155059_Cparadoxa_archaeplastida:0.467317)77:0.029180,(71746634_Tbrucei_excavates:0.245852,1000039089_Bsaltans_excavates:0.245707)99:0.416926)95:0.103804,323454397_Aanophagefferens_SAR:0.557370)99:0.435818,1000170295_Cparadoxa_archaeplastida:1.037585)86:0.041290,((((((((514687062_Srosetta_opisthokonts:0.156961,167526856_Mbrevicollis_opisthokonts:0.090312)100:0.057657,1000187450_Sarctica_opisthokonts:0.326270)100:0.036602,470302685_Cowczarzaki_opisthokonts:0.145979)96:0.034036,((((72386525_Tbrucei_excavates:0.053359,1000052584_Bsaltans_excavates:0.108633)100:0.178533,428165488_Gtheta_cryptophyte:0.186447)98:0.045165,(((384250920_Csubellipsoidea_archaeplastida:0.065339,307111713_Cvariabilis_archaeplastida:0.108605)100:0.028583,(302835161_Vcarteri_archaeplastida:0.007664,159466190_Creinhardtii_archaeplastida:0.031911)100:0.180835)96:0.027512,(303281674_Mpusilla_archaeplastida:0.024115,308800318_Otauri_archaeplastida:0.286397)100:0.033573)100:0.056590)94:0.035005,((((1000030798_Ppurpureum_archaeplastida:0.262330,449017973_Cmerolae_archaeplastida:0.432241)95:0.045972,452823323_Gsulphuraria_archaeplastida:0.103897)96:0.060931,((224006309_Tpseudonana_SAR:0.075847,1000210764_Pmultiseries_SAR:0.117225)100:0.086406,(1000086848_Ngaditana_SAR:0.045265,323454605_Aanophagefferens_SAR:0.152760)99:0.023858)100:0.054892)81:0.018341,((((((118365142_Tthermophila_SAR:0.117945,471224388_Imultifiliis_SAR:0.068670)100:0.120648,290994705_Ngruberi_excavates:0.223581)96:0.057093,1000125829_Bnatans_SAR:0.146861)56:0.037750,((485624929_Ehuxleyi_haptophyte:0.000002,485604548_Ehuxleyi_haptophyte:0.000002)100:0.124058,1000101479_Ttrahens_opisthokonts:0.212459)93:0.049843)56:0.018961,1000177070_Cparadoxa_archaeplastida:0.149396)47:0.004972,((145529876_Ptetraurelia_SAR:0.003860,145520737_Ptetraurelia_SAR:0.003579)100:0.119407,66824209_Ddiscoideum_amoebozoa:0.275387)53:0.044529)82:0.027210)80:0.013299)97:0.043908)98:0.076716,(1000138632_Amacrogynus_opisthokonts:0.003889,1000142121_Amacrogynus_opisthokonts:0.003605)100:0.100772)92:0.036210,1000078899_Spunctatus_opisthokonts:0.076110)90:0.034800,1000062428_Mverticillata_opisthokonts:0.063411)99:0.257991,6323241_Scerevisiae_opisthokonts:0.737299)100:0.463981)97:0.174083)100:0.228892,(((145548090_Ptetraurelia_SAR:1.284685,((((290994414_Ngruberi_excavates:0.302375,290980179_Ngruberi_excavates:0.269115)100:0.500618,290991630_Ngruberi_excavates:0.617281)100:0.070914,290980245_Ngruberi_excavates:0.994309)100:0.224227,290981988_Ngruberi_excavates:0.830089)87:0.120905)91:0.143578,290993332_Ngruberi_excavates:0.881732)91:0.078081,(145479273_Ptetraurelia_SAR:0.682263,145473867_Ptetraurelia_SAR:0.412172)100:0.432999)99:0.110043)96:0.056028,1000239578_Sminutum_SAR:1.154343)92:0.044464,((118375994_Tthermophila_SAR:0.702053,118388652_Tthermophila_SAR:0.710012)100:0.115365,(((145531669_Ptetraurelia_SAR:0.079027,145531829_Ptetraurelia_SAR:0.106867)100:0.089740,145528941_Ptetraurelia_SAR:0.328295)100:0.134855,(((145515775_Ptetraurelia_SAR:0.238161,145485072_Ptetraurelia_SAR:0.268161)100:0.029398,145485006_Ptetraurelia_SAR:0.272100)100:0.124485,145492561_Ptetraurelia_SAR:0.186412)100:0.217955)100:0.622290)99:0.115183)94:0.081151,(291000036_Ngruberi_excavates:0.153303,290975664_Ngruberi_excavates:0.171017)100:0.527260)98:0.087860,1000126662_Bnatans_SAR:0.593163)95:0.074640,(((145493136_Ptetraurelia_SAR:0.189619,145493346_Ptetraurelia_SAR:0.091778)100:0.212902,145484487_Ptetraurelia_SAR:0.379354)96:0.130637,((((((((((569441593_Rfilosa_SAR:0.415179,569417784_Rfilosa_SAR:0.210590)89:0.009577,((((569364245_Rfilosa_SAR:0.062042,(569337591_Rfilosa_SAR:0.101748,569325810_Rfilosa_SAR:0.023540)99:0.075071)99:0.031030,569331048_Rfilosa_SAR:0.046097)88:0.007588,569333312_Rfilosa_SAR:0.049292)94:0.098292,569360995_Rfilosa_SAR:0.232452)92:0.038922)97:0.025209,569380606_Rfilosa_SAR:0.428163)59:0.060736,569417025_Rfilosa_SAR:0.077661)60:0.043924,(((569437131_Rfilosa_SAR:0.316201,((569433418_Rfilosa_SAR:0.090739,569425856_Rfilosa_SAR:0.126806)100:0.109759,(569422425_Rfilosa_SAR:0.443819,569375543_Rfilosa_SAR:0.408867)97:0.095408)10:0.054664)3:0.013611,(569433365_Rfilosa_SAR:0.135037,(569415408_Rfilosa_SAR:0.082352,(569386059_Rfilosa_SAR:0.179539,569360233_Rfilosa_SAR:0.133742)99:0.034279)100:0.069927)22:0.024628)53:0.026529,((569426067_Rfilosa_SAR:0.090593,569354390_Rfilosa_SAR:0.108501)100:0.185350,569389167_Rfilosa_SAR:0.253594)98:0.042918)62:0.039898)61:0.030963,((((((((569439401_Rfilosa_SAR:0.089168,(569361713_Rfilosa_SAR:0.000002,((569325802_Rfilosa_SAR:0.039835,569318293_Rfilosa_SAR:0.000002)32:0.000002,569317074_Rfilosa_SAR:0.039693)28:0.000002)32:0.000003)33:0.000003,569370190_Rfilosa_SAR:0.000002)85:0.005618,(569406259_Rfilosa_SAR:0.012686,569323674_Rfilosa_SAR:0.039084)100:0.038357)37:0.000002,((((569437125_Rfilosa_SAR:0.067798,569353189_Rfilosa_SAR:0.273701)66:0.026193,569299401_Rfilosa_SAR:0.265639)7:0.000002,((((569433428_Rfilosa_SAR:0.210645,569430177_Rfilosa_SAR:0.107615)94:0.088192,(569328097_Rfilosa_SAR:0.314870,569325650_Rfilosa_SAR:0.080772)11:0.000002)83:0.042752,569386336_Rfilosa_SAR:0.323527)83:0.017516,569338138_Rfilosa_SAR:0.200215)67:0.016389)2:0.000003,(569364252_Rfilosa_SAR:0.161734,569351584_Rfilosa_SAR:0.025534)68:0.000002)16:0.004416)18:0.004702,569409235_Rfilosa_SAR:0.101145)85:0.018343,569417027_Rfilosa_SAR:0.024454)44:0.000002,((((569437534_Rfilosa_SAR:0.320631,569380696_Rfilosa_SAR:0.116619)98:0.014039,569338137_Rfilosa_SAR:0.055199)98:0.032815,569422223_Rfilosa_SAR:0.236439)76:0.030019,569404126_Rfilosa_SAR:0.074893)36:0.007393)46:0.014235,569427064_Rfilosa_SAR:0.207006)61:0.020810)55:0.019865,569422222_Rfilosa_SAR:0.160732)61:0.049274,569432685_Rfilosa_SAR:0.114527)63:0.034314,569365646_Rfilosa_SAR:0.141320)100:0.117102,((569429195_Rfilosa_SAR:0.120320,569406864_Rfilosa_SAR:0.175859)100:0.036426,569366738_Rfilosa_SAR:0.083765)100:0.413561)100:0.212440)39:0.015624)73:0.067928,(118396516_Tthermophila_SAR:0.675377,((290991155_Ngruberi_excavates:0.100525,290984699_Ngruberi_excavates:0.168580)100:0.170400,1000123549_Bnatans_SAR:0.256299)98:0.016573)80:0.048962)83:0.047109,((440800449_Acastellanii_amoebozoa:0.204874,440791494_Acastellanii_amoebozoa:0.000002)100:0.140156,((66806671_Ddiscoideum_amoebozoa:0.112391,66812608_Ddiscoideum_amoebozoa:0.211973)100:0.045031,(281212445_Ppallidum_amoebozoa:0.032898,281205147_Ppallidum_amoebozoa:0.043677)100:0.061681)100:0.083805)100:0.037558)68:0.016383,1000033347_Ppurpureum_archaeplastida:0.141607)64:0.020266,(((((((((((((514695891_Srosetta_opisthokonts:0.011602,167518129_Mbrevicollis_opisthokonts:0.000002)100:0.031389,((((1000059526_Mverticillata_opisthokonts:0.019749,1000066577_Mverticillata_opisthokonts:0.025000)100:0.029483,1000066572_Mverticillata_opisthokonts:0.159211)99:0.047184,(6323511_Scerevisiae_opisthokonts:0.046261,6323554_Scerevisiae_opisthokonts:0.062494)100:0.175791)98:0.015566,(1000195569_Sarctica_opisthokonts:0.094214,470294906_Cowczarzaki_opisthokonts:0.084600)99:0.022759)98:0.019244)99:0.003375,(1000082398_Spunctatus_opisthokonts:0.113857,1000139714_Amacrogynus_opisthokonts:0.000002)100:0.012357)100:0.051554,569394661_Rfilosa_SAR:0.077599)100:0.075607,(((224006554_Tpseudonana_SAR:0.009964,(219119808_Ptricornutum_SAR:0.027126,1000206941_Pmultiseries_SAR:0.042444)100:0.015235)91:0.005706,1000086919_Ngaditana_SAR:0.015391)76:0.003242,(((((323457178_Aanophagefferens_SAR:0.000000,323454324_Aanophagefferens_SAR:0.000000):0.000000,323451904_Aanophagefferens_SAR:0.000000):0.000000,323448025_Aanophagefferens_SAR:0.000000):0.000002,323456012_Aanophagefferens_SAR:0.000002)100:0.003137,323446031_Aanophagefferens_SAR:0.062096)100:0.037690)96:0.029267)97:0.023889,((((((485644066_Ehuxleyi_haptophyte:0.013190,(485611341_Ehuxleyi_haptophyte:0.000002,485602837_Ehuxleyi_haptophyte:0.000002)99:0.013124)11:0.000002,(((485639018_Ehuxleyi_haptophyte:0.000002,485633981_Ehuxleyi_haptophyte:0.073216)91:0.043308,485634421_Ehuxleyi_haptophyte:0.000002)59:0.003817,((((485626329_Ehuxleyi_haptophyte:0.003855,485614999_Ehuxleyi_haptophyte:0.000002)70:0.007704,485615213_Ehuxleyi_haptophyte:0.007601)35:0.000002,485618469_Ehuxleyi_haptophyte:0.322306)3:0.000003,485618583_Ehuxleyi_haptophyte:0.000002)22:0.007598)86:0.009523)5:0.000003,485609303_Ehuxleyi_haptophyte:0.075967)6:0.000002,485628787_Ehuxleyi_haptophyte:0.000002)74:0.009543,(485626151_Ehuxleyi_haptophyte:0.000002,485616120_Ehuxleyi_haptophyte:0.000002)49:0.000002)100:0.084532,(((((((((((1000226453_Sminutum_SAR:0.000000,1000251108_Sminutum_SAR:0.000000):0.000000,1000247139_Sminutum_SAR:0.000000):0.000000,1000257585_Sminutum_SAR:0.000000):0.000000,1000247141_Sminutum_SAR:0.000000):0.000000,1000236347_Sminutum_SAR:0.000000):0.000000,1000260832_Sminutum_SAR:0.000000):0.000000,1000248495_Sminutum_SAR:0.000000):0.000000,1000258295_Sminutum_SAR:0.000000):0.000002,1000228963_Sminutum_SAR:0.000002)39:0.000003,1000263213_Sminutum_SAR:0.000002)12:0.000003,(((1000258893_Sminutum_SAR:0.036077,((1000263001_Sminutum_SAR:0.000002,1000268386_Sminutum_SAR:0.000002)24:0.000003,1000264733_Sminutum_SAR:0.007466)12:0.000002)6:0.000003,1000262628_Sminutum_SAR:0.000002)20:0.000002,1000264734_Sminutum_SAR:0.000002)10:0.000003)100:0.059851)89:0.011960)95:0.014480,428183889_Gtheta_cryptophyte:0.081071)72:0.013730,(((((115504283_Tbrucei_excavates:0.000000,115504291_Tbrucei_excavates:0.000000):0.000000,115504295_Tbrucei_excavates:0.000000):0.000002,(1000039179_Bsaltans_excavates:0.000002,1000047431_Bsaltans_excavates:0.000002)98:0.008301)32:0.000003,115504287_Tbrucei_excavates:0.000002)98:0.022459,1000039178_Bsaltans_excavates:0.034682)99:0.028535)92:0.024580,((((290994939_Ngruberi_excavates:0.000000,290984964_Ngruberi_excavates:0.000000):0.000002,290988634_Ngruberi_excavates:0.000002)49:0.000003,290988766_Ngruberi_excavates:0.042956)92:0.003695,290976293_Ngruberi_excavates:0.087340)98:0.011670)45:0.003966,(1000112586_Bnatans_SAR:0.089236,(1000112919_Bnatans_SAR:0.000002,1000127738_Bnatans_SAR:0.003786)100:0.004633)97:0.007869)45:0.006568,(1000164004_Cparadoxa_archaeplastida:0.000002,1000177480_Cparadoxa_archaeplastida:0.015677)100:0.011522)64:0.003707,(((384253441_Csubellipsoidea_archaeplastida:0.000002,384245033_Csubellipsoidea_archaeplastida:0.003798)94:0.003830,(308809950_Otauri_archaeplastida:0.023841,308807244_Otauri_archaeplastida:0.003768)100:0.027027)74:0.003782,(((303286421_Mpusilla_archaeplastida:0.000002,303278656_Mpusilla_archaeplastida:0.000002)100:0.019155,(307110807_Cvariabilis_archaeplastida:0.011484,(118378497_Tthermophila_SAR:0.000002,((((145549259_Ptetraurelia_SAR:0.015685,145537596_Ptetraurelia_SAR:0.000002)7:0.000002,(145540904_Ptetraurelia_SAR:0.004107,145483241_Ptetraurelia_SAR:0.000002)21:0.000003)4:0.000002,(145539332_Ptetraurelia_SAR:0.003825,145483243_Ptetraurelia_SAR:0.130038)14:0.000003)99:0.015331,471228014_Imultifiliis_SAR:0.023780)99:0.003808)100:0.026914)42:0.003782)37:0.003790,((302856781_Vcarteri_archaeplastida:0.038043,(159490284_Creinhardtii_archaeplastida:0.000002,159467393_Creinhardtii_archaeplastida:0.000002)87:0.007631)12:0.000002,(302851386_Vcarteri_archaeplastida:0.000002,302838899_Vcarteri_archaeplastida:0.000002)44:0.000003)100:0.030815)37:0.000002)90:0.007680)98:0.017252,((569374528_Rfilosa_SAR:0.000002,569360883_Rfilosa_SAR:0.035006)38:0.000002,569372772_Rfilosa_SAR:0.100018)98:0.027429)99:0.021471)63:0.011150,(452821340_Gsulphuraria_archaeplastida:0.080134,449020029_Cmerolae_archaeplastida:0.066674)92:0.020966);
