# Supplementary material for: Formation of chimeric genes with essential functions at the origin of eukaryotes
Source: BMC Biol. 2018 Mar 13;16:30. doi: 10.1186/s12915-018-0500-0 (PMC5851275; doi:10.1186/s12915-018-0500-0)
Supplement: Supplementary file 21 — Supporting data for this study, consisting of fasta sequences of S-genes, intron position alignments, components information, and phylogenetic trees. (ZIP 11370 kb) [file 12915_2018_500_MOESM21_ESM.zip › meheustEtAlSgeneEukaryogenesis/phyloTreesEukaryogenesis/fullLength/13404.aln.treefile]

(440792068_Acastellanii_amoebozoa:0.383845,((((1000054735_Mverticillata_opisthokonts:0.013218,1000058897_Mverticillata_opisthokonts:0.026103)100:0.608653,(1000081012_Spunctatus_opisthokonts:0.216085,(1000142569_Amacrogynus_opisthokonts:0.017525,1000143517_Amacrogynus_opisthokonts:0.008691)100:0.263049)95:0.123308)75:0.080096,470309524_Cowczarzaki_opisthokonts:0.404920)39:0.031067,485647836_Ehuxleyi_haptophyte:0.925536)55:0.094397,(1000089391_Ngaditana_SAR:0.590660,((66809501_Ddiscoideum_amoebozoa:0.293109,281208574_Ppallidum_amoebozoa:0.194943)97:0.145434,1000097887_Ttrahens_opisthokonts:0.427102)35:0.028761)27:0.053927);
