# Supplementary material for: Formation of chimeric genes with essential functions at the origin of eukaryotes
Source: BMC Biol. 2018 Mar 13;16:30. doi: 10.1186/s12915-018-0500-0 (PMC5851275; doi:10.1186/s12915-018-0500-0)
Supplement: Supplementary file 21 — Supporting data for this study, consisting of fasta sequences of S-genes, intron position alignments, components information, and phylogenetic trees. (ZIP 11370 kb) [file 12915_2018_500_MOESM21_ESM.zip › meheustEtAlSgeneEukaryogenesis/phyloTreesEukaryogenesis/fullLength/8889.aln.treefile]

(440797922_Acastellanii_amoebozoa:0.653795,(((((514695907_Srosetta_opisthokonts:1.207799,1000188694_Sarctica_opisthokonts:0.732495)73:0.082278,470297618_Cowczarzaki_opisthokonts:0.597421)69:0.076317,(((1000055063_Mverticillata_opisthokonts:0.123801,1000057804_Mverticillata_opisthokonts:0.139905)100:0.328345,1000084320_Spunctatus_opisthokonts:0.377402)79:0.102570,(1000135136_Amacrogynus_opisthokonts:0.699838,6323962_Scerevisiae_opisthokonts:1.005310)52:0.068067)97:0.131257)94:0.078430,1000184691_Cparadoxa_archaeplastida:0.569210)98:0.082971,(((((384253177_Csubellipsoidea_archaeplastida:0.347180,302852349_Vcarteri_archaeplastida:0.473591)58:0.064658,307104064_Cvariabilis_archaeplastida:0.467449)69:0.047110,308800772_Otauri_archaeplastida:0.642238)100:0.125057,485639676_Ehuxleyi_haptophyte:0.580901)80:0.071012,1000102420_Ttrahens_opisthokonts:0.744219)78:0.040499)74:0.073256,((452823341_Gsulphuraria_archaeplastida:0.571106,452822833_Gsulphuraria_archaeplastida:0.234150)100:0.567265,290975972_Ngruberi_excavates:0.745301)75:0.110358);
