# Supplementary material for: Formation of chimeric genes with essential functions at the origin of eukaryotes
Source: BMC Biol. 2018 Mar 13;16:30. doi: 10.1186/s12915-018-0500-0 (PMC5851275; doi:10.1186/s12915-018-0500-0)
Supplement: Supplementary file 21 — Supporting data for this study, consisting of fasta sequences of S-genes, intron position alignments, components information, and phylogenetic trees. (ZIP 11370 kb) [file 12915_2018_500_MOESM21_ESM.zip › meheustEtAlSgeneEukaryogenesis/phyloTreesEukaryogenesis/fullLength/4504.aln.treefile]

(440804297_Acastellanii_amoebozoa:0.444530,(((((((514696934_Srosetta_opisthokonts:0.470999,167536974_Mbrevicollis_opisthokonts:0.471328)98:0.088737,(224013204_Tpseudonana_SAR:0.578407,1000207436_Pmultiseries_SAR:0.567057)100:0.601022)64:0.087538,1000191710_Sarctica_opisthokonts:0.623797)56:0.082932,(1000060255_Mverticillata_opisthokonts:0.362674,(470309599_Cowczarzaki_opisthokonts:0.443280,1000080094_Spunctatus_opisthokonts:0.512974)77:0.048410)62:0.031514)58:0.037109,(((84043812_Tbrucei_excavates:0.903693,1000053704_Bsaltans_excavates:0.391772)100:0.428493,(1000131729_Amacrogynus_opisthokonts:0.039678,1000134608_Amacrogynus_opisthokonts:0.006786)100:0.730513)64:0.080560,(118353129_Tthermophila_SAR:0.501180,((145542520_Ptetraurelia_SAR:0.040478,145480863_Ptetraurelia_SAR:0.024005)100:0.143178,(145539103_Ptetraurelia_SAR:0.050806,145504046_Ptetraurelia_SAR:0.058169)99:0.069982)100:0.420691)100:0.229468)76:0.099095)57:0.030762,(((((384245615_Csubellipsoidea_archaeplastida:0.314004,307103294_Cvariabilis_archaeplastida:0.308328)61:0.039672,(302833980_Vcarteri_archaeplastida:0.094599,159487619_Creinhardtii_archaeplastida:0.037959)100:0.273596)68:0.063510,(303273626_Mpusilla_archaeplastida:0.396763,308801523_Otauri_archaeplastida:0.426692)99:0.111587)73:0.060932,452824606_Gsulphuraria_archaeplastida:0.899346)84:0.099546,(1000104556_Ttrahens_opisthokonts:0.962324,(323448793_Aanophagefferens_SAR:0.022880,323448277_Aanophagefferens_SAR:0.009568)100:0.628629)53:0.068566)36:0.036577)73:0.089864,((1000124815_Bnatans_SAR:0.522642,(428180008_Gtheta_cryptophyte:0.285794,428174754_Gtheta_cryptophyte:0.467548)98:0.162661)36:0.063409,1000155815_Cparadoxa_archaeplastida:0.330768)16:0.012545)80:0.065807,(66818461_Ddiscoideum_amoebozoa:0.503695,281208392_Ppallidum_amoebozoa:0.369963)100:0.218460);
