# Supplementary material for: Formation of chimeric genes with essential functions at the origin of eukaryotes
Source: BMC Biol. 2018 Mar 13;16:30. doi: 10.1186/s12915-018-0500-0 (PMC5851275; doi:10.1186/s12915-018-0500-0)
Supplement: Supplementary file 21 — Supporting data for this study, consisting of fasta sequences of S-genes, intron position alignments, components information, and phylogenetic trees. (ZIP 11370 kb) [file 12915_2018_500_MOESM21_ESM.zip › meheustEtAlSgeneEukaryogenesis/phyloTreesEukaryogenesis/fullLength/5804.aln.treefile]

(440799453_Acastellanii_amoebozoa:0.506213,(((((1000032520_Ppurpureum_archaeplastida:0.676579,449018358_Cmerolae_archaeplastida:0.515227)98:0.105512,452824829_Gsulphuraria_archaeplastida:0.842398)94:0.075091,485616083_Ehuxleyi_haptophyte:0.464358)72:0.023040,6323693_Scerevisiae_opisthokonts:0.520471)83:0.037757,1000241684_Sminutum_SAR:0.573581)56:0.042417,(((((((384245972_Csubellipsoidea_archaeplastida:0.204742,159489308_Creinhardtii_archaeplastida:0.251447)71:0.044940,307109552_Cvariabilis_archaeplastida:0.199615)99:0.128554,303274200_Mpusilla_archaeplastida:1.047133)17:0.051225,(308800004_Otauri_archaeplastida:1.355207,291001735_Ngruberi_excavates:0.615879)18:0.080436)70:0.077533,(((224013130_Tpseudonana_SAR:0.155419,(219130020_Ptricornutum_SAR:0.126397,1000207111_Pmultiseries_SAR:0.143247)100:0.104064)100:0.260846,323449471_Aanophagefferens_SAR:0.458073)100:0.222144,1000118507_Bnatans_SAR:0.426763)28:0.055079)24:0.030275,((((1000195004_Sarctica_opisthokonts:0.345815,167523048_Mbrevicollis_opisthokonts:0.403328)87:0.069650,470306952_Cowczarzaki_opisthokonts:0.314779)83:0.036396,(1000140165_Amacrogynus_opisthokonts:0.004131,1000146839_Amacrogynus_opisthokonts:0.000002)100:0.397778)78:0.048310,1000084471_Spunctatus_opisthokonts:0.318629)74:0.068126)24:0.014838,(((146182328_Tthermophila_SAR:0.169457,471227652_Imultifiliis_SAR:0.100166)100:0.186575,((145541491_Ptetraurelia_SAR:0.000002,145541497_Ptetraurelia_SAR:0.000002)86:0.001598,145530487_Ptetraurelia_SAR:0.012177)100:0.739723)100:0.280846,428173666_Gtheta_cryptophyte:0.540451)43:0.065944)56:0.036604);
