# Supplementary material for: Formation of chimeric genes with essential functions at the origin of eukaryotes
Source: BMC Biol. 2018 Mar 13;16:30. doi: 10.1186/s12915-018-0500-0 (PMC5851275; doi:10.1186/s12915-018-0500-0)
Supplement: Supplementary file 21 — Supporting data for this study, consisting of fasta sequences of S-genes, intron position alignments, components information, and phylogenetic trees. (ZIP 11370 kb) [file 12915_2018_500_MOESM21_ESM.zip › meheustEtAlSgeneEukaryogenesis/phyloTreesEukaryogenesis/fullLength/7614.aln.treefile]

(440800231_Acastellanii_amoebozoa:0.305748,(((514682861_Srosetta_opisthokonts:0.510291,1000107033_Bnatans_SAR:0.311793)58:0.041056,((145541888_Ptetraurelia_SAR:0.746628,((145484422_Ptetraurelia_SAR:0.281587,145479195_Ptetraurelia_SAR:0.055098)100:0.143864,145481311_Ptetraurelia_SAR:0.110005)100:0.288028)100:0.396792,145529652_Ptetraurelia_SAR:0.258699)100:0.440983)27:0.034238,((((((384251410_Csubellipsoidea_archaeplastida:0.226276,307104131_Cvariabilis_archaeplastida:0.210768)98:0.075742,159475677_Creinhardtii_archaeplastida:0.405430)98:0.081312,1000170885_Cparadoxa_archaeplastida:0.367589)79:0.097683,(485616446_Ehuxleyi_haptophyte:0.440768,452825265_Gsulphuraria_archaeplastida:0.522315)36:0.065753)19:0.025836,(485639263_Ehuxleyi_haptophyte:0.657836,470302240_Cowczarzaki_opisthokonts:0.358722)34:0.073268)17:0.035754,((118348970_Tthermophila_SAR:0.176090,471219568_Imultifiliis_SAR:0.216488)100:0.277086,470325350_Cowczarzaki_opisthokonts:0.236213)49:0.079489)33:0.024448)69:0.108648,290979390_Ngruberi_excavates:0.481393);
