# Supplementary material for: Formation of chimeric genes with essential functions at the origin of eukaryotes
Source: BMC Biol. 2018 Mar 13;16:30. doi: 10.1186/s12915-018-0500-0 (PMC5851275; doi:10.1186/s12915-018-0500-0)
Supplement: Supplementary file 21 — Supporting data for this study, consisting of fasta sequences of S-genes, intron position alignments, components information, and phylogenetic trees. (ZIP 11370 kb) [file 12915_2018_500_MOESM21_ESM.zip › meheustEtAlSgeneEukaryogenesis/phyloTreesEukaryogenesis/fullLength/13566.aln.treefile]

(514681301_Srosetta_opisthokonts:0.895686,(1000032589_Ppurpureum_archaeplastida:1.103366,((((((307107245_Cvariabilis_archaeplastida:0.385013,159477463_Creinhardtii_archaeplastida:0.674885)44:0.108727,308799685_Otauri_archaeplastida:0.852339)76:0.113833,1000097961_Ttrahens_opisthokonts:1.032953)53:0.095014,(1000089210_Ngaditana_SAR:0.575064,323449106_Aanophagefferens_SAR:0.621646)95:0.196464)21:0.063908,(((1000056866_Mverticillata_opisthokonts:0.250258,1000066094_Mverticillata_opisthokonts:0.184302)100:0.264509,((66812906_Ddiscoideum_amoebozoa:0.419019,281210520_Ppallidum_amoebozoa:0.395698)100:0.381663,1000079429_Spunctatus_opisthokonts:0.600121)80:0.084418)84:0.092913,(470363630_Cowczarzaki_opisthokonts:0.457631,(1000138651_Amacrogynus_opisthokonts:0.019107,1000142136_Amacrogynus_opisthokonts:0.000002)100:0.451742)71:0.135398)54:0.156212)19:0.074756,1000107078_Bnatans_SAR:0.968327)33:0.096885)74:0.114310,167533746_Mbrevicollis_opisthokonts:0.675773);
