# Supplementary material for: Formation of chimeric genes with essential functions at the origin of eukaryotes
Source: BMC Biol. 2018 Mar 13;16:30. doi: 10.1186/s12915-018-0500-0 (PMC5851275; doi:10.1186/s12915-018-0500-0)
Supplement: Supplementary file 21 — Supporting data for this study, consisting of fasta sequences of S-genes, intron position alignments, components information, and phylogenetic trees. (ZIP 11370 kb) [file 12915_2018_500_MOESM21_ESM.zip › meheustEtAlSgeneEukaryogenesis/phyloTreesEukaryogenesis/fullLength/8625.aln.treefile]

(440796763_Acastellanii_amoebozoa:0.272798,(((72389298_Tbrucei_excavates:0.294397,1000053484_Bsaltans_excavates:0.167710)100:0.337048,449019873_Cmerolae_archaeplastida:0.874600)36:0.099729,(((((384250379_Csubellipsoidea_archaeplastida:0.336051,307109272_Cvariabilis_archaeplastida:1.079671)98:0.304497,((224002102_Tpseudonana_SAR:0.423547,219111821_Ptricornutum_SAR:0.196706)100:0.307686,323450064_Aanophagefferens_SAR:0.559998)96:0.156941)41:0.049789,((146185455_Tthermophila_SAR:0.192437,471222246_Imultifiliis_SAR:0.250102)100:0.249781,(145514748_Ptetraurelia_SAR:0.045145,145514073_Ptetraurelia_SAR:0.012344)100:0.403869)100:0.300063)52:0.073862,290983174_Ngruberi_excavates:0.530298)32:0.031151,((1000054829_Mverticillata_opisthokonts:0.363385,398366177_Scerevisiae_opisthokonts:0.426647)92:0.124265,470308622_Cowczarzaki_opisthokonts:0.353750)38:0.089489)12:0.054926)46:0.065691,(66825227_Ddiscoideum_amoebozoa:0.279519,281206046_Ppallidum_amoebozoa:0.243107)100:0.300367);
