# Supplementary material for: Formation of chimeric genes with essential functions at the origin of eukaryotes
Source: BMC Biol. 2018 Mar 13;16:30. doi: 10.1186/s12915-018-0500-0 (PMC5851275; doi:10.1186/s12915-018-0500-0)
Supplement: Supplementary file 21 — Supporting data for this study, consisting of fasta sequences of S-genes, intron position alignments, components information, and phylogenetic trees. (ZIP 11370 kb) [file 12915_2018_500_MOESM21_ESM.zip › meheustEtAlSgeneEukaryogenesis/phyloTreesEukaryogenesis/fullLength/7040.aln.treefile]

(440796790_Acastellanii_amoebozoa:0.431263,((((1000027447_Ppurpureum_archaeplastida:0.716685,(((452821228_Gsulphuraria_archaeplastida:0.515086,449017387_Cmerolae_archaeplastida:1.107054)68:0.100311,(290990239_Ngruberi_excavates:0.529788,167526118_Mbrevicollis_opisthokonts:0.977652)92:0.160192)68:0.068663,6321960_Scerevisiae_opisthokonts:1.104478)39:0.061697)48:0.114042,((384249112_Csubellipsoidea_archaeplastida:0.180235,(307111502_Cvariabilis_archaeplastida:0.213226,159481622_Creinhardtii_archaeplastida:0.379958)84:0.061761)91:0.090861,(303277053_Mpusilla_archaeplastida:0.217043,308806059_Otauri_archaeplastida:0.395424)100:0.215637)96:0.077683)15:0.005510,(485634349_Ehuxleyi_haptophyte:0.398925,1000105254_Ttrahens_opisthokonts:0.298540)84:0.075378)11:0.034998,(((224002673_Tpseudonana_SAR:0.349385,(219125129_Ptricornutum_SAR:0.236202,1000214443_Pmultiseries_SAR:0.223110)100:0.200798)100:0.204976,(((118356683_Tthermophila_SAR:0.019466,471226194_Imultifiliis_SAR:0.073361)100:0.161400,((145496294_Ptetraurelia_SAR:0.011501,145478419_Ptetraurelia_SAR:0.014834)100:0.050314,145478103_Ptetraurelia_SAR:0.011690)100:0.230251)100:0.508570,1000265531_Sminutum_SAR:0.465600)68:0.080849)45:0.026154,(1000066501_Mverticillata_opisthokonts:0.586212,(1000078019_Spunctatus_opisthokonts:0.000002,1000078020_Spunctatus_opisthokonts:0.000002)100:1.011185)49:0.193290)16:0.033293)82:0.062540,(66823215_Ddiscoideum_amoebozoa:0.166772,281208650_Ppallidum_amoebozoa:0.226296)100:0.254559);
