# Supplementary material for: Formation of chimeric genes with essential functions at the origin of eukaryotes
Source: BMC Biol. 2018 Mar 13;16:30. doi: 10.1186/s12915-018-0500-0 (PMC5851275; doi:10.1186/s12915-018-0500-0)
Supplement: Supplementary file 21 — Supporting data for this study, consisting of fasta sequences of S-genes, intron position alignments, components information, and phylogenetic trees. (ZIP 11370 kb) [file 12915_2018_500_MOESM21_ESM.zip › meheustEtAlSgeneEukaryogenesis/phyloTreesEukaryogenesis/fullLength/41640.aln.treefile]

(72387914_Tbrucei_excavates:0.411279,(66820282_Ddiscoideum_amoebozoa:0.385268,281207090_Ppallidum_amoebozoa:0.122574)100:1.023354,1000038309_Bsaltans_excavates:0.215038);
