# Supplementary material for: Formation of chimeric genes with essential functions at the origin of eukaryotes
Source: BMC Biol. 2018 Mar 13;16:30. doi: 10.1186/s12915-018-0500-0 (PMC5851275; doi:10.1186/s12915-018-0500-0)
Supplement: Supplementary file 21 — Supporting data for this study, consisting of fasta sequences of S-genes, intron position alignments, components information, and phylogenetic trees. (ZIP 11370 kb) [file 12915_2018_500_MOESM21_ESM.zip › meheustEtAlSgeneEukaryogenesis/phyloTreesEukaryogenesis/fullLength/7977.aln.treefile]

(440797732_Acastellanii_amoebozoa:0.312984,((((514685629_Srosetta_opisthokonts:0.439076,167535190_Mbrevicollis_opisthokonts:0.353263)100:0.274390,((((1000064173_Mverticillata_opisthokonts:0.171389,(6324279_Scerevisiae_opisthokonts:0.238127,398364269_Scerevisiae_opisthokonts:0.208155)100:0.504749)77:0.073174,1000080025_Spunctatus_opisthokonts:0.267935)63:0.059659,(1000129249_Amacrogynus_opisthokonts:0.000002,1000133201_Amacrogynus_opisthokonts:0.011342)100:0.337523)98:0.119008,1000189462_Sarctica_opisthokonts:0.539439)79:0.070968)98:0.093037,1000102938_Ttrahens_opisthokonts:0.767312)63:0.051799,(((72387415_Tbrucei_excavates:1.179773,(1000034879_Ppurpureum_archaeplastida:0.475274,452825682_Gsulphuraria_archaeplastida:0.481758)100:0.341068)72:0.089120,((((1000029690_Ppurpureum_archaeplastida:0.571592,1000034201_Ppurpureum_archaeplastida:0.867727)99:0.193780,(452823054_Gsulphuraria_archaeplastida:0.000002,452823055_Gsulphuraria_archaeplastida:0.000002)100:0.535281)100:0.286662,(((118364676_Tthermophila_SAR:0.474097,(145533398_Ptetraurelia_SAR:0.000002,145510048_Ptetraurelia_SAR:0.355690)100:0.460530)100:0.510603,1000125565_Bnatans_SAR:0.586911)79:0.055878,485634351_Ehuxleyi_haptophyte:0.903116)74:0.052161)88:0.059267,((((384247685_Csubellipsoidea_archaeplastida:0.404538,307106134_Cvariabilis_archaeplastida:0.445765)98:0.119752,302844721_Vcarteri_archaeplastida:0.525284)98:0.110377,(303285053_Mpusilla_archaeplastida:0.260662,308809511_Otauri_archaeplastida:0.277872)100:0.191441)100:0.265998,(((1000058381_Mverticillata_opisthokonts:0.134097,1000062967_Mverticillata_opisthokonts:0.230673)100:0.181273,(1000080063_Spunctatus_opisthokonts:0.213860,(1000129255_Amacrogynus_opisthokonts:0.006252,1000133207_Amacrogynus_opisthokonts:0.013038)100:0.475433)89:0.050644)100:0.178981,((1000193744_Sarctica_opisthokonts:0.562106,167535358_Mbrevicollis_opisthokonts:0.670653)84:0.080024,470298652_Cowczarzaki_opisthokonts:0.392870)86:0.081888)99:0.196161)55:0.033983)99:0.161837)62:0.102666,((((384247593_Csubellipsoidea_archaeplastida:0.314348,(302829947_Vcarteri_archaeplastida:0.059731,159487927_Creinhardtii_archaeplastida:0.055070)100:0.218337)83:0.057435,307105887_Cvariabilis_archaeplastida:0.319864)96:0.060939,(303272003_Mpusilla_archaeplastida:0.188066,308810168_Otauri_archaeplastida:0.240668)100:0.262108)100:0.234771,(224009508_Tpseudonana_SAR:0.393350,1000088279_Ngaditana_SAR:0.362590)100:0.204791)39:0.064220)29:0.017834)96:0.130989,66813472_Ddiscoideum_amoebozoa:0.635993);
