# Supplementary material for: Formation of chimeric genes with essential functions at the origin of eukaryotes
Source: BMC Biol. 2018 Mar 13;16:30. doi: 10.1186/s12915-018-0500-0 (PMC5851275; doi:10.1186/s12915-018-0500-0)
Supplement: Supplementary file 21 — Supporting data for this study, consisting of fasta sequences of S-genes, intron position alignments, components information, and phylogenetic trees. (ZIP 11370 kb) [file 12915_2018_500_MOESM21_ESM.zip › meheustEtAlSgeneEukaryogenesis/phyloTreesEukaryogenesis/fullLength/20960.aln.treefile]

(440795713_Acastellanii_amoebozoa:0.474963,(((71749480_Tbrucei_excavates:0.576021,1000048537_Bsaltans_excavates:0.467076)93:0.255155,167521233_Mbrevicollis_opisthokonts:0.645934)68:0.159477,((323455528_Aanophagefferens_SAR:0.379681,323448667_Aanophagefferens_SAR:1.041158)98:0.297657,323447557_Aanophagefferens_SAR:1.092269)75:0.129265)83:0.175543,290996107_Ngruberi_excavates:0.780863);
