# Supplementary material for: Formation of chimeric genes with essential functions at the origin of eukaryotes
Source: BMC Biol. 2018 Mar 13;16:30. doi: 10.1186/s12915-018-0500-0 (PMC5851275; doi:10.1186/s12915-018-0500-0)
Supplement: Supplementary file 21 — Supporting data for this study, consisting of fasta sequences of S-genes, intron position alignments, components information, and phylogenetic trees. (ZIP 11370 kb) [file 12915_2018_500_MOESM21_ESM.zip › meheustEtAlSgeneEukaryogenesis/phyloTreesEukaryogenesis/fullLength/21286.aln.treefile]

(440792280_Acastellanii_amoebozoa:0.394165,(((219129518_Ptricornutum_SAR:0.767532,167516648_Mbrevicollis_opisthokonts:0.521375)41:0.093473,(1000078076_Spunctatus_opisthokonts:0.343084,(1000132392_Amacrogynus_opisthokonts:0.022724,1000142662_Amacrogynus_opisthokonts:0.012219)100:0.383958)100:0.148251)51:0.078921,323453092_Aanophagefferens_SAR:0.776263)32:0.054307,1000210282_Pmultiseries_SAR:0.529497);
