# Supplementary material for: Formation of chimeric genes with essential functions at the origin of eukaryotes
Source: BMC Biol. 2018 Mar 13;16:30. doi: 10.1186/s12915-018-0500-0 (PMC5851275; doi:10.1186/s12915-018-0500-0)
Supplement: Supplementary file 21 — Supporting data for this study, consisting of fasta sequences of S-genes, intron position alignments, components information, and phylogenetic trees. (ZIP 11370 kb) [file 12915_2018_500_MOESM21_ESM.zip › meheustEtAlSgeneEukaryogenesis/phyloTreesEukaryogenesis/fullLength/15326.aln.treefile]

(514648759_Srosetta_opisthokonts:0.882830,((((1000195460_Sarctica_opisthokonts:0.575106,449016391_Cmerolae_archaeplastida:1.188772)56:0.073037,1000102954_Ttrahens_opisthokonts:0.562094)47:0.113242,((66828413_Ddiscoideum_amoebozoa:0.263893,281208790_Ppallidum_amoebozoa:0.335430)100:0.261488,569388047_Rfilosa_SAR:0.680070)28:0.116723)25:0.063986,(1000083515_Spunctatus_opisthokonts:0.425791,(1000133588_Amacrogynus_opisthokonts:0.067811,1000139617_Amacrogynus_opisthokonts:0.006213)100:0.432458)45:0.071469)27:0.066807,470288315_Cowczarzaki_opisthokonts:0.524999);
