# Supplementary material for: Formation of chimeric genes with essential functions at the origin of eukaryotes
Source: BMC Biol. 2018 Mar 13;16:30. doi: 10.1186/s12915-018-0500-0 (PMC5851275; doi:10.1186/s12915-018-0500-0)
Supplement: Supplementary file 21 — Supporting data for this study, consisting of fasta sequences of S-genes, intron position alignments, components information, and phylogenetic trees. (ZIP 11370 kb) [file 12915_2018_500_MOESM21_ESM.zip › meheustEtAlSgeneEukaryogenesis/phyloTreesEukaryogenesis/fullLength/14673.aln.treefile]

(384252265_Csubellipsoidea_archaeplastida:0.717933,384245840_Csubellipsoidea_archaeplastida:0.672055,(((((((((((223998204_Tpseudonana_SAR:0.285843,(219112005_Ptricornutum_SAR:0.216716,1000215732_Pmultiseries_SAR:0.454961)100:0.475058)89:0.086021,(223992571_Tpseudonana_SAR:0.230593,1000215562_Pmultiseries_SAR:0.163128)79:0.051070)90:0.126079,1000092003_Ngaditana_SAR:0.280810)100:0.334286,1000125030_Bnatans_SAR:0.607906)99:0.233030,(485639729_Ehuxleyi_haptophyte:0.002922,485638061_Ehuxleyi_haptophyte:0.003858)100:0.769187)92:0.226746,1000098044_Ttrahens_opisthokonts:0.849782)21:0.028507,(((290999413_Ngruberi_excavates:0.362008,290977704_Ngruberi_excavates:0.512382)98:0.208366,290979999_Ngruberi_excavates:0.678803)96:0.409143,(66825573_Ddiscoideum_amoebozoa:0.187103,281207304_Ppallidum_amoebozoa:0.278279)100:0.785807)36:0.093840)26:0.128372,167521960_Mbrevicollis_opisthokonts:1.212337)50:0.096646,303279591_Mpusilla_archaeplastida:1.136874)24:0.042339,485647091_Ehuxleyi_haptophyte:1.586248)73:0.161499,485645783_Ehuxleyi_haptophyte:1.376570)100:0.766174);
