# Supplementary material for: Formation of chimeric genes with essential functions at the origin of eukaryotes
Source: BMC Biol. 2018 Mar 13;16:30. doi: 10.1186/s12915-018-0500-0 (PMC5851275; doi:10.1186/s12915-018-0500-0)
Supplement: Supplementary file 21 — Supporting data for this study, consisting of fasta sequences of S-genes, intron position alignments, components information, and phylogenetic trees. (ZIP 11370 kb) [file 12915_2018_500_MOESM21_ESM.zip › meheustEtAlSgeneEukaryogenesis/phyloTreesEukaryogenesis/fullLength/15321.aln.treefile]

(440804625_Acastellanii_amoebozoa:0.420002,(((514686755_Srosetta_opisthokonts:0.813502,470362253_Cowczarzaki_opisthokonts:0.377250)39:0.076535,(1000061166_Mverticillata_opisthokonts:0.299758,1000083170_Spunctatus_opisthokonts:0.526295)43:0.094149)21:0.058715,(((384250316_Csubellipsoidea_archaeplastida:0.382490,307103648_Cvariabilis_archaeplastida:0.406444)100:0.389223,303277019_Mpusilla_archaeplastida:0.614232)100:0.423402,(1000213323_Pmultiseries_SAR:0.955701,(((1000141177_Amacrogynus_opisthokonts:0.000002,1000141178_Amacrogynus_opisthokonts:0.000002)50:0.000003,1000144106_Amacrogynus_opisthokonts:0.044384)100:0.559858,6322657_Scerevisiae_opisthokonts:1.338554)55:0.116026)54:0.131968)31:0.060416)68:0.110462,(166240480_Ddiscoideum_amoebozoa:0.363947,281208578_Ppallidum_amoebozoa:0.250757)100:0.548288);
