# Supplementary material for: Formation of chimeric genes with essential functions at the origin of eukaryotes
Source: BMC Biol. 2018 Mar 13;16:30. doi: 10.1186/s12915-018-0500-0 (PMC5851275; doi:10.1186/s12915-018-0500-0)
Supplement: Supplementary file 21 — Supporting data for this study, consisting of fasta sequences of S-genes, intron position alignments, components information, and phylogenetic trees. (ZIP 11370 kb) [file 12915_2018_500_MOESM21_ESM.zip › meheustEtAlSgeneEukaryogenesis/phyloTreesEukaryogenesis/fullLength/18341.aln.treefile]

(440796517_Acastellanii_amoebozoa:0.628631,((308798817_Otauri_archaeplastida:0.912445,302851368_Vcarteri_archaeplastida:1.174322)100:0.365348,((((1000064698_Mverticillata_opisthokonts:0.888352,6324079_Scerevisiae_opisthokonts:1.662498)75:0.141658,1000085297_Spunctatus_opisthokonts:0.672950)83:0.142280,(1000141159_Amacrogynus_opisthokonts:0.000002,1000144088_Amacrogynus_opisthokonts:0.022877)100:0.925135)98:0.233197,470309468_Cowczarzaki_opisthokonts:1.168823)70:0.065476)100:0.302203,(66801073_Ddiscoideum_amoebozoa:0.585743,281211350_Ppallidum_amoebozoa:0.555620)100:0.544718);
