# Supplementary material for: Formation of chimeric genes with essential functions at the origin of eukaryotes
Source: BMC Biol. 2018 Mar 13;16:30. doi: 10.1186/s12915-018-0500-0 (PMC5851275; doi:10.1186/s12915-018-0500-0)
Supplement: Supplementary file 21 — Supporting data for this study, consisting of fasta sequences of S-genes, intron position alignments, components information, and phylogenetic trees. (ZIP 11370 kb) [file 12915_2018_500_MOESM21_ESM.zip › meheustEtAlSgeneEukaryogenesis/phyloTreesEukaryogenesis/fullLength/43978.aln.treefile]

(1000063825_Mverticillata_opisthokonts:0.439855,1000051363_Bsaltans_excavates:0.677648,(1000129500_Amacrogynus_opisthokonts:0.000002,1000133462_Amacrogynus_opisthokonts:0.108182)100:0.494325);
