# Supplementary material for: Formation of chimeric genes with essential functions at the origin of eukaryotes
Source: BMC Biol. 2018 Mar 13;16:30. doi: 10.1186/s12915-018-0500-0 (PMC5851275; doi:10.1186/s12915-018-0500-0)
Supplement: Supplementary file 21 — Supporting data for this study, consisting of fasta sequences of S-genes, intron position alignments, components information, and phylogenetic trees. (ZIP 11370 kb) [file 12915_2018_500_MOESM21_ESM.zip › meheustEtAlSgeneEukaryogenesis/phyloTreesEukaryogenesis/fullLength/3721.aln.treefile]

(440801091_Acastellanii_amoebozoa:0.287480,((((((((514690458_Srosetta_opisthokonts:0.235498,167518960_Mbrevicollis_opisthokonts:0.386410)87:0.179831,470323585_Cowczarzaki_opisthokonts:0.450039)84:0.122115,1000166794_Cparadoxa_archaeplastida:0.497110)47:0.049886,(1000078554_Spunctatus_opisthokonts:0.317922,428182625_Gtheta_cryptophyte:0.386991)73:0.068231)31:0.068936,(((1000061506_Mverticillata_opisthokonts:0.380361,1000078473_Spunctatus_opisthokonts:0.366069)99:0.172889,428171290_Gtheta_cryptophyte:0.505365)69:0.054994,167537765_Mbrevicollis_opisthokonts:0.385863)86:0.107436)18:0.029860,((1000028798_Ppurpureum_archaeplastida:1.277404,452823467_Gsulphuraria_archaeplastida:0.080815)85:0.318307,(((118396628_Tthermophila_SAR:0.149307,471220988_Imultifiliis_SAR:0.231014)99:0.156276,(((145544152_Ptetraurelia_SAR:0.000002,145536596_Ptetraurelia_SAR:0.012791)99:0.023738,145538301_Ptetraurelia_SAR:0.021692)79:0.003238,145543087_Ptetraurelia_SAR:0.138236)100:0.443475)100:0.275027,((146183888_Tthermophila_SAR:0.561126,(145533136_Ptetraurelia_SAR:0.110652,145475381_Ptetraurelia_SAR:0.008859)100:0.768441)56:0.071589,290992905_Ngruberi_excavates:0.476198)51:0.063190)53:0.073552)44:0.127340)26:0.041434,((((384251055_Csubellipsoidea_archaeplastida:0.271043,(302832471_Vcarteri_archaeplastida:0.029198,159470585_Creinhardtii_archaeplastida:0.051230)100:0.122544)52:0.000002,1000195234_Sarctica_opisthokonts:0.657101)43:0.034664,(((((((223994655_Tpseudonana_SAR:0.364000,1000217235_Pmultiseries_SAR:0.286231)99:0.243886,1000089373_Ngaditana_SAR:0.813359)50:0.124861,1000088970_Ngaditana_SAR:0.526719)44:0.038263,323450983_Aanophagefferens_SAR:0.167008)48:0.114840,(307110924_Cvariabilis_archaeplastida:0.306039,308800402_Otauri_archaeplastida:0.681778)56:0.114323)58:0.031340,(1000114797_Bnatans_SAR:0.440269,1000117246_Bnatans_SAR:0.650355)62:0.175579)46:0.025834,303281170_Mpusilla_archaeplastida:0.139279)46:0.045061)35:0.038375,307102554_Cvariabilis_archaeplastida:0.324614)43:0.038088)37:0.040554,(485644116_Ehuxleyi_haptophyte:0.028393,485616333_Ehuxleyi_haptophyte:0.210675)100:0.355263)47:0.071616,((66806007_Ddiscoideum_amoebozoa:0.135273,281202145_Ppallidum_amoebozoa:0.146324)100:0.156337,1000097828_Ttrahens_opisthokonts:0.682710)55:0.050253);
