# Supplementary material for: Formation of chimeric genes with essential functions at the origin of eukaryotes
Source: BMC Biol. 2018 Mar 13;16:30. doi: 10.1186/s12915-018-0500-0 (PMC5851275; doi:10.1186/s12915-018-0500-0)
Supplement: Supplementary file 21 — Supporting data for this study, consisting of fasta sequences of S-genes, intron position alignments, components information, and phylogenetic trees. (ZIP 11370 kb) [file 12915_2018_500_MOESM21_ESM.zip › meheustEtAlSgeneEukaryogenesis/phyloTreesEukaryogenesis/fullLength/20992.aln.treefile]

(440792885_Acastellanii_amoebozoa:0.346193,(((1000035026_Ppurpureum_archaeplastida:0.658281,452823976_Gsulphuraria_archaeplastida:0.340631)66:0.045393,449015754_Cmerolae_archaeplastida:0.549898)98:0.194557,((1000063063_Mverticillata_opisthokonts:0.468060,6321333_Scerevisiae_opisthokonts:0.510950)75:0.126583,1000136935_Amacrogynus_opisthokonts:0.505427)49:0.115192)52:0.097793,((((384252556_Csubellipsoidea_archaeplastida:0.332366,302844006_Vcarteri_archaeplastida:0.415160)90:0.136826,1000193401_Sarctica_opisthokonts:0.836336)29:0.050150,1000089384_Ngaditana_SAR:0.870217)23:0.038874,(66802282_Ddiscoideum_amoebozoa:0.265254,281204053_Ppallidum_amoebozoa:0.360348)100:0.374839)33:0.066366);
