# Supplementary material for: Formation of chimeric genes with essential functions at the origin of eukaryotes
Source: BMC Biol. 2018 Mar 13;16:30. doi: 10.1186/s12915-018-0500-0 (PMC5851275; doi:10.1186/s12915-018-0500-0)
Supplement: Supplementary file 21 — Supporting data for this study, consisting of fasta sequences of S-genes, intron position alignments, components information, and phylogenetic trees. (ZIP 11370 kb) [file 12915_2018_500_MOESM21_ESM.zip › meheustEtAlSgeneEukaryogenesis/phyloTreesEukaryogenesis/fullLength/25697.aln.treefile]

(440789545_Acastellanii_amoebozoa:0.713137,(((1000034206_Ppurpureum_archaeplastida:1.051348,452819729_Gsulphuraria_archaeplastida:0.803367)98:0.279841,((384249707_Csubellipsoidea_archaeplastida:0.411608,307106705_Cvariabilis_archaeplastida:0.241089)99:0.160162,(303279603_Mpusilla_archaeplastida:0.391467,308804690_Otauri_archaeplastida:0.543916)71:0.154856)91:0.134370)68:0.064172,485649005_Ehuxleyi_haptophyte:0.666662)85:0.100294,291001339_Ngruberi_excavates:0.880672);
