# Supplementary material for: Formation of chimeric genes with essential functions at the origin of eukaryotes
Source: BMC Biol. 2018 Mar 13;16:30. doi: 10.1186/s12915-018-0500-0 (PMC5851275; doi:10.1186/s12915-018-0500-0)
Supplement: Supplementary file 21 — Supporting data for this study, consisting of fasta sequences of S-genes, intron position alignments, components information, and phylogenetic trees. (ZIP 11370 kb) [file 12915_2018_500_MOESM21_ESM.zip › meheustEtAlSgeneEukaryogenesis/phyloTreesEukaryogenesis/fullLength/4110.aln.treefile]

(440795848_Acastellanii_amoebozoa:0.299525,(((((((514695517_Srosetta_opisthokonts:0.313445,167525122_Mbrevicollis_opisthokonts:0.448206)100:0.245132,470309189_Cowczarzaki_opisthokonts:0.373953)92:0.066733,(((1000060534_Mverticillata_opisthokonts:0.187330,1000084555_Spunctatus_opisthokonts:0.122395)82:0.047295,(1000138744_Amacrogynus_opisthokonts:0.009140,1000141027_Amacrogynus_opisthokonts:0.005949)100:0.316272)82:0.043087,6322115_Scerevisiae_opisthokonts:0.760207)74:0.047059)63:0.030004,(((118401628_Tthermophila_SAR:0.162425,471218473_Imultifiliis_SAR:0.188907)100:0.326838,(145529502_Ptetraurelia_SAR:0.018317,145503278_Ptetraurelia_SAR:0.016184)100:0.815643)100:0.343196,428182604_Gtheta_cryptophyte:0.256956)65:0.081832)51:0.033272,(((1000027472_Ppurpureum_archaeplastida:0.418022,(452822782_Gsulphuraria_archaeplastida:0.345502,449018760_Cmerolae_archaeplastida:0.687537)40:0.082230)100:0.182088,(66806499_Ddiscoideum_amoebozoa:0.146223,281201959_Ppallidum_amoebozoa:0.126298)100:0.333003)12:0.014440,(290995815_Ngruberi_excavates:0.328134,1000037859_Bsaltans_excavates:0.850583)52:0.079162)21:0.036266)15:0.022779,(((384248992_Csubellipsoidea_archaeplastida:0.219695,(302840120_Vcarteri_archaeplastida:0.048337,159478162_Creinhardtii_archaeplastida:0.051923)100:0.145938)79:0.034034,307107888_Cvariabilis_archaeplastida:0.249831)100:0.073526,(303272281_Mpusilla_archaeplastida:0.171318,308809844_Otauri_archaeplastida:0.276328)100:0.171076)100:0.150378)20:0.019418,((((219116318_Ptricornutum_SAR:0.163649,1000206811_Pmultiseries_SAR:0.107061)100:0.481188,(323449811_Aanophagefferens_SAR:0.348218,323446181_Aanophagefferens_SAR:0.324340)100:0.191660)76:0.073386,1000086920_Ngaditana_SAR:0.212575)100:0.153092,1000111789_Bnatans_SAR:0.418859)51:0.060525)27:0.037836,(485626163_Ehuxleyi_haptophyte:0.000002,485616135_Ehuxleyi_haptophyte:0.013410)100:0.445704);
