# Supplementary material for: Formation of chimeric genes with essential functions at the origin of eukaryotes
Source: BMC Biol. 2018 Mar 13;16:30. doi: 10.1186/s12915-018-0500-0 (PMC5851275; doi:10.1186/s12915-018-0500-0)
Supplement: Supplementary file 21 — Supporting data for this study, consisting of fasta sequences of S-genes, intron position alignments, components information, and phylogenetic trees. (ZIP 11370 kb) [file 12915_2018_500_MOESM21_ESM.zip › meheustEtAlSgeneEukaryogenesis/phyloTreesEukaryogenesis/fullLength/26775.aln.treefile]

(1000030388_Ppurpureum_archaeplastida:0.287160,(307107298_Cvariabilis_archaeplastida:0.301307,(159463132_Creinhardtii_archaeplastida:0.013002,159463136_Creinhardtii_archaeplastida:0.031852)100:0.475124)100:0.394672,1000192007_Sarctica_opisthokonts:0.450516);
