# Supplementary material for: Formation of chimeric genes with essential functions at the origin of eukaryotes
Source: BMC Biol. 2018 Mar 13;16:30. doi: 10.1186/s12915-018-0500-0 (PMC5851275; doi:10.1186/s12915-018-0500-0)
Supplement: Supplementary file 21 — Supporting data for this study, consisting of fasta sequences of S-genes, intron position alignments, components information, and phylogenetic trees. (ZIP 11370 kb) [file 12915_2018_500_MOESM21_ESM.zip › meheustEtAlSgeneEukaryogenesis/phyloTreesEukaryogenesis/fullLength/21944.aln.treefile]

(440796854_Acastellanii_amoebozoa:0.674735,(((514695192_Srosetta_opisthokonts:0.939928,428176534_Gtheta_cryptophyte:0.773351)52:0.153684,((1000064683_Mverticillata_opisthokonts:0.367491,1000078489_Spunctatus_opisthokonts:0.374063)75:0.148571,6324269_Scerevisiae_opisthokonts:0.862866)90:0.181542)29:0.042408,1000167482_Cparadoxa_archaeplastida:0.741143)82:0.124555,(66802418_Ddiscoideum_amoebozoa:0.274403,281203779_Ppallidum_amoebozoa:0.383258)100:0.452580);
